# Supplementary material for: dCas13-mediated translational repression for accurate gene silencing in mammalian cells
Source: Nat Commun. 2024 Mar 11;15:2205. doi: 10.1038/s41467-024-46412-7 (PMC10928199; doi:10.1038/s41467-024-46412-7)
Supplement: Supplementary file 3 — Supplementary Data 1 [file 41467_2024_46412_MOESM3_ESM.xlsx]

## Sheet: Psp_dPspCas13b
Target plasmid or transcript	Construct name	gRNA name in the Figure	Spacer sequence	DR sequence	Forward primer	Reverse primer
psiCHECK2-PTGES3/Renilla luciferase	pC016-gPsp-5′ UTR #1	5′ UTR #1	GGCCTCCAAAAAAGCCTCCTCACTACTTCT	GTTGTGGAAGGTCCAGTTTTGAGGGGCTATTACAAC	TGTGGAAAGGACGAAACACCGGCCTCCAAAAAAGCCTCCTCACTACTTCTGTTGTGGAAGGTCCAGTTTT	GGAGAAAATACCGCATCAGAATTCAAAAAAAAGTTGTAATAGCCCCTCAAAACTGGACCTTCCACAAC
psiCHECK2-PTGES3/Renilla luciferase	pC016-gPsp-5′ UTR #2	5′ UTR #2	TTCTGCAGCTTAAGTTCGAGACTGTTGTGT	GTTGTGGAAGGTCCAGTTTTGAGGGGCTATTACAAC	TGTGGAAAGGACGAAACACCTTCTGCAGCTTAAGTTCGAGACTGTTGTGTGTTGTGGAAGGTCCAGTTTT	GGAGAAAATACCGCATCAGAATTCAAAAAAAAGTTGTAATAGCCCCTCAAAACTGGACCTTCCACAAC
psiCHECK2-PTGES3/Renilla luciferase	pC016-gPsp-5′ UTR #3	5′ UTR #3	CTAGCCTTAAGAGCTGTAATTGAACTGGGA	GTTGTGGAAGGTCCAGTTTTGAGGGGCTATTACAAC	TGTGGAAAGGACGAAACACCCTAGCCTTAAGAGCTGTAATTGAACTGGGAGTTGTGGAAGGTCCAGTTTT	GGAGAAAATACCGCATCAGAATTCAAAAAAAAGTTGTAATAGCCCCTCAAAACTGGACCTTCCACAAC
psiCHECK2-PTGES3/Renilla luciferase	pC016-gPsp-5′ UTR #4	5′ UTR #4	TGCAAACGAGGGGTGGTGAGGCCGGGCGGC	GTTGTGGAAGGTCCAGTTTTGAGGGGCTATTACAAC	TGTGGAAAGGACGAAACACCTGCAAACGAGGGGTGGTGAGGCCGGGCGGCGTTGTGGAAGGTCCAGTTTT	GGAGAAAATACCGCATCAGAATTCAAAAAAAAGTTGTAATAGCCCCTCAAAACTGGACCTTCCACAAC
psiCHECK2-PTGES3/Renilla luciferase	pC016-gPsp-5′ UTR #5	5′ UTR #5	GAGAAGAGGAAAGTGTAGGAAAAGGGGCGC	GTTGTGGAAGGTCCAGTTTTGAGGGGCTATTACAAC	TGTGGAAAGGACGAAACACCGAGAAGAGGAAAGTGTAGGAAAAGGGGCGCGTTGTGGAAGGTCCAGTTTT	GGAGAAAATACCGCATCAGAATTCAAAAAAAAGTTGTAATAGCCCCTCAAAACTGGACCTTCCACAAC
psiCHECK2-PTGES3/Renilla luciferase	pC016-gPsp-5′ UTR #6	5′ UTR #6	GGCGGCAGCGGCGGGCTCGACCTCGGGCCC	GTTGTGGAAGGTCCAGTTTTGAGGGGCTATTACAAC	TGTGGAAAGGACGAAACACCGGCGGCAGCGGCGGGCTCGACCTCGGGCCCGTTGTGGAAGGTCCAGTTTT	GGAGAAAATACCGCATCAGAATTCAAAAAAAAGTTGTAATAGCCCCTCAAAACTGGACCTTCCACAAC
psiCHECK2-PTGES3/Renilla luciferase	pC016-gPsp-5′ UTR #7	5′ UTR #7	GACTTCTCTCCGGTGGCGACTCCGCTTTTT	GTTGTGGAAGGTCCAGTTTTGAGGGGCTATTACAAC	TGTGGAAAGGACGAAACACCGACTTCTCTCCGGTGGCGACTCCGCTTTTTGTTGTGGAAGGTCCAGTTTT	GGAGAAAATACCGCATCAGAATTCAAAAAAAAGTTGTAATAGCCCCTCAAAACTGGACCTTCCACAAC
psiCHECK2-PTGES3/Renilla luciferase	pC016-gPsp-5′ UTR #8	5′ UTR #8	AGGGGGACGGGCGAACTGGTGGGCGGGCCT	GTTGTGGAAGGTCCAGTTTTGAGGGGCTATTACAAC	TGTGGAAAGGACGAAACACCAGGGGGACGGGCGAACTGGTGGGCGGGCCTGTTGTGGAAGGTCCAGTTTT	GGAGAAAATACCGCATCAGAATTCAAAAAAAAGTTGTAATAGCCCCTCAAAACTGGACCTTCCACAAC
psiCHECK2-PTGES3/Renilla luciferase	pC016-gPsp-AUG1	AUG1	CATTGTGAACGGGGCAGGGGGACGGGCGAA	GTTGTGGAAGGTCCAGTTTTGAGGGGCTATTACAAC	TGTGGAAAGGACGAAACACCCATTGTGAACGGGGCAGGGGGACGGGCGAAGTTGTGGAAGGTCCAGTTTT	GGAGAAAATACCGCATCAGAATTCAAAAAAAAGTTGTAATAGCCCCTCAAAACTGGACCTTCCACAAC
psiCHECK2-PTGES3/Renilla luciferase	pC016-gPsp-AUG2	AUG2	CCATTGTGAACGGGGCAGGGGGACGGGCGA	GTTGTGGAAGGTCCAGTTTTGAGGGGCTATTACAAC	TGTGGAAAGGACGAAACACCCCATTGTGAACGGGGCAGGGGGACGGGCGAGTTGTGGAAGGTCCAGTTTT	GGAGAAAATACCGCATCAGAATTCAAAAAAAAGTTGTAATAGCCCCTCAAAACTGGACCTTCCACAAC
psiCHECK2-PTGES3/Renilla luciferase	pC016-gPsp-AUG3	AUG3	GCCATTGTGAACGGGGCAGGGGGACGGGCG	GTTGTGGAAGGTCCAGTTTTGAGGGGCTATTACAAC	TGTGGAAAGGACGAAACACCGCCATTGTGAACGGGGCAGGGGGACGGGCGGTTGTGGAAGGTCCAGTTTT	GGAGAAAATACCGCATCAGAATTCAAAAAAAAGTTGTAATAGCCCCTCAAAACTGGACCTTCCACAAC
psiCHECK2-PTGES3/Renilla luciferase	pC016-gPsp-AUG4	AUG4	AGCCATTGTGAACGGGGCAGGGGGACGGGC	GTTGTGGAAGGTCCAGTTTTGAGGGGCTATTACAAC	TGTGGAAAGGACGAAACACCAGCCATTGTGAACGGGGCAGGGGGACGGGCGTTGTGGAAGGTCCAGTTTT	GGAGAAAATACCGCATCAGAATTCAAAAAAAAGTTGTAATAGCCCCTCAAAACTGGACCTTCCACAAC
psiCHECK2-PTGES3/Renilla luciferase	pC016-gPsp-AUG5	AUG5	AAGCCATTGTGAACGGGGCAGGGGGACGGG	GTTGTGGAAGGTCCAGTTTTGAGGGGCTATTACAAC	TGTGGAAAGGACGAAACACCAAGCCATTGTGAACGGGGCAGGGGGACGGGGTTGTGGAAGGTCCAGTTTT	GGAGAAAATACCGCATCAGAATTCAAAAAAAAGTTGTAATAGCCCCTCAAAACTGGACCTTCCACAAC
psiCHECK2-PTGES3/Renilla luciferase	pC016-gPsp-AUG6	AUG6	GAAGCCATTGTGAACGGGGCAGGGGGACGG	GTTGTGGAAGGTCCAGTTTTGAGGGGCTATTACAAC	TGTGGAAAGGACGAAACACCGAAGCCATTGTGAACGGGGCAGGGGGACGGGTTGTGGAAGGTCCAGTTTT	GGAGAAAATACCGCATCAGAATTCAAAAAAAAGTTGTAATAGCCCCTCAAAACTGGACCTTCCACAAC
psiCHECK2-PTGES3/Renilla luciferase	pC016-gPsp-AUG7	AUG7	GGAAGCCATTGTGAACGGGGCAGGGGGACG	GTTGTGGAAGGTCCAGTTTTGAGGGGCTATTACAAC	TGTGGAAAGGACGAAACACCGGAAGCCATTGTGAACGGGGCAGGGGGACGGTTGTGGAAGGTCCAGTTTT	GGAGAAAATACCGCATCAGAATTCAAAAAAAAGTTGTAATAGCCCCTCAAAACTGGACCTTCCACAAC
psiCHECK2-PTGES3/Renilla luciferase	pC016-gPsp-AUG8	AUG8	TGGAAGCCATTGTGAACGGGGCAGGGGGAC	GTTGTGGAAGGTCCAGTTTTGAGGGGCTATTACAAC	TGTGGAAAGGACGAAACACCTGGAAGCCATTGTGAACGGGGCAGGGGGACGTTGTGGAAGGTCCAGTTTT	GGAGAAAATACCGCATCAGAATTCAAAAAAAAGTTGTAATAGCCCCTCAAAACTGGACCTTCCACAAC
psiCHECK2-PTGES3/Renilla luciferase	pC016-gPsp-AUG9	AUG9	TTGGAAGCCATTGTGAACGGGGCAGGGGGA	GTTGTGGAAGGTCCAGTTTTGAGGGGCTATTACAAC	TGTGGAAAGGACGAAACACCTTGGAAGCCATTGTGAACGGGGCAGGGGGAGTTGTGGAAGGTCCAGTTTT	GGAGAAAATACCGCATCAGAATTCAAAAAAAAGTTGTAATAGCCCCTCAAAACTGGACCTTCCACAAC
psiCHECK2-PTGES3/Renilla luciferase	pC016-gPsp-AUG10	AUG10	CTTGGAAGCCATTGTGAACGGGGCAGGGGG	GTTGTGGAAGGTCCAGTTTTGAGGGGCTATTACAAC	TGTGGAAAGGACGAAACACCCTTGGAAGCCATTGTGAACGGGGCAGGGGGGTTGTGGAAGGTCCAGTTTT	GGAGAAAATACCGCATCAGAATTCAAAAAAAAGTTGTAATAGCCCCTCAAAACTGGACCTTCCACAAC
psiCHECK2-PTGES3/Renilla luciferase	pC016-gPsp-AUG11	AUG11	CCTTGGAAGCCATTGTGAACGGGGCAGGGG	GTTGTGGAAGGTCCAGTTTTGAGGGGCTATTACAAC	TGTGGAAAGGACGAAACACCCCTTGGAAGCCATTGTGAACGGGGCAGGGGGTTGTGGAAGGTCCAGTTTT	GGAGAAAATACCGCATCAGAATTCAAAAAAAAGTTGTAATAGCCCCTCAAAACTGGACCTTCCACAAC
psiCHECK2-PTGES3/Renilla luciferase	pC016-gPsp-AUG12	AUG12	ACCTTGGAAGCCATTGTGAACGGGGCAGGG	GTTGTGGAAGGTCCAGTTTTGAGGGGCTATTACAAC	TGTGGAAAGGACGAAACACCACCTTGGAAGCCATTGTGAACGGGGCAGGGGTTGTGGAAGGTCCAGTTTT	GGAGAAAATACCGCATCAGAATTCAAAAAAAAGTTGTAATAGCCCCTCAAAACTGGACCTTCCACAAC
psiCHECK2-PTGES3/Renilla luciferase	pC016-gPsp-AUG13	AUG13	CACCTTGGAAGCCATTGTGAACGGGGCAGG	GTTGTGGAAGGTCCAGTTTTGAGGGGCTATTACAAC	TGTGGAAAGGACGAAACACCCACCTTGGAAGCCATTGTGAACGGGGCAGGGTTGTGGAAGGTCCAGTTTT	GGAGAAAATACCGCATCAGAATTCAAAAAAAAGTTGTAATAGCCCCTCAAAACTGGACCTTCCACAAC
psiCHECK2-PTGES3/Renilla luciferase	pC016-gPsp-AUG14	AUG14	ACACCTTGGAAGCCATTGTGAACGGGGCAG	GTTGTGGAAGGTCCAGTTTTGAGGGGCTATTACAAC	TGTGGAAAGGACGAAACACCACACCTTGGAAGCCATTGTGAACGGGGCAGGTTGTGGAAGGTCCAGTTTT	GGAGAAAATACCGCATCAGAATTCAAAAAAAAGTTGTAATAGCCCCTCAAAACTGGACCTTCCACAAC
psiCHECK2-PTGES3/Renilla luciferase	pC016-gPsp-AUG15	AUG15	TACACCTTGGAAGCCATTGTGAACGGGGCA	GTTGTGGAAGGTCCAGTTTTGAGGGGCTATTACAAC	TGTGGAAAGGACGAAACACCTACACCTTGGAAGCCATTGTGAACGGGGCAGTTGTGGAAGGTCCAGTTTT	GGAGAAAATACCGCATCAGAATTCAAAAAAAAGTTGTAATAGCCCCTCAAAACTGGACCTTCCACAAC
psiCHECK2-PTGES3/Renilla luciferase	pC016-gPsp-AUG16/Start codon	AUG16/Start codon	GTACACCTTGGAAGCCATTGTGAACGGGGC	GTTGTGGAAGGTCCAGTTTTGAGGGGCTATTACAAC	TGTGGAAAGGACGAAACACCGTACACCTTGGAAGCCATTGTGAACGGGGCGTTGTGGAAGGTCCAGTTTT	GGAGAAAATACCGCATCAGAATTCAAAAAAAAGTTGTAATAGCCCCTCAAAACTGGACCTTCCACAAC
psiCHECK2-PTGES3/Renilla luciferase	pC016-gPsp-AUG17	AUG17	CGTACACCTTGGAAGCCATTGTGAACGGGG	GTTGTGGAAGGTCCAGTTTTGAGGGGCTATTACAAC	TGTGGAAAGGACGAAACACCCGTACACCTTGGAAGCCATTGTGAACGGGGGTTGTGGAAGGTCCAGTTTT	GGAGAAAATACCGCATCAGAATTCAAAAAAAAGTTGTAATAGCCCCTCAAAACTGGACCTTCCACAAC
psiCHECK2-PTGES3/Renilla luciferase	pC016-gPsp-AUG18	AUG18	TCGTACACCTTGGAAGCCATTGTGAACGGG	GTTGTGGAAGGTCCAGTTTTGAGGGGCTATTACAAC	TGTGGAAAGGACGAAACACCTCGTACACCTTGGAAGCCATTGTGAACGGGGTTGTGGAAGGTCCAGTTTT	GGAGAAAATACCGCATCAGAATTCAAAAAAAAGTTGTAATAGCCCCTCAAAACTGGACCTTCCACAAC
psiCHECK2-PTGES3/Renilla luciferase	pC016-gPsp-AUG19	AUG19	GTCGTACACCTTGGAAGCCATTGTGAACGG	GTTGTGGAAGGTCCAGTTTTGAGGGGCTATTACAAC	TGTGGAAAGGACGAAACACCGTCGTACACCTTGGAAGCCATTGTGAACGGGTTGTGGAAGGTCCAGTTTT	GGAGAAAATACCGCATCAGAATTCAAAAAAAAGTTGTAATAGCCCCTCAAAACTGGACCTTCCACAAC
psiCHECK2-PTGES3/Renilla luciferase	pC016-gPsp-AUG20	AUG20	GGTCGTACACCTTGGAAGCCATTGTGAACG	GTTGTGGAAGGTCCAGTTTTGAGGGGCTATTACAAC	TGTGGAAAGGACGAAACACCGGTCGTACACCTTGGAAGCCATTGTGAACGGTTGTGGAAGGTCCAGTTTT	GGAGAAAATACCGCATCAGAATTCAAAAAAAAGTTGTAATAGCCCCTCAAAACTGGACCTTCCACAAC
psiCHECK2-PTGES3/Renilla luciferase	pC016-gPsp-AUG21	AUG21	GGGTCGTACACCTTGGAAGCCATTGTGAAC	GTTGTGGAAGGTCCAGTTTTGAGGGGCTATTACAAC	TGTGGAAAGGACGAAACACCGGGTCGTACACCTTGGAAGCCATTGTGAACGTTGTGGAAGGTCCAGTTTT	GGAGAAAATACCGCATCAGAATTCAAAAAAAAGTTGTAATAGCCCCTCAAAACTGGACCTTCCACAAC
psiCHECK2-PTGES3/Renilla luciferase	pC016-gPsp-AUG22	AUG22	GGGGTCGTACACCTTGGAAGCCATTGTGAA	GTTGTGGAAGGTCCAGTTTTGAGGGGCTATTACAAC	TGTGGAAAGGACGAAACACCGGGGTCGTACACCTTGGAAGCCATTGTGAAGTTGTGGAAGGTCCAGTTTT	GGAGAAAATACCGCATCAGAATTCAAAAAAAAGTTGTAATAGCCCCTCAAAACTGGACCTTCCACAAC
psiCHECK2-PTGES3/Renilla luciferase	pC016-gPsp-AUG23	AUG23	CGGGGTCGTACACCTTGGAAGCCATTGTGA	GTTGTGGAAGGTCCAGTTTTGAGGGGCTATTACAAC	TGTGGAAAGGACGAAACACCCGGGGTCGTACACCTTGGAAGCCATTGTGAGTTGTGGAAGGTCCAGTTTT	GGAGAAAATACCGCATCAGAATTCAAAAAAAAGTTGTAATAGCCCCTCAAAACTGGACCTTCCACAAC
psiCHECK2-PTGES3/Renilla luciferase	pC016-gPsp-AUG24	AUG24	TCGGGGTCGTACACCTTGGAAGCCATTGTG	GTTGTGGAAGGTCCAGTTTTGAGGGGCTATTACAAC	TGTGGAAAGGACGAAACACCTCGGGGTCGTACACCTTGGAAGCCATTGTGGTTGTGGAAGGTCCAGTTTT	GGAGAAAATACCGCATCAGAATTCAAAAAAAAGTTGTAATAGCCCCTCAAAACTGGACCTTCCACAAC
psiCHECK2-PTGES3/Renilla luciferase	pC016-gPsp-AUG25	AUG25	CTCGGGGTCGTACACCTTGGAAGCCATTGT	GTTGTGGAAGGTCCAGTTTTGAGGGGCTATTACAAC	TGTGGAAAGGACGAAACACCCTCGGGGTCGTACACCTTGGAAGCCATTGTGTTGTGGAAGGTCCAGTTTT	GGAGAAAATACCGCATCAGAATTCAAAAAAAAGTTGTAATAGCCCCTCAAAACTGGACCTTCCACAAC
psiCHECK2-PTGES3/Renilla luciferase	pC016-gPsp-AUG26	AUG26	GCTCGGGGTCGTACACCTTGGAAGCCATTG	GTTGTGGAAGGTCCAGTTTTGAGGGGCTATTACAAC	TGTGGAAAGGACGAAACACCGCTCGGGGTCGTACACCTTGGAAGCCATTGGTTGTGGAAGGTCCAGTTTT	GGAGAAAATACCGCATCAGAATTCAAAAAAAAGTTGTAATAGCCCCTCAAAACTGGACCTTCCACAAC
psiCHECK2-PTGES3/Renilla luciferase	pC016-gPsp-AUG27	AUG27	TGCTCGGGGTCGTACACCTTGGAAGCCATT	GTTGTGGAAGGTCCAGTTTTGAGGGGCTATTACAAC	TGTGGAAAGGACGAAACACCTGCTCGGGGTCGTACACCTTGGAAGCCATTGTTGTGGAAGGTCCAGTTTT	GGAGAAAATACCGCATCAGAATTCAAAAAAAAGTTGTAATAGCCCCTCAAAACTGGACCTTCCACAAC
psiCHECK2-PTGES3/Renilla luciferase	pC016-gPsp-AUG28	AUG28	TTGCTCGGGGTCGTACACCTTGGAAGCCAT	GTTGTGGAAGGTCCAGTTTTGAGGGGCTATTACAAC	TGTGGAAAGGACGAAACACCTTGCTCGGGGTCGTACACCTTGGAAGCCATGTTGTGGAAGGTCCAGTTTT	GGAGAAAATACCGCATCAGAATTCAAAAAAAAGTTGTAATAGCCCCTCAAAACTGGACCTTCCACAAC
psiCHECK2-PTGES3/Renilla luciferase	pC016-gPsp-16 nt	16 nt	CATTGTGAACGGGGCA	GTTGTGGAAGGTCCAGTTTTGAGGGGCTATTACAAC	TGTGGAAAGGACGAAACACCCATTGTGAACGGGGCAGTTGTGGAAGGTCCAGTTTT	GGAGAAAATACCGCATCAGAATTCAAAAAAAAGTTGTAATAGCCCCTCAAAACTGGACCTTCCACAAC
psiCHECK2-PTGES3/Renilla luciferase	pC016-gPsp-17 nt	17 nt	CCATTGTGAACGGGGCA	GTTGTGGAAGGTCCAGTTTTGAGGGGCTATTACAAC	TGTGGAAAGGACGAAACACCCCATTGTGAACGGGGCAGTTGTGGAAGGTCCAGTTTT	GGAGAAAATACCGCATCAGAATTCAAAAAAAAGTTGTAATAGCCCCTCAAAACTGGACCTTCCACAAC
psiCHECK2-PTGES3/Renilla luciferase	pC016-gPsp-18 nt	18 nt	GCCATTGTGAACGGGGCA	GTTGTGGAAGGTCCAGTTTTGAGGGGCTATTACAAC	TGTGGAAAGGACGAAACACCGCCATTGTGAACGGGGCAGTTGTGGAAGGTCCAGTTTT	GGAGAAAATACCGCATCAGAATTCAAAAAAAAGTTGTAATAGCCCCTCAAAACTGGACCTTCCACAAC
psiCHECK2-PTGES3/Renilla luciferase	pC016-gPsp-19 nt	19 nt	AGCCATTGTGAACGGGGCA	GTTGTGGAAGGTCCAGTTTTGAGGGGCTATTACAAC	TGTGGAAAGGACGAAACACCAGCCATTGTGAACGGGGCAGTTGTGGAAGGTCCAGTTTT	GGAGAAAATACCGCATCAGAATTCAAAAAAAAGTTGTAATAGCCCCTCAAAACTGGACCTTCCACAAC
psiCHECK2-PTGES3/Renilla luciferase	pC016-gPsp-20 nt	20 nt	AAGCCATTGTGAACGGGGCA	GTTGTGGAAGGTCCAGTTTTGAGGGGCTATTACAAC	TGTGGAAAGGACGAAACACCAAGCCATTGTGAACGGGGCAGTTGTGGAAGGTCCAGTTTT	GGAGAAAATACCGCATCAGAATTCAAAAAAAAGTTGTAATAGCCCCTCAAAACTGGACCTTCCACAAC
psiCHECK2-PTGES3/Renilla luciferase	pC016-gPsp-21 nt	21 nt	GAAGCCATTGTGAACGGGGCA	GTTGTGGAAGGTCCAGTTTTGAGGGGCTATTACAAC	TGTGGAAAGGACGAAACACCGAAGCCATTGTGAACGGGGCAGTTGTGGAAGGTCCAGTTTT	GGAGAAAATACCGCATCAGAATTCAAAAAAAAGTTGTAATAGCCCCTCAAAACTGGACCTTCCACAAC
psiCHECK2-PTGES3/Renilla luciferase	pC016-gPsp-22 nt	22 nt	GGAAGCCATTGTGAACGGGGCA	GTTGTGGAAGGTCCAGTTTTGAGGGGCTATTACAAC	TGTGGAAAGGACGAAACACCGGAAGCCATTGTGAACGGGGCAGTTGTGGAAGGTCCAGTTTT	GGAGAAAATACCGCATCAGAATTCAAAAAAAAGTTGTAATAGCCCCTCAAAACTGGACCTTCCACAAC
psiCHECK2-PTGES3/Renilla luciferase	pC016-gPsp-23 nt	23 nt	TGGAAGCCATTGTGAACGGGGCA	GTTGTGGAAGGTCCAGTTTTGAGGGGCTATTACAAC	TGTGGAAAGGACGAAACACCTGGAAGCCATTGTGAACGGGGCAGTTGTGGAAGGTCCAGTTTT	GGAGAAAATACCGCATCAGAATTCAAAAAAAAGTTGTAATAGCCCCTCAAAACTGGACCTTCCACAAC
psiCHECK2-PTGES3/Renilla luciferase	pC016-gPsp-24 nt	24 nt	TTGGAAGCCATTGTGAACGGGGCA	GTTGTGGAAGGTCCAGTTTTGAGGGGCTATTACAAC	TGTGGAAAGGACGAAACACCTTGGAAGCCATTGTGAACGGGGCAGTTGTGGAAGGTCCAGTTTT	GGAGAAAATACCGCATCAGAATTCAAAAAAAAGTTGTAATAGCCCCTCAAAACTGGACCTTCCACAAC
psiCHECK2-PTGES3/Renilla luciferase	pC016-gPsp-25 nt	25 nt	CTTGGAAGCCATTGTGAACGGGGCA	GTTGTGGAAGGTCCAGTTTTGAGGGGCTATTACAAC	TGTGGAAAGGACGAAACACCCTTGGAAGCCATTGTGAACGGGGCAGTTGTGGAAGGTCCAGTTTT	GGAGAAAATACCGCATCAGAATTCAAAAAAAAGTTGTAATAGCCCCTCAAAACTGGACCTTCCACAAC
psiCHECK2-PTGES3/Renilla luciferase	pC016-gPsp-26 nt	26 nt	CCTTGGAAGCCATTGTGAACGGGGCA	GTTGTGGAAGGTCCAGTTTTGAGGGGCTATTACAAC	TGTGGAAAGGACGAAACACCCCTTGGAAGCCATTGTGAACGGGGCAGTTGTGGAAGGTCCAGTTTT	GGAGAAAATACCGCATCAGAATTCAAAAAAAAGTTGTAATAGCCCCTCAAAACTGGACCTTCCACAAC
psiCHECK2-PTGES3/Renilla luciferase	pC016-gPsp-27 nt	27 nt	ACCTTGGAAGCCATTGTGAACGGGGCA	GTTGTGGAAGGTCCAGTTTTGAGGGGCTATTACAAC	TGTGGAAAGGACGAAACACCACCTTGGAAGCCATTGTGAACGGGGCAGTTGTGGAAGGTCCAGTTTT	GGAGAAAATACCGCATCAGAATTCAAAAAAAAGTTGTAATAGCCCCTCAAAACTGGACCTTCCACAAC
psiCHECK2-PTGES3/Renilla luciferase	pC016-gPsp-28 nt	28 nt	CACCTTGGAAGCCATTGTGAACGGGGCA	GTTGTGGAAGGTCCAGTTTTGAGGGGCTATTACAAC	TGTGGAAAGGACGAAACACCCACCTTGGAAGCCATTGTGAACGGGGCAGTTGTGGAAGGTCCAGTTTT	GGAGAAAATACCGCATCAGAATTCAAAAAAAAGTTGTAATAGCCCCTCAAAACTGGACCTTCCACAAC
psiCHECK2-PTGES3/Renilla luciferase	pC016-gPsp-29 nt	29 nt	ACACCTTGGAAGCCATTGTGAACGGGGCA	GTTGTGGAAGGTCCAGTTTTGAGGGGCTATTACAAC	TGTGGAAAGGACGAAACACCACACCTTGGAAGCCATTGTGAACGGGGCAGTTGTGGAAGGTCCAGTTTT	GGAGAAAATACCGCATCAGAATTCAAAAAAAAGTTGTAATAGCCCCTCAAAACTGGACCTTCCACAAC
psiCHECK2-PTGES3/Renilla luciferase	pC016-gPsp-30 nt	30 nt	TACACCTTGGAAGCCATTGTGAACGGGGCA	GTTGTGGAAGGTCCAGTTTTGAGGGGCTATTACAAC	TGTGGAAAGGACGAAACACCTACACCTTGGAAGCCATTGTGAACGGGGCAGTTGTGGAAGGTCCAGTTTT	GGAGAAAATACCGCATCAGAATTCAAAAAAAAGTTGTAATAGCCCCTCAAAACTGGACCTTCCACAAC
psiCHECK2-PTGES3/Renilla luciferase	pC016-gPsp-31 nt	31 nt	GTACACCTTGGAAGCCATTGTGAACGGGGCA	GTTGTGGAAGGTCCAGTTTTGAGGGGCTATTACAAC	TGTGGAAAGGACGAAACACCGTACACCTTGGAAGCCATTGTGAACGGGGCAGTTGTGGAAGGTCCAGTTTT	GGAGAAAATACCGCATCAGAATTCAAAAAAAAGTTGTAATAGCCCCTCAAAACTGGACCTTCCACAAC
psiCHECK2-PTGES3/Renilla luciferase	pC016-gPsp-32 nt	32 nt	CGTACACCTTGGAAGCCATTGTGAACGGGGCA	GTTGTGGAAGGTCCAGTTTTGAGGGGCTATTACAAC	TGTGGAAAGGACGAAACACCCGTACACCTTGGAAGCCATTGTGAACGGGGCAGTTGTGGAAGGTCCAGTTTT	GGAGAAAATACCGCATCAGAATTCAAAAAAAAGTTGTAATAGCCCCTCAAAACTGGACCTTCCACAAC
psiCHECK2-PTGES3/Renilla luciferase	pC016-gPsp-33 nt	33 nt	TCGTACACCTTGGAAGCCATTGTGAACGGGGCA	GTTGTGGAAGGTCCAGTTTTGAGGGGCTATTACAAC	TGTGGAAAGGACGAAACACCTCGTACACCTTGGAAGCCATTGTGAACGGGGCAGTTGTGGAAGGTCCAGTTTT	GGAGAAAATACCGCATCAGAATTCAAAAAAAAGTTGTAATAGCCCCTCAAAACTGGACCTTCCACAAC
psiCHECK2-PTGES3/Renilla luciferase	pC016-gPsp-34 nt	34 nt	GTCGTACACCTTGGAAGCCATTGTGAACGGGGCA	GTTGTGGAAGGTCCAGTTTTGAGGGGCTATTACAAC	TGTGGAAAGGACGAAACACCGTCGTACACCTTGGAAGCCATTGTGAACGGGGCAGTTGTGGAAGGTCCAGTTTT	GGAGAAAATACCGCATCAGAATTCAAAAAAAAGTTGTAATAGCCCCTCAAAACTGGACCTTCCACAAC
psiCHECK2-PTGES3/Renilla luciferase	pC016-gPsp-35 nt	35 nt	GGTCGTACACCTTGGAAGCCATTGTGAACGGGGCA	GTTGTGGAAGGTCCAGTTTTGAGGGGCTATTACAAC	TGTGGAAAGGACGAAACACCGGTCGTACACCTTGGAAGCCATTGTGAACGGGGCAGTTGTGGAAGGTCCAGTTTT	GGAGAAAATACCGCATCAGAATTCAAAAAAAAGTTGTAATAGCCCCTCAAAACTGGACCTTCCACAAC
psiCHECK2-PTGES3/Renilla luciferase	pC016-gPsp-36 nt	36 nt	GGGTCGTACACCTTGGAAGCCATTGTGAACGGGGCA	GTTGTGGAAGGTCCAGTTTTGAGGGGCTATTACAAC	TGTGGAAAGGACGAAACACCGGGTCGTACACCTTGGAAGCCATTGTGAACGGGGCAGTTGTGGAAGGTCCAGTTTT	GGAGAAAATACCGCATCAGAATTCAAAAAAAAGTTGTAATAGCCCCTCAAAACTGGACCTTCCACAAC
psiCHECK2-PTGES3/Renilla luciferase	pC016-gPsp-ORF #1	ORF #1	GGCGTTCTCGGCGTGCTTCTCGGAATCATA	GTTGTGGAAGGTCCAGTTTTGAGGGGCTATTACAAC	TGTGGAAAGGACGAAACACCGGCGTTCTCGGCGTGCTTCTCGGAATCATAGTTGTGGAAGGTCCAGTTTT	GGAGAAAATACCGCATCAGAATTCAAAAAAAAGTTGTAATAGCCCCTCAAAACTGGACCTTCCACAAC
psiCHECK2-PTGES3/Renilla luciferase	pC016-gPsp-ORF #2	ORF #2	GACGATGGCCTTGATCTTGTCTTGGTGCTC	GTTGTGGAAGGTCCAGTTTTGAGGGGCTATTACAAC	TGTGGAAAGGACGAAACACCGACGATGGCCTTGATCTTGTCTTGGTGCTCGTTGTGGAAGGTCCAGTTTT	GGAGAAAATACCGCATCAGAATTCAAAAAAAAGTTGTAATAGCCCCTCAAAACTGGACCTTCCACAAC
psiCHECK2-PTGES3/Renilla luciferase	pC016-gPsp-Stop codon	Stop codon	GCGATCGCCTAGAATTACTGCTCGTTCTTC	GTTGTGGAAGGTCCAGTTTTGAGGGGCTATTACAAC	TGTGGAAAGGACGAAACACCGCGATCGCCTAGAATTACTGCTCGTTCTTCGTTGTGGAAGGTCCAGTTTT	GGAGAAAATACCGCATCAGAATTCAAAAAAAAGTTGTAATAGCCCCTCAAAACTGGACCTTCCACAAC
psiCHECK2-PTGES3/Renilla luciferase	pC016-gPsp-3′ UTR	3′ UTR	GTTTAAACGAATTCCCGGGCTCGAGCGATC	GTTGTGGAAGGTCCAGTTTTGAGGGGCTATTACAAC	TGTGGAAAGGACGAAACACCGTTTAAACGAATTCCCGGGCTCGAGCGATCGTTGTGGAAGGTCCAGTTTT	GGAGAAAATACCGCATCAGAATTCAAAAAAAAGTTGTAATAGCCCCTCAAAACTGGACCTTCCACAAC
psiCHECK2-PTGES3/Firefly luciferase	pC016-gPsp-Fluc-AUG4	AUG4	GGCCATGGTGGCTTTACCAACAGTACCGGA	GTTGTGGAAGGTCCAGTTTTGAGGGGCTATTACAAC	TGTGGAAAGGACGAAACACCGGCCATGGTGGCTTTACCAACAGTACCGGAGTTGTGGAAGGTCCAGTTTT	GGAGAAAATACCGCATCAGAATTCAAAAAAAAGTTGTAATAGCCCCTCAAAACTGGACCTTCCACAAC
psiCHECK2-PTGES3/Firefly luciferase	pC016-gPsp-Fluc-AUG16	AUG16	GTTCTTAGCATCGGCCATGGTGGCTTTACC	GTTGTGGAAGGTCCAGTTTTGAGGGGCTATTACAAC	TGTGGAAAGGACGAAACACCGTTCTTAGCATCGGCCATGGTGGCTTTACCGTTGTGGAAGGTCCAGTTTT	GGAGAAAATACCGCATCAGAATTCAAAAAAAAGTTGTAATAGCCCCTCAAAACTGGACCTTCCACAAC
psiCHECK2-PTGES3/Firefly luciferase	pC016-gPsp-Fluc-AUG25	AUG25	CTTCTTAATGTTCTTAGCATCGGCCATGGT	GTTGTGGAAGGTCCAGTTTTGAGGGGCTATTACAAC	TGTGGAAAGGACGAAACACCCTTCTTAATGTTCTTAGCATCGGCCATGGTGTTGTGGAAGGTCCAGTTTT	GGAGAAAATACCGCATCAGAATTCAAAAAAAAGTTGTAATAGCCCCTCAAAACTGGACCTTCCACAAC
pCDNA5/FRT/TO-EGFP	pC016-gPsp-EGFP start codon	EGFP start codon	TGCTCACCATGGTAGCTTAAGTT	GTTGTGGAAGGTCCAGTTTTGAGGGGCTATTACAAC	TGTGGAAAGGACGAAACACCTGCTCACCATGGTAGCTTAAGTTGTTGTGGAAGGTCCAGTTT	GGAGAAAATACCGCATCAGAATTCAAAAAAAAGTTGTAATAGCCCCTCAAAACTGGACCTTCCACAAC
psiCHECK2-HCV_IRES	pC016-gPsp-IRES AUG	IRES AUG	TTTAGGATTCGTGCTCATGGTGCACGGTCT	GTTGTGGAAGGTCCAGTTTTGAGGGGCTATTACAAC	TGTGGAAAGGACGAAACACCTTTAGGATTCGTGCTCATGGTGCACGGTCTGTTGTGGAAGGTCCAGTTTTGAGGGGC	GGAGAAAATACCGCATCAGAATTCAAAAAAAAGTTGTAATAGCCCCTCAAAACTGGACCTTCCACAAC
psiCHECK2-HCV_IRES	pC016-gPsp-Rluc AUG	Rluc AUG	GTACACCTTGGAAGCCATGTTACGTTTGGT	GTTGTGGAAGGTCCAGTTTTGAGGGGCTATTACAAC	TGTGGAAAGGACGAAACACCGTACACCTTGGAAGCCATGTTACGTTTGGTGTTGTGGAAGGTCCAGTTTTGAGGGGC	GGAGAAAATACCGCATCAGAATTCAAAAAAAAGTTGTAATAGCCCCTCAAAACTGGACCTTCCACAAC
psiCHECK2_CrPV_IGR_IRES	pC016-gPsp-CrPV IRES 30nt #1	IRES GCU #1	AGAAATTTACCTGCTACATTTCAAGATACC	GTTGTGGAAGGTCCAGTTTTGAGGGGCTATTACAAC	TGTGGAAAGGACGAAACACGGTATCTTGAAATGTAGCAGGTAAATTTCTGTTGTGGAAGGTCCAGTTTTGAGGGGC	GGAGAAAATACCGCATCAGAATTCAAAAAAAAGTTGTAATAGCCCCTCAAAACTGGACCTTCCACAAC
psiCHECK2_CrPV_IGR_IRES	pC016-gPsp-CrPV IRES 23nt #1	IRES GCU #2	CCTGCTACATTTCAAGATACCAT	GTTGTGGAAGGTCCAGTTTTGAGGGGCTATTACAAC	TGTGGAAAGGACGAAACACATGGTATCTTGAAATGTAGCAGGGTTGTGGAAGGTCCAGTTTTGAGGGGC	GGAGAAAATACCGCATCAGAATTCAAAAAAAAGTTGTAATAGCCCCTCAAAACTGGACCTTCCACAAC
pAG3-(GGGGCC)66-HiBiT-frame 0, frame 1, frame 2	pC016-gPsp-C9orf72 5' UTR #1	5' UTR #1	TCTTTATCAGGTCTTTTCTTGTT	GTTGTGGAAGGTCCAGTTTTGAGGGGCTATTACAAC	TGTGGAAAGGACGAAACACCTCTTTATCAGGTCTTTTCTTGTTGTTGTGGAAGGTCCAGTTT	GGAGAAAATACCGCATCAGAATTCAAAAAAAAGTTGTAATAGCCCCTCAAAACTGGACCTTCCACAAC
pAG3-(GGGGCC)66-HiBiT-frame 0, frame 1, frame 2	pC016-gPsp-C9orf72 5' UTR #2	5' UTR #2	CTTGCTACAGGCTGCGGTTGTTT	GTTGTGGAAGGTCCAGTTTTGAGGGGCTATTACAAC	TTGTGGAAAGGACGAAACACCCTTGCTACAGGCTGCGGTTGTTTGTTGTGGAAGGTCCAGTTT	GGAGAAAATACCGCATCAGAATTCAAAAAAAAGTTGTAATAGCCCCTCAAAACTGGACCTTCCACAAC
pAG3-(GGGGCC)66-HiBiT-frame 0, frame 1, frame 2	pC016-gPsp-C9orf72 Start codon	Start codon	TGAGTTCCAGAGCTTGCTACAGG	GTTGTGGAAGGTCCAGTTTTGAGGGGCTATTACAAC	TGTGGAAAGGACGAAACACCTGAGTTCCAGAGCTTGCTACAGGGTTGTGGAAGGTCCAGTTT	GGAGAAAATACCGCATCAGAATTCAAAAAAAAGTTGTAATAGCCCCTCAAAACTGGACCTTCCACAAC
pAG3-(GGGGCC)66-HiBiT-frame 0, frame 1, frame 2	pC016-gPsp-C9orf72 Multiple #1	Multiple #1	GCCCCGGCCCCGGCCCCGGCCCC	GTTGTGGAAGGTCCAGTTTTGAGGGGCTATTACAAC	TGTGGAAAGGACGAAACACCGCCCCGGCCCCGGCCCCGGCCCCGTTGTGGAAGGTCCAGTTT	GGAGAAAATACCGCATCAGAATTCAAAAAAAAGTTGTAATAGCCCCTCAAAACTGGACCTTCCACAAC
pAG3-(GGGGCC)66-HiBiT-frame 0, frame 1, frame 2	pC016-gPsp-C9orf72 Multiple #2	Multiple #2	GGCCCCGGCCCCGGCCCCGGCCC	GTTGTGGAAGGTCCAGTTTTGAGGGGCTATTACAAC	TGTGGAAAGGACGAAACACCGGCCCCGGCCCCGGCCCCGGCCCGTTGTGGAAGGTCCAGTTT	GGAGAAAATACCGCATCAGAATTCAAAAAAAAGTTGTAATAGCCCCTCAAAACTGGACCTTCCACAAC
pAG3-(GGGGCC)66-HiBiT-frame 0, frame 1, frame 2	pC016-gPsp-C9orf72 Multiple #3	Multiple #3	CGGCCCCGGCCCCGGCCCCGGCC	GTTGTGGAAGGTCCAGTTTTGAGGGGCTATTACAAC	TGTGGAAAGGACGAAACACCCGGCCCCGGCCCCGGCCCCGGCCGTTGTGGAAGGTCCAGTTT	GGAGAAAATACCGCATCAGAATTCAAAAAAAAGTTGTAATAGCCCCTCAAAACTGGACCTTCCACAAC
pAG3-(GGGGCC)66-HiBiT-frame 0, frame 1, frame 2	pC016-gPsp-C9orf72 Multiple #4	Multiple #4	CCGGCCCCGGCCCCGGCCCCGGC	GTTGTGGAAGGTCCAGTTTTGAGGGGCTATTACAAC	TGTGGAAAGGACGAAACACCCCGGCCCCGGCCCCGGCCCCGGCGTTGTGGAAGGTCCAGTTT	GGAGAAAATACCGCATCAGAATTCAAAAAAAAGTTGTAATAGCCCCTCAAAACTGGACCTTCCACAAC
pAG3-(GGGGCC)66-HiBiT-frame 0, frame 1, frame 2	pC016-gPsp-C9orf72 Multiple #5	Multiple #5	CCCGGCCCCGGCCCCGGCCCCGG	GTTGTGGAAGGTCCAGTTTTGAGGGGCTATTACAAC	TGTGGAAAGGACGAAACACCCCCGGCCCCGGCCCCGGCCCCGGGTTGTGGAAGGTCCAGTTT	GGAGAAAATACCGCATCAGAATTCAAAAAAAAGTTGTAATAGCCCCTCAAAACTGGACCTTCCACAAC
pAG3-(GGGGCC)66-HiBiT-frame 0, frame 1, frame 2	pC016-gPsp-C9orf72 Multiple #6	Multiple #6	CCCCGGCCCCGGCCCCGGCCCCG	GTTGTGGAAGGTCCAGTTTTGAGGGGCTATTACAAC	TGTGGAAAGGACGAAACACCCCCCGGCCCCGGCCCCGGCCCCGGTTGTGGAAGGTCCAGTTT	GGAGAAAATACCGCATCAGAATTCAAAAAAAAGTTGTAATAGCCCCTCAAAACTGGACCTTCCACAAC
pAG3-(GGGGCC)66-HiBiT-frame 0, frame 1, frame 2	pC016-gPsp-C9orf72 Unique #1	Unique #1	GGCCCCTAGCGCGCGACTCCTGA	GTTGTGGAAGGTCCAGTTTTGAGGGGCTATTACAAC	TGTGGAAAGGACGAAACACCGGCCCCTAGCGCGCGACTCCTGAGTTGTGGAAGGTCCAGTTT	GGAGAAAATACCGCATCAGAATTCAAAAAAAAGTTGTAATAGCCCCTCAAAACTGGACCTTCCACAAC
pAG3-(GGGGCC)66-HiBiT-frame 0, frame 1, frame 2	pC016-gPsp-C9orf72 Unique #2	Unique #2	GGCCCCGGCCCCTAGCGCGCGAC	GTTGTGGAAGGTCCAGTTTTGAGGGGCTATTACAAC	TGTGGAAAGGACGAAACACCGGCCCCGGCCCCTAGCGCGCGACGTTGTGGAAGGTCCAGTTT	GGAGAAAATACCGCATCAGAATTCAAAAAAAAGTTGTAATAGCCCCTCAAAACTGGACCTTCCACAAC
pAG3-(GGGGCC)66-HiBiT-frame 0, frame 1, frame 2	pC016-gPsp-C9orf72 Unique #3	Unique #3	GGCCCCGGCCCCGGCCCCTAGCG	GTTGTGGAAGGTCCAGTTTTGAGGGGCTATTACAAC	TGTGGAAAGGACGAAACACCGGCCCCGGCCCCGGCCCCTAGCGGTTGTGGAAGGTCCAGTTT	GGAGAAAATACCGCATCAGAATTCAAAAAAAAGTTGTAATAGCCCCTCAAAACTGGACCTTCCACAAC
pAG3-(GGGGCC)66-HiBiT-frame 0, frame 1, frame 2	pC016-gPsp-C9orf72 Unique #4	Unique #4	ACCACGCCCCGGCCCCGGCCCCG	GTTGTGGAAGGTCCAGTTTTGAGGGGCTATTACAAC	TGTGGAAAGGACGAAACACCACCACGCCCCGGCCCCGGCCCCGGTTGTGGAAGGTCCAGTTT	GGAGAAAATACCGCATCAGAATTCAAAAAAAAGTTGTAATAGCCCCTCAAAACTGGACCTTCCACAAC
pAG3-(GGGGCC)66-HiBiT-frame 0, frame 1, frame 2	pC016-gPsp-C9orf72 Unique #5	Unique #5	CCCCGACCACGCCCCGGCCCCGG	GTTGTGGAAGGTCCAGTTTTGAGGGGCTATTACAAC	TGTGGAAAGGACGAAACACCCCCCGACCACGCCCCGGCCCCGGGTTGTGGAAGGTCCAGTTT	GGAGAAAATACCGCATCAGAATTCAAAAAAAAGTTGTAATAGCCCCTCAAAACTGGACCTTCCACAAC
pAG3-(GGGGCC)66-HiBiT-frame 0, frame 1, frame 2	pC016-gPsp-C9orf72 Unique #6	Unique #6	CGCCCCGACCACGCCCCGGCCCC	GTTGTGGAAGGTCCAGTTTTGAGGGGCTATTACAAC	TGTGGAAAGGACGAAACACCCGCCCCGACCACGCCCCGGCCCCGTTGTGGAAGGTCCAGTTT	GGAGAAAATACCGCATCAGAATTCAAAAAAAAGTTGTAATAGCCCCTCAAAACTGGACCTTCCACAAC
pAG3-(GGGGCC)66-HiBiT-frame 0, frame 1, frame 2	pC016-gPsp-C9orf72 Unique #7	Unique #7	GCAGGCACCGCAACCGCAGCCCC	GTTGTGGAAGGTCCAGTTTTGAGGGGCTATTACAAC	TGTGGAAAGGACGAAACACCGCAGGCACCGCAACCGCAGCCCCGTTGTGGAAGGTCCAGTTT	GGAGAAAATACCGCATCAGAATTCAAAAAAAAGTTGTAATAGCCCCTCAAAACTGGACCTTCCACAAC
Endogenous CD46	pC016-gPsp-CD46 start codon #1	CD46 start codon #1	GAGGCTCCATGCGCGGCGCGGAA	GTTGTGGAAGGTCCAGTTTTGAGGGGCTATTACAAC	TGTGGAAAGGACGAAACACCGAGGCTCCATGCGCGGCGCGGAAGTTGTGGAAGGTCCAGTTTTGAGGGGC	GGAGAAAATACCGCATCAGAATTCAAAAAAAAGTTGTAATAGCCCCTCAAAACTGGACCTTCCACAAC
Endogenous CD46	pC016-gPsp-CD46 start codon #2	CD46 start codon #2	CGGGAGGCTCCATGCGCGGCGCG	GTTGTGGAAGGTCCAGTTTTGAGGGGCTATTACAAC	TGTGGAAAGGACGAAACACCCGGGAGGCTCCATGCGCGGCGCGGTTGTGGAAGGTCCAGTTTTGAGGGGC	GGAGAAAATACCGCATCAGAATTCAAAAAAAAGTTGTAATAGCCCCTCAAAACTGGACCTTCCACAAC
Endogenous CD46	pC016-gPsp-CD46 start codon #3	CD46 start codon #3	GGCCGGGAGGCTCCATGCGCGGC	GTTGTGGAAGGTCCAGTTTTGAGGGGCTATTACAAC	TGTGGAAAGGACGAAACACCGGCCGGGAGGCTCCATGCGCGGCGTTGTGGAAGGTCCAGTTTTGAGGGGC	GGAGAAAATACCGCATCAGAATTCAAAAAAAAGTTGTAATAGCCCCTCAAAACTGGACCTTCCACAAC
Endogenous ANXA4	pC016-gPsp-ANXA4 start codon #1	ANXA4 start codon #1	CCATGGCCATGACTCTAGGTCAA	GTTGTGGAAGGTCCAGTTTTGAGGGGCTATTACAAC	TGTGGAAAGGACGAAACACCCCATGGCCATGACTCTAGGTCAAGTTGTGGAAGGTCCAGTTTTGAGGGGC	GGAGAAAATACCGCATCAGAATTCAAAAAAAAGTTGTAATAGCCCCTCAAAACTGGACCTTCCACAAC
Control	pC016-gPsp-Control	Control	GGGTCTTCGAGAAGACC	GTTGTGGAAGGTCCAGTTTTGAGGGGCTATTACAAC	TGTGGAAAGGACGAAACACCGGGTCTTCGAGAAGACCGTTGTGGAAGGTCCAGTTTT	GGAGAAAATACCGCATCAGAATTCAAAAAAAAGTTGTAATAGCCCCTCAAAACTGGACCTTCCACAAC

## Sheet: Lwa_dLwaCas13a
Target plasmid or transcript	Construct name	gRNA name in the Figure	Spacer sequence	DR sequence	Forward primer	Reverse primer	Note
psiCHECK2-PTGES3/Renilla luciferase	pC016-gLwa-Start codon	Start codon	GTACACCTTGGAAGCCATTGTGAACGGGGC	GATTTAGACTACCCCAAAAACGAAGGGGACTAAAAC	TGTGGAAAGGACGAAACACCGATTTAGACTACCCCAAAAACGAAGGGGACTAAAACGTACACCTT	GGAGAAAATACCGCATCAGAATTCAAAAAAAAGCCCCGTTCACAATGGCTTCCAAGGTGTACGTTTTAGT
Control	pC016-gLwa-Control	Control	GGGTCTTCGAGAAGACC	GATTTAGACTACCCCAAAAACGAAGGGGACTAAAAC	NA	NA	pC016 - LwCas13a guide expression backbone with U6 promoter (Addgene plasmid #91906)

## Sheet: Pgu_dPguCas13b
Target plasmid or transcript	Construct name	gRNA name in the Figure	Spacer sequence	DR sequence	Forward primer	Reverse primer
psiCHECK2-PTGES3/Renilla luciferase	pC016-gPgu-Start codon	Start codon	GTACACCTTGGAAGCCATTGTGAACGGGGC	GTTGGATCTACCCTCTATTTGAAGGGTACACACAAC	TGTGGAAAGGACGAAACACCGTACACCTTGGAAGCCATTGTGAACGGGGCGTTGGATCTACCCTCTATTT	GGAGAAAATACCGCATCAGAATTCAAAAAAAAGTTGTGTGTACCCTTCAAATAGAGGGTAGATCCAAC
Control	pC016-gPgu-Control	Control	GGGTCTTCGAGAAGACC	GTTGGATCTACCCTCTATTTGAAGGGTACACACAAC	TGTGGAAAGGACGAAACACCGGGTCTTCGAGAAGACCGTTGGATCTACCCTCTATTT	GGAGAAAATACCGCATCAGAATTCAAAAAAAAGTTGTGTGTACCCTTCAAATAGAGGGTAGATCCAAC

## Sheet: Rfx_dRfxCas13d
Target plasmid or transcript	Construct name	gRNA name in the Figure	Spacer sequence	DR sequence	Forward primer	Reverse primer
psiCHECK2-PTGES3/Renilla luciferase	pC016-gRfx-5′ UTR #4	5′ UTR #4	TGCAAACGAGGGGTGGTGAGGCCGGGCGGC	CAAGTAAACCCCTACCAACTGGTCGGGGTTTGAAAC	TGTGGAAAGGACGAAACACCCAAGTAAACCCCTACCAACTGGTCGGGGTTTGAAACTGCAAACGA	GGAGAAAATACCGCATCAGAATTCAAAAAAAAGCCGCCCGGCCTCACCACCCCTCGTTTGCAGTTTCAAA
psiCHECK2-PTGES3/Renilla luciferase	pC016-gRfx-5′ UTR #5	5′ UTR #5	GAGAAGAGGAAAGTGTAGGAAAAGGGGCGC	CAAGTAAACCCCTACCAACTGGTCGGGGTTTGAAAC	TGTGGAAAGGACGAAACACCCAAGTAAACCCCTACCAACTGGTCGGGGTTTGAAACGAGAAGAGG	GGAGAAAATACCGCATCAGAATTCAAAAAAAAGCGCCCCTTTTCCTACACTTTCCTCTTCTCGTTTCAAA
psiCHECK2-PTGES3/Renilla luciferase	pC016-gRfx-5′ UTR #6	5′ UTR #6	GGCGGCAGCGGCGGGCTCGACCTCGGGCCC	CAAGTAAACCCCTACCAACTGGTCGGGGTTTGAAAC	TGTGGAAAGGACGAAACACCCAAGTAAACCCCTACCAACTGGTCGGGGTTTGAAACGGCGGCAGC	GGAGAAAATACCGCATCAGAATTCAAAAAAAAGGGCCCGAGGTCGAGCCCGCCGCTGCCGCCGTTTCAAA
psiCHECK2-PTGES3/Renilla luciferase	pC016-gRfx-5′ UTR #7	5′ UTR #7	GACTTCTCTCCGGTGGCGACTCCGCTTTTT	CAAGTAAACCCCTACCAACTGGTCGGGGTTTGAAAC	TGTGGAAAGGACGAAACACCCAAGTAAACCCCTACCAACTGGTCGGGGTTTGAAACGACTTCTCTCCGGTGGCGACTCCGCTTTTT	GGAGAAAATACCGCATCAGAATTCAAAAAAAAAAAAAGCGGAGTCGCCACCGGAGAGAAGTCGTTTCAAA
psiCHECK2-PTGES3/Renilla luciferase	pC016-gRfx-5′ UTR #8	5′ UTR #8	AGGGGGACGGGCGAACTGGTGGGCGGGCCT	CAAGTAAACCCCTACCAACTGGTCGGGGTTTGAAAC	TGTGGAAAGGACGAAACACCCAAGTAAACCCCTACCAACTGGTCGGGGTTTGAAACAGGGGGACG	GGAGAAAATACCGCATCAGAATTCAAAAAAAAAGGCCCGCCCACCAGTTCGCCCGTCCCCCTGTTTCAAA
psiCHECK2-PTGES3/Renilla luciferase	pC016-gRfx-Start codon	Start codon	GTACACCTTGGAAGCCATTGTGAACGGGGC	CAAGTAAACCCCTACCAACTGGTCGGGGTTTGAAAC	TGTGGAAAGGACGAAACACCCAAGTAAACCCCTACCAACTGGTCGGGGTTTGAAACGTACACCTT	GGAGAAAATACCGCATCAGAATTCAAAAAAAAGCCCCGTTCACAATGGCTTCCAAGGTGTACGTTTCAAA
psiCHECK2-PTGES3/Renilla luciferase	pC016-gRfx-ORF #1	ORF #1	GGCGTTCTCGGCGTGCTTCTCGGAATCATA	CAAGTAAACCCCTACCAACTGGTCGGGGTTTGAAAC	TGTGGAAAGGACGAAACACCCAAGTAAACCCCTACCAACTGGTCGGGGTTTGAAAC	GGAGAAAATACCGCATCAGAATTCAAAAAAAATATGATTCCGAGAAGCACGCCGAGAACGCCGTTTCAAACCCCGACCAGTTG
psiCHECK2-PTGES3/Renilla luciferase	pC016-gRfx-ORF #1	ORF #2	GACGATGGCCTTGATCTTGTCTTGGTGCTC	CAAGTAAACCCCTACCAACTGGTCGGGGTTTGAAAC	TGTGGAAAGGACGAAACACCCAAGTAAACCCCTACCAACTGGTCGGGGTTTGAAAC	GGAGAAAATACCGCATCAGAATTCAAAAAAAAGAGCACCAAGACAAGATCAAGGCCATCGTCGTTTCAAACCCCGACCAGTTG
psiCHECK2-PTGES3/Renilla luciferase	pC016-gRfx-Stop codon	Stop codon	GCGATCGCCTAGAATTACTGCTCGTTCTTC	CAAGTAAACCCCTACCAACTGGTCGGGGTTTGAAAC	TGTGGAAAGGACGAAACACCCAAGTAAACCCCTACCAACTGGTCGGGGTTTGAAAC	GGAGAAAATACCGCATCAGAATTCAAAAAAAAGAAGAACGAGCAGTAATTCTAGGCGATCGCGTTTCAAACCCCGACCAGTTG
psiCHECK2-PTGES3/Renilla luciferase	pC016-gRfx-3′ UTR	3′ UTR	GTTTAAACGAATTCCCGGGCTCGAGCGATC	CAAGTAAACCCCTACCAACTGGTCGGGGTTTGAAAC	TGTGGAAAGGACGAAACACCCAAGTAAACCCCTACCAACTGGTCGGGGTTTGAAAC	GGAGAAAATACCGCATCAGAATTCAAAAAAAAGATCGCTCGAGCCCGGGAATTCGTTTAAACGTTTCAAACCCCGACCAGTTG
Control	pC016-gRfx-Control	Control	GGGTCTTCGAGAAGACC	CAAGTAAACCCCTACCAACTGGTCGGGGTTTGAAAC	TGTGGAAAGGACGAAACACCCAAGTAAACCCCTACCAACTGGTCGGGGTTTGAAACGGGTCTTCGAGAAG	GGAGAAAATACCGCATCAGAATTCAAAAAAAAGGTCTTCTCGAAGACCCGTTTCA
