# Supplementary material for: dCas13-mediated translational repression for accurate gene silencing in mammalian cells
Source: Nat Commun. 2024 Mar 11;15:2205. doi: 10.1038/s41467-024-46412-7 (PMC10928199; doi:10.1038/s41467-024-46412-7)
Supplement: Supplementary file 6 — Source Data [file 41467_2024_46412_MOESM6_ESM.zip]

Archive with 218 entries (217 files):
- Source Data/
- __MACOSX/._Source Data
- Source Data/Figure6d_gRNA_Control.csv
- __MACOSX/Source Data/._Figure6d_gRNA_Control.csv
- Source Data/SupplementaryFigure2j_WTCas13.csv
- __MACOSX/Source Data/._SupplementaryFigure2j_WTCas13.csv
- Source Data/SupplementaryFigure1h_WTCas13.csv
- __MACOSX/Source Data/._SupplementaryFigure1h_WTCas13.csv
- Source Data/SupplementaryFigure6i.csv
- __MACOSX/Source Data/._SupplementaryFigure6i.csv
- Source Data/SupplementaryFigure5c_dCas13.csv
- __MACOSX/Source Data/._SupplementaryFigure5c_dCas13.csv
- Source Data/SupplementaryFigure3f_WTCas13.csv
- __MACOSX/Source Data/._SupplementaryFigure3f_WTCas13.csv
- Source Data/Figure1f_WTCas13.csv
- __MACOSX/Source Data/._Figure1f_WTCas13.csv
- Source Data/SupplementaryFigure5c_WTCas13.csv
- __MACOSX/Source Data/._SupplementaryFigure5c_WTCas13.csv
- Source Data/FIgure3c_Translation_efficiency.csv
- __MACOSX/Source Data/._FIgure3c_Translation_efficiency.csv
- Source Data/SupplementaryFigure1g_dCas13.csv
- __MACOSX/Source Data/._SupplementaryFigure1g_dCas13.csv
- Source Data/SupplementaryFigure6a_WTCas13.csv
- __MACOSX/Source Data/._SupplementaryFigure6a_WTCas13.csv
- Source Data/SupplementaryFigure6j.csv
- __MACOSX/Source Data/._SupplementaryFigure6j.csv
- Source Data/SupplementaryFigure3e_WTCas13_gRNA_EGFP_start_codon_Rep1.txt
- __MACOSX/Source Data/._SupplementaryFigure3e_WTCas13_gRNA_EGFP_start_codon_Rep1.txt
- Source Data/Figure1h_dCas13.csv
- __MACOSX/Source Data/._Figure1h_dCas13.csv
- Source Data/SupplementaryFigure3e_WTCas13_gRNA_Control_Rep1.txt
- __MACOSX/Source Data/._SupplementaryFigure3e_WTCas13_gRNA_Control_Rep1.txt
- Source Data/SupplementaryFigure2e_dCas13.csv
- __MACOSX/Source Data/._SupplementaryFigure2e_dCas13.csv
- Source Data/SupplementaryFigure4d_cap-dependent.csv
- __MACOSX/Source Data/._SupplementaryFigure4d_cap-dependent.csv
- Source Data/.DS_Store
- __MACOSX/Source Data/._.DS_Store
- Source Data/SupplementaryFigure2f_WTCas13.csv
- __MACOSX/Source Data/._SupplementaryFigure2f_WTCas13.csv
- Source Data/Figure4d_WTCas13.csv
- __MACOSX/Source Data/._Figure4d_WTCas13.csv
- Source Data/Figure3d_Translation_efficiency.csv
- __MACOSX/Source Data/._Figure3d_Translation_efficiency.csv
- Source Data/Figure1c_WTCas13_gRNA_Start_codon.csv
- __MACOSX/Source Data/._Figure1c_WTCas13_gRNA_Start_codon.csv
- Source Data/SupplementaryFigure5a.csv
- __MACOSX/Source Data/._SupplementaryFigure5a.csv
- Source Data/SupplementaryFigure2h_dCas13.csv
- __MACOSX/Source Data/._SupplementaryFigure2h_dCas13.csv
- Source Data/SupplementaryFigure3e_dCas13_gRNA_Control_Rep1.txt
- __MACOSX/Source Data/._SupplementaryFigure3e_dCas13_gRNA_Control_Rep1.txt
- Source Data/SupplementaryFigure3c_WTCas13.csv
- __MACOSX/Source Data/._SupplementaryFigure3c_WTCas13.csv
- Source Data/SupplementaryFigure3e_dCas13_gRNA_EGFP_start_codon_Rep1.txt
- __MACOSX/Source Data/._SupplementaryFigure3e_dCas13_gRNA_EGFP_start_codon_Rep1.txt
- Source Data/Figure3c_RNA.csv
- __MACOSX/Source Data/._Figure3c_RNA.csv
- Source Data/SupplementaryFigure6a_dCas13.csv
- __MACOSX/Source Data/._SupplementaryFigure6a_dCas13.csv
- Source Data/SupplementaryFigure3c_dCas13.csv
- __MACOSX/Source Data/._SupplementaryFigure3c_dCas13.csv
- Source Data/Figure6e_gRNA_CD46_start_codon_#3.csv
- __MACOSX/Source Data/._Figure6e_gRNA_CD46_start_codon_#3.csv
- Source Data/Figure4b_dCas13.csv
- __MACOSX/Source Data/._Figure4b_dCas13.csv
- Source Data/Figure6b_gRNA_3ΓÇ▓_UTR.csv
- __MACOSX/Source Data/._Figure6b_gRNA_3ΓÇ▓_UTR.csv
- Source Data/SupplementaryFigure6f_dCas13.csv
- __MACOSX/Source Data/._SupplementaryFigure6f_dCas13.csv
- Source Data/SupplementaryFigure1i_NLS.tif
- __MACOSX/Source Data/._SupplementaryFigure1i_NLS.tif
- Source Data/Figure2e.xlsx
- __MACOSX/Source Data/._Figure2e.xlsx
- Source Data/Figure1c_dCas13_gRNA_Start_codon.csv
- __MACOSX/Source Data/._Figure1c_dCas13_gRNA_Start_codon.csv
- Source Data/SupplementaryFigure1h_dCas13.csv
- __MACOSX/Source Data/._SupplementaryFigure1h_dCas13.csv
- Source Data/SupplementaryFigure2b.csv
- __MACOSX/Source Data/._SupplementaryFigure2b.csv
- Source Data/Figure6e_gRNA_Control.csv
- __MACOSX/Source Data/._Figure6e_gRNA_Control.csv
- Source Data/Figure6e_gRNA_CD46_start_codon_#2.csv
- __MACOSX/Source Data/._Figure6e_gRNA_CD46_start_codon_#2.csv
- Source Data/SupplementaryFigure1g_WTCas13.csv
- __MACOSX/Source Data/._SupplementaryFigure1g_WTCas13.csv
- Source Data/SupplementaryFigure3d.csv
- __MACOSX/Source Data/._SupplementaryFigure3d.csv
- Source Data/SupplementaryFigure4b_cap-dependent.csv
- __MACOSX/Source Data/._SupplementaryFigure4b_cap-dependent.csv
- Source Data/SupplementaryFigure5e_WTCas13.csv
- __MACOSX/Source Data/._SupplementaryFigure5e_WTCas13.csv
- Source Data/SupplementaryFigure2a.csv
- __MACOSX/Source Data/._SupplementaryFigure2a.csv
- Source Data/SupplementaryFigure2e_WTCas13.csv
- __MACOSX/Source Data/._SupplementaryFigure2e_WTCas13.csv
- Source Data/Figure6e_gRNA_CD46_start_codon_#1.csv
- __MACOSX/Source Data/._Figure6e_gRNA_CD46_start_codon_#1.csv
- Source Data/SupplementaryFigure6f_dCas13-4EHP.csv
- __MACOSX/Source Data/._SupplementaryFigure6f_dCas13-4EHP.csv
- Source Data/Figure6g.csv
- __MACOSX/Source Data/._Figure6g.csv
- Source Data/Figure4b_WTCas13.csv
- __MACOSX/Source Data/._Figure4b_WTCas13.csv
- Source Data/Figure6f_gRNA_CD46_start_codon_#1.csv
- __MACOSX/Source Data/._Figure6f_gRNA_CD46_start_codon_#1.csv
- Source Data/SupplementaryFigure4d_CrPV_IRES.csv
- __MACOSX/Source Data/._SupplementaryFigure4d_CrPV_IRES.csv
- Source Data/Figure6f_gRNA_CD46_start_codon_#3.csv
- __MACOSX/Source Data/._Figure6f_gRNA_CD46_start_codon_#3.csv
- Source Data/SupplementaryFigure3f_dCas13.csv
- __MACOSX/Source Data/._SupplementaryFigure3f_dCas13.csv
- Source Data/SupplementaryFigure6c_dCas13.csv
- __MACOSX/Source Data/._SupplementaryFigure6c_dCas13.csv
- Source Data/SupplementaryFigure5d_dCas13.csv
- __MACOSX/Source Data/._SupplementaryFigure5d_dCas13.csv
- Source Data/SupplementaryFigure1c_Beta-Actin.tif
- __MACOSX/Source Data/._SupplementaryFigure1c_Beta-Actin.tif
- Source Data/Figure6f_gRNA_CD46_start_codon_#2.csv
- __MACOSX/Source Data/._Figure6f_gRNA_CD46_start_codon_#2.csv
- Source Data/SupplementaryFigure2j_dCas13.csv
- __MACOSX/Source Data/._SupplementaryFigure2j_dCas13.csv
- Source Data/SupplementaryFigure2i_WTCas13.csv
- __MACOSX/Source Data/._SupplementaryFigure2i_WTCas13.csv
- Source Data/Figure5d.csv
- __MACOSX/Source Data/._Figure5d.csv
- Source Data/SupplementaryFigure2d_dCas13.csv
- __MACOSX/Source Data/._SupplementaryFigure2d_dCas13.csv
- Source Data/Figure1c_dCas13_gRNA_Control.csv
- __MACOSX/Source Data/._Figure1c_dCas13_gRNA_Control.csv
- Source Data/SupplementaryFigure2i_dCas13.csv
- __MACOSX/Source Data/._SupplementaryFigure2i_dCas13.csv
- Source Data/SupplementaryFigure1e.csv
- __MACOSX/Source Data/._SupplementaryFigure1e.csv
- Source Data/SupplementaryFigure6c_dCas13-4EHP.csv
- __MACOSX/Source Data/._SupplementaryFigure6c_dCas13-4EHP.csv
- Source Data/SupplementaryFigure1d.csv
- __MACOSX/Source Data/._SupplementaryFigure1d.csv
- Source Data/Figure4d_dCas13.csv
- __MACOSX/Source Data/._Figure4d_dCas13.csv
- Source Data/Figure6f_gRNA_Control.csv
- __MACOSX/Source Data/._Figure6f_gRNA_Control.csv
- Source Data/SupplementaryFigure3b.xlsx
- __MACOSX/Source Data/._SupplementaryFigure3b.xlsx
- Source Data/Figure6d_gRNA_CD46_start_codon_#2.csv
- __MACOSX/Source Data/._Figure6d_gRNA_CD46_start_codon_#2.csv
- Source Data/Figure3d_RNA.csv
- __MACOSX/Source Data/._Figure3d_RNA.csv
- Source Data/Figure5b.csv
- __MACOSX/Source Data/._Figure5b.csv
- Source Data/Figure6b_gRNA_Control.csv
- __MACOSX/Source Data/._Figure6b_gRNA_Control.csv
- Source Data/SupplementaryFigure5b_WTCas13.csv
- __MACOSX/Source Data/._SupplementaryFigure5b_WTCas13.csv
- Source Data/Figure1d_dCas13.csv
- __MACOSX/Source Data/._Figure1d_dCas13.csv
- Source Data/Figure5c.csv
- __MACOSX/Source Data/._Figure5c.csv
- Source Data/Figure6d_gRNA_CD46_start_codon_#3.csv
- __MACOSX/Source Data/._Figure6d_gRNA_CD46_start_codon_#3.csv
- Source Data/SupplementaryFigure5b_dCas13.csv
- __MACOSX/Source Data/._SupplementaryFigure5b_dCas13.csv
- Source Data/Figure6d_gRNA_CD46_start_codon_#1.csv
- __MACOSX/Source Data/._Figure6d_gRNA_CD46_start_codon_#1.csv
- Source Data/SupplementaryFigure1f_dCas13.csv
- __MACOSX/Source Data/._SupplementaryFigure1f_dCas13.csv
- Source Data/SupplementaryFigure6h.xlsx
- __MACOSX/Source Data/._SupplementaryFigure6h.xlsx
- Source Data/SupplementaryFigure4b_HCV_IRES.csv
- __MACOSX/Source Data/._SupplementaryFigure4b_HCV_IRES.csv
- Source Data/SupplementaryFigure1c_Cas13_high_contrast.tif
- __MACOSX/Source Data/._SupplementaryFigure1c_Cas13_high_contrast.tif
- Source Data/Figure1c_WTCas13_gRNA_Control.csv
- __MACOSX/Source Data/._Figure1c_WTCas13_gRNA_Control.csv
- Source Data/SupplementaryFigure2h_WTCas13.csv
- __MACOSX/Source Data/._SupplementaryFigure2h_WTCas13.csv
- Source Data/Figure1d_WTCas13.csv
- __MACOSX/Source Data/._Figure1d_WTCas13.csv
- Source Data/Figure2b.csv
- __MACOSX/Source Data/._Figure2b.csv
- Source Data/SupplementaryFigure2f_dCas13.csv
- __MACOSX/Source Data/._SupplementaryFigure2f_dCas13.csv
- Source Data/SupplementaryFigure5e_dCas13.csv
- __MACOSX/Source Data/._SupplementaryFigure5e_dCas13.csv
- Source Data/SupplementaryFigure1c_Cas13_low_contrast.tif
- __MACOSX/Source Data/._SupplementaryFigure1c_Cas13_low_contrast.tif
- Source Data/SupplementaryFigure6b.csv
- __MACOSX/Source Data/._SupplementaryFigure6b.csv
- Source Data/SupplementaryFigure6c_WTCas13.csv
- __MACOSX/Source Data/._SupplementaryFigure6c_WTCas13.csv
- Source Data/Figure6b_gRNA_Start_codon.csv
- __MACOSX/Source Data/._Figure6b_gRNA_Start_codon.csv
- Source Data/SupplementaryFigure2d_WTCas13.csv
- __MACOSX/Source Data/._SupplementaryFigure2d_WTCas13.csv
- Source Data/Figure6b_gRNA_5ΓÇ▓_UTR_#4.csv
- __MACOSX/Source Data/._Figure6b_gRNA_5ΓÇ▓_UTR_#4.csv
- Source Data/SupplementaryFigure5d_WTCas13.csv
- __MACOSX/Source Data/._SupplementaryFigure5d_WTCas13.csv
- Source Data/Figure3e_betaActin.tif
- __MACOSX/Source Data/._Figure3e_betaActin.tif
- Source Data/Figure1f_dCas13.csv
- __MACOSX/Source Data/._Figure1f_dCas13.csv
- Source Data/Figure3e_EGFP.tif
- __MACOSX/Source Data/._Figure3e_EGFP.tif
- Source Data/SupplementaryFigure6f_WTCas13.csv
- __MACOSX/Source Data/._SupplementaryFigure6f_WTCas13.csv
- Source Data/SupplementaryFigure1f_WTCas13.csv
- __MACOSX/Source Data/._SupplementaryFigure1f_WTCas13.csv
- Source Data/Figure2d.csv
- __MACOSX/Source Data/._Figure2d.csv
- Source Data/Figure1h_WTCas13.csv
- __MACOSX/Source Data/._Figure1h_WTCas13.csv
- Source Data/SupplementaryFigure6d.csv
- __MACOSX/Source Data/._SupplementaryFigure6d.csv
- Source Data/SupplementaryFigure1i_NES.tif
- __MACOSX/Source Data/._SupplementaryFigure1i_NES.tif
- Source Data/SupplementaryFigure6e.csv
- __MACOSX/Source Data/._SupplementaryFigure6e.csv
