# Supplementary material for: dCas13-mediated translational repression for accurate gene silencing in mammalian cells
Source: Nat Commun. 2024 Mar 11;15:2205. doi: 10.1038/s41467-024-46412-7 (PMC10928199; doi:10.1038/s41467-024-46412-7)
Supplement: Supplementary file 6 — Source Data [file 41467_2024_46412_MOESM6_ESM.zip › Source Data/Figure6d_gRNA_Control.csv]

APC
4363
8392
2316
4997
2615
2190
5877
9263
7566
8061
2502
5486
7400
1812
2025
1873
4211
2670
2546
10481
2438
4262
9029
1714
4606
3553
4625
6774
2023
4951
2088
3935
2940
3516
4452
7819
3611
4340
4454
2665
5420
2543
4178
4551
9814
3167
3984
6982
2936
3637
5624
3441
6188
3944
4724
2664
3215
2801
1876
1654
4499
3746
4786
3046
2056
2040
2846
8124
2271
6377
1192
6429
4106
4709
3884
4740
9555
4067
1971
4825
1491
1659
2833
9067
7940
8856
9196
2303
1980
5673
1488
1866
6243
5474
2941
5187
7741
2035
4622
2066
4980
4093
1415
2518
2744
4552
2878
3764
2117
4984
5367
5597
1852
1835
2897
5348
6851
4380
11172
3251
7513
5719
6886
5718
1113
4783
3924
1837
2050
5152
2047
3811
3907
4955
2581
8809
6053
587
1661
2388
7534
2595
3096
4780
3854
3598
3236
8196
5658
7626
2618
3458
4423
11340
7159
3120
9627
4543
5864
2646
3163
2272
4324
4745
4823
938
5419
4150
6861
5576
1383
2650
3706
3349
5050
2140
2654
7127
2796
4175
8982
2875
2129
1811
6309
8411
3076
6265
4122
2489
3541
2152
5066
4828
3448
1706
6212
4718
5939
1488
3972
3571
3064
1680
6443
6855
2157
3438
3824
2659
7369
1797
2472
4658
7403
3064
8015
4208
7112
3624
3601
6087
6474
3540
959
5436
6555
4194
1607
7571
1394
6004
2718
1628
8003
5790
5506
2636
2831
7170
3812
4541
2735
2463
2972
3868
5035
3067
4803
4744
2587
5099
1692
7962
2601
3284
5593
1291
1604
3524
2662
3285
3693
4480
3727
3164
2230
3390
1304
9750
1624
2628
1319
6107
6567
5818
8135
3085
4061
6700
6468
7835
4175
3203
4936
1573
4810
4485
3740
2996
4086
4023
8659
6036
2217
7517
2058
5045
1357
5620
3393
3613
5006
8960
3333
4716
5300
7761
5776
5303
3539
8927
4304
3965
2312
4886
1606
5273
2230
4177
3383
10208
2618
2366
1137
2062
2636
7450
4283
2930
4539
2117
1578
2294
2828
3543
4104
2673
6517
3100
3675
7020
9912
3477
5815
8435
4603
2240
997
5938
3364
4000
1072
4201
2473
4621
2001
2123
3166
3655
4540
2136
2339
4412
6029
5709
647
3025
1966
4984
426
1660
1460
6740
3464
9274
4390
2974
10309
5638
7553
1755
3872
2126
1711
4089
4421
1177
3789
6473
6298
5074
1871
4589
3418
3615
11915
2347
4240
880
5802
8480
6736
2852
3473
1737
2053
3789
5628
5547
1859
3050
6897
4436
4931
2439
6240
5350
4342
2213
5906
2844
1978
3350
4804
215
3865
2541
5541
6989
3845
3842
1248
3948
2770
2785
2020
3400
6126
2533
11029
6426
3553
5268
1549
2929
4670
3162
8603
1839
5039
1517
4154
2115
5931
2698
6603
3434
1096
6691
4292
8089
2246
10179
6766
1836
3717
2361
2794
4925
814
2489
1754
145
6670
4239
3429
4784
1078
4403
7223
1848
2932
6030
2021
2649
5856
2824
4747
5439
5922
7252
3616
2498
4596
4303
6734
5118
3472
4781
1912
4749
3146
7994
924
3345
10149
5058
8757
8821
6162
5901
3674
5558
5185
3432
3563
2832
4718
2007
5111
5479
3507
6184
3069
1968
2273
2909
2696
2245
3198
5827
3470
5761
4704
3115
3507
3099
1597
5475
2612
3493
3345
3191
6004
2955
6428
3769
5764
8255
4839
6897
3180
3475
4206
1957
5524
3310
4283
627
1916
3504
3828
1805
5525
2679
2688
1582
937
5906
2879
7508
4800
4667
2200
5773
8830
5561
4641
5633
4277
3543
5737
1590
5354
2924
4447
7299
4046
4102
3444
4471
6706
2318
2726
3521
1843
3123
3132
1862
5154
6271
4972
3332
2065
2795
5659
3005
2452
6549
8879
13710
2088
3266
2110
2287
6907
3666
3765
9095
2862
3694
4880
5853
3277
3523
1100
5317
5367
1985
1850
7617
1316
2344
3152
2615
6215
9351
2310
2980
3013
7242
4780
1902
1567
1715
2197
6299
5740
4620
2677
6223
2681
4148
1289
5399
4621
4199
1816
3199
1710
5418
3479
845
2875
4336
2386
2270
4927
2142
4482
890
639
3782
11075
1796
8263
2488
1696
4495
4652
4035
2630
7299
3319
4060
4382
6595
853
8856
3414
5017
1879
6238
2180
2908
1497
1226
4354
5091
3889
5621
935
5537
4058
3682
1791
765
2732
2870
3751
5496
1258
2837
1875
1001
4142
900
3850
3150
4518
6433
4297
6534
3528
1903
1348
5907
12975
4184
2763
2381
3366
2911
1070
6522
7121
2960
4269
1533
5829
7184
2121
7571
6607
4652
4799
6545
2781
2686
3299
2283
2117
6087
3324
2882
3098
4084
6308
1831
3327
1928
2215
3426
2941
5088
2051
1149
5197
6843
2040
6668
2921
2003
1342
1677
2480
2010
2282
4884
3170
3054
3837
7005
1322
5654
4584
880
3692
6360
2094
6720
4046
3737
5607
2435
7282
1276
3135
2600
4926
4156
4145
2256
1297
2014
2102
4614
6888
4398
1946
4377
5648
8141
4427
4312
874
3191
9389
5200
4615
7204
5201
1856
3462
2989
7186
5811
4177
1087
1365
5357
2413
4440
8015
1033
7446
5532
4424
4917
7695
1150
6425
5962
4327
2551
6856
6331
5946
1615
3857
1596
6667
8193
5847
10052
9186
3877
6265
2935
2061
5404
4605
4280
2771
6852
3822
2733
1141
4324
2405
4189
1961
3814
2227
2435
3217
2344
3788
3751
7511
4122
2474
3945
3117
3723
3317
1394
3646
5546
4514
2930
1463
1653
6104
5718
4249
2895
2490
3979
5286
3343
2828
7187
2717
2858
2252
4926
4781
1609
5553
3763
5189
1773
96
4911
5426
5670
10926
3520
9190
6178
2880
2777
3476
5432
3243
4252
3698
3071
2820
4717
6524
5265
11668
5210
3833
2008
4728
1785
3012
2025
3350
2434
4766
7098
5067
3758
4468
1283
7071
2646
2799
4106
2622
8916
5755
5142
5650
7383
2867
2321
4515
1911
4739
5159
2436
2262
3152
3635
8490
10083
3247
4377
4121
2429
11262
4020
5246
5305
5918
3127
4379
3552
4916
1263
3014
2517
3471
2824
2768
3139
5596
1690
6745
2293
7057
2918
8544
1806
2013
4204
1115
726
4182
3756
6250
8505
3257
4022
5191
4431
851
2050
4027
7483
1953
2566
725
4159
6180
7997
3113
3080
9125
3181
10076
2809
5056
3641
7011
3232
1379
3902
3247
2204
3732
957
3114
2595
3799
1486
3179
7331
6517
4538
5166
1396
1445
8217
2891
2841
2583
2535
8946
8614
5450
2987
6520
5375
5845
4430
6001
4143
3641
5732
4049
6072
4026
5968
3235
4873
5636
5274
3078
1574
4302
5273
2278
3206
13109
5134
6832
5467
4107
3442
5095
2983
4335
7501
5875
8155
1473
9572
4014
6402
2005
4324
2316
6071
3878
5228
2097
4815
6967
4395
6498
4724
3749
3813
3627
4942
3946
4024
3541
2745
3805
7008
6629
4873
8679
3309
8601
2596
5303
1581
3331
2949
3755
2966
5517
5676
3247
5368
8516
6606
4556
2613
2069
2977
8468
2187
1768
5156
2795
3771
6056
6199
5854
11348
5495
4693
1365
2846
2380
3130
3866
7654
1044
10585
4247
2514
1497
9278
4287
3358
5088
5410
5910
3047
994
4757
2146
1106
5475
4881
4198
6078
3139
1602
2737
2775
6247
3091
4457
2719
3844
4665
3153
2093
2123
7140
10906
4787
2756
2952
9071
7030
7631
4972
4403
4109
634
2266
11458
1830
5186
5270
1475
6431
1403
1485
5063
4245
3284
8484
2002
2852
9680
2780
7513
5631
3005
1764
2984
1712
5846
2423
4843
5229
3431
4458
3980
3607
4958
5032
5643
1342
7177
3476
8599
4065
3882
6199
12410
5577
6050
5414
5653
3352
5314
4333
4460
4368
1406
5294
2159
4689
3073
4507
4736
6845
8545
2405
4439
2156
927
3737
9408
6221
3644
4104
3389
2189
5223
4148
8208
4463
3182
3775
4512
6370
2003
5960
2213
2425
3645
1986
3106
1219
3069
7114
7257
6719
4374
3939
7330
1296
1796
5105
2257
3149
4021
4148
1877
5936
1238
3847
4291
3602
1015
1933
7931
5973
2118
6132
6818
5545
1980
2604
5816
1528
1785
3155
1575
3355
3067
3277
6997
3242
3203
4821
5232
3568
2264
6532
635
1545
2396
4896
639
3349
11295
6047
1404
6052
2196
2406
6922
4465
2074
857
1431
7905
4765
1805
4144
3002
3937
2863
7895
2874
5177
3103
2950
2300
4258
853
2611
4532
7664
3530
1883
4528
1501
2387
8175
1657
5428
1679
4901
6122
3305
1274
3662
2186
3020
4508
3203
8672
3740
3211
3813
3638
2611
3387
3924
3526
4379
7496
2448
3179
5737
4387
5363
2117
5605
3667
1654
2616
4447
14720
3199
1800
3628
5982
6183
3416
4438
3798
3040
1228
2143
3010
6788
2464
2387
8835
2063
3104
2767
2687
4177
2176
3971
2628
3360
5681
4949
2195
3449
4405
3490
4000
2128
2175
8002
4489
3441
758
1336
4099
2443
4647
2382
622
3501
1980
22269
5824
4405
3391
4990
3368
1388
7259
8501
1474
4314
9549
2298
2596
3462
3536
2653
2115
5363
1365
5183
1816
3750
4853
4082
7845
6312
445
3623
3392
3188
2323
3415
3614
4218
2516
1565
3954
3663
1890
5086
3074
1723
2752
941
8383
7468
5179
1359
7563
2508
2991
4086
2114
4937
1854
2919
2380
2492
4866
1701
5327
4935
759
4008
7488
8964
1963
9104
3913
5222
4988
4691
4558
2998
6178
2156
1724
961
2101
6254
4695
6567
1074
1331
5077
1945
4630
2606
3902
2966
1138
1001
6021
3536
685
1340
6919
9933
2074
5062
6002
4190
4622
1528
2812
4102
3899
3779
4458
7043
6118
2056
1513
1269
2089
2916
4185
1479
7667
1525
3313
3512
7464
2594
2191
3834
877
4475
4802
2953
4973
6251
3441
3639
6000
8593
5976
1678
297
5625
3161
1068
1944
2757
16746
6080
4184
5828
1571
2691
2136
2057
5167
2224
2493
6422
5495
1137
2373
4737
999
4906
3760
3940
4267
2836
2100
5842
4489
8032
6538
4007
7529
2528
2522
3625
5202
4627
5023
3131
2224
5427
3135
2897
5175
3118
3965
8644
3348
6257
8107
2072
2539
2128
2266
2948
8550
4063
2466
2894
2483
2632
4656
3459
8658
3652
2947
9800
10723
4010
4471
5127
2669
6114
3494
2656
2959
4682
3372
7006
6173
7445
3737
5666
2152
6549
3211
5628
4084
2169
5118
4070
5652
4972
7364
3095
8727
3356
2825
1131
6166
2896
5140
6084
7056
2019
2499
5536
1887
1864
2938
8193
4472
1228
5056
2473
6632
7375
4303
5797
3264
2496
7189
5535
1922
5458
3212
2232
3208
3730
8046
4476
3470
3834
7355
2134
1215
1697
2471
4963
6845
7178
3719
1284
4908
6102
2425
1200
5406
1629
10970
3404
5146
5273
2019
1535
8691
4218
3463
3698
7911
100
16080
3134
1337
5396
2934
3372
4930
2346
1963
775
6386
3538
2121
5490
6802
5619
4499
1461
870
4077
9406
5670
1120
2769
12186
6470
1927
2739
2991
6185
4603
5471
1284
4535
3961
1120
1605
10118
10550
4253
5196
2017
535
3291
1288
1811
9722
5980
3430
8406
10081
1786
2522
8073
3212
10875
1870
8421
1454
7541
4472
2190
2185
5452
4790
7513
3769
2685
9083
3087
7483
5399
4655
5393
5830
3475
3011
5441
1672
7643
8218
4144
3357
4980
3591
10218
2055
7107
2055
4879
3664
5021
7641
1884
3094
3130
6412
1968
1980
3515
3250
2206
4594
6030
3907
2421
2087
2501
2899
15501
3668
4027
7267
4912
4684
4818
1961
5855
5114
4830
3031
3195
1651
4091
2817
3506
4763
2012
5664
5531
1889
2647
6781
4623
834
969
4220
5438
7541
4665
3469
3723
4761
1671
2936
3469
4244
2349
5096
1710
1913
4283
3215
2838
2702
2244
4959
6408
5245
1837
10047
5131
4381
3780
4184
6730
2843
1846
3380
6365
6600
2467
6339
2735
4261
2872
5730
3684
2588
1332
3738
4747
1464
7974
2986
3721
5396
3184
6645
3173
2991
2464
6177
2187
3589
3770
3637
4326
6172
5307
6820
5853
2158
8303
3411
3519
5962
3369
3130
3471
8921
3715
5411
4268
3408
2001
4834
3682
8106
6416
4134
2758
4639
912
3108
7074
9292
6640
4419
1753
2669
3661
3238
2465
4112
5210
1663
5779
[truncated: 2,830 more rows]
