# Supplementary material for: dCas13-mediated translational repression for accurate gene silencing in mammalian cells
Source: Nat Commun. 2024 Mar 11;15:2205. doi: 10.1038/s41467-024-46412-7 (PMC10928199; doi:10.1038/s41467-024-46412-7)
Supplement: Supplementary file 6 — Source Data [file 41467_2024_46412_MOESM6_ESM.zip › Source Data/SupplementaryFigure1h_WTCas13.csv]

Sample	Rep1	Rep2	Rep3	Average	Stdev
Control	1.04138	0.980186	0.978433	1	0.035848
5 UTR #4	0.286027	0.292919	0.321287	0.300077	0.0186881
5 UTR #5	0.316725	0.421542	0.303159	0.347142	0.0647886
5 UTR #6	0.758505	0.743509	0.743385	0.748466	0.00869351
5 UTR #7	0.159637	0.168719	0.151449	0.159935	0.00863867
5 UTR #8	0.284999	0.276369	0.236272	0.26588	0.0260017
Start codon	0.0619491	0.0690113	0.0752082	0.0687229	0.00663425
