# Supplementary material for: dCas13-mediated translational repression for accurate gene silencing in mammalian cells
Source: Nat Commun. 2024 Mar 11;15:2205. doi: 10.1038/s41467-024-46412-7 (PMC10928199; doi:10.1038/s41467-024-46412-7)
Supplement: Supplementary file 6 — Source Data [file 41467_2024_46412_MOESM6_ESM.zip › Source Data/SupplementaryFigure6i.csv]

Sample	Rep1	Rep2	Rep3	Average	Stdev
Control	1.00758	1.09818	0.894246	1	0.102177
ANXA4 start codon #1	0.833551	0.782387	0.637383	0.751107	0.101756
