# Supplementary material for: dCas13-mediated translational repression for accurate gene silencing in mammalian cells
Source: Nat Commun. 2024 Mar 11;15:2205. doi: 10.1038/s41467-024-46412-7 (PMC10928199; doi:10.1038/s41467-024-46412-7)
Supplement: Supplementary file 6 — Source Data [file 41467_2024_46412_MOESM6_ESM.zip › Source Data/SupplementaryFigure5c_dCas13.csv]

Sample	Rep1	Rep2	Rep3	Average	Stdev
Poly(GR) frame_Unique #1	0.778824	0.696485	0.691229	0.72218	0.0491258
Poly(GR) frame_Unique #2	0.487134	0.467864	0.450783	0.468594	0.0181868
Poly(GR) frame_Unique #3	0.579109	0.495894	0.486696	0.520566	0.0509073
Poly(GR) frame_Unique #4	0.598817	0.506405	0.504653	0.536625	0.053867
Poly(GR) frame_Unique #5	0.710062	0.704807	0.715318	0.710062	0.00525567
Poly(GR) frame_Unique #6	0.790211	0.722326	0.612394	0.70831	0.089733
Poly(GR) frame_Unique #7	0.664513	0.65882	0.681594	0.668309	0.0118523
Poly(GA) frame_Unique #1	0.750721	0.825943	0.925265	0.833976	0.0875489
Poly(GA) frame_Unique #2	0.821561	0.887289	0.869761	0.859537	0.0340359
Poly(GA) frame_Unique #3	1.26413	1.7936	1.71254	1.59009	0.285186
Poly(GA) frame_Unique #4	0.547987	0.436177	0.427632	0.470598	0.0671564
Poly(GA) frame_Unique #5	2.86643	2.76126	2.64295	2.75688	0.111802
Poly(GA) frame_Unique #6	0.661623	0.723553	0.652056	0.679078	0.0388131
Poly(GA) frame_Unique #7	1.50805	1.55333	1.45401	1.50513	0.0497255
Poly(GP) frame_Unique #1	0.658118	0.933361	1.0225	0.871327	0.189948
Poly(GP) frame_Unique #2	0.911467	0.641436	0.592174	0.715026	0.171897
Poly(GP) frame_Unique #3	1.61287	1.58602	1.56439	1.58776	0.0242868
Poly(GP) frame_Unique #4	1.06447	1.0517	1.04231	1.05282	0.0111206
Poly(GP) frame_Unique #5	1.33033	1.29305	1.29019	1.30452	0.0223929
Poly(GP) frame_Unique #6	1.09835	1.16091	1.23232	1.16386	0.0670351
Poly(GP) frame_Unique #7	1.36369	1.28732	1.3371	1.32937	0.0387676
