# Supplementary material for: dCas13-mediated translational repression for accurate gene silencing in mammalian cells
Source: Nat Commun. 2024 Mar 11;15:2205. doi: 10.1038/s41467-024-46412-7 (PMC10928199; doi:10.1038/s41467-024-46412-7)
Supplement: Supplementary file 6 — Source Data [file 41467_2024_46412_MOESM6_ESM.zip › Source Data/Figure1f_WTCas13.csv]

Sample	Rep1	Rep2	Rep3	Average	Stdev
Control	0.915714	0.972599	1.11169	1	0.100818
Start codon	0.0495142	0.0449882	0.0441811	0.0462278	0.0028745
ORF #1	0.0362502	0.0282961	0.0363292	0.0336252	0.0046153
ORF #2	0.0849724	0.0789048	0.0743637	0.0794137	0.00532263
Stop codon	0.0874151	0.0943053	0.101611	0.0944438	0.00709895
3�� UTR	0.0585276	0.0616563	0.06103	0.0604046	0.00165548
