# Supplementary material for: dCas13-mediated translational repression for accurate gene silencing in mammalian cells
Source: Nat Commun. 2024 Mar 11;15:2205. doi: 10.1038/s41467-024-46412-7 (PMC10928199; doi:10.1038/s41467-024-46412-7)
Supplement: Supplementary file 6 — Source Data [file 41467_2024_46412_MOESM6_ESM.zip › Source Data/SupplementaryFigure5c_WTCas13.csv]

Sample	Rep1	Rep2	Rep3	Average	Stdev
Poly(GR) frame_Unique #1	0.260944	0.263047	0.254917	0.259636	0.00421996
Poly(GR) frame_Unique #2	0.232225	0.199704	0.207106	0.213012	0.0170458
Poly(GR) frame_Unique #3	0.207956	0.200513	0.193637	0.200702	0.00716133
Poly(GR) frame_Unique #4	0.121193	0.128231	0.118847	0.122757	0.00488367
Poly(GR) frame_Unique #5	0.626521	0.570297	0.616409	0.604409	0.0299714
Poly(GR) frame_Unique #6	0.246746	0.244967	0.261389	0.251034	0.00901168
Poly(GR) frame_Unique #7	0.124631	0.125035	0.130456	0.126707	0.00325239
Poly(GA) frame_Unique #1	0.220128	0.209311	0.254349	0.227929	0.0235107
Poly(GA) frame_Unique #2	0.269198	0.242254	0.235075	0.248842	0.0179902
Poly(GA) frame_Unique #3	0.266051	0.313744	0.311089	0.296961	0.0268021
Poly(GA) frame_Unique #4	0.160438	0.168895	0.142836	0.157389	0.0132943
Poly(GA) frame_Unique #5	1.73755	1.71985	1.76017	1.73919	0.0202088
Poly(GA) frame_Unique #6	0.231928	0.225733	0.196331	0.217997	0.0190179
Poly(GA) frame_Unique #7	0.17214	0.170567	0.156799	0.166502	0.00843937
Poly(GP) frame_Unique #1	0.798514	0.772999	0.788396	0.786636	0.0128485
Poly(GP) frame_Unique #2	0.58845	0.585591	0.569313	0.581118	0.0103226
Poly(GP) frame_Unique #3	0.524441	0.520702	0.538739	0.52796	0.00951958
Poly(GP) frame_Unique #4	0.17822	0.206595	0.190494	0.19177	0.0142305
Poly(GP) frame_Unique #5	0.76816	0.710309	0.746603	0.741691	0.0292363
Poly(GP) frame_Unique #6	0.456693	0.433377	0.496946	0.462338	0.0321584
Poly(GP) frame_Unique #7	0.156554	0.142674	0.151231	0.150153	0.00700231
