# Supplementary material for: dCas13-mediated translational repression for accurate gene silencing in mammalian cells
Source: Nat Commun. 2024 Mar 11;15:2205. doi: 10.1038/s41467-024-46412-7 (PMC10928199; doi:10.1038/s41467-024-46412-7)
Supplement: Supplementary file 6 — Source Data [file 41467_2024_46412_MOESM6_ESM.zip › Source Data/FIgure3c_Translation_efficiency.csv]

	baseMean	log2FoldChange	lfcSE	stat	pvalue	padj	gene	refseq	description
ENST00000327044.7	1528.74938601919	0.260746312966967	0.145090503245196	3.23616663702792	0.0720289851817138	0.499392341412537	NOC2L	NM_015658	Homo sapiens NOC2 like nucleolar associated transcriptional repressor (NOC2L), mRNA. (from RefSeq NM_015658)
ENST00000428771.6	341.03450626762	0.429642913173612	0.554087119965287	0.602326211625922	0.437691844891351	0.809427941392697	HES4	NM_001142467	Homo sapiens hes family bHLH transcription factor 4 (HES4), transcript variant 1, mRNA. (from RefSeq NM_001142467)
ENST00000304952.10	348.134378468973	0.405472709596387	0.566902931378435	0.512095214540864	0.47423325771054	0.826562103958165	HES4	NM_021170	Homo sapiens hes family bHLH transcription factor 4 (HES4), transcript variant 2, mRNA. (from RefSeq NM_021170)
ENST00000484667.2	229.728642696435	0.836696310707219	0.817950319298761	1.04516498423587	0.306623268292556	0.736248115727841	HES4		The sequence shown here is derived from an Ensembl automatic analysis pipeline and should be considered as preliminary data. (from UniProt D6REB3)
ENST00000379370.7	292.273997508548	0.561616977900244	0.252275678836446	4.99209197284154	0.0254634068121358	0.344244266126608	AGRN	NM_198576	Homo sapiens agrin (AGRN), transcript variant 2, mRNA. (from RefSeq NM_198576)
ENST00000620552.4	256.923069984999	0.589685844634733	0.261383960095718	5.13370360657063	0.0234656054446464	0.337251751213105	AGRN	NM_001305275	Homo sapiens agrin (AGRN), transcript variant 1, mRNA. (from RefSeq NM_001305275)
ENST00000651234.1	255.154612884878	0.614497585783733	0.26107867461634	5.59582062927809	0.0180033755541013	0.308149774611549	AGRN		agrin (from HGNC AGRN)
ENST00000652369.1	264.899708958381	0.59503782073159	0.259246790170818	5.31707047058551	0.0211174851493557	0.326124709079951	AGRN	NM_001364727	Homo sapiens agrin (AGRN), transcript variant 3, mRNA. (from RefSeq NM_001364727)
ENST00000360001.11	416.49845535092	0.723102654942967	0.244816368473479	8.91008524638606	0.00283600026571655	0.145391933239973	SDF4		May regulate calcium-dependent activities in the endoplasmic reticulum lumen or post-ER compartment (By similarity). (from UniProt Q9BRK5)
ENST00000660930.1	340.731782497109	0.546404273256076	0.248724851966165	4.91159738943514	0.0266769592369344	0.350371967753349	SDF4	NM_016547	Homo sapiens stromal cell derived factor 4 (SDF4), transcript variant 1, mRNA. (from RefSeq NM_016547)
ENST00000263741.12	330.557468955087	0.588715408098104	0.253707699644171	5.49022962961925	0.0191230312449954	0.315737737738304	SDF4		May regulate calcium-dependent activities in the endoplasmic reticulum lumen or post-ER compartment (By similarity). (from UniProt Q9BRK5)
ENST00000465727.5	277.601262844728	0.528243133943023	0.270394259863761	3.88277886381613	0.0487837500329773	0.444201070928511	SDF4		stromal cell derived factor 4 (from HGNC SDF4)
ENST00000655486.1	426.428059527183	0.683614767224106	0.2418033944211	8.14809076907356	0.00431065210025917	0.174705893286369	SDF4	NM_016176	Homo sapiens stromal cell derived factor 4 (SDF4), transcript variant 2, mRNA. (from RefSeq NM_016176)
ENST00000403997.2	232.628024178308	0.542156783126888	0.28961278148938	3.57938810712167	0.0585006960463149	0.472652168727718	SDF4		The sequence shown here is derived from an Ensembl automatic analysis pipeline and should be considered as preliminary data. (from UniProt H0Y3T6)
ENST00000379198.5	78.008357434417	0.121927233423939	0.444538195137044	0.0754683023960752	0.783535246381823	0.949291026554023	B3GALT6	NM_080605	Homo sapiens beta-1,3-galactosyltransferase 6 (B3GALT6), mRNA. (from RefSeq NM_080605)
ENST00000347370.6	197.024540344207	0.0647172036006289	0.341699053607586	0.0359720536951329	0.849573215944018	0.967633799086102	UBE2J2	NM_194458	Homo sapiens ubiquitin conjugating enzyme E2 J2 (UBE2J2), transcript variant 3, mRNA. (from RefSeq NM_194458)
ENST00000349431.10	266.851536048181	0.220743086186847	0.286521865194098	0.599874409910768	0.438625948400381	0.810188450867695	UBE2J2	NM_058167	Homo sapiens ubiquitin conjugating enzyme E2 J2 (UBE2J2), transcript variant 2, mRNA. (from RefSeq NM_058167)
ENST00000400929.6	197.024540344207	0.0647172036006289	0.341699053607586	0.0359720536951329	0.849573215944018	0.967633799086102	UBE2J2	NM_194457	Homo sapiens ubiquitin conjugating enzyme E2 J2 (UBE2J2), transcript variant 4, mRNA. (from RefSeq NM_194457)
ENST00000360466.6	266.851536048181	0.220743086186847	0.286521865194098	0.599874409910768	0.438625948400381	0.810188450867695	UBE2J2		Catalyzes the covalent attachment of ubiquitin to other proteins. Seems to function in the selective degradation of misfolded membrane proteins from the endoplasmic reticulum (ERAD) (By similarity). (from UniProt Q8N2K1)
ENST00000400930.8	236.40423628974	0.110066273538345	0.293318805464375	0.141609777352386	0.70668589151611	0.931012352745918	UBE2J2	NM_194315	Homo sapiens ubiquitin conjugating enzyme E2 J2 (UBE2J2), transcript variant 1, mRNA. (from RefSeq NM_194315)
ENST00000435198.5	225.504035132884	0.280034061492089	0.315577602034307	0.799808818774125	0.371150535710047	0.772629617896874	UBE2J2		ubiquitin conjugating enzyme E2 J2 (from HGNC UBE2J2)
ENST00000354700.10	124.887656417476	0.0373368217980555	0.43199954875576	0.00744496052620036	0.931240510381199	0.986447655439347	ACAP3	NM_030649	Homo sapiens ArfGAP with coiled-coil, ankyrin repeat and PH domains 3 (ACAP3), mRNA. (from RefSeq NM_030649)
ENST00000379031.10	234.582087550767	0.70448007849121	0.291666163679737	6.03745259235342	0.0140054792000311	0.28052713461895	PUSL1	NR_144369	Homo sapiens pseudouridine synthase like 1 (PUSL1), transcript variant 3, non-coding RNA. (from RefSeq NR_144369)
ENST00000540437.5	367.218944226358	-0.0363926639473036	0.223146166847107	0.026536012294045	0.870598131976621	0.972151756864631	INTS11	NM_001256456	Homo sapiens integrator complex subunit 11 (INTS11), transcript variant 1, mRNA. (from RefSeq NM_001256456)
ENST00000545578.5	340.306356742991	-0.00587460547351018	0.22848495845174	0.000660481192838347	0.979496760527315	0.995977463171087	INTS11	NM_001256460	Homo sapiens integrator complex subunit 11 (INTS11), transcript variant 3, mRNA. (from RefSeq NM_001256460)
ENST00000618806.4	255.924074217903	-0.106196330903505	0.258090514350512	0.168843806792466	0.681141403833672	0.921563705461968	INTS11		integrator complex subunit 11 (from HGNC INTS11)
ENST00000620829.4	216.709132182582	0.261908018242864	0.285540597793162	0.844725028837303	0.358048897475369	0.764281944744946	INTS11	NM_001256462	Homo sapiens integrator complex subunit 11 (INTS11), transcript variant 4, mRNA. (from RefSeq NM_001256462)
ENST00000435064.5	376.441791045762	0.00954652903914834	0.223547987135754	0.00182101741212648	0.965961899434937	0.993020789067074	INTS11	NM_017871	Homo sapiens integrator complex subunit 11 (INTS11), transcript variant 2, mRNA. (from RefSeq NM_017871)
ENST00000411962.5	217.401740005124	0.273569953262679	0.285433457330245	0.922704099184742	0.336765964412119	0.756352409191687	INTS11		integrator complex subunit 11 (from HGNC INTS11)
ENST00000421495.6	162.743875697913	0.399571971550609	0.320410822862651	1.56926655741522	0.210313559320324	0.66583958343941	INTS11		integrator complex subunit 11 (from HGNC INTS11)
ENST00000419704.5	248.577332527269	0.259467290760258	0.269097514209825	0.930698061542557	0.334681599900784	0.75431535695604	INTS11	NM_001256463	Homo sapiens integrator complex subunit 11 (INTS11), transcript variant 5, mRNA. (from RefSeq NM_001256463)
ENST00000450926.6	355.515959093453	-0.0203027847854384	0.228223377724175	0.0078917913034644	0.929212441914516	0.986287881907674	INTS11		Catalytic component of the Integrator complex, a complex involved in the small nuclear RNAs (snRNA) U1 and U2 transcription and in their 3'-box-dependent processing. The Integrator complex is associated with the C-terminal domain (CTD) of RNA polymerase II largest subunit (POLR2A) and is recruited to the U1 and U2 snRNAs genes. Mediates the snRNAs 3' cleavage. (from UniProt Q5TA45)
ENST00000527098.5	54.2932564266089	-0.230921460029906	0.478718585257967	0.230305743163747	0.631297217176601	0.902367160993341	INTS11		The sequence shown here is derived from an Ensembl automatic analysis pipeline and should be considered as preliminary data. (from UniProt E9PIX9)
ENST00000528879.5	222.017180439574	-0.286739332398605	0.262754298061482	1.18413949112771	0.276514885815034	0.717050381565421	INTS11		The sequence shown here is derived from an Ensembl automatic analysis pipeline and should be considered as preliminary data. (from UniProt E9PNS4)
ENST00000434694.6	236.678450803764	-0.262451336448571	0.25509395419576	1.0522973874107	0.304978570640658	0.735255460123782	INTS11		The sequence shown here is derived from an Ensembl automatic analysis pipeline and should be considered as preliminary data. (from UniProt C9J979)
ENST00000526797.5	79.4729880976206	-0.0522399846955567	0.405655868051961	0.0165376677745428	0.897675065387766	0.978558292690276	INTS11		The sequence shown here is derived from an Ensembl automatic analysis pipeline and should be considered as preliminary data. (from UniProt E9PKA4)
ENST00000527719.5	169.171281182219	-0.384199927153529	0.287826244219818	1.76871683649265	0.183540960373507	0.642679722591574	INTS11		The sequence shown here is derived from an Ensembl automatic analysis pipeline and should be considered as preliminary data. (from UniProt E9PI75)
ENST00000530031.5	169.19908008256	-0.385448727643517	0.287773625504074	1.78082623878744	0.182047901799977	0.641509453589644	INTS11		The sequence shown here is derived from an Ensembl automatic analysis pipeline and should be considered as preliminary data. (from UniProt E9PIG1)
ENST00000429572.5	176.880414614207	-0.301058613576892	0.296031822341905	1.02680600262994	0.310910028144309	0.737828149332047	INTS11		integrator complex subunit 11 (from HGNC INTS11)
ENST00000534345.5	144.028027160635	-0.485675630062833	0.307101501519838	2.47460772342693	0.115698305712078	0.569851538376863	INTS11		The sequence shown here is derived from an Ensembl automatic analysis pipeline and should be considered as preliminary data. (from UniProt E9PIL7)
ENST00000498476.6	118.144361755533	-0.486060364154874	0.33725176918995	2.05003355156507	0.152202835589447	0.608316599967405	INTS11		The sequence shown here is derived from an Ensembl automatic analysis pipeline and should be considered as preliminary data. (from UniProt E9PQF0)
ENST00000338370.7	788.69680161073	-0.0233624119497342	0.180496533406071	0.0167892508152505	0.896903995844165	0.978283044294647	AURKAIP1		May act as a negative regulator of Aurora-A kinase, by down-regulation through proteasome-dependent degradation. (from UniProt Q9NWT8)
ENST00000338338.9	788.69680161073	-0.0233624119497342	0.180496533406071	0.0167892508152505	0.896903995844165	0.978283044294647	AURKAIP1	NM_017900	Homo sapiens aurora kinase A interacting protein 1 (AURKAIP1), transcript variant 1, mRNA. (from RefSeq NM_017900)
ENST00000321751.9	788.69680161073	-0.0233624119497342	0.180496533406071	0.0167892508152505	0.896903995844165	0.978283044294647	AURKAIP1	NM_001127230	Homo sapiens aurora kinase A interacting protein 1 (AURKAIP1), transcript variant 3, mRNA. (from RefSeq NM_001127230)
ENST00000378853.3	788.69680161073	-0.0233624119497342	0.180496533406071	0.0167892508152505	0.896903995844165	0.978283044294647	AURKAIP1	NM_001127229	Homo sapiens aurora kinase A interacting protein 1 (AURKAIP1), transcript variant 2, mRNA. (from RefSeq NM_001127229)
ENST00000400809.8	238.391111521632	-0.379869511505224	0.379921974719234	0.986929509528082	0.320493988890908	0.744752028429496	CCNL2	NM_030937	Homo sapiens cyclin L2 (CCNL2), transcript variant 1, mRNA. (from RefSeq NM_030937)
ENST00000481223.6	102.564431446721	-0.998679258183245	0.476399771315529	4.31608598533094	0.0377536659448827	0.404223938475588	CCNL2		Transcriptional regulator which participates in regulating the pre-mRNA splicing process. Also modulates the expression of critical apoptotic factor, leading to cell apoptosis. (from UniProt Q96S94)
ENST00000488340.5	103.544952064439	-0.970136651684791	0.474555962715399	4.10667989328286	0.0427141374244605	0.427881845448627	CCNL2		Transcriptional regulator which participates in regulating the pre-mRNA splicing process. Also modulates the expression of critical apoptotic factor, leading to cell apoptosis. (from UniProt Q96S94)
ENST00000408918.8	108.381333952601	-1.01478184209612	0.473814190789797	4.50271234029624	0.0338411348198635	0.384234910106645	CCNL2	NM_001039577	Homo sapiens cyclin L2 (CCNL2), transcript variant 2, mRNA. (from RefSeq NM_001039577)
ENST00000344843.12	596.072184994734	-0.0116753951423188	0.199510360466207	0.00343266029851463	0.953279544567367	0.990594992418091	MRPL20	NM_017971	Homo sapiens mitochondrial ribosomal protein L20 (MRPL20), transcript variant 1, mRNA. (from RefSeq NM_017971)
ENST00000492508.1	139.961819308642	-0.561034315039767	0.36095660956836	2.41524415261792	0.120159234514047	0.573853549516247	MRPL20	NM_001318485	Homo sapiens mitochondrial ribosomal protein L20 (MRPL20), transcript variant 2, mRNA. (from RefSeq NM_001318485)
ENST00000482352.1	312.832073622888	-0.133423012895509	0.246485549910619	0.293803905015693	0.587793147057302	0.88346827528253	MRPL20		Interacts with OXA1L (By similarity). (from UniProt Q9BYC9)
ENST00000378785.7	131.399069042516	-0.415964557029299	0.323325534434935	1.64568680194827	0.199546998525265	0.6566374300735	ATAD3C	NM_001039211	Homo sapiens ATPase family AAA domain containing 3C (ATAD3C), mRNA. (from RefSeq NM_001039211)
ENST00000673477.1	627.554780100388	0.149604609722794	0.193964715281297	0.596314394021661	0.439987716994669	0.810606806368802	ATAD3B	NM_031921	Homo sapiens ATPase family AAA domain containing 3B (ATAD3B), transcript variant 1, mRNA. (from RefSeq NM_031921)
ENST00000308647.8	245.495441702749	0.235635208054822	0.252774925194153	0.873508273075345	0.349985897858304	0.76183014546677	ATAD3B		May play a role in a mitochondrial network organization typical for stem cells, characterized by reduced mitochondrial metabolism, low mtDNA copies and fragmentated mitochondrial network. may act by suppressing ATAD3A function, interfering with ATAD3A interaction with matrix nucleoid complexes. (from UniProt Q5T9A4)
ENST00000378756.8	941.415407388586	0.104232094503114	0.168723230650284	0.381878031361282	0.53659985562879	0.858410292775428	ATAD3A	NM_001170535	Homo sapiens ATPase family AAA domain containing 3A (ATAD3A), transcript variant 2, mRNA. (from RefSeq NM_001170535)
ENST00000378755.9	881.70307592146	0.118129109000381	0.170004377023941	0.483349925828293	0.486908843371899	0.833675163282853	ATAD3A	NM_018188	Homo sapiens ATPase family AAA domain containing 3A (ATAD3A), transcript variant 1, mRNA. (from RefSeq NM_018188)
ENST00000339113.9	258.845740951907	-0.156771056071182	0.288974961952772	0.293348984352122	0.588082372071693	0.88346827528253	ATAD3A		The sequence shown here is derived from an Ensembl automatic analysis pipeline and should be considered as preliminary data. (from UniProt H0Y2W2)
ENST00000536055.6	824.443368286091	0.187756252042992	0.186482894745342	1.01522738674601	0.313653767624519	0.74052267273874	ATAD3A	NM_001170536	Homo sapiens ATPase family AAA domain containing 3A (ATAD3A), transcript variant 3, mRNA. (from RefSeq NM_001170536)
ENST00000400830.4	300.126639306025	0.299759247927906	0.25989029834443	1.3352588087596	0.247871820627599	0.696654259782854	ATAD3A		ATPase family, AAA domain containing 3A (from HGNC ATAD3A)
ENST00000291386.4	482.11408625646	-0.432829147106534	0.237399217759738	3.29690969745143	0.0694103516720184	0.49651829076545	SSU72	NM_014188	Homo sapiens SSU72 homolog, RNA polymerase II CTD phosphatase (SSU72), mRNA. (from RefSeq NM_014188)
ENST00000359060.5	175.140214533462	-0.447799158769329	0.3061274060257	2.12051948195814	0.145337240669702	0.600854723012017	SSU72		May be involved in the C-terminal domain of RNA polymerase II dephosphorylation, RNA processing and termination. (from UniProt Q9NP77)
ENST00000341832.10	411.072354937493	-0.108371946509225	0.233271816052295	0.214945844324319	0.642918214346293	0.907328682682434	CDK11B	NM_033490	Homo sapiens cyclin dependent kinase 11B (CDK11B), transcript variant 6, mRNA. (from RefSeq NM_033490)
ENST00000407249.7	398.430944823854	-0.123789961850398	0.23397449568002	0.278679587819937	0.59756797039191	0.886928671361302	CDK11B	NM_001787	Homo sapiens cyclin dependent kinase 11B (CDK11B), transcript variant 1, mRNA. (from RefSeq NM_001787)
ENST00000340677.9	380.16242953187	-0.101208161040063	0.237677891775312	0.180483930622671	0.670957687678013	0.917436419527018	CDK11B	NM_033489	Homo sapiens cyclin dependent kinase 11B (CDK11B), transcript variant 5, mRNA. (from RefSeq NM_033489)
ENST00000611150.3	144.535328833227	-0.175324896323756	0.355438295047802	0.242446692430548	0.622444542602004	0.897281821385117	CDK11B		cyclin dependent kinase 11B (from HGNC CDK11B)
ENST00000615951.4	112.7143484119	-0.135600365812883	0.401357520956779	0.113133384513276	0.736604638165289	0.939903423639285	CDK11B		cyclin dependent kinase 11B (from HGNC CDK11B)
ENST00000626918.2	340.788072509273	-0.194803716317092	0.243133493882573	0.638665444422301	0.424194472589396	0.801044325226767	CDK11B		cyclin dependent kinase 11B (from HGNC CDK11B)
ENST00000629289.2	340.732474708591	-0.193905886751107	0.243303332229932	0.631926723489229	0.426649458678427	0.8029692648698	CDK11B		cyclin dependent kinase 11B (from HGNC CDK11B)
ENST00000629312.2	340.732474708591	-0.193905886751107	0.243303332229932	0.631926723489229	0.426649458678427	0.8029692648698	CDK11B		cyclin dependent kinase 11B (from HGNC CDK11B)
ENST00000404249.8	289.011067470772	-0.215386339647819	0.250527727551656	0.735073243812479	0.391243679101036	0.785114367922962	CDK11A	NR_132740	Homo sapiens cyclin dependent kinase 11A (CDK11A), transcript variant 6, non-coding RNA. (from RefSeq NR_132740)
ENST00000356200.7	266.774117010809	-0.241133864360126	0.255756030666521	0.882895011548698	0.347409983293729	0.761581768723423	CDK11A		cyclin dependent kinase 11A (from HGNC CDK11A)
ENST00000378638.6	266.774117010809	-0.241133864360126	0.255756030666521	0.882895011548698	0.347409983293729	0.761581768723423	CDK11A		cyclin dependent kinase 11A (from HGNC CDK11A)
ENST00000509982.5	157.049489812767	-0.52203942920628	0.324207138756388	2.57282254166503	0.108713603119102	0.562390460197182	CDK11A		The sequence shown here is derived from an Ensembl automatic analysis pipeline and should be considered as preliminary data. (from UniProt E7ESP2)
ENST00000357760.6	277.216965990714	-0.219393558354269	0.254025081585075	0.742071988561278	0.388997953684525	0.783366144025075	CDK11A	NM_001313982	Homo sapiens cyclin dependent kinase 11A (CDK11A), transcript variant 3, mRNA. (from RefSeq NM_001313982)
ENST00000358779.9	285.038383315453	-0.196554037164886	0.251524089053937	0.60768818522503	0.435659579373923	0.80822118874902	CDK11A	NM_033529	Homo sapiens cyclin dependent kinase 11A (CDK11A), transcript variant 4, mRNA. (from RefSeq NM_033529)
ENST00000378633.5	273.89944527676	-0.218910952499497	0.248967612129827	0.768868770820475	0.380567234765781	0.777994141840236	CDK11A	NM_001313896	Homo sapiens cyclin dependent kinase 11A (CDK11A), transcript variant 5, mRNA. (from RefSeq NM_001313896)
ENST00000460465.5	168.188427851461	-0.458408495238218	0.325798323476742	1.96680279094244	0.160787636999362	0.620106710125171	CDK11A		The sequence shown here is derived from an Ensembl automatic analysis pipeline and should be considered as preliminary data. (from UniProt J3KS35)
ENST00000341426.9	297.405261205193	0.0639841916208536	0.381123192947154	0.0282349578984906	0.866557625027679	0.971730015651267	NADK	NM_023018	Homo sapiens NAD kinase (NADK), transcript variant 1, mRNA. (from RefSeq NM_023018)
ENST00000341991.7	297.405261205193	0.0639841916208536	0.381123192947154	0.0282349578984906	0.866557625027679	0.971730015651267	NADK	NM_001353641	Homo sapiens NAD kinase (NADK), transcript variant 5, mRNA. (from RefSeq NM_001353641)
ENST00000378625.5	245.929137171687	-0.0300286789209094	0.378247302949574	0.00628852849773409	0.936793813237115	0.987383435006802	NADK	NM_001198994	Homo sapiens NAD kinase (NADK), transcript variant 3, mRNA. (from RefSeq NM_001198994)
ENST00000342348.9	221.491998943629	0.149166164251322	0.413594890277229	0.13102930036014	0.717367203254754	0.934432816953839	NADK	NM_001353642	Homo sapiens NAD kinase (NADK), transcript variant 6, mRNA. (from RefSeq NM_001353642)
ENST00000610897.4	924.746796345155	0.665967793502084	0.217594017136432	9.42358234924724	0.00214212635717541	0.132001299847566	GNB1	NM_001282539	Homo sapiens G protein subunit beta 1 (GNB1), transcript variant 2, mRNA. (from RefSeq NM_001282539)
ENST00000615252.4	651.651448201978	0.581763371768221	0.255410739981546	5.19242055500709	0.0226855983060577	0.334286019692084	GNB1	NM_001282538	Homo sapiens G protein subunit beta 1 (GNB1), transcript variant 3, mRNA. (from RefSeq NM_001282538)
ENST00000378609.9	924.746796345155	0.665967793502084	0.217594017136432	9.42358234924724	0.00214212635717541	0.132001299847566	GNB1	NM_002074	Homo sapiens G protein subunit beta 1 (GNB1), transcript variant 1, mRNA. (from RefSeq NM_002074)
ENST00000439272.6	358.520942110685	0.829682102223973	0.280032267530939	9.0761660310103	0.00258962400756631	0.142814908815844	GNB1		The sequence shown here is derived from an Ensembl automatic analysis pipeline and should be considered as preliminary data. (from UniProt F6X3N5)
ENST00000434686.6	343.807034417958	0.59887895549892	0.270426011529218	5.02570020968095	0.0249738257859243	0.342461886346066	GNB1		The sequence shown here is derived from an Ensembl automatic analysis pipeline and should be considered as preliminary data. (from UniProt F6UT28)
ENST00000428120.5	97.2616027171752	-0.199532616395039	0.350909967335521	0.322630317643075	0.570031191719394	0.872750995935058	FAAP20	NM_001282671	Homo sapiens FA core complex associated protein 20 (FAAP20), transcript variant 7, mRNA. (from RefSeq NM_001282671)
ENST00000414253.5	106.334756288585	-0.188215660394346	0.340384141515323	0.305239176935544	0.580616417484526	0.878845680533386	FAAP20	NM_001282672	Homo sapiens FA core complex associated protein 20 (FAAP20), transcript variant 8, mRNA. (from RefSeq NM_001282672)
ENST00000400918.7	98.3408051410323	-0.0399998279861771	0.348921456085424	0.0131397763396848	0.908739300764382	0.982365770703303	FAAP20	NM_001282673	Homo sapiens FA core complex associated protein 20 (FAAP20), transcript variant 10, mRNA. (from RefSeq NM_001282673)
ENST00000378546.9	113.811847375299	-0.174174583565866	0.330976774083825	0.276441308770224	0.599043252544207	0.888281940635082	FAAP20	NM_182533	Homo sapiens FA core complex associated protein 20 (FAAP20), transcript variant 2, mRNA. (from RefSeq NM_182533)
ENST00000420515.1	99.3569956149033	-0.191131868497499	0.348611862097039	0.299852875668371	0.583974669203762	0.880711096367934	FAAP20	NM_001256946	Homo sapiens FA core complex associated protein 20 (FAAP20), transcript variant 4, mRNA. (from RefSeq NM_001256946)
ENST00000378536.5	167.676683133931	0.765348141334153	0.317796680509926	5.96995204363468	0.0145516765569885	0.28380030134351	SKI	NM_003036	Homo sapiens SKI proto-oncogene (SKI), mRNA. (from RefSeq NM_003036)
ENST00000378513.7	146.499605782536	0.134223941298917	0.333121391835898	0.162702192844463	0.686680761301476	0.923823953452455	RER1		retention in endoplasmic reticulum sorting receptor 1 (from HGNC RER1)
ENST00000378518.5	132.727154105024	0.0913553287426717	0.340933822068952	0.0718138151699321	0.788713945528519	0.950981940211555	RER1		retention in endoplasmic reticulum sorting receptor 1 (from HGNC RER1)
ENST00000605895.6	351.537333635465	0.182645120771888	0.252888855672145	0.524478656872404	0.468937442021741	0.824519843375298	RER1	NM_007033	Homo sapiens retention in endoplasmic reticulum sorting receptor 1 (RER1), mRNA. (from RefSeq NM_007033)
ENST00000306256.13	308.848171791927	0.180856423290952	0.264035269926994	0.471773273138837	0.492172509185331	0.836581173567033	RER1		retention in endoplasmic reticulum sorting receptor 1 (from HGNC RER1)
ENST00000378512.5	206.357763680388	0.098265894120884	0.293526233017832	0.112695172059745	0.737096339680482	0.939903423639285	RER1		retention in endoplasmic reticulum sorting receptor 1 (from HGNC RER1)
ENST00000443438.5	259.807116861892	0.0283067699176904	0.272293276463607	0.0108089381056402	0.917196296224617	0.983978835619079	RER1		retention in endoplasmic reticulum sorting receptor 1 (from HGNC RER1)
ENST00000488353.2	351.537333635465	0.182645120771888	0.252888855672145	0.524478656872404	0.468937442021741	0.824519843375298	RER1		retention in endoplasmic reticulum sorting receptor 1 (from HGNC RER1)
ENST00000378466.9	214.598770037606	0.745147750810705	0.297986392792964	6.4088639287223	0.0113552045385245	0.253370578137183	PANK4	NM_018216	Homo sapiens pantothenate kinase 4 (PANK4), mRNA. (from RefSeq NM_018216)
ENST00000435556.8	186.248197408775	0.775140789681235	0.308184815383665	6.49747585352678	0.0108027751952065	0.247427946936785	PANK4		The sequence shown here is derived from an Ensembl automatic analysis pipeline and should be considered as preliminary data. (from UniProt E9PHT6)
ENST00000505228.5	123.455801550661	0.837465587537027	0.373911081215525	5.18279988728261	0.0228115363642512	0.33515719508812	PANK4		The sequence shown here is derived from an Ensembl automatic analysis pipeline and should be considered as preliminary data. (from UniProt H0YA26)
ENST00000651094.1	216.536426328246	0.730867761026743	0.295629198749149	6.25930954604559	0.0123542343344247	0.266168607987167	PANK4		pantothenate kinase 4 (from HGNC PANK4)
ENST00000378322.7	252.112698147959	0.2438100136428	0.271806307847094	0.813341532489616	0.367134166177616	0.769609697504102	WRAP73		WD repeat containing, antisense to TP73 (from HGNC WRAP73)
ENST00000270708.12	269.290093447293	0.282016249653296	0.266753370314092	1.1315217313564	0.287450983493651	0.725236118511253	WRAP73	NM_017818	Homo sapiens WD repeat containing, antisense to TP73 (WRAP73), mRNA. (from RefSeq NM_017818)
ENST00000424367.5	186.431294046534	0.15756102571585	0.305650347251106	0.26803039944285	0.604656067421784	0.890091149780909	WRAP73		WD repeat containing, antisense to TP73 (from HGNC WRAP73)
ENST00000419924.2	124.858617669941	0.0505196156846633	0.350365492061267	0.0209227687994655	0.884989548065653	0.975843957732697	WRAP73		WD repeat containing, antisense to TP73 (from HGNC WRAP73)
ENST00000378251.3	519.815743901746	0.550931920801254	0.207089697161364	7.18320133764868	0.00735892861220723	0.213120011078704	LRRC47	NM_020710	Homo sapiens leucine rich repeat containing 47 (LRRC47), mRNA. (from RefSeq NM_020710)
ENST00000378230.8	248.435498900828	-0.0703459773563329	0.379550937908231	0.034168284157488	0.853349316579874	0.968513792374598	CEP104	NM_014704	Homo sapiens centrosomal protein 104 (CEP104), mRNA. (from RefSeq NM_014704)
ENST00000361605.4	186.841079502022	-0.128146908082324	0.321245220026261	0.158315842356188	0.690711836461224	0.925228481463842	C1orf174	NM_207356	Homo sapiens chromosome 1 open reading frame 174 (C1orf174), mRNA. (from RefSeq NM_207356)
ENST00000484532.6	446.796261400472	-0.919049281636963	0.505164828964039	3.30388045153398	0.0691164273050394	0.49651829076545	AL031847.2		Homo sapiens full open reading frame cDNA clone RZPDo834F116D for gene RPL22, ribosomal protein L22; complete cds, incl. stopcodon. (from mRNA CR456873)
ENST00000234875.9	2870.20773948882	-0.470859170769305	0.188678653469946	6.23620881773205	0.0125164128427392	0.267019998244226	RPL22	NM_000983	Homo sapiens ribosomal protein L22 (RPL22), mRNA. (from RefSeq NM_000983)
ENST00000497965.5	1932.10677029089	-0.469413279271029	0.203420009450932	5.33676725728009	0.0208801597216912	0.324740407836362	RPL22		ribosomal protein L22 (from HGNC RPL22)
ENST00000471204.5	1848.55979425109	-0.499424450755913	0.206751158357012	5.84775421743322	0.015596943011122	0.291724036646711	RPL22		ribosomal protein L22 (from HGNC RPL22)
ENST00000465387.5	1703.03624624126	-0.415749205210283	0.210973749239689	3.89479100193283	0.0484360653012967	0.443625242966699	RPL22		ribosomal protein L22 (from HGNC RPL22)
ENST00000462296.5	451.705679001803	-0.922353210799453	0.501016327854506	3.38260116597706	0.065887992092073	0.491982500357896	RPL22		ribosomal protein L22 (from HGNC RPL22)
ENST00000465335.1	440.957843224646	-0.922694053778603	0.51017646189713	3.26488284703008	0.0707780780915774	0.496546223478904	RPL22		ribosomal protein L22 (from HGNC RPL22)
ENST00000343813.10	425.106114165038	0.0234604496893367	0.259076546581758	0.00818598172051566	0.927908634960526	0.985932408270208	ICMT	NM_012405	Homo sapiens isoprenylcysteine carboxyl methyltransferase (ICMT), mRNA. (from RefSeq NM_012405)
ENST00000489498.5	95.2557615939657	0.354229426415238	0.396217815880959	0.804121228219522	0.369864039429902	0.771364460024409	ICMT		isoprenylcysteine carboxyl methyltransferase (from HGNC ICMT)
ENST00000474756.1	86.6813736608677	0.262462930471593	0.42930170406785	0.375181388984643	0.54019342494912	0.859211764188478	ICMT		isoprenylcysteine carboxyl methyltransferase (from HGNC ICMT)
ENST00000608083.5	851.006304560432	0.461090985087708	0.202559775246613	5.19910244731605	0.0225985540813426	0.334006726866833	ACOT7		Acyl-CoA thioesterases are a group of enzymes that catalyze the hydrolysis of acyl-CoAs to the free fatty acid and coenzyme A (CoASH), providing the potential to regulate intracellular levels of acyl-CoAs, free fatty acids and CoASH. May play an important physiological function in brain. May play a regulatory role by modulating the cellular levels of fatty acyl- CoA ligands for certain transcript…
ENST00000377842.7	801.508167940896	0.514696896712469	0.203440839266977	6.42441998351747	0.0112561667246029	0.251832882652132	ACOT7	NM_181866	Homo sapiens acyl-CoA thioesterase 7 (ACOT7), transcript variant hBACHd, mRNA. (from RefSeq NM_181866)
ENST00000377845.7	801.508167940896	0.514696896712469	0.203440839266977	6.42441998351747	0.0112561667246029	0.251832882652132	ACOT7	NM_181865	Homo sapiens acyl-CoA thioesterase 7 (ACOT7), transcript variant hBACHc, mRNA. (from RefSeq NM_181865)
ENST00000377855.6	801.508167940896	0.514696896712469	0.203440839266977	6.42441998351747	0.0112561667246029	0.251832882652132	ACOT7	NM_181864	Homo sapiens acyl-CoA thioesterase 7 (ACOT7), transcript variant hBACHb, mRNA. (from RefSeq NM_181864)
ENST00000377860.8	556.72380783233	0.458790198856763	0.220445028249	4.35415277058922	0.0369188184438394	0.400602635978011	ACOT7		Acyl-CoA thioesterases are a group of enzymes that catalyze the hydrolysis of acyl-CoAs to the free fatty acid and coenzyme A (CoASH), providing the potential to regulate intracellular levels of acyl-CoAs, free fatty acids and CoASH. May play an important physiological function in brain. May play a regulatory role by modulating the cellular levels of fatty acyl- CoA ligands for certain transcript…
ENST00000418124.5	544.071566688617	0.447955492819545	0.227417209454748	3.89985858637634	0.0482901722416007	0.443625242966699	ACOT7		Acyl-CoA thioesterases are a group of enzymes that catalyze the hydrolysis of acyl-CoAs to the free fatty acid and coenzyme A (CoASH), providing the potential to regulate intracellular levels of acyl-CoAs, free fatty acids and CoASH. May play an important physiological function in brain. May play a regulatory role by modulating the cellular levels of fatty acyl- CoA ligands for certain transcript…
ENST00000545482.5	868.066176722637	0.447691938968355	0.200236160066103	5.01649915077104	0.025106880753823	0.342846699165972	ACOT7	NM_007274	Homo sapiens acyl-CoA thioesterase 7 (ACOT7), transcript variant hBACHa, mRNA. (from RefSeq NM_007274)
ENST00000361521.8	868.066176722637	0.447691938968355	0.200236160066103	5.01649915077104	0.025106880753823	0.342846699165972	ACOT7		Acyl-CoA thioesterases are a group of enzymes that catalyze the hydrolysis of acyl-CoAs to the free fatty acid and coenzyme A (CoASH), providing the potential to regulate intracellular levels of acyl-CoAs, free fatty acids and CoASH. May play an important physiological function in brain. May play a regulatory role by modulating the cellular levels of fatty acyl- CoA ligands for certain transcript…
ENST00000473466.2	649.492162826606	0.480866862049583	0.216492713332531	4.95526958702344	0.0260112689924775	0.347741272031629	ACOT7		acyl-CoA thioesterase 7 (from HGNC ACOT7)
ENST00000377705.6	446.68774490108	-0.259025327817661	0.228534185056529	1.28150673454549	0.257619071386832	0.702984718761853	NOL9	NM_024654	Homo sapiens nucleolar protein 9 (NOL9), mRNA. (from RefSeq NM_024654)
ENST00000377674.9	230.047594975191	0.310091290381904	0.374274233210154	0.693717397951644	0.404902826711319	0.791553953939931	ZBTB48	NM_005341	Homo sapiens zinc finger and BTB domain containing 48 (ZBTB48), transcript variant 1, mRNA. (from RefSeq NM_005341)
ENST00000377658.8	241.598541822595	0.673683217326635	0.270743821805846	6.28565148517953	0.0121719326469164	0.263847943634109	KLHL21	NM_014851	Homo sapiens kelch like family member 21 (KLHL21), transcript variant 1, mRNA. (from RefSeq NM_014851)
ENST00000377663.3	176.34053115888	1.00046388544789	0.30226525431378	11.2972963648932	0.0007762003791427	0.078182246736255	KLHL21		Substrate-specific adapter of a BCR (BTB-CUL3-RBX1) E3 ubiquitin-protein ligase complex required for efficient chromosome alignment and cytokinesis. The BCR(KLHL21) E3 ubiquitin ligase complex regulates localization of the chromosomal passenger complex (CPC) from chromosomes to the spindle midzone in anaphase and mediates the ubiquitination of AURKB. Ubiquitination of AURKB by BCR(KLHL21) E3 ubiq…
ENST00000467612.5	124.634668332668	0.379796251017147	0.387917667373322	0.967098342008498	0.325404911685939	0.74730006713412	KLHL21		kelch like family member 21 (from HGNC KLHL21)
ENST00000496707.5	120.837883568825	0.396277227132151	0.392825288434204	1.02792962759258	0.31064543510602	0.737828149332047	KLHL21		kelch like family member 21 (from HGNC KLHL21)
ENST00000377648.5	150.279054810811	0.452780652068314	0.305453398816827	2.23102760749421	0.135263859616473	0.59111650098992	PHF13	NM_153812	Homo sapiens PHD finger protein 13 (PHF13), mRNA. (from RefSeq NM_153812)
ENST00000054650.8	153.850252764897	-0.567080678990596	0.361741894481687	2.44852470055058	0.117635383306806	0.57104014617136	THAP3	NM_001195753	Homo sapiens THAP domain containing 3 (THAP3), transcript variant 3, mRNA. (from RefSeq NM_001195753)
ENST00000307896.10	135.339512418431	-0.492467305456245	0.37241788492873	1.74217739435183	0.186863172823004	0.6457941813974	THAP3	NM_001195752	Homo sapiens THAP domain containing 3 (THAP3), transcript variant 1, mRNA. (from RefSeq NM_001195752)
ENST00000377627.7	79.37895122751	-0.475502362017193	0.409953818546845	1.3448361611967	0.246182898776609	0.694642576319837	THAP3	NM_138350	Homo sapiens THAP domain containing 3 (THAP3), transcript variant 2, mRNA. (from RefSeq NM_138350)
ENST00000472925.1	97.2649474144759	-0.612303695395546	0.381574782101399	2.55472245705955	0.109965124053231	0.563531939365557	THAP3		THAP domain containing 3 (from HGNC THAP3)
ENST00000451196.5	220.005479096755	-0.0260356092875926	0.272166170774748	0.00912491177712127	0.923898307226673	0.985135391575399	DNAJC11		DnaJ heat shock protein family (Hsp40) member C11 (from HGNC DNAJC11)
ENST00000377577.10	457.606947434512	-0.103267060983128	0.204924673218234	0.253282235526186	0.61477337820561	0.893628481431954	DNAJC11	NM_018198	Homo sapiens DnaJ heat shock protein family (Hsp40) member C11 (DNAJC11), mRNA. (from RefSeq NM_018198)
ENST00000294401.11	394.748720505689	-0.0681030772018094	0.215195104001161	0.0998970339508247	0.751953232320518	0.943016761322811	DNAJC11		Event=Alternative splicing; Named isoforms=3; Name=1; IsoId=Q9NVH1-1; Sequence=Displayed; Name=2; IsoId=Q9NVH1-2; Sequence=VSP_019933; Name=3; IsoId=Q9NVH1-3; Sequence=VSP_019932; (from UniProt Q9NVH1)
ENST00000426784.1	214.435865649336	-0.102409831342497	0.275456664189753	0.137295577932733	0.710984514644773	0.932122785604337	DNAJC11		DnaJ heat shock protein family (Hsp40) member C11 (from HGNC DNAJC11)
ENST00000303635.12	194.098393514226	-0.216172614655907	0.280468241505883	0.589173956358437	0.442738722545059	0.812519183479443	CAMTA1	NM_015215	Homo sapiens calmodulin binding transcription activator 1 (CAMTA1), transcript variant 1, mRNA. (from RefSeq NM_015215)
ENST00000473578.5	163.413957691039	-0.606747481252589	0.307866299624077	3.81873850763191	0.0506823827991656	0.450807464637377	CAMTA1	NM_001195563	Homo sapiens calmodulin binding transcription activator 1 (CAMTA1), transcript variant 2, mRNA. (from RefSeq NM_001195563)
ENST00000557126.5	122.208616452418	-0.818760152812008	0.329201449403061	6.08387473811982	0.0136421230175136	0.27698072425741	CAMTA1	NM_001242701	Homo sapiens calmodulin binding transcription activator 1 (CAMTA1), transcript variant 3, mRNA. (from RefSeq NM_001242701)
ENST00000467404.6	87.8482566952894	-0.55633589548639	0.423233332035812	1.69849228108174	0.192485271951034	0.650128358570961	CAMTA1	NM_001349627	Homo sapiens calmodulin binding transcription activator 1 (CAMTA1), transcript variant 23, mRNA. (from RefSeq NM_001349627)
ENST00000461311.1	142.514578624262	-0.536717351192921	0.323283677499413	2.70914235386778	0.0997746195358975	0.550135339220005	CAMTA1		The sequence shown here is derived from an Ensembl automatic analysis pipeline and should be considered as preliminary data. (from UniProt H0YJV1)
ENST00000054666.11	170.169931411862	-0.200753789327046	0.304247949717342	0.435369068802089	0.509366119591993	0.845292283422694	VAMP3	NM_004781	Homo sapiens vesicle associated membrane protein 3 (VAMP3), mRNA. (from RefSeq NM_004781)
ENST00000493373.5	1449.33949117826	-0.0254482676645706	0.140486199391787	0.0328143246346571	0.856252001250568	0.968799650107288	PARK7		Parkinsonism associated deglycase (from HGNC PARK7)
ENST00000493678.5	1464.13418530306	-0.0260527762675289	0.140183370422881	0.0345427291855174	0.852557104607418	0.968218265873667	PARK7	NM_001123377	Homo sapiens Parkinsonism associated deglycase (PARK7), transcript variant 2, mRNA. (from RefSeq NM_001123377)
ENST00000377493.9	1094.88361600848	-0.083638057197279	0.155858099183485	0.287925668572726	0.591552887219913	0.885317246179461	PARK7		Parkinsonism associated deglycase (from HGNC PARK7)
ENST00000338639.10	1464.13418530306	-0.0260527762675289	0.140183370422881	0.0345427291855174	0.852557104607418	0.968218265873667	PARK7	NM_007262	Homo sapiens Parkinsonism associated deglycase (PARK7), transcript variant 1, mRNA. (from RefSeq NM_007262)
ENST00000377491.5	1464.13418530306	-0.0260527762675289	0.140183370422881	0.0345427291855174	0.852557104607418	0.968218265873667	PARK7		Parkinsonism associated deglycase (from HGNC PARK7)
ENST00000377488.5	1464.13418530306	-0.0260527762675289	0.140183370422881	0.0345427291855174	0.852557104607418	0.968218265873667	PARK7		Parkinsonism associated deglycase (from HGNC PARK7)
ENST00000469225.1	987.271765391377	-0.0969709135357656	0.167627871641965	0.334367908231343	0.563098354654389	0.869806054221848	PARK7		Parkinsonism associated deglycase (from HGNC PARK7)
ENST00000337907.7	200.156184668276	0.424590367770307	0.280546871996044	2.31893509957992	0.127807496093914	0.580482938087658	RERE	NM_012102	Homo sapiens arginine-glutamic acid dipeptide repeats (RERE), transcript variant 1, mRNA. (from RefSeq NM_012102)
ENST00000400908.7	200.156184668276	0.424590367770307	0.280546871996044	2.31893509957992	0.127807496093914	0.580482938087658	RERE	NM_001042681	Homo sapiens arginine-glutamic acid dipeptide repeats (RERE), transcript variant 2, mRNA. (from RefSeq NM_001042681)
ENST00000377464.5	139.00458337704	0.823677240632989	0.311586885338494	7.15200558636548	0.00748802054457004	0.214138603486678	RERE		arginine-glutamic acid dipeptide repeats (from HGNC RERE)
ENST00000400907.6	99.9780862793205	0.474872464140974	0.436387966013451	1.2097429851331	0.27138302900178	0.713598505606863	RERE		The sequence shown here is derived from an Ensembl automatic analysis pipeline and should be considered as preliminary data. (from UniProt H7BYW9)
ENST00000476556.5	102.396781994748	0.971918462921281	0.365869015063818	7.21393482741807	0.00723397310715792	0.2118055166897	RERE	NM_001042682	Homo sapiens arginine-glutamic acid dipeptide repeats (RERE), transcript variant 3, mRNA. (from RefSeq NM_001042682)
ENST00000656437.1	123.867294205003	0.555250288340459	0.386809169682308	2.10355691343626	0.146956927082156	0.602530608340767	RERE		arginine-glutamic acid dipeptide repeats (from HGNC RERE)
ENST00000234590.10	14433.2433533478	-0.00976217779622008	0.107163003856098	0.00830101014150841	0.927405282593921	0.985753108890326	ENO1	NM_001428	Homo sapiens enolase 1 (ENO1), transcript variant 1, mRNA. (from RefSeq NM_001428)
ENST00000647408.1	13178.2041392735	0.0142305280318665	0.108973379338492	0.0170583568623925	0.896085694914219	0.978229160953202	ENO1	NM_001353346	Homo sapiens enolase 1 (ENO1), transcript variant 3, mRNA. (from RefSeq NM_001353346)
ENST00000646370.2	1735.99410069991	-0.104581011947683	0.171915012612899	0.369563837785719	0.543242109931308	0.861329631879959	ENO1		enolase 1 (from HGNC ENO1)
ENST00000497492.1	5882.76386131768	-0.0627373690798281	0.111640011262845	0.315756211035804	0.574169238357843	0.8752835216396	ENO1		enolase 1 (from HGNC ENO1)
ENST00000646660.1	4900.74432789034	-0.0101827657313527	0.114001846586351	0.00797882394661542	0.928824212116261	0.986153214794506	ENO1		enolase 1 (from HGNC ENO1)
ENST00000646680.1	1333.07471127238	-0.0580257677929932	0.171255378513794	0.114629107875786	0.734934283216156	0.939903423639285	ENO1		enolase 1 (from HGNC ENO1)
ENST00000646906.1	3586.78419105923	-0.000936127875067101	0.122617675943864	5.82955011907416e-05	0.993908091632964	0.999158255326081	ENO1		enolase 1 (from HGNC ENO1)
ENST00000646156.1	478.691988144743	-0.773922729267761	0.600833371334713	1.65533102041637	0.198234901029322	0.655551699887263	ENO1		enolase 1 (from HGNC ENO1)
ENST00000643438.1	2216.29231659717	-0.0359171577598453	0.152222938430361	0.0555955433732294	0.813597900322625	0.959785293513238	ENO1		enolase 1 (from HGNC ENO1)
ENST00000489867.2	2216.29231659717	-0.0359171577598453	0.152222938430361	0.0555955433732294	0.813597900322625	0.959785293513238	ENO1		enolase 1 (from HGNC ENO1)
ENST00000340381.11	233.030211673761	0.512376698646892	0.262838692978747	3.84344326959739	0.0499408617862085	0.449059556565781	TMEM201	NM_001130924	Homo sapiens transmembrane protein 201 (TMEM201), transcript variant 1, mRNA. (from RefSeq NM_001130924)
ENST00000340305.9	190.642030289636	0.493595898839626	0.280016446275541	3.14343920669252	0.0762329030065584	0.508669809823007	TMEM201	NM_001010866	Homo sapiens transmembrane protein 201 (TMEM201), transcript variant 2, mRNA. (from RefSeq NM_001010866)
ENST00000416541.5	157.733028620512	0.896639169984569	0.324864850067418	7.83813613958068	0.00511553246480788	0.187412205485252	TMEM201		The sequence shown here is derived from an Ensembl automatic analysis pipeline and should be considered as preliminary data. (from UniProt H0Y4R5)
ENST00000377298.8	469.493060269331	0.678196717146073	0.205332620250352	11.1108396028496	0.00085824629813516	0.0824705638208039	CLSTN1	NM_001302883	Homo sapiens calsyntenin 1 (CLSTN1), transcript variant 3, mRNA. (from RefSeq NM_001302883)
ENST00000650348.1	149.164908816941	0.300001641533744	0.324835942213504	0.864788216310473	0.352402203164202	0.762531908712069	CLSTN1		calsyntenin 1 (from HGNC CLSTN1)
ENST00000435891.5	385.768595063875	0.774819961061253	0.230791924020048	11.5187827639238	0.000688964885766565	0.0751271275435889	CLSTN1		calsyntenin 1 (from HGNC CLSTN1)
ENST00000361311.4	471.215739367435	0.68907102999622	0.205329843539934	11.4829283793654	0.000702383731685141	0.0757902032152627	CLSTN1	NM_014944	Homo sapiens calsyntenin 1 (CLSTN1), transcript variant 2, mRNA. (from RefSeq NM_014944)
ENST00000462686.1	84.2508963774403	-0.377320530276627	0.448597129917133	0.699147456730252	0.403070309485825	0.790716104743035	NMNAT1		Catalyzes the formation of NAD(+) from nicotinamide mononucleotide (NMN) and ATP. Can also use the deamidated form; nicotinic acid mononucleotide (NaMN) as substrate with the same efficiency. Can use triazofurin monophosphate (TrMP) as substrate. Also catalyzes the reverse reaction, i.e. the pyrophosphorolytic cleavage of NAD(+). For the pyrophosphorolytic activity, prefers NAD(+) and NAAD as sub…
ENST00000377205.6	84.2508963774403	-0.377320530276627	0.448597129917133	0.699147456730252	0.403070309485825	0.790716104743035	NMNAT1	NM_022787	Homo sapiens nicotinamide nucleotide adenylyltransferase 1 (NMNAT1), transcript variant 1, mRNA. (from RefSeq NM_022787)
ENST00000253251.12	246.154680163831	-0.200379291251781	0.261735797278431	0.585091989268832	0.444323316564514	0.813290943685033	UBE4B	NM_006048	Homo sapiens ubiquitination factor E4B (UBE4B), transcript variant 2, mRNA. (from RefSeq NM_006048)
ENST00000672724.1	243.811088167866	-0.216789821583674	0.261408187953628	0.686265728531978	0.407437456609888	0.792438569429594	UBE4B		ubiquitination factor E4B (from HGNC UBE4B)
ENST00000343090.11	243.799630180928	-0.214356758018103	0.261375126955669	0.6711521437431	0.412650205502345	0.795913800968916	UBE4B	NM_001105562	Homo sapiens ubiquitination factor E4B (UBE4B), transcript variant 1, mRNA. (from RefSeq NM_001105562)
ENST00000377093.8	338.281196595596	0.445923894577885	0.282703925990954	2.54567909042878	0.11059634991838	0.564196390470679	KIF1B	NM_183416	Homo sapiens kinesin family member 1B (KIF1B), transcript variant 2, mRNA. (from RefSeq NM_183416)
ENST00000263934.10	373.182272592167	0.411915725487102	0.288024195276993	2.08501751591145	0.14875051625995	0.604765690838614	KIF1B	NM_015074	Homo sapiens kinesin family member 1B (KIF1B), transcript variant 1, mRNA. (from RefSeq NM_015074)
ENST00000377086.5	357.015862466998	0.363482199989594	0.284914276333848	1.65462404854938	0.198330740045836	0.655551699887263	KIF1B	NM_001365952	Homo sapiens kinesin family member 1B (KIF1B), transcript variant 4, mRNA. (from RefSeq NM_001365952)
ENST00000377083.5	338.281196595596	0.445923894577885	0.282703925990954	2.54567909042878	0.11059634991838	0.564196390470679	KIF1B	NM_001365953	Homo sapiens kinesin family member 1B (KIF1B), transcript variant 5, mRNA. (from RefSeq NM_001365953)
ENST00000377081.5	354.797482783757	0.363964868208202	0.285368678459342	1.65360762361793	0.198468624638553	0.655551699887263	KIF1B		Motor for anterograde transport of mitochondria. Has a microtubule plus end-directed motility. Isoform 2 is required for induction of neuronal apoptosis. (from UniProt O60333)
ENST00000620295.2	355.58214457053	0.371508070339121	0.285033049235347	1.7278275642344	0.188688575604468	0.647473258267485	KIF1B		Belongs to the kinesin-like protein family. (from UniProt Q4R9M9)
ENST00000622724.3	352.550954178428	0.38798842874205	0.288311940809761	1.84364410214057	0.174524436112237	0.633204821888227	KIF1B		kinesin family member 1B (from HGNC KIF1B)
ENST00000491493.5	700.086807277972	-0.110488540965371	0.170675844037939	0.41828624289289	0.517793416728	0.847888410259744	PGD		phosphogluconate dehydrogenase (from HGNC PGD)
ENST00000270776.13	1703.85413090881	-0.0833929618914995	0.130204846359784	0.409624631335575	0.522160089154412	0.850430225079074	PGD	NM_002631	Homo sapiens phosphogluconate dehydrogenase (PGD), transcript variant 1, mRNA. (from RefSeq NM_002631)
ENST00000477958.5	109.461461575695	0.449514240823194	0.349455793420004	1.6763500408845	0.19541015302446	0.651835030062446	PGD		phosphogluconate dehydrogenase (from HGNC PGD)
ENST00000483936.5	628.305018889261	-0.0712975871926985	0.174331992378312	0.167317899755659	0.682506558885129	0.922216717678953	PGD		phosphogluconate dehydrogenase (from HGNC PGD)
ENST00000465632.5	526.570506028673	-0.200265483166017	0.188579361965025	1.12350019627867	0.289166017616908	0.726014290120596	PGD		phosphogluconate dehydrogenase (from HGNC PGD)
ENST00000460189.1	774.85163502054	-0.183885743971093	0.158677442872896	1.33987790756584	0.247055500604924	0.695326519204025	PGD		phosphogluconate dehydrogenase (from HGNC PGD)
ENST00000377038.8	399.229673752039	0.169948379815909	0.225193329211227	0.572297176932338	0.449347520744738	0.815576481421191	DFFA	NM_004401	Homo sapiens DNA fragmentation factor subunit alpha (DFFA), transcript variant 1, mRNA. (from RefSeq NM_004401)
ENST00000476658.5	193.364493262146	-0.0169400998182308	0.287630139792678	0.00347569708920048	0.952987916318844	0.990541574827449	DFFA		DNA fragmentation factor subunit alpha (from HGNC DFFA)
ENST00000377036.2	335.903633357495	0.0323264412735691	0.23380878955307	0.0191416612198907	0.88996113007546	0.976943368595112	DFFA	NM_213566	Homo sapiens DNA fragmentation factor subunit alpha (DFFA), transcript variant 2, mRNA. (from RefSeq NM_213566)
ENST00000356607.9	161.769377442749	0.280655908934673	0.326861174205801	0.743003484906268	0.388700450258762	0.78313127096215	PEX14	NM_004565	Homo sapiens peroxisomal biogenesis factor 14 (PEX14), mRNA. (from RefSeq NM_004565)
ENST00000473118.5	398.92383319478	-0.0120636363069831	0.218356461631124	0.00305198580373656	0.955943453479916	0.991183792477339	TARDBP		TAR DNA binding protein (from HGNC TARDBP)
ENST00000240185.7	807.732036393359	0.013038306541207	0.166692982731733	0.00610478112913881	0.937722178622787	0.987611443639043	TARDBP	NM_007375	Homo sapiens TAR DNA binding protein (TARDBP), mRNA. (from RefSeq NM_007375)
ENST00000639083.1	807.732036393359	0.013038306541207	0.166692982731733	0.00610478112913881	0.937722178622787	0.987611443639043	TARDBP		DNA and RNA-binding protein which regulates transcription and splicing. Involved in the regulation of CFTR splicing. It promotes CFTR exon 9 skipping by binding to the UG repeated motifs in the polymorphic region near the 3'-splice site of this exon. The resulting aberrant splicing is associated with pathological features typical of cystic fibrosis. May also be involved in microRNA biogenesis, ap…
ENST00000639599.1	558.841915817109	0.00017189719357938	0.189983728119509	8.17356749394094e-07	0.999278650344165	0.999908478197503	TARDBP		TAR DNA binding protein (from HGNC TARDBP)
ENST00000629725.2	564.807401778335	-0.00538898533969082	0.190628002931737	0.000797425477173874	0.977471753033869	0.995704768247037	TARDBP		TAR DNA binding protein (from HGNC TARDBP)
ENST00000439080.6	128.353216359139	-0.490179506963424	0.322893863501044	2.28374607544142	0.130735763441144	0.584721625884651	TARDBP		TAR DNA binding protein (from HGNC TARDBP)
ENST00000476201.5	398.602266209235	0.0304029020825146	0.212272849997105	0.02051067528879	0.886120000225914	0.976095019370166	TARDBP		TAR DNA binding protein (from HGNC TARDBP)
ENST00000472476.5	127.468079651196	-0.500826410125745	0.326854940649077	2.32754312270443	0.127102344677305	0.580261776092488	TARDBP		TAR DNA binding protein (from HGNC TARDBP)
ENST00000614757.4	561.632117185569	0.00525923191057167	0.190400331251837	0.000761473636458732	0.977985319701374	0.995961820907055	AL109811.3		Sequence 30 from Patent WO2011072091. (from mRNA JA482047)
ENST00000621715.4	418.876593811625	-0.220013293532562	0.215110182157007	1.04050739272344	0.307703495152022	0.736395266542296	TARDBP		TAR DNA binding protein (from HGNC TARDBP)
ENST00000315091.7	565.416889300038	-0.00744032468108678	0.189624402574305	0.00153619703816332	0.968735438567227	0.994398846891941	TARDBP		TAR DNA binding protein (from HGNC TARDBP)
ENST00000473869.5	561.632117185569	0.00525923191057167	0.190400331251837	0.000761473636458732	0.977985319701374	0.995961820907055	TARDBP		TAR DNA binding protein (from HGNC TARDBP)
ENST00000638264.1	422.30795943169	-0.0980347871950972	0.201488944983201	0.235755499256371	0.627288666400736	0.899890208103576	TARDBP		TAR DNA binding protein (from HGNC TARDBP)
ENST00000649624.1	497.551450776703	0.0214168692093705	0.198163797316385	0.0116682915875543	0.913979933122821	0.983433039615688	TARDBP		TAR DNA binding protein (from HGNC TARDBP)
ENST00000616545.4	566.102698187336	0.00836624934704405	0.189778761421379	0.00193958374387648	0.964871957005155	0.992633611114483	TARDBP		TAR DNA binding protein (from HGNC TARDBP)
ENST00000621790.4	584.716524554817	-0.00869373520725773	0.188643155162448	0.00211871632102145	0.963286724661358	0.992450875512871	TARDBP		TAR DNA binding protein (from HGNC TARDBP)
ENST00000622057.4	372.624027869408	0.264974474582804	0.223936351886258	1.40796117726958	0.23539514444859	0.686137350052199	TARDBP		TAR DNA binding protein (from HGNC TARDBP)
ENST00000617172.4	384.163763634183	0.289247442593212	0.224487913094349	1.67062322933488	0.196175078830565	0.652529307303791	TARDBP		TAR DNA binding protein (from HGNC TARDBP)
ENST00000611963.4	305.145340498468	0.248921290611357	0.235097555163034	1.12618080263702	0.288591449142455	0.725621866577789	TARDBP		TAR DNA binding protein (from HGNC TARDBP)
ENST00000620632.4	250.384178161735	0.192440309783672	0.248468101725228	0.602122492312304	0.437769343117037	0.809483834937972	TARDBP		TAR DNA binding protein (from HGNC TARDBP)
ENST00000619555.4	245.525668162512	0.202765573783571	0.249253727242138	0.664372418134377	0.415020545985869	0.797541420613903	TARDBP		TAR DNA binding protein (from HGNC TARDBP)
ENST00000610369.4	176.987250245937	0.28965083995766	0.286237107631712	1.02766691106375	0.310707273751116	0.737828149332047	TARDBP		TAR DNA binding protein (from HGNC TARDBP)
ENST00000614494.1	103.055950534313	0.306866507861078	0.370789474891129	0.68676578613433	0.407266640096063	0.792438569429594	TARDBP		TAR DNA binding protein (from HGNC TARDBP)
ENST00000611136.4	132.815249331301	-0.0968391135757209	0.331656078370401	0.0844718793896249	0.771326309412135	0.947264522228888	AL109811.3		Sequence 30 from Patent WO2011072091. (from mRNA JA482047)
ENST00000477447.6	72.44874703446	-0.955832493550187	0.502571508488398	3.54563323995726	0.0597023745297133	0.473654364268876	TARDBP		TAR DNA binding protein (from HGNC TARDBP)
ENST00000620505.1	196.00153369958	0.0774156482241084	0.266932777663774	0.0842061927230873	0.77167621563229	0.947264522228888	TARDBP		TAR DNA binding protein (from HGNC TARDBP)
ENST00000376957.7	501.439615784119	0.167895598634013	0.217834015715593	0.595421388525267	0.440330325534146	0.810825222300938	SRM	NM_003132	Homo sapiens spermidine synthase (SRM), mRNA. (from RefSeq NM_003132)
ENST00000459997.1	131.264606575786	-0.527281835180023	0.32207182999445	2.67929252088712	0.101660883448022	0.552962951699186	SRM		spermidine synthase (from HGNC SRM)
ENST00000487300.1	158.571890581833	-0.765414991250226	0.318539997236058	5.7713096060414	0.0162898906729828	0.295425931069531	SRM		spermidine synthase (from HGNC SRM)
ENST00000304457.11	596.20667778895	-0.0957499577611168	0.1914728226347	0.249295083491134	0.617571868720395	0.894473461972021	EXOSC10	NM_002685	Homo sapiens exosome component 10 (EXOSC10), transcript variant 2, mRNA. (from RefSeq NM_002685)
ENST00000376936.9	638.21589472929	-0.0472038466900209	0.190678917033018	0.0611335119557737	0.804713265966993	0.956767340642907	EXOSC10	NM_001001998	Homo sapiens exosome component 10 (EXOSC10), transcript variant 1, mRNA. (from RefSeq NM_001001998)
ENST00000361445.9	528.282646649969	0.325510731731958	0.246508894358177	1.76476105515988	0.18403177091587	0.643187961896602	MTOR	NM_004958	Homo sapiens mechanistic target of rapamycin kinase (MTOR), mRNA. (from RefSeq NM_004958)
ENST00000376810.5	133.931323610792	0.490332952679458	0.403178359642883	1.51378933920655	0.218561776131992	0.673101895578368	UBIAD1	NM_013319	Homo sapiens UbiA prenyltransferase domain containing 1 (UBIAD1), transcript variant 1, mRNA. (from RefSeq NM_013319)
ENST00000376692.9	365.152245056442	-0.352356761815844	0.256791842078391	1.87040236314368	0.171429003476874	0.629837423553352	MAD2L2	NM_006341	Homo sapiens mitotic arrest deficient 2 like 2 (MAD2L2), transcript variant 2, mRNA. (from RefSeq NM_006341)
ENST00000235310.7	365.152245056442	-0.352356761815844	0.256791842078391	1.87040236314368	0.171429003476874	0.629837423553352	MAD2L2		Adapter protein able to interact with different proteins and involved in different biological processes. Mediates the interaction between the error-prone DNA polymerase zeta catalytic subunit REV3L and the inserter polymerase REV1, thereby mediating the second polymerase switching in translesion DNA synthesis. Translesion DNA synthesis releases the replication blockade of replicative polymerases,…
ENST00000376672.5	320.563551565617	-0.436953264848728	0.249524578454091	3.03784716178085	0.0813437292446089	0.518713635762723	MAD2L2		mitotic arrest deficient 2 like 2 (from HGNC MAD2L2)
ENST00000376669.9	320.563551565617	-0.436953264848728	0.249524578454091	3.03784716178085	0.0813437292446089	0.518713635762723	MAD2L2		mitotic arrest deficient 2 like 2 (from HGNC MAD2L2)
ENST00000376667.7	365.152245056442	-0.352356761815844	0.256791842078391	1.87040236314368	0.171429003476874	0.629837423553352	MAD2L2	NM_001127325	Homo sapiens mitotic arrest deficient 2 like 2 (MAD2L2), transcript variant 1, mRNA. (from RefSeq NM_001127325)
ENST00000445656.5	229.981043858509	-0.584779661060894	0.288573620843637	4.07780480235134	0.0434500731900752	0.429097495545717	MAD2L2		mitotic arrest deficient 2 like 2 (from HGNC MAD2L2)
ENST00000456915.1	256.814799205717	-0.552560077430596	0.277175421008651	3.9482537840985	0.0469200326630039	0.44142256162029	MAD2L2		mitotic arrest deficient 2 like 2 (from HGNC MAD2L2)
ENST00000376637.7	71.1554308157072	-0.061242024967883	0.416673075419909	0.0214783477783911	0.883483329371092	0.975726007337486	AGTRAP	NM_001040195	Homo sapiens angiotensin II receptor associated protein (AGTRAP), transcript variant 3, mRNA. (from RefSeq NM_001040195)
ENST00000400895.6	81.6622525810417	-0.00829707340224791	0.395014171441587	0.000440445807136314	0.983256184806898	0.996569847550692	AGTRAP	NM_001040197	Homo sapiens angiotensin II receptor associated protein (AGTRAP), transcript variant 5, mRNA. (from RefSeq NM_001040197)
ENST00000314340.10	116.975109035061	0.223768921514625	0.338924135697003	0.437279946101626	0.50843823972178	0.844505409892266	AGTRAP	NM_020350	Homo sapiens angiotensin II receptor associated protein (AGTRAP), transcript variant 1, mRNA. (from RefSeq NM_020350)
ENST00000376629.8	105.209117324491	0.179085983783203	0.352589213871588	0.258558307605078	0.611112351139768	0.891346191717673	AGTRAP	NM_001040194	Homo sapiens angiotensin II receptor associated protein (AGTRAP), transcript variant 2, mRNA. (from RefSeq NM_001040194)
ENST00000376627.6	76.9829077496136	0.0276192917692412	0.413135444842601	0.00445340401122252	0.946793602215361	0.989273738787567	AGTRAP		angiotensin II receptor associated protein (from HGNC AGTRAP)
ENST00000452018.6	79.4722813629469	-0.111519994521058	0.391927610522973	0.0806996115251906	0.776351548408205	0.947857892808772	AGTRAP	NM_001040196	Homo sapiens angiotensin II receptor associated protein (AGTRAP), transcript variant 4, mRNA. (from RefSeq NM_001040196)
ENST00000510878.1	75.6110029689487	0.482652310253366	0.440496225450552	1.21762976126228	0.269826314353481	0.71268066835488	AGTRAP		The sequence shown here is derived from an Ensembl automatic analysis pipeline and should be considered as preliminary data. (from UniProt D6RBK6)
ENST00000376572.8	425.668667064735	0.48535257383199	0.269014672015674	3.29432175054485	0.0695198136622712	0.49651829076545	KIAA2013	NM_138346	Homo sapiens KIAA2013 (KIAA2013), mRNA. (from RefSeq NM_138346)
ENST00000616327.1	425.668667064735	0.48535257383199	0.269014672015674	3.29432175054485	0.0695198136622712	0.49651829076545	KIAA2013		Membrane; Single-pass type I membrane protein (Potential). (from UniProt Q8IYS2)
ENST00000376576.3	391.140463295101	0.592926982704839	0.273853336805405	4.76256370384171	0.0290851953157464	0.362372925245365	KIAA2013		Membrane; Single-pass type I membrane protein (Potential). (from UniProt Q8IYS2)
ENST00000196061.5	283.646704945065	0.395725566531299	0.259585902905212	2.34839057753773	0.12541242676543	0.576784290051142	PLOD1	NM_001316320	Homo sapiens procollagen-lysine,2-oxoglutarate 5-dioxygenase 1 (PLOD1), transcript variant 1, mRNA. (from RefSeq NM_001316320)
ENST00000429000.6	71.3718673958441	-0.335323566174937	0.419732577695866	0.634472854853236	0.425719372381445	0.802362805991331	PLOD1		procollagen-lysine,2-oxoglutarate 5-dioxygenase 1 (from HGNC PLOD1)
ENST00000444836.5	586.100494841803	0.487219069897356	0.236583075924302	4.28221505855943	0.0385131271478048	0.408591044359959	MFN2	NM_001127660	Homo sapiens mitofusin 2 (MFN2), transcript variant 2, mRNA. (from RefSeq NM_001127660)
ENST00000235329.9	586.100494841803	0.487219069897356	0.236583075924302	4.28221505855943	0.0385131271478048	0.408591044359959	MFN2	NM_014874	Homo sapiens mitofusin 2 (MFN2), transcript variant 1, mRNA. (from RefSeq NM_014874)
ENST00000616661.5	94.901526601279	0.0555502566247148	0.422097007771252	0.0172713171138241	0.895442765061925	0.978145749672899	DHRS3	NM_004753	Homo sapiens dehydrogenase/reductase 3 (DHRS3), transcript variant 1, mRNA. (from RefSeq NM_004753)
ENST00000294489.10	197.499382210208	0.0830609197296076	0.297815238983073	0.0777215051031419	0.780409236194957	0.948609685638032	PDPN		May be involved in cell migration and/or actin cytoskeleton organization. When expressed in keratinocytes, induces changes in cell morphology with transfected cells showing an elongated shape, numerous membrane protrusions, major reorganization of the actin cytoskeleton, increased motility and decreased cell adhesion. Required for normal lung cell proliferation and alveolus formation at birth. In…
ENST00000617617.4	197.499382210208	0.0830609197296076	0.297815238983073	0.0777215051031419	0.780409236194957	0.948609685638032	PDPN	NM_006474	Homo sapiens podoplanin (PDPN), transcript variant 1, mRNA. (from RefSeq NM_006474)
ENST00000376057.8	195.156837019184	0.0566603308315055	0.29836980999899	0.0360107614894503	0.849493270511626	0.967633799086102	PDPN	NM_198389	Homo sapiens podoplanin (PDPN), transcript variant 2, mRNA. (from RefSeq NM_198389)
ENST00000621990.4	132.550593670973	0.204936356622578	0.343133638907208	0.357811339138351	0.549724281386521	0.864816722990379	PDPN		May be involved in cell migration and/or actin cytoskeleton organization. When expressed in keratinocytes, induces changes in cell morphology with transfected cells showing an elongated shape, numerous membrane protrusions, major reorganization of the actin cytoskeleton, increased motility and decreased cell adhesion. Required for normal lung cell proliferation and alveolus formation at birth. In…
ENST00000506205.1	66.9904910189883	0.0894904397590477	0.440205964187711	0.04130850320864	0.838943593410274	0.965211799968755	PDPN		The sequence shown here is derived from an Ensembl automatic analysis pipeline and should be considered as preliminary data. (from UniProt H0Y8Q3)
ENST00000510906.5	127.537000347071	0.125067625069583	0.350037165605851	0.127727479924928	0.720800000370211	0.935054890404027	PDPN		The sequence shown here is derived from an Ensembl automatic analysis pipeline and should be considered as preliminary data. (from UniProt H0YA72)
ENST00000509009.5	107.301592061355	0.411467706831856	0.390841409402832	1.12004202422008	0.289909405222141	0.726231892080585	PDPN		The sequence shown here is derived from an Ensembl automatic analysis pipeline and should be considered as preliminary data. (from UniProt E7ETC6)
ENST00000311066.9	259.952470199114	0.449725759153388	0.326663171308774	1.9248242326475	0.165325813944776	0.624453526164907	PRDM2	NM_015866	Homo sapiens PR/SET domain 2 (PRDM2), transcript variant 2, mRNA. (from RefSeq NM_015866)
ENST00000235372.11	258.929839505525	0.44016911673478	0.327027706434332	1.83866968115244	0.175106948810978	0.633647254081028	PRDM2	NM_012231	Homo sapiens PR/SET domain 2 (PRDM2), transcript variant 1, mRNA. (from RefSeq NM_012231)
ENST00000413440.5	237.616206631438	0.39523076923468	0.331942289336368	1.4360006954449	0.230787612822538	0.682143607122267	PRDM2	NM_001007257	Homo sapiens PR/SET domain 2 (PRDM2), transcript variant 3, mRNA. (from RefSeq NM_001007257)
ENST00000343137.8	237.616206631438	0.39523076923468	0.331942289336368	1.4360006954449	0.230787612822538	0.682143607122267	PRDM2		S-adenosyl-L-methionine-dependent histone methyltransferase that specifically methylates 'Lys-9' of histone H3. May function as a DNA-binding transcription factor. Binds to the macrophage-specific TPA-responsive element (MTE) of the HMOX1 (heme oxygenase 1) gene and may act as a transcriptional activator of this gene. (from UniProt Q13029)
ENST00000375980.9	145.860799901128	0.318739447404065	0.305736056270581	1.0976380413527	0.294785040408544	0.729019027344362	EFHD2	NM_024329	Homo sapiens EF-hand domain family member D2 (EFHD2), mRNA. (from RefSeq NM_024329)
ENST00000375838.5	109.18042722229	-0.471892440956578	0.388734922719882	1.45023162156652	0.228490790509163	0.680506950002352	DNAJC16		DnaJ heat shock protein family (Hsp40) member C16 (from HGNC DNAJC16)
ENST00000475133.5	109.18042722229	-0.471892440956578	0.388734922719882	1.45023162156652	0.228490790509163	0.680506950002352	DNAJC16	NR_109898	Homo sapiens DnaJ heat shock protein family (Hsp40) member C16 (DNAJC16), transcript variant 3, non-coding RNA. (from RefSeq NR_109898)
ENST00000375849.5	116.465773704312	-0.418658842784631	0.385550828041406	1.16202592579231	0.281045777200253	0.720382137953485	DNAJC16		DnaJ heat shock protein family (Hsp40) member C16 (from HGNC DNAJC16)
ENST00000375847.8	141.950174806135	-0.249601420964061	0.365281186498598	0.462026654906225	0.496678333426071	0.839117049668297	DNAJC16	NM_015291	Homo sapiens DnaJ heat shock protein family (Hsp40) member C16 (DNAJC16), transcript variant 1, mRNA. (from RefSeq NM_015291)
ENST00000480945.6	160.318115317425	-0.151989148496124	0.313549087604936	0.234308693328657	0.628347239348606	0.900463275047913	DDI2	NM_032341	Homo sapiens DNA damage inducible 1 homolog 2 (DDI2), mRNA. (from RefSeq NM_032341)
ENST00000483273.2	378.395414302033	-0.610450808801122	0.237841636716142	6.58440802290167	0.0102875821646506	0.242474517857751	UQCRHL	NM_001089591	Homo sapiens ubiquinol-cytochrome c reductase hinge protein like (UQCRHL), mRNA. (from RefSeq NM_001089591)
ENST00000375759.8	741.380224124672	-0.120356880344811	0.240466069322449	0.250002796728126	0.617073108196855	0.894370093880121	SPEN	NM_015001	Homo sapiens spen family transcriptional repressor (SPEN), mRNA. (from RefSeq NM_015001)
ENST00000358432.8	336.737888952059	0.814724958532337	0.25570499982454	10.4649162742311	0.00121663061393247	0.100372025649429	EPHA2	NM_004431	Homo sapiens EPH receptor A2 (EPHA2), transcript variant 1, mRNA. (from RefSeq NM_004431)
ENST00000471507.5	146.775400237397	1.15300611533006	0.400348802466274	8.83086423889642	0.00296178089240089	0.148562929562828	SZRD1	NM_001271869	Homo sapiens SUZ RNA binding domain containing 1 (SZRD1), transcript variant 3, mRNA. (from RefSeq NM_001271869)
ENST00000401089.3	152.35083998993	1.19226362767081	0.399586688430786	9.51319740806321	0.00203999397181834	0.12790762203301	SZRD1	NR_073503	Homo sapiens SUZ RNA binding domain containing 1 (SZRD1), transcript variant 4, non-coding RNA. (from RefSeq NR_073503)
ENST00000401088.9	154.20573393265	1.11167592772632	0.391694385806892	8.56654508774471	0.00342396274122929	0.161918892084561	SZRD1	NM_001114600	Homo sapiens SUZ RNA binding domain containing 1 (SZRD1), transcript variant 1, mRNA. (from RefSeq NM_001114600)
ENST00000492354.1	148.511302454471	1.11866736377427	0.398934474495489	8.35592124077112	0.00384432513124059	0.167001866375229	SZRD1		Event=Alternative splicing; Named isoforms=4; Name=1; IsoId=Q7Z422-1; Sequence=Displayed; Name=2; IsoId=Q7Z422-2; Sequence=VSP_027995; Name=3; IsoId=Q7Z422-3; Sequence=VSP_027997; Note=No experimental confirmation available; Name=4; IsoId=Q7Z422-4; Sequence=VSP_027996; (from UniProt Q7Z422)
ENST00000504551.6	83.9846086676195	0.105294393138947	0.403702286645721	0.0681994025495101	0.793976716459945	0.952544178369549	NECAP2		The sequence shown here is derived from an Ensembl automatic analysis pipeline and should be considered as preliminary data. (from UniProt D6RB24)
ENST00000457722.6	151.04424668346	-0.130909640397491	0.317326526026556	0.169383497101506	0.680660295429149	0.9215099419052	NECAP2	NM_001145278	Homo sapiens NECAP endocytosis associated 2 (NECAP2), transcript variant 3, mRNA. (from RefSeq NM_001145278)
ENST00000337132.10	168.594231341217	0.0337749122857456	0.306975064779946	0.0120993582954583	0.912411688209412	0.983423659817441	NECAP2	NM_018090	Homo sapiens NECAP endocytosis associated 2 (NECAP2), transcript variant 1, mRNA. (from RefSeq NM_018090)
ENST00000443980.6	143.703310156511	0.234917061485294	0.329723599831053	0.510491338244847	0.474926236848296	0.827035545107584	NECAP2	NM_001145277	Homo sapiens NECAP endocytosis associated 2 (NECAP2), transcript variant 2, mRNA. (from RefSeq NM_001145277)
ENST00000492095.5	168.594231341217	0.0337749122857456	0.306975064779946	0.0120993582954583	0.912411688209412	0.983423659817441	NECAP2		Involved in endocytosis (By similarity). (from UniProt Q9NVZ3)
ENST00000459640.5	106.941395892135	0.130702011100883	0.358503521561055	0.133022380342524	0.715318685845735	0.933734530986817	NECAP2		The sequence shown here is derived from an Ensembl automatic analysis pipeline and should be considered as preliminary data. (from UniProt F6SKB8)
ENST00000341676.9	308.817871746028	0.672490893571043	0.301179916849846	5.12129339735688	0.0236339950554061	0.337251751213105	ATP13A2	NM_001141974	Homo sapiens ATPase cation transporting 13A2 (ATP13A2), transcript variant 3, mRNA. (from RefSeq NM_001141974)
ENST00000326735.13	327.510373520642	0.663608340253763	0.291560072650035	5.30883740504846	0.0212175106603596	0.326663700037949	ATP13A2	NM_022089	Homo sapiens ATPase cation transporting 13A2 (ATP13A2), transcript variant 1, mRNA. (from RefSeq NM_022089)
ENST00000452699.5	324.649236395778	0.682086385380183	0.293575590629312	5.53900193693669	0.0185971861091691	0.311610775885587	ATP13A2	NM_001141973	Homo sapiens ATPase cation transporting 13A2 (ATP13A2), transcript variant 2, mRNA. (from RefSeq NM_001141973)
ENST00000375499.7	1155.31260844869	-0.222072294211493	0.151823625617297	2.13560549659267	0.143913626889064	0.599351411683306	SDHB	NM_003000	Homo sapiens succinate dehydrogenase complex iron sulfur subunit B (SDHB), mRNA. (from RefSeq NM_003000)
ENST00000491274.5	789.257827941905	-0.43233970853355	0.173906585152722	6.16870956760287	0.0130029421657764	0.27044580735145	SDHB		succinate dehydrogenase complex iron sulfur subunit B (from HGNC SDHB)
ENST00000463045.2	511.019798439334	-0.705507990165416	0.202452036846553	12.0916628925514	0.000506477829358486	0.065815875442025	SDHB		succinate dehydrogenase complex iron sulfur subunit B (from HGNC SDHB)
ENST00000375436.9	1385.35290658214	0.393927316332279	0.153590262755958	6.58657776591373	0.010275050676773	0.242474517857751	RCC2	NM_018715	Homo sapiens regulator of chromosome condensation 2 (RCC2), transcript variant 1, mRNA. (from RefSeq NM_018715)
ENST00000375433.3	1385.35290658214	0.393927316332279	0.153590262755958	6.58657776591373	0.010275050676773	0.242474517857751	RCC2	NM_001136204	Homo sapiens regulator of chromosome condensation 2 (RCC2), transcript variant 2, mRNA. (from RefSeq NM_001136204)
ENST00000290597.9	126.978699861611	0.313783282935924	0.320359031001011	0.966095209425426	0.325655956894861	0.74730006713412	ALDH4A1	NM_170726	Homo sapiens aldehyde dehydrogenase 4 family member A1 (ALDH4A1), transcript variant P5CDhS, mRNA. (from RefSeq NM_170726)
ENST00000375341.8	128.836646493183	0.352495479864318	0.326517347194158	1.17390667087424	0.278599976500938	0.719226702073446	ALDH4A1	NM_003748	Homo sapiens aldehyde dehydrogenase 4 family member A1 (ALDH4A1), transcript variant P5CDhL, mRNA. (from RefSeq NM_003748)
ENST00000538839.5	117.109660541735	0.345189148490837	0.341548092585746	1.02792854274995	0.310645690425099	0.737828149332047	ALDH4A1	NM_001319218	Homo sapiens aldehyde dehydrogenase 4 family member A1 (ALDH4A1), transcript variant 4, mRNA. (from RefSeq NM_001319218)
ENST00000538309.5	116.667324372495	0.293231791872371	0.336770697595786	0.762330596192676	0.382600151255428	0.779244095621743	ALDH4A1	NM_001161504	Homo sapiens aldehyde dehydrogenase 4 family member A1 (ALDH4A1), transcript variant 3, mRNA. (from RefSeq NM_001161504)
ENST00000375254.8	747.234426713333	0.404350380226373	0.225356648031991	3.27280871383842	0.0704369328520012	0.49651829076545	UBR4	NM_020765	Homo sapiens ubiquitin protein ligase E3 component n-recognin 4 (UBR4), mRNA. (from RefSeq NM_020765)
ENST00000417040.1	279.083797627205	0.249049645721517	0.31242042099184	0.644922591807529	0.421933856381903	0.80081776249275	UBR4		ubiquitin protein ligase E3 component n-recognin 4 (from HGNC UBR4)
ENST00000477853.6	394.033468819488	-0.0720917561782736	0.222607664254749	0.104605553905927	0.74637126441736	0.941220399818352	EMC1	NM_015047	Homo sapiens ER membrane protein complex subunit 1 (EMC1), transcript variant 1, mRNA. (from RefSeq NM_015047)
ENST00000375199.7	386.282483312783	-0.0758626632442128	0.223214990971679	0.115216368890145	0.734281778760865	0.939903423639285	EMC1	NM_001271427	Homo sapiens ER membrane protein complex subunit 1 (EMC1), transcript variant 2, mRNA. (from RefSeq NM_001271427)
ENST00000375208.7	370.160597289709	-0.0777544690753397	0.230908984980215	0.113003977061666	0.73674973089627	0.939903423639285	EMC1	NM_001271429	Homo sapiens ER membrane protein complex subunit 1 (EMC1), transcript variant 4, mRNA. (from RefSeq NM_001271429)
ENST00000330263.5	726.781868786859	0.0518726091180989	0.173528907057307	0.0896342189231945	0.764642686470103	0.946110527990831	MRTO4	NM_016183	Homo sapiens MRT4 homolog, ribosome maturation factor (MRTO4), mRNA. (from RefSeq NM_016183)
ENST00000235835.7	433.503822551439	0.0886384834415292	0.22098642205088	0.160934340230554	0.688297745467491	0.923823953452455	AKR7A2	NM_003689	Homo sapiens aldo-keto reductase family 7 member A2 (AKR7A2), transcript variant 1, mRNA. (from RefSeq NM_003689)
ENST00000330072.9	388.597324960025	-0.0194786573167371	0.222638506275567	0.00764237773030629	0.930337120956387	0.986447655439347	AKR7A2	NM_001320979	Homo sapiens aldo-keto reductase family 7 member A2 (AKR7A2), transcript variant 2, mRNA. (from RefSeq NM_001320979)
ENST00000489286.5	213.794375884974	-0.0991685777211322	0.293038182158936	0.114126567453908	0.735494135657192	0.939903423639285	AKR7A2		The sequence shown here is derived from an Ensembl automatic analysis pipeline and should be considered as preliminary data. (from UniProt H7C5H7)
ENST00000264202.8	521.437148346056	0.146303543486017	0.191912408528544	0.582903084454557	0.445176649026819	0.813659113656364	CAPZB	NM_004930	Homo sapiens capping actin protein of muscle Z-line subunit beta (CAPZB), transcript variant 1, mRNA. (from RefSeq NM_004930)
ENST00000264203.7	423.867832706865	0.131142298589249	0.197506524767896	0.442171169781901	0.506076381503242	0.844042407582931	CAPZB	NM_001206541	Homo sapiens capping actin protein of muscle Z-line subunit beta (CAPZB), transcript variant 3, mRNA. (from RefSeq NM_001206541)
ENST00000375144.5	498.112032926114	0.127713684621613	0.198613545427117	0.414397997072996	0.519745654192965	0.849095119978652	CAPZB		capping actin protein of muscle Z-line beta subunit (from HGNC CAPZB)
ENST00000375142.5	444.767068918614	0.131457205184832	0.195999796413011	0.451234323905069	0.501749375746086	0.841843346515376	CAPZB	NM_001206540	Homo sapiens capping actin protein of muscle Z-line subunit beta (CAPZB), transcript variant 2, mRNA. (from RefSeq NM_001206540)
ENST00000433834.5	519.007736413594	0.148841223843698	0.192588780409133	0.599054776637743	0.438938899032885	0.810369213707432	CAPZB	NM_001282162	Homo sapiens capping actin protein of muscle Z-line subunit beta (CAPZB), transcript variant 4, mRNA. (from RefSeq NM_001282162)
ENST00000648702.1	208.355048790532	-0.131751085046111	0.255654411812902	0.264876568868637	0.606789507102059	0.890091149780909	MICOS10		Homo sapiens chromosome 1 open reading frame 151, mRNA (cDNA clone MGC:88402 IMAGE:30407082), complete cds. (from mRNA BC070388)
ENST00000617872.4	349.427045196972	-0.109410178272242	0.208973188295912	0.273864516174228	0.600751124139485	0.889003905677264	MICOS10	NM_001204082	Homo sapiens mitochondrial contact site and cristae organizing system subunit 10 (MICOS10), transcript variant 4, mRNA. (from RefSeq NM_001204082)
ENST00000322753.7	472.168905280903	-0.0270853580617963	0.186201819100623	0.0211826158955404	0.88428257205992	0.975843957732697	MICOS10	NR_033757	Homo sapiens mitochondrial contact site and cristae organizing system subunit 10 (MICOS10), transcript variant 2, non-coding RNA. (from RefSeq NR_033757)
ENST00000602662.1	129.772833317407	0.630232530491927	0.372484525955669	2.95770236259583	0.0854693142311335	0.525317900408979	NBL1	NM_001204089	Homo sapiens MICOS10-NBL1 readthrough (MICOS10-NBL1), transcript variant 2, mRNA. (from RefSeq NM_001204089)
ENST00000602384.5	414.552385733974	-0.0995899144006199	0.200773784433655	0.246146305486775	0.619801749780877	0.896047261038989	MICOS10-NBL1		Homo sapiens cDNA FLJ75158 complete cds, highly similar to Homo sapiens neuroblastoma, suppression of tumorigenicity 1, transcript variant 2. (from mRNA AK289456)
ENST00000602293.5	320.147280635542	-0.0897429250394782	0.219360410239786	0.167335668080057	0.68249062068561	0.922216717678953	MICOS10-NBL1		Homo sapiens cDNA FLJ75158 complete cds, highly similar to Homo sapiens neuroblastoma, suppression of tumorigenicity 1, transcript variant 2. (from mRNA AK289456)
ENST00000289749.6	132.80489911285	0.543280432872595	0.363577785989315	2.29192834662589	0.130048260471493	0.583971557179158	NBL1	NM_182744	Homo sapiens NBL1, DAN family BMP antagonist (NBL1), transcript variant 1, mRNA. (from RefSeq NM_182744)
ENST00000622566.4	129.772833317407	0.630232530491927	0.372484525955669	2.95770236259583	0.0854693142311335	0.525317900408979	NBL1	NM_001278165	Homo sapiens NBL1, DAN family BMP antagonist (NBL1), transcript variant 7, mRNA. (from RefSeq NM_001278165)
ENST00000621723.4	129.772833317407	0.630232530491927	0.372484525955669	2.95770236259583	0.0854693142311335	0.525317900408979	NBL1	NM_001204084	Homo sapiens NBL1, DAN family BMP antagonist (NBL1), transcript variant 3, mRNA. (from RefSeq NM_001204084)
ENST00000375136.7	129.772833317407	0.630232530491927	0.372484525955669	2.95770236259583	0.0854693142311335	0.525317900408979	NBL1	NM_005380	Homo sapiens NBL1, DAN family BMP antagonist (NBL1), transcript variant 2, mRNA. (from RefSeq NM_005380)
ENST00000618761.4	129.772833317407	0.630232530491927	0.372484525955669	2.95770236259583	0.0854693142311335	0.525317900408979	NBL1	NM_001204085	Homo sapiens NBL1, DAN family BMP antagonist (NBL1), transcript variant 4, mRNA. (from RefSeq NM_001204085)
ENST00000439278.5	84.8718583116417	0.436666283373011	0.412063487780636	1.14601016602442	0.284385921754024	0.723264399431806	NBL1		neuroblastoma 1, DAN family BMP antagonist (from HGNC NBL1)
ENST00000615215.4	134.242765599021	0.545089148068407	0.363645798783078	2.30649697090205	0.12883410670071	0.582438342857988	NBL1	NM_001278164	Homo sapiens NBL1, DAN family BMP antagonist (NBL1), transcript variant 6, mRNA. (from RefSeq NM_001278164)
ENST00000427894.5	117.486184225199	0.710713231917551	0.390025025870058	3.45493246076555	0.0630633113184988	0.483234906161915	NBL1		The sequence shown here is derived from an Ensembl automatic analysis pipeline and should be considered as preliminary data. (from UniProt E5RFZ1)
ENST00000548815.2	129.772833317407	0.630232530491927	0.372484525955669	2.95770236259583	0.0854693142311335	0.525317900408979	NBL1	NM_001278166	Homo sapiens NBL1, DAN family BMP antagonist (NBL1), transcript variant 8, mRNA. (from RefSeq NM_001278166)
ENST00000264198.5	188.927800372796	0.425540116246046	0.325649830252148	1.71600388876584	0.190208245912769	0.647844255863476	MUL1	NM_024544	Homo sapiens mitochondrial E3 ubiquitin protein ligase 1 (MUL1), mRNA. (from RefSeq NM_024544)
ENST00000321556.5	372.27164599921	0.68625545103056	0.267896107560522	6.71802747082275	0.0095443130195995	0.235138870856145	PINK1	NM_032409	Homo sapiens PTEN induced kinase 1 (PINK1), mRNA. (from RefSeq NM_032409)
ENST00000415136.6	1575.17436012543	0.130424760573817	0.162634122071072	0.644652281580974	0.422031142404841	0.80081776249275	DDOST	NM_005216	Homo sapiens dolichyl-diphosphooligosaccharide--protein glycosyltransferase non-catalytic subunit (DDOST), mRNA. (from RefSeq NM_005216)
ENST00000602624.6	1493.75991949512	0.122859814430803	0.166310219717552	0.547023944718958	0.459536264824673	0.820506495762747	DDOST		dolichyl-diphosphooligosaccharide--protein glycosyltransferase non-catalytic subunit (from HGNC DDOST)
ENST00000375048.7	1575.17436012543	0.130424760573817	0.162634122071072	0.644652281580974	0.422031142404841	0.80081776249275	DDOST		Essential subunit of N-oligosaccharyl transferase enzyme which catalyzes the transfer of a high mannose oligosaccharide to an asparagine residue within an Asn-X-Ser/Thr consensus motif in nascent polypeptide chains. (from UniProt P39656)
ENST00000464364.1	372.12307001561	-0.132788460190294	0.230304459269202	0.332812188252987	0.564007843055567	0.869999182227297	DDOST		dolichyl-diphosphooligosaccharide--protein glycosyltransferase non-catalytic subunit (from HGNC DDOST)
ENST00000312239.10	639.667849395502	-0.0145691454996496	0.227409579054756	0.00409860812365537	0.948954004994769	0.989936395252536	HP1BP3	NM_016287	Homo sapiens heterochromatin protein 1 binding protein 3 (HP1BP3), mRNA. (from RefSeq NM_016287)
ENST00000375003.6	431.966906367326	0.282137241235853	0.269608314846952	1.10602773100912	0.292947064524604	0.727876296043259	HP1BP3		Component of heterochromatin, may be involved in chromatin structure and function (By similarity). (from UniProt Q5SSJ5)
ENST00000419948.5	227.922901574801	0.494263127195828	0.325808787085051	2.3703311739115	0.123660815215913	0.573853549516247	HP1BP3		Nucleus (By similarity). (from UniProt B0QZK4)
ENST00000438032.5	373.915623220802	-0.0947442697167557	0.282212494015909	0.112378462508815	0.737452369987422	0.939903423639285	HP1BP3		heterochromatin protein 1 binding protein 3 (from HGNC HP1BP3)
ENST00000424732.5	338.535222271915	-0.0836355365054274	0.294585971953048	0.080395721812863	0.776761855555485	0.947925051225453	HP1BP3		Nucleus (By similarity). (from UniProt Q5SWC8)
ENST00000417710.5	151.434355271268	-0.921689032341836	0.387715866748878	5.53523829229665	0.0186372272499664	0.311610775885587	HP1BP3		heterochromatin protein 1 binding protein 3 (from HGNC HP1BP3)
ENST00000375000.5	123.125990458136	-0.959560045288769	0.40265027434299	5.54761389432002	0.0185058980642649	0.311610775885587	HP1BP3		Component of heterochromatin, may be involved in chromatin structure and function (By similarity). (from UniProt Q5SSJ5)
ENST00000374935.7	602.923594575127	-0.140030705340083	0.243564487037262	0.330921502949678	0.565116976917996	0.871067161274866	EIF4G3		Probable component of the protein complex eIF4F, which is involved in the recognition of the mRNA cap, ATP-dependent unwinding of 5'-terminal secondary structure and recruitment of mRNA to the ribosome. Thought to be a functional homolog of EIF4G1. (from UniProt O43432)
ENST00000264211.12	783.863077757122	-0.12447168308836	0.222272283264285	0.313636090034308	0.575457459324724	0.876182192803794	EIF4G3	NM_003760	Homo sapiens eukaryotic translation initiation factor 4 gamma 3 (EIF4G3), transcript variant 3, mRNA. (from RefSeq NM_003760)
ENST00000602326.5	779.897493280446	-0.133064449876664	0.222732964643751	0.356885767023613	0.550240908479813	0.865058457656611	EIF4G3	NM_001198802	Homo sapiens eukaryotic translation initiation factor 4 gamma 3 (EIF4G3), transcript variant 2, mRNA. (from RefSeq NM_001198802)
ENST00000400422.6	778.384222326314	-0.12806770723479	0.221208451119635	0.335156293108071	0.562638534887707	0.869806054221848	EIF4G3	NM_001198801	Homo sapiens eukaryotic translation initiation factor 4 gamma 3 (EIF4G3), transcript variant 1, mRNA. (from RefSeq NM_001198801)
ENST00000634879.1	844.152579627979	-0.123307778346247	0.216586511602418	0.324058837008934	0.569178581849975	0.872750995935058	EIF4G3		eukaryotic translation initiation factor 4 gamma 3 (from HGNC EIF4G3)
ENST00000356916.7	235.492260660738	0.0274931067794178	0.359631607530464	0.00584091101401896	0.939080301994187	0.988058320869739	EIF4G3	NM_001198803	Homo sapiens eukaryotic translation initiation factor 4 gamma 3 (EIF4G3), transcript variant 4, mRNA. (from RefSeq NM_001198803)
ENST00000415912.6	258.817650076148	0.384388909965177	0.264686043691061	2.13795182790126	0.143693626167119	0.598942354042106	ECE1	NM_001113348	Homo sapiens endothelin converting enzyme 1 (ECE1), transcript variant 4, mRNA. (from RefSeq NM_001113348)
ENST00000374893.11	259.174205801165	0.39178149047465	0.264584438396873	2.22349096365086	0.135925405701284	0.591944638824137	ECE1	NM_001397	Homo sapiens endothelin converting enzyme 1 (ECE1), transcript variant 1, mRNA. (from RefSeq NM_001397)
ENST00000649812.1	265.529226893211	0.438295070267514	0.264917885948226	2.77899013047313	0.0955083735370089	0.544893086512325	ECE1		endothelin converting enzyme 1 (from HGNC ECE1)
ENST00000357071.8	249.011917348105	0.412910563348511	0.269539072565281	2.38409515873413	0.1225758471886	0.573853549516247	ECE1	NM_001113347	Homo sapiens endothelin converting enzyme 1 (ECE1), transcript variant 3, mRNA. (from RefSeq NM_001113347)
ENST00000436918.6	245.290235059144	0.267393651934344	0.263442152859966	1.04008363300008	0.307802021885335	0.736420059499988	ECE1		endothelin converting enzyme 1 (from HGNC ECE1)
ENST00000264205.10	259.032769110326	0.386512419135124	0.265004852464765	2.1564591256634	0.141971517584771	0.597746609374294	ECE1	NM_001113349	Homo sapiens endothelin converting enzyme 1 (ECE1), transcript variant 2, mRNA. (from RefSeq NM_001113349)
ENST00000308271.14	455.600692791255	0.180084143037146	0.257873750427198	0.489027737148319	0.484361329447806	0.831728632332674	USP48	NM_032236	Homo sapiens ubiquitin specific peptidase 48 (USP48), transcript variant 1, mRNA. (from RefSeq NM_032236)
ENST00000400301.5	414.481266930019	0.24652402731554	0.265954148160633	0.863942718708032	0.352637696807962	0.762531908712069	USP48	NM_001330394	Homo sapiens ubiquitin specific peptidase 48 (USP48), transcript variant 3, mRNA. (from RefSeq NM_001330394)
ENST00000374732.7	178.689049964424	0.107906934270454	0.356151601996513	0.0920582696979722	0.761576620087946	0.945929437178285	USP48		ubiquitin specific peptidase 48 (from HGNC USP48)
ENST00000529637.5	433.096200975203	0.140686376157584	0.257000096670663	0.300132907705944	0.583799111581593	0.880610932540019	USP48		Recognizes and hydrolyzes the peptide bond at the C- terminal Gly of ubiquitin. Involved in the processing of poly- ubiquitin precursors as well as that of ubiquitinated proteins. May be involved in the regulation of NF-kappa-B activation by TNF receptor superfamily via its interactions with RELA and TRAF2. May also play a regulatory role at postsynaptic sites. (from UniProt Q86UV5)
ENST00000421625.6	228.19776407396	0.317878045922281	0.352971837093478	0.820741920120071	0.364963335115736	0.768496914595155	USP48	NM_001032730	Homo sapiens ubiquitin specific peptidase 48 (USP48), transcript variant 2, mRNA. (from RefSeq NM_001032730)
ENST00000648594.1	1177.41862881463	-0.153725221688419	0.151174849279948	1.03368842058001	0.30929393539804	0.737164606572666	CDC42		Plasma membrane-associated small GTPase which cycles between an active GTP-bound and an inactive GDP-bound state. In active state binds to a variety of effector proteins to regulate cellular responses. Involved in epithelial cell polarization processes. Regulates the bipolar attachment of spindle microtubules to kinetochores before chromosome congression in metaphase. Plays a role in the extensio…
ENST00000400259.5	1177.41862881463	-0.153725221688419	0.151174849279948	1.03368842058001	0.30929393539804	0.737164606572666	CDC42		Plasma membrane-associated small GTPase which cycles between an active GTP-bound and an inactive GDP-bound state. In active state binds to a variety of effector proteins to regulate cellular responses. Involved in epithelial cell polarization processes. Regulates the bipolar attachment of spindle microtubules to kinetochores before chromosome congression in metaphase. Plays a role in the extensio…
ENST00000344548.7	1177.41862881463	-0.153725221688419	0.151174849279948	1.03368842058001	0.30929393539804	0.737164606572666	CDC42		Plasma membrane-associated small GTPase which cycles between an active GTP-bound and an inactive GDP-bound state. In active state binds to a variety of effector proteins to regulate cellular responses. Involved in epithelial cell polarization processes. Regulates the bipolar attachment of spindle microtubules to kinetochores before chromosome congression in metaphase. Plays a role in the extensio…
ENST00000498236.1	46.0594510305793	-0.359782229929274	0.614300975832712	0.34017415306063	0.559728714723422	0.868395074023564	CDC42		cell division cycle 42 (from HGNC CDC42)
ENST00000315554.13	908.975926791429	-0.185682780627395	0.168012450176812	1.22101009943344	0.269162510665197	0.71216328383618	CDC42	NM_044472	Homo sapiens cell division cycle 42 (CDC42), transcript variant 2, mRNA. (from RefSeq NM_044472)
ENST00000656825.1	1177.41862881463	-0.153725221688419	0.151174849279948	1.03368842058001	0.30929393539804	0.737164606572666	CDC42	NM_001791	Homo sapiens cell division cycle 42 (CDC42), transcript variant 1, mRNA. (from RefSeq NM_001791)
ENST00000651171.1	610.26398052824	-0.0297636093114512	0.189972677247873	0.024542808350887	0.875511674232902	0.973308445847037	CDC42		cell division cycle 42 (from HGNC CDC42)
ENST00000652582.1	468.926953349928	0.0400772238643153	0.20923356411655	0.0367005297740093	0.848076048677186	0.966850643248503	CDC42		cell division cycle 42 (from HGNC CDC42)
ENST00000667384.1	909.010462180092	-0.183932730583388	0.167126942398897	1.21079905944472	0.271173927940275	0.71334614146655	CDC42		cell division cycle 42 (from HGNC CDC42)
ENST00000411827.1	763.358507534454	-0.182051240300589	0.174042404886576	1.09160473403242	0.296115925047133	0.730026576321836	CDC42		Belongs to the small GTPase superfamily. Rho family. (from UniProt Q5JYX0)
ENST00000662562.1	1177.41862881463	-0.153725221688419	0.151174849279948	1.03368842058001	0.30929393539804	0.737164606572666	CDC42		cell division cycle 42 (from HGNC CDC42)
ENST00000375647.5	240.539527831588	0.146677909080215	0.339572405619181	0.188045943985657	0.664547961759179	0.915158295679784	ZBTB40	NM_014870	Homo sapiens zinc finger and BTB domain containing 40 (ZBTB40), transcript variant 2, mRNA. (from RefSeq NM_014870)
ENST00000374651.8	211.595777780785	0.132278085386183	0.338591700932273	0.153658651614663	0.695063254414967	0.926653538408564	ZBTB40	NM_001330398	Homo sapiens zinc finger and BTB domain containing 40 (ZBTB40), transcript variant 3, mRNA. (from RefSeq NM_001330398)
ENST00000404138.5	240.539527831588	0.146677909080215	0.339572405619181	0.188045943985657	0.664547961759179	0.915158295679784	ZBTB40	NM_001083621	Homo sapiens zinc finger and BTB domain containing 40 (ZBTB40), transcript variant 1, mRNA. (from RefSeq NM_001083621)
ENST00000374630.7	129.772421102612	0.376385425730933	0.434296272687286	0.763747185319019	0.382158388678583	0.779103591941055	EPHB2	NM_017449	Homo sapiens EPH receptor B2 (EPHB2), transcript variant 1, mRNA. (from RefSeq NM_017449)
ENST00000400191.7	129.004091249334	0.360871368554961	0.434428458404993	0.701210715645701	0.402377175068188	0.790545050053231	EPHB2	NM_001309193	Homo sapiens EPH receptor B2 (EPHB2), transcript variant 4, mRNA. (from RefSeq NM_001309193)
ENST00000374632.7	125.182262769496	0.355159136023154	0.436789245663817	0.671506520619019	0.412526858010407	0.795827817885972	EPHB2	NM_004442	Homo sapiens EPH receptor B2 (EPHB2), transcript variant 2, mRNA. (from RefSeq NM_004442)
ENST00000465864.2	1500.29073648183	-0.190311925235967	0.154747545978904	1.50488035354518	0.21992196412403	0.67366765347808	KDM1A	NM_001363654	Homo sapiens lysine demethylase 1A (KDM1A), transcript variant 3, mRNA. (from RefSeq NM_001363654)
ENST00000356634.7	1547.77767904423	-0.181795627326731	0.152290654197295	1.41812792509512	0.23371178331251	0.684673697637865	KDM1A	NM_015013	Homo sapiens lysine demethylase 1A (KDM1A), transcript variant 2, mRNA. (from RefSeq NM_015013)
ENST00000400181.8	1454.97112569509	-0.207983024832296	0.153516779032423	1.82617731199967	0.176579730411562	0.634630297343974	KDM1A	NM_001009999	Homo sapiens lysine demethylase 1A (KDM1A), transcript variant 1, mRNA. (from RefSeq NM_001009999)
ENST00000494920.1	489.412265897405	0.159373157579911	0.217650666750644	0.53612816534438	0.464041784672697	0.822252604449535	KDM1A		lysine demethylase 1A (from HGNC KDM1A)
ENST00000418342.5	289.346952928645	0.352711566773739	0.307111465696805	1.34396813150967	0.246335390700293	0.694642576319837	LUZP1	NM_033631	Homo sapiens leucine zipper protein 1 (LUZP1), transcript variant 1, mRNA. (from RefSeq NM_033631)
ENST00000302291.8	289.346952928645	0.352711566773739	0.307111465696805	1.34396813150967	0.246335390700293	0.694642576319837	LUZP1		Nucleus. Note=Also detected in soma and dendrites of neurons (By similarity). (from UniProt Q86V48)
ENST00000314174.5	272.670818577116	0.280191557662552	0.308744070390567	0.835870753710012	0.360580414069918	0.76465952682768	LUZP1		Nucleus. Note=Also detected in soma and dendrites of neurons (By similarity). (from UniProt Q86V48)
ENST00000641107.1	354.791493167471	-0.095531595503617	0.221221040616388	0.186657068338462	0.66571359740369	0.915657613329137	HNRNPR		heterogeneous nuclear ribonucleoprotein R (from HGNC HNRNPR)
ENST00000302271.11	1542.70777469914	-0.132858487117279	0.156191857325288	0.722293464832816	0.395392640037715	0.786342946965575	HNRNPR	NM_005826	Homo sapiens heterogeneous nuclear ribonucleoprotein R (HNRNPR), transcript variant 2, mRNA. (from RefSeq NM_005826)
ENST00000478691.5	1248.24708048962	-0.000733539474651991	0.163352822821985	2.0160971672567e-05	0.996417432911612	0.999600441028103	HNRNPR	NM_001297621	Homo sapiens heterogeneous nuclear ribonucleoprotein R (HNRNPR), transcript variant 7, mRNA. (from RefSeq NM_001297621)
ENST00000374616.7	1482.64950731033	-0.123618493710714	0.157864515702416	0.61217505754648	0.433970035951718	0.807053903341656	HNRNPR	NM_001102398	Homo sapiens heterogeneous nuclear ribonucleoprotein R (HNRNPR), transcript variant 1, mRNA. (from RefSeq NM_001102398)
ENST00000374612.5	1542.70777469914	-0.132858487117279	0.156191857325288	0.722293464832816	0.395392640037715	0.786342946965575	HNRNPR		Component of ribonucleosomes, which are complexes of at least 20 other different heterogenious nuclear ribonucleoproteins (hnRNP). hnRNP play an important role in processing of precursor mRNA in the nucleus. (from UniProt O43390)
ENST00000606561.5	1215.71666001372	-0.0185199362636312	0.16130430012195	0.0131799237204149	0.908600598256171	0.982282443618004	HNRNPR	NM_001297622	Homo sapiens heterogeneous nuclear ribonucleoprotein R (HNRNPR), transcript variant 6, mRNA. (from RefSeq NM_001297622)
ENST00000427764.3	1432.3984387386	-0.148974390723115	0.157169887187528	0.896762788432838	0.343651212102181	0.758895165934904	HNRNPR	NM_001297620	Homo sapiens heterogeneous nuclear ribonucleoprotein R (HNRNPR), transcript variant 5, mRNA. (from RefSeq NM_001297620)
ENST00000361729.3	323.178537085852	0.753099751733426	0.296483180041905	6.63163118837038	0.010018348037197	0.24136423513247	E2F2	NM_004091	Homo sapiens E2F transcription factor 2 (E2F2), mRNA. (from RefSeq NM_004091)
ENST00000374561.6	192.082896971433	0.609112322811245	0.314296979715397	3.80797271325228	0.0510091539827175	0.451574155272346	ID3	NM_002167	Homo sapiens inhibitor of DNA binding 3, HLH protein (ID3), mRNA. (from RefSeq NM_002167)
ENST00000374550.8	7130.35880745873	-0.162589960476769	0.120699705342015	1.81461627633789	0.177955454845365	0.636259196752894	RPL11	NM_001199802	Homo sapiens ribosomal protein L11 (RPL11), transcript variant 2, mRNA. (from RefSeq NM_001199802)
ENST00000643754.2	7218.65273187148	-0.1780694661859	0.119162840028929	2.23303850675853	0.135087957811655	0.5907595434902	RPL11	NM_000975	Homo sapiens ribosomal protein L11 (RPL11), transcript variant 1, mRNA. (from RefSeq NM_000975)
ENST00000458455.2	6841.40816928185	-0.164298880402917	0.121473553216953	1.82922965023901	0.176218562455218	0.634594169254881	RPL11		Belongs to the ribosomal protein L5P family. (from UniProt Q5VVC8)
ENST00000418390.6	637.818643309889	-0.0283161619636036	0.219116926633102	0.0166788785890901	0.897241544192395	0.978403729200586	ELOA		SIII, also known as elongin, is a general transcription elongation factor that increases the RNA polymerase II transcription elongation past template-encoded arresting sites. Subunit A is transcriptionally active and its transcription activity is strongly enhanced by binding to the dimeric complex of the SIII regulatory subunits B and C (elongin BC complex). (from UniProt Q14241)
ENST00000613537.4	637.818643309889	-0.0283161619636036	0.219116926633102	0.0166788785890901	0.897241544192395	0.978403729200586	ELOA	NM_003198	Homo sapiens elongin A (ELOA), mRNA. (from RefSeq NM_003198)
ENST00000609199.1	630.815321254067	-0.0308931413281611	0.219323090728832	0.0198149787837565	0.888055050493917	0.976253290378439	ELOA		elongin A (from HGNC ELOA)
ENST00000246151.9	303.969111906546	0.103332021575465	0.272133240853827	0.145016480471256	0.703344019844244	0.929578718871266	PITHD1	NM_020362	Homo sapiens PITH domain containing 1 (PITHD1), mRNA. (from RefSeq NM_020362)
ENST00000374514.8	136.492951404926	0.222329772981061	0.339890363630931	0.431199845249637	0.511400789054969	0.84626494740517	LYPLA2	NM_007260	Homo sapiens lysophospholipase 2 (LYPLA2), mRNA. (from RefSeq NM_007260)
ENST00000420982.5	81.9377227040145	-0.243156578411195	0.415215360156327	0.344308952667681	0.557352509946339	0.866806230114211	LYPLA2		lysophospholipase II (from HGNC LYPLA2)
ENST00000374503.7	100.351092150774	0.132534137274659	0.379711809031308	0.122577094378869	0.726256058180424	0.936182558230745	LYPLA2		lysophospholipase II (from HGNC LYPLA2)
ENST00000374502.7	91.9379909283471	-0.0901929160241251	0.395024493792933	0.0523689001897623	0.81899131529413	0.961010642320862	LYPLA2		lysophospholipase II (from HGNC LYPLA2)
ENST00000374501.1	89.0029698698162	0.367714319203599	0.399974908485269	0.855676061820532	0.354951550701133	0.763981165420753	LYPLA2		lysophospholipase II (from HGNC LYPLA2)
ENST00000617979.5	129.398618041974	0.316851155660943	0.364816780247143	0.761231154176585	0.382943510540383	0.779374163600368	GALE	NM_001127621	Homo sapiens UDP-galactose-4-epimerase (GALE), transcript variant 3, mRNA. (from RefSeq NM_001127621)
ENST00000374497.7	129.398618041974	0.316851155660943	0.364816780247143	0.761231154176585	0.382943510540383	0.779374163600368	GALE	NM_000403	Homo sapiens UDP-galactose-4-epimerase (GALE), transcript variant 1, mRNA. (from RefSeq NM_000403)
ENST00000425913.5	69.9960626309066	0.0217837757996553	0.470585632518248	0.00214122076917533	0.96309239869366	0.992450875512871	GALE		UDP-galactose-4-epimerase (from HGNC GALE)
ENST00000445705.1	69.9960626309066	0.0217837757996553	0.470585632518248	0.00214122076917533	0.96309239869366	0.992450875512871	GALE		UDP-galactose-4-epimerase (from HGNC GALE)
ENST00000374490.8	108.68380636786	0.0387106597728118	0.364565766714264	0.0112700605462805	0.915454977393934	0.983463144780018	HMGCL	NM_000191	Homo sapiens 3-hydroxy-3-methylglutaryl-CoA lyase (HMGCL), transcript variant 1, mRNA. (from RefSeq NM_000191)
ENST00000436439.6	91.401068933787	-0.0472501398821647	0.393961824945757	0.0142974750457441	0.904822162022761	0.980722581940915	HMGCL	NM_001166059	Homo sapiens 3-hydroxy-3-methylglutaryl-CoA lyase (HMGCL), transcript variant 2, mRNA. (from RefSeq NM_001166059)
ENST00000235958.4	60.3232885347634	-0.163183031382414	0.46712620718791	0.120838965642157	0.728126339054109	0.937107229613437	HMGCL		The sequence shown here is derived from an Ensembl automatic analysis pipeline and should be considered as preliminary data. (from UniProt H0Y2L7)
ENST00000492112.3	631.828497250355	-0.0282146200783272	0.209768349025134	0.018079841930998	0.893037809108301	0.977494838813259	SRSF10	NM_054016	Homo sapiens serine and arginine rich splicing factor 10 (SRSF10), transcript variant 2, mRNA. (from RefSeq NM_054016)
ENST00000344989.10	478.318830063738	-0.132482802597999	0.205833330200088	0.412928149305998	0.52048702158289	0.849360043028101	SRSF10	NM_006625	Homo sapiens serine and arginine rich splicing factor 10 (SRSF10), transcript variant 1, mRNA. (from RefSeq NM_006625)
ENST00000453840.7	442.425117637114	-0.148985368647927	0.214898434291787	0.4790991081492	0.488830667208289	0.834509655223758	SRSF10	NM_001191007	Homo sapiens serine and arginine rich splicing factor 10 (SRSF10), transcript variant 5, mRNA. (from RefSeq NM_001191007)
ENST00000484146.6	402.742873700934	-0.154765715881891	0.226392090813408	0.465922984131652	0.49486879014131	0.838391497767619	SRSF10	NM_001191009	Homo sapiens serine and arginine rich splicing factor 10 (SRSF10), transcript variant 6, mRNA. (from RefSeq NM_001191009)
ENST00000374452.9	431.179748502034	-0.131524388142077	0.213289624128903	0.37892330379745	0.53818002989465	0.858578836230664	SRSF10	NM_001191006	Homo sapiens serine and arginine rich splicing factor 10 (SRSF10), transcript variant 4, mRNA. (from RefSeq NM_001191006)
ENST00000374453.7	400.241348222367	-0.164733963568098	0.222841993588526	0.544416607468122	0.46060808278734	0.82098292348138	SRSF10	NM_001300936	Homo sapiens serine and arginine rich splicing factor 10 (SRSF10), transcript variant 8, mRNA. (from RefSeq NM_001300936)
ENST00000343255.9	578.320375581265	-0.0679543870277007	0.213866574535516	0.100833397106598	0.750831807907375	0.94296793238851	SRSF10	NM_001191005	Homo sapiens serine and arginine rich splicing factor 10 (SRSF10), transcript variant 3, mRNA. (from RefSeq NM_001191005)
ENST00000495785.1	150.578388321173	-0.387341958038891	0.306748658692706	1.58180920222238	0.208500284893489	0.665419693658312	SRSF10		serine and arginine rich splicing factor 10 (from HGNC SRSF10)
ENST00000593639.5	128.900914989488	-0.635383163134859	0.36104335588545	3.04400208010594	0.0810359059507976	0.518135591154935	SRRM1		serine and arginine repetitive matrix 1 (from HGNC SRRM1)
ENST00000600523.5	117.329940473954	-0.663282877349514	0.364481174132084	3.26953295617139	0.070577714028282	0.49651829076545	SRRM1		serine and arginine repetitive matrix 1 (from HGNC SRRM1)
ENST00000374389.8	998.123452220862	-0.0883300447470562	0.178997178112442	0.243026362815328	0.622028809950257	0.897095028956437	SRRM1	NR_159391	Homo sapiens serine and arginine repetitive matrix 1 (SRRM1), transcript variant 47, non-coding RNA. (from RefSeq NR_159391)
ENST00000323848.14	1020.90592432722	-0.0921985116153244	0.178570792918264	0.265941704100214	0.606067196013275	0.890091149780909	SRRM1	NR_159389	Homo sapiens serine and arginine repetitive matrix 1 (SRRM1), transcript variant 40, non-coding RNA. (from RefSeq NR_159389)
ENST00000447431.6	870.056155553429	-0.201894358761145	0.183789009290133	1.20179812689079	0.27296258664788	0.714007344319267	SRRM1		The sequence shown here is derived from an Ensembl automatic analysis pipeline and should be considered as preliminary data. (from UniProt E9PCT1)
ENST00000596378.1	708.543050312198	-0.159124717284634	0.191247663159818	0.689921804940042	0.406190979022873	0.792167165932633	SRRM1		serine and arginine repetitive matrix 1 (from HGNC SRRM1)
ENST00000488683.1	508.587096644696	-0.0848242978150866	0.206804397323728	0.168071900378237	0.681831086396187	0.921869810779046	CLIC4		Can insert into membranes and form poorly selective ion channels that may also transport chloride ions. Channel activity depends on the pH. Membrane insertion seems to be redox-regulated and may occur only under oxydizing conditions. Promotes cell- surface expression of HRH3. Has alternate cellular functions like a potential role in angiogenesis or in maintaining apical- basolateral membrane pola…
ENST00000374379.9	508.587096644696	-0.0848242978150866	0.206804397323728	0.168071900378237	0.681831086396187	0.921869810779046	CLIC4	NM_013943	Homo sapiens chloride intracellular channel 4 (CLIC4), mRNA. (from RefSeq NM_013943)
ENST00000236273.9	422.916976510271	-0.218807246218841	0.228346222983198	0.911482124868442	0.339721473000572	0.757621780442321	SYF2	NM_015484	Homo sapiens SYF2 pre-mRNA splicing factor (SYF2), transcript variant 1, mRNA. (from RefSeq NM_015484)
ENST00000354361.3	317.756738437134	-0.237165652064981	0.25062664236591	0.887951920123243	0.346032922191489	0.761206250641952	SYF2	NM_207170	Homo sapiens SYF2 pre-mRNA splicing factor (SYF2), transcript variant 2, mRNA. (from RefSeq NM_207170)
ENST00000374358.5	313.567131969065	-0.160878316652149	0.248399013931844	0.418069472608494	0.517901915077914	0.847898464385523	TMEM50A	NM_014313	Homo sapiens transmembrane protein 50A (TMEM50A), mRNA. (from RefSeq NM_014313)
ENST00000399766.7	176.017987555009	-0.293414434798943	0.350299848633698	0.693657097614604	0.404923244827855	0.791553953939931	MACO1	NM_001282564	Homo sapiens macoilin 1 (MACO1), transcript variant 2, mRNA. (from RefSeq NM_001282564)
ENST00000374343.5	288.491960478662	-0.268218313464524	0.292347305758571	0.835675953749274	0.360636385808096	0.76465952682768	MACO1	NM_018202	Homo sapiens macoilin 1 (MACO1), transcript variant 1, mRNA. (from RefSeq NM_018202)
ENST00000538789.5	251.985298547349	-0.318643111843061	0.343254692885431	0.848166985337727	0.357071406396474	0.763981165420753	AUNIP	NM_001287490	Homo sapiens aurora kinase A and ninein interacting protein (AUNIP), transcript variant 1, mRNA. (from RefSeq NM_001287490)
ENST00000374298.3	269.328249480636	-0.295468401913891	0.34193034905098	0.735471568172585	0.391115369122753	0.785114367922962	AUNIP	NM_024037	Homo sapiens aurora kinase A and ninein interacting protein (AUNIP), transcript variant 2, mRNA. (from RefSeq NM_024037)
ENST00000426559.6	1514.55261015388	-0.293054261737101	0.169429723725366	2.99133966813288	0.0837108885844106	0.523782548390567	STMN1	NM_001145454	Homo sapiens stathmin 1 (STMN1), transcript variant 4, mRNA. (from RefSeq NM_001145454)
ENST00000455785.7	2322.48810730955	-0.219515648280667	0.145788731374279	2.26915257982563	0.131972046963899	0.584830345029406	STMN1	NM_005563	Homo sapiens stathmin 1 (STMN1), transcript variant 3, mRNA. (from RefSeq NM_005563)
ENST00000399728.5	2322.48810730955	-0.219515648280667	0.145788731374279	2.26915257982563	0.131972046963899	0.584830345029406	STMN1	NM_203401	Homo sapiens stathmin 1 (STMN1), transcript variant 1, mRNA. (from RefSeq NM_203401)
ENST00000357865.6	2322.48810730955	-0.219515648280667	0.145788731374279	2.26915257982563	0.131972046963899	0.584830345029406	STMN1	NM_203399	Homo sapiens stathmin 1 (STMN1), transcript variant 2, mRNA. (from RefSeq NM_203399)
ENST00000374291.5	2322.48810730955	-0.219515648280667	0.145788731374279	2.26915257982563	0.131972046963899	0.584830345029406	STMN1		Involved in the regulation of the microtubule (MT) filament system by destabilizing microtubules. Prevents assembly and promotes disassembly of microtubules. Phosphorylation at Ser- 16 may be required for axon formation during neurogenesis. Involved in the control of the learned and innate fear (By similarity). (from UniProt P16949)
ENST00000446334.1	1082.39516720725	-0.342321982960817	0.171894613565625	3.96303061178537	0.0465098968802712	0.440842106484203	STMN1		Belongs to the stathmin family. (from UniProt A2A2D0)
ENST00000374266.7	237.129071170749	-0.030009560767573	0.264592297504844	0.0129038029813273	0.909558924546606	0.982837533526087	ZNF593	NM_015871	Homo sapiens zinc finger protein 593 (ZNF593), mRNA. (from RefSeq NM_015871)
ENST00000270812.6	180.726398539172	-0.0634827918617373	0.289590894297421	0.0481571648456622	0.826301543703429	0.962028980439348	ZNF593		zinc finger protein 593 (from HGNC ZNF593)
ENST00000640292.2	349.139000142754	0.451654264914689	0.269319234265988	2.86387567621783	0.0905889913172521	0.535142021005871	CEP85	NM_001281517	Homo sapiens centrosomal protein 85 (CEP85), transcript variant 2, mRNA. (from RefSeq NM_001281517)
ENST00000451429.7	400.304960694893	0.421357609787286	0.260700184634045	2.65147087981424	0.103454131753456	0.55535736823131	CEP85	NM_001319944	Homo sapiens centrosomal protein 85 (CEP85), transcript variant 4, mRNA. (from RefSeq NM_001319944)
ENST00000252992.8	393.557278111898	0.447138573380441	0.261386607745691	2.9723331860835	0.0846996138367919	0.525317900408979	CEP85	NM_022778	Homo sapiens centrosomal protein 85 (CEP85), transcript variant 1, mRNA. (from RefSeq NM_022778)
ENST00000453146.1	221.404042468019	0.565012329091997	0.340524127897747	2.8265401621891	0.092717910732338	0.539778366101912	CEP85		The sequence shown here is derived from an Ensembl automatic analysis pipeline and should be considered as preliminary data. (from UniProt H7BZW2)
ENST00000270792.10	98.8284531682715	0.229153676731589	0.362540698484053	0.400079865595622	0.527048013835838	0.853127932554719	SH3BGRL3	NM_031286	Homo sapiens SH3 domain binding glutamate rich protein like 3 (SH3BGRL3), mRNA. (from RefSeq NM_031286)
ENST00000319041.6	66.4481236694787	0.0192219713827995	0.504746937696817	0.00144059086899517	0.969723468059985	0.994398846891941	SH3BGRL3		SH3 domain binding glutamate rich protein like 3 (from HGNC SH3BGRL3)
ENST00000427245.6	70.4464684376378	0.418332578566074	0.431120857136732	0.957279144225765	0.327873348775265	0.748965051372038	DHDDS		Belongs to the UPP synthase family. (from UniProt E9PI09)
ENST00000236342.12	124.026926570303	0.389731391130329	0.340733305019764	1.32788265691147	0.249182244860049	0.697653695762949	DHDDS	NM_205861	Homo sapiens dehydrodolichyl diphosphate synthase subunit (DHDDS), transcript variant 1, mRNA. (from RefSeq NM_205861)
ENST00000525682.6	107.287964566462	0.418858408130337	0.360561475429403	1.37020285996459	0.241777032619169	0.690870226511196	DHDDS	NM_001243564	Homo sapiens dehydrodolichyl diphosphate synthase subunit (DHDDS), transcript variant 3, mRNA. (from RefSeq NM_001243564)
ENST00000526219.5	99.996651278955	0.546806489160204	0.376731525218318	2.14551750026553	0.14298681458104	0.598628951584804	DHDDS	NM_001243565	Homo sapiens dehydrodolichyl diphosphate synthase subunit (DHDDS), transcript variant 4, mRNA. (from RefSeq NM_001243565)
ENST00000374185.7	71.3726264202078	0.422116139601025	0.429732907838988	0.98140995624194	0.321850958422919	0.745646049778037	DHDDS		Belongs to the UPP synthase family. (from UniProt Q5T0A1)
ENST00000360009.6	119.680569804921	0.394356579220295	0.345230706846695	1.32404058407585	0.249868177638097	0.698389191034689	DHDDS	NM_024887	Homo sapiens dehydrodolichyl diphosphate synthase subunit (DHDDS), transcript variant 2, mRNA. (from RefSeq NM_024887)
ENST00000533087.5	68.6036018040146	0.445049890880897	0.438981155223036	1.04588453112763	0.306456823886606	0.73614719881813	DHDDS		Belongs to the UPP synthase family. (from UniProt E9PR24)
ENST00000436153.6	70.7854488049001	0.421473318391453	0.430541017624124	0.974571743726685	0.323542639753491	0.745923071188277	DHDDS		Belongs to the UPP synthase family. (from UniProt Q5T0A2)
ENST00000361427.6	1263.2041545677	-0.0962048387652265	0.200135141176287	0.230866526047265	0.630882055581621	0.902236525858873	HMGN2	NM_005517	Homo sapiens high mobility group nucleosomal binding domain 2 (HMGN2), mRNA. (from RefSeq NM_005517)
ENST00000619352.4	1263.2041545677	-0.0962048387652265	0.200135141176287	0.230866526047265	0.630882055581621	0.902236525858873	HMGN2		Binds to the inner side of the nucleosomal DNA thus altering the interaction between the DNA and the histone octamer. May be involved in the process which maintains transcribable genes in an unique chromatin conformation (By similarity). (from UniProt P05204)
ENST00000374168.7	200.875084304486	0.231570591256693	0.350744018809441	0.438490326152433	0.507852012052677	0.844231276430195	RPS6KA1	NM_002953	Homo sapiens ribosomal protein S6 kinase A1 (RPS6KA1), transcript variant 1, mRNA. (from RefSeq NM_002953)
ENST00000374166.8	191.902322925896	0.233786407102655	0.350013026442061	0.44924275785759	0.502694776080714	0.842242624542853	RPS6KA1		ATP + a protein = ADP + a phosphoprotein. (from UniProt E9PGT3)
ENST00000530003.5	188.450288785937	0.302997755076265	0.369379906681474	0.679282612013949	0.409833863568637	0.7945599387608	RPS6KA1	NM_001330441	Homo sapiens ribosomal protein S6 kinase A1 (RPS6KA1), transcript variant 3, mRNA. (from RefSeq NM_001330441)
ENST00000531382.5	188.450288785937	0.302997755076265	0.369379906681474	0.679282612013949	0.409833863568637	0.7945599387608	RPS6KA1	NM_001006665	Homo sapiens ribosomal protein S6 kinase A1 (RPS6KA1), transcript variant 2, mRNA. (from RefSeq NM_001006665)
ENST00000430799.7	406.518706385507	0.405993042594266	0.231067993314528	3.11500387110459	0.0775742945416978	0.513476723965632	ARID1A		The sequence shown here is derived from an Ensembl automatic analysis pipeline and should be considered as preliminary data. (from UniProt H0Y488)
ENST00000324856.13	439.423555428712	0.436955461803559	0.224065391374586	3.8338194422017	0.0502283514284932	0.449565261915119	ARID1A	NM_006015	Homo sapiens AT-rich interaction domain 1A (ARID1A), transcript variant 1, mRNA. (from RefSeq NM_006015)
ENST00000457599.6	390.469590492398	0.328805540310245	0.229916000248301	2.05834705387123	0.151374296824129	0.607494537501486	ARID1A	NM_139135	Homo sapiens AT-rich interaction domain 1A (ARID1A), transcript variant 2, mRNA. (from RefSeq NM_139135)
ENST00000374152.7	406.571613395063	0.404382628501858	0.231593573579753	3.07603952437006	0.0794537844542866	0.515929758192038	ARID1A		Involved in transcriptional activation and repression of select genes by chromatin remodeling (alteration of DNA-nucleosome topology). Binds DNA non-specifically. Also involved in vitamin D- coupled transcription regulation via its association with the WINAC complex, a chromatin-remodeling complex recruited by vitamin D receptor (VDR), which is required for the ligand-bound VDR- mediated transrep…
ENST00000615191.4	229.525691959887	0.351417235626388	0.298739557616925	1.3916693039375	0.238123396367037	0.687717040636262	ARID1A		AT-rich interaction domain 1A (from HGNC ARID1A)
ENST00000636219.1	406.926115308295	0.410912922286196	0.231183972159778	3.18822882345786	0.0741703327746842	0.505361703291208	ARID1A		AT-rich interaction domain 1A (from HGNC ARID1A)
ENST00000374135.9	195.487034462912	0.180090069517015	0.291552561219475	0.383508405221178	0.535731552369827	0.857936743083792	GPN2	NM_018066	Homo sapiens GPN-loop GTPase 2 (GPN2), mRNA. (from RefSeq NM_018066)
ENST00000374133.3	90.9620502237972	-0.0179106808898974	0.39645393705978	0.00203243150025401	0.964041552921218	0.992633611114483	GPN2		GPN-loop GTPase 2 (from HGNC GPN2)
ENST00000361720.10	119.319086147016	0.0724103291264607	0.39764426014729	0.0331720042769703	0.855479268074158	0.96872407620202	GPATCH3	NM_022078	Homo sapiens G-patch domain containing 3 (GPATCH3), mRNA. (from RefSeq NM_022078)
ENST00000435827.6	936.257734855878	-0.234105387413227	0.182817775846825	1.6442884246205	0.199738093220647	0.6566374300735	NUDC		nuclear distribution C, dynein complex regulator (from HGNC NUDC)
ENST00000321265.10	2056.00205115674	-0.00174995323070798	0.155922731298511	0.000126214323728391	0.991036342617086	0.998495147422139	NUDC	NM_006600	Homo sapiens nuclear distribution C, dynein complex regulator (NUDC), mRNA. (from RefSeq NM_006600)
ENST00000452707.1	726.601772885571	-0.227054440756857	0.200234793746005	1.29034009743953	0.255985284497604	0.702984718761853	NUDC		nuclear distribution C, dynein complex regulator (from HGNC NUDC)
ENST00000611517.4	138.177483302048	-0.00068649781401704	0.339195238384531	4.10170166276203e-06	0.998384072771219	0.999908478197503	TMEM222	NM_032125	Homo sapiens transmembrane protein 222 (TMEM222), transcript variant 1, mRNA. (from RefSeq NM_032125)
ENST00000374076.8	138.177483302048	-0.00068649781401704	0.339195238384531	4.10170166276203e-06	0.998384072771219	0.999908478197503	TMEM222		Membrane; Multi-pass membrane protein (Potential). (from UniProt Q9H0R3)
ENST00000608611.5	125.19658091639	-0.0611365786383149	0.355102732736724	0.0296277225755119	0.863337644486518	0.970845919940565	TMEM222		transmembrane protein 222 (from HGNC TMEM222)
ENST00000464813.5	98.2560935964541	-0.247266801240473	0.367442833177444	0.451295411183686	0.501720425373221	0.841843346515376	TMEM222		The sequence shown here is derived from an Ensembl automatic analysis pipeline and should be considered as preliminary data. (from UniProt H0Y870)
ENST00000478104.5	100.635028849788	-0.177640329370088	0.366329660280161	0.234661489124832	0.628088740808151	0.900346686069298	TMEM222	NR_037577	Homo sapiens transmembrane protein 222 (TMEM222), transcript variant 3, non-coding RNA. (from RefSeq NR_037577)
ENST00000498220.1	111.493580574018	-0.110483874061796	0.366450666335017	0.0906286023925844	0.763379533794932	0.946060505128632	TMEM222		transmembrane protein 222 (from HGNC TMEM222)
ENST00000618852.5	204.443170249994	0.617837476930849	0.297708239003967	4.42956919596175	0.0353214221548404	0.39176631666379	WASF2	NM_006990	Homo sapiens WASP family member 2 (WASF2), transcript variant 1, mRNA. (from RefSeq NM_006990)
ENST00000536657.1	125.948485212786	0.682795530544789	0.369800627679516	3.54141639846229	0.059854328870385	0.474146104886057	WASF2	NM_001201404	Homo sapiens WASP family member 2 (WASF2), transcript variant 2, mRNA. (from RefSeq NM_001201404)
ENST00000373943.9	177.637540230824	-0.535157479827373	0.288784536666511	3.38695988347305	0.0657140086422844	0.491978911225394	STX12	NM_177424	Homo sapiens syntaxin 12 (STX12), mRNA. (from RefSeq NM_177424)
ENST00000440806.2	116.027583980038	-0.695196238269086	0.334991889287448	4.23508867528854	0.0395965550888533	0.413311686553391	STX12		syntaxin 12 (from HGNC STX12)
ENST00000311772.10	369.536302031118	-0.0395947493043175	0.256461847888772	0.023807809596164	0.877374935694097	0.974499455963362	PPP1R8	NM_014110	Homo sapiens protein phosphatase 1 regulatory subunit 8 (PPP1R8), transcript variant 1, mRNA. (from RefSeq NM_014110)
ENST00000373931.8	201.80785433953	0.0247181948602717	0.349569676475012	0.00502713514988784	0.94347551843619	0.988907527610995	PPP1R8	NM_138558	Homo sapiens protein phosphatase 1 regulatory subunit 8 (PPP1R8), transcript variant 2, mRNA. (from RefSeq NM_138558)
ENST00000431586.1	200.502194493708	0.0436919805784539	0.354648828860432	0.015275613898126	0.901636304319561	0.979930339814625	PPP1R8		protein phosphatase 1 regulatory subunit 8 (from HGNC PPP1R8)
ENST00000373912.8	754.510387454285	-0.137293552487	0.171382542011819	0.641274994592692	0.423249479963603	0.800819156950032	RPA2	NM_002946	Homo sapiens replication protein A2 (RPA2), transcript variant 1, mRNA. (from RefSeq NM_002946)
ENST00000419958.5	292.616741114439	-0.291436019545424	0.233990662020395	1.54679987689772	0.213608488173754	0.669411581081812	RPA2		replication protein A2 (from HGNC RPA2)
ENST00000373909.7	745.089445831592	-0.13783378275442	0.172270917288739	0.639648419245788	0.423838138317332	0.80087477372597	RPA2	NM_001297558	Homo sapiens replication protein A2 (RPA2), transcript variant 3, mRNA. (from RefSeq NM_001297558)
ENST00000313433.11	744.69157940751	-0.138914833291857	0.172371050721902	0.648938133299851	0.42049258058249	0.800262786571587	RPA2	NM_001355128	Homo sapiens replication protein A2 (RPA2), transcript variant 4, mRNA. (from RefSeq NM_001355128)
ENST00000444045.1	414.204569848124	-0.0498774932681023	0.203220910930321	0.0601503297229442	0.806258495867873	0.957431963843099	RPA2		replication protein A2 (from HGNC RPA2)
ENST00000373871.8	177.839280553208	-0.600151825249174	0.32610141551427	3.35735778378302	0.0669053355360718	0.494354114833173	EYA3	NM_001990	Homo sapiens EYA transcriptional coactivator and phosphatase 3 (EYA3), transcript variant 1, mRNA. (from RefSeq NM_001990)
ENST00000436342.6	159.577553572372	-0.568818491385692	0.334435448580522	2.86833660113783	0.0903381945174921	0.534737294901747	EYA3	NM_001282562	Homo sapiens EYA transcriptional coactivator and phosphatase 3 (EYA3), transcript variant 4, mRNA. (from RefSeq NM_001282562)
ENST00000540618.5	178.526146198446	-0.586325293043969	0.328007354049915	3.16808759450666	0.0750903236597359	0.507233515260284	EYA3	NM_001282561	Homo sapiens EYA transcriptional coactivator and phosphatase 3 (EYA3), transcript variant 3, mRNA. (from RefSeq NM_001282561)
ENST00000373864.5	126.991278401881	-0.741637325104909	0.360083172658904	4.2114909821013	0.0401510308612723	0.4159388079309	EYA3		EYA transcriptional coactivator and phosphatase 3 (from HGNC EYA3)
ENST00000373863.3	169.109763433645	-0.570281865660034	0.331329108764943	2.93894793992281	0.0864670341080173	0.528119652023197	EYA3	NM_001282560	Homo sapiens EYA transcriptional coactivator and phosphatase 3 (EYA3), transcript variant 2, mRNA. (from RefSeq NM_001282560)
ENST00000603289.5	223.428603409155	-0.431441429620161	0.280693245758111	2.33770897666172	0.126275147227632	0.578761044262721	DNAJC8		DnaJ heat shock protein family (Hsp40) member C8 (from HGNC DNAJC8)
ENST00000263697.6	665.012741678452	-0.00574623208719714	0.196482705048833	0.000856659461845766	0.97665025371361	0.995575296595725	DNAJC8	NM_014280	Homo sapiens DnaJ heat shock protein family (Hsp40) member C8 (DNAJC8), transcript variant 1, mRNA. (from RefSeq NM_014280)
ENST00000497986.5	347.802203805221	0.224043476654705	0.210921821623732	1.13020440248062	0.287731743673825	0.725505125865819	ATP5IF1	NM_178190	Homo sapiens ATP synthase inhibitory factor subunit 1 (ATP5IF1), transcript variant 2, mRNA. (from RefSeq NM_178190)
ENST00000335514.10	822.826652770549	-0.110435447404383	0.15811852434431	0.486921111871311	0.485303949950613	0.832401162014241	ATP5IF1	NM_016311	Homo sapiens ATP synthase inhibitory factor subunit 1 (ATP5IF1), transcript variant 1, mRNA. (from RefSeq NM_016311)
ENST00000468425.2	354.677039917098	0.30875999139807	0.208318811071422	2.20408879038493	0.13764520657797	0.594274708379321	ATP5IF1		ATP synthase inhibitory factor subunit 1 (from HGNC ATP5IF1)
ENST00000465645.1	346.521453569647	0.293281183089701	0.210873537222754	1.93926910514314	0.163747915499192	0.622051071964306	ATP5IF1	NM_178191	Homo sapiens ATP synthase inhibitory factor subunit 1 (ATP5IF1), transcript variant 3, mRNA. (from RefSeq NM_178191)
ENST00000253063.4	464.615464974929	0.799023058034077	0.252899534313598	10.2197122761308	0.00138947525578287	0.106568927874723	SESN2	NM_031459	Homo sapiens sestrin 2 (SESN2), mRNA. (from RefSeq NM_031459)
ENST00000373842.9	91.062706221678	0.0650321953849748	0.402340205764679	0.0260909492855959	0.871678402352104	0.972151756864631	MED18	NM_017638	Homo sapiens mediator complex subunit 18 (MED18), transcript variant 1, mRNA. (from RefSeq NM_017638)
ENST00000398997.2	90.8409412207428	0.0645258674251012	0.402752095309021	0.0256327967335679	0.872800365746885	0.972492477361583	MED18		Component of the Mediator complex, a coactivator involved in the regulated transcription of nearly all RNA polymerase II-dependent genes. Mediator functions as a bridge to convey information from gene-specific regulatory proteins to the basal RNA polymerase II transcription machinery. Mediator is recruited to promoters by direct interactions with regulatory proteins and serves as a scaffold for t…
ENST00000398958.6	745.854534734751	0.346265732739142	0.205115678038316	2.85845567801016	0.0908947253235396	0.535252338838782	RCC1	NM_001048199	Homo sapiens regulator of chromosome condensation 1 (RCC1), transcript variant 4, mRNA. (from RefSeq NM_001048199)
ENST00000649185.1	722.349467873532	0.331104462189855	0.20122206576584	2.71739337376478	0.0992599915561457	0.549371226381965	RCC1		Guanine-nucleotide releasing factor that promotes the exchange of Ran-bound GDP by GTP. Involved in the regulation of onset of chromosome condensation in the S phase. Binds both to the nucleosomes and double-stranded DNA. RCC1-Ran complex (together with other proteins) acts as a component of a signal transmission pathway that detects unreplicated DNA. Plays a key role in nucleo- cytoplasmic trans…
ENST00000427469.5	365.685850936424	0.58684011504725	0.242134659698533	5.9468737765342	0.0147434102605314	0.284434407180098	RCC1		The sequence shown here is derived from an Ensembl automatic analysis pipeline and should be considered as preliminary data. (from UniProt C9JRH2)
ENST00000434290.6	349.649026389653	0.560764496596303	0.245663714053629	5.26885739237609	0.0217102583487923	0.328800289485333	RCC1		The sequence shown here is derived from an Ensembl automatic analysis pipeline and should be considered as preliminary data. (from UniProt C9J3R0)
ENST00000373833.10	745.854534734751	0.346265732739142	0.205115678038316	2.85845567801016	0.0908947253235396	0.535252338838782	RCC1	NR_030726	Homo sapiens regulator of chromosome condensation 1 (RCC1), transcript variant 6, non-coding RNA. (from RefSeq NR_030726)
ENST00000419074.5	411.452662319198	0.599119337644299	0.231863162074896	6.74761648711454	0.00938730070715595	0.232871910717578	RCC1		The sequence shown here is derived from an Ensembl automatic analysis pipeline and should be considered as preliminary data. (from UniProt C9JMJ4)
ENST00000373832.5	745.854534734751	0.346265732739142	0.205115678038316	2.85845567801016	0.0908947253235396	0.535252338838782	RCC1	NM_001269	Homo sapiens regulator of chromosome condensation 1 (RCC1), transcript variant 3, mRNA. (from RefSeq NM_001269)
ENST00000373831.7	722.349467873532	0.331104462189855	0.20122206576584	2.71739337376478	0.0992599915561457	0.549371226381965	RCC1	NM_001048195	Homo sapiens regulator of chromosome condensation 1 (RCC1), transcript variant 2, mRNA. (from RefSeq NM_001048195)
ENST00000411533.5	571.469972304475	0.471404392495739	0.21048700976095	5.05380139969822	0.0245719723594739	0.34085457233164	RCC1		The sequence shown here is derived from an Ensembl automatic analysis pipeline and should be considered as preliminary data. (from UniProt C9JW69)
ENST00000430407.1	482.406564822155	0.507359949540277	0.227236941931052	5.02658591137632	0.0249610564878151	0.342461886346066	RCC1		The sequence shown here is derived from an Ensembl automatic analysis pipeline and should be considered as preliminary data. (from UniProt C9JQZ4)
ENST00000373830.4	123.875897410681	-0.688412056100882	0.40516523945052	2.83949082174971	0.0919733544052771	0.537488539202752	TRNAU1AP	NM_017846	Homo sapiens tRNA selenocysteine 1 associated protein 1 (TRNAU1AP), transcript variant 1, mRNA. (from RefSeq NM_017846)
ENST00000474884.5	340.293797529068	0.615722598565967	0.271087276111879	5.30669024778419	0.0212436775369227	0.326865909586516	YTHDF2		YTH N6-methyladenosine RNA binding protein 2 (from HGNC YTHDF2)
ENST00000542507.5	1076.03917285969	0.184584831813328	0.168858085478611	1.19976594842225	0.27336846267648	0.71402454803136	YTHDF2	NM_001173128	Homo sapiens YTH N6-methyladenosine RNA binding protein 2 (YTHDF2), transcript variant 2, mRNA. (from RefSeq NM_001173128)
ENST00000373812.8	1076.03917285969	0.184584831813328	0.168858085478611	1.19976594842225	0.27336846267648	0.71402454803136	YTHDF2	NM_016258	Homo sapiens YTH N6-methyladenosine RNA binding protein 2 (YTHDF2), transcript variant 1, mRNA. (from RefSeq NM_016258)
ENST00000541996.5	973.715123248132	0.111733350999936	0.172413270014425	0.421039286666172	0.516418915494091	0.847462801711905	YTHDF2	NM_001172828	Homo sapiens YTH N6-methyladenosine RNA binding protein 2 (YTHDF2), transcript variant 3, mRNA. (from RefSeq NM_001172828)
ENST00000496288.5	387.156325104136	0.362947879544311	0.247678312551017	2.17480528295354	0.140287271010482	0.597746609374294	YTHDF2		YTH N6-methyladenosine RNA binding protein 2 (from HGNC YTHDF2)
ENST00000642260.1	391.923817473533	-0.0260014397378173	0.231686709213165	0.0125999112118933	0.910625719686785	0.983124565395799	EPB41	NM_203342	Homo sapiens erythrocyte membrane protein band 4.1 (EPB41), transcript variant 4, mRNA. (from RefSeq NM_203342)
ENST00000647103.1	401.116525463797	-0.0855198300627834	0.229345865322816	0.13883549930533	0.709441438808907	0.931950098749601	EPB41	NM_001166007	Homo sapiens erythrocyte membrane protein band 4.1 (EPB41), transcript variant 5, mRNA. (from RefSeq NM_001166007)
ENST00000343067.8	527.513485649602	0.0022499265345988	0.221223926250458	0.000103543411341889	0.991881163390225	0.998502021968647	EPB41	NM_001166005	Homo sapiens erythrocyte membrane protein band 4.1 (EPB41), transcript variant 1, mRNA. (from RefSeq NM_001166005)
ENST00000356093.6	397.633506020078	-0.0117118128480254	0.231073874381482	0.00257094278958903	0.95956101852592	0.992199148407754	EPB41		Contains 1 FERM domain. (from UniProt Q4VB86)
ENST00000646189.1	289.903324067314	-0.0485780212591138	0.252686249664423	0.0368834501797011	0.847702534881255	0.96675205228604	EPB41		erythrocyte membrane protein band 4.1 (from HGNC EPB41)
ENST00000644342.1	265.019802167845	-0.0305735545324556	0.26209895898667	0.0135870254492829	0.907206045141249	0.9816751011069	EPB41		erythrocyte membrane protein band 4.1 (from HGNC EPB41)
ENST00000646800.1	279.513645451403	0.02163067021348	0.256250944175976	0.00712846666918665	0.93271435922152	0.986447655439347	EPB41		erythrocyte membrane protein band 4.1 (from HGNC EPB41)
ENST00000642937.1	391.10141969829	-0.0281141098507324	0.231765300089479	0.0147198906410608	0.903433178439586	0.980476237546133	EPB41		erythrocyte membrane protein band 4.1 (from HGNC EPB41)
ENST00000373800.7	350.741831747777	0.00552320689906284	0.237032824520998	0.000543950830433459	0.981392821987194	0.996425915197143	EPB41	NM_004437	Homo sapiens erythrocyte membrane protein band 4.1 (EPB41), transcript variant 6, mRNA. (from RefSeq NM_004437)
ENST00000649717.1	337.282265944001	-0.0602626336607859	0.247584914696167	0.0592049854195409	0.807756934287624	0.958337547832734	EPB41		erythrocyte membrane protein band 4.1 (from HGNC EPB41)
ENST00000347529.7	501.933904034099	-0.0749832359336931	0.224706986586288	0.111174858753799	0.738810519988828	0.939903423639285	EPB41	NM_203343	Homo sapiens erythrocyte membrane protein band 4.1 (EPB41), transcript variant 2, mRNA. (from RefSeq NM_203343)
ENST00000646260.1	426.088522226017	0.000136710334490256	0.240217401733774	3.23728869489059e-07	0.999546026237582	0.999908478197503	EPB41		erythrocyte membrane protein band 4.1 (from HGNC EPB41)
ENST00000373798.5	527.513485649602	0.0022499265345988	0.221223926250458	0.000103543411341889	0.991881163390225	0.998502021968647	EPB41		Protein 4.1 is a major structural element of the erythrocyte membrane skeleton. It plays a key role in regulating membrane physical properties of mechanical stability and deformability by stabilizing spectrin-actin interaction. Recruits DLG1 to membranes. (from UniProt P11171)
ENST00000644600.1	416.056583351828	0.0511622278326519	0.240966557909626	0.0451397994238221	0.83174717507637	0.963654386551226	EPB41		erythrocyte membrane protein band 4.1 (from HGNC EPB41)
ENST00000643173.1	412.06715369864	0.0243112187114753	0.242959381296333	0.0100164407934642	0.920279090367563	0.984588078691662	EPB41		erythrocyte membrane protein band 4.1 (from HGNC EPB41)
ENST00000648181.1	334.880373255578	0.0466511999190278	0.248632291878903	0.0352147811050116	0.851146310177844	0.967974854181306	EPB41		erythrocyte membrane protein band 4.1 (from HGNC EPB41)
ENST00000650265.1	412.310854599931	0.0276900232571406	0.242519193210715	0.013042547892482	0.909076100979825	0.982573203437942	EPB41		erythrocyte membrane protein band 4.1 (from HGNC EPB41)
ENST00000644780.1	358.458138693837	0.109792746140753	0.24244888204273	0.205666845992354	0.650185095386205	0.910619433792031	EPB41		erythrocyte membrane protein band 4.1 (from HGNC EPB41)
ENST00000648891.1	282.190435792607	0.00803896809599601	0.284855375500974	0.000796704155220596	0.977481941746822	0.995704768247037	EPB41		erythrocyte membrane protein band 4.1 (from HGNC EPB41)
ENST00000643604.1	416.056583351828	0.0511622278326519	0.240966557909626	0.0451397994238221	0.83174717507637	0.963654386551226	EPB41		erythrocyte membrane protein band 4.1 (from HGNC EPB41)
ENST00000373797.2	416.895814235753	0.0542728888849239	0.241200271498823	0.0507012611194284	0.821847489286022	0.961010642320862	EPB41	NM_001166006	Homo sapiens erythrocyte membrane protein band 4.1 (EPB41), transcript variant 3, mRNA. (from RefSeq NM_001166006)
ENST00000349460.9	500.185344128492	-0.0334653219791561	0.226326854754783	0.0218665181595128	0.882442745873875	0.975311536259374	EPB41		erythrocyte membrane protein band 4.1 (from HGNC EPB41)
ENST00000645184.1	426.088522226017	0.000136710334490256	0.240217401733774	3.23728869489059e-07	0.999546026237582	0.999908478197503	EPB41		erythrocyte membrane protein band 4.1 (from HGNC EPB41)
ENST00000642643.1	203.556687008428	-0.186408466246396	0.31386613783032	0.350781615018221	0.553671009930038	0.86620104354347	EPB41		erythrocyte membrane protein band 4.1 (from HGNC EPB41)
ENST00000636666.1	247.725558222881	-0.125394731974742	0.267692282671358	0.218557780311045	0.640141021382198	0.906432747079128	EPB41		erythrocyte membrane protein band 4.1 (from HGNC EPB41)
ENST00000644848.1	195.32753296524	-0.0879288642899586	0.308070224068757	0.0813031462036946	0.775539133921407	0.947592831048579	EPB41		erythrocyte membrane protein band 4.1 (from HGNC EPB41)
ENST00000373795.7	1021.46703734337	0.0229630930687324	0.167927823059753	0.0186826502541209	0.891280188352363	0.977451822288551	SRSF4	NM_005626	Homo sapiens serine and arginine rich splicing factor 4 (SRSF4), mRNA. (from RefSeq NM_005626)
ENST00000466448.4	702.213408303144	-0.0306581544625272	0.194400940282115	0.0247538735297042	0.874981911380177	0.973136243041706	SRSF4		serine and arginine rich splicing factor 4 (from HGNC SRSF4)
ENST00000263702.11	105.380123443138	0.187902169736215	0.426179457567179	0.195928307098796	0.658027669451806	0.912741357281805	MECR	NR_146213	Homo sapiens mitochondrial trans-2-enoyl-CoA reductase (MECR), transcript variant 11, non-coding RNA. (from RefSeq NR_146213)
ENST00000345512.7	257.132837515025	0.643235694384229	0.323361396918246	4.09531576301251	0.0430021968627837	0.428075947829794	PTPRU	NM_005704	Homo sapiens protein tyrosine phosphatase receptor type U (PTPRU), transcript variant 3, mRNA. (from RefSeq NM_005704)
ENST00000373779.8	263.117413025963	0.640773929258491	0.324582206164456	4.03140287525642	0.0446607888383562	0.434312750704138	PTPRU	NM_133178	Homo sapiens protein tyrosine phosphatase receptor type U (PTPRU), transcript variant 1, mRNA. (from RefSeq NM_133178)
ENST00000428026.6	260.729597297372	0.63839909988553	0.322547194100945	4.05462294752377	0.0440505553132118	0.430729279434602	PTPRU	NM_001195001	Homo sapiens protein tyrosine phosphatase receptor type U (PTPRU), transcript variant 4, mRNA. (from RefSeq NM_001195001)
ENST00000424085.6	601.095250286968	0.0305131331287599	0.202063209431437	0.0229013055287339	0.879714006643052	0.974976873378812	PUM1		The sequence shown here is derived from an Ensembl automatic analysis pipeline and should be considered as preliminary data. (from UniProt E9PR38)
ENST00000257075.9	786.523016924641	0.103142930064544	0.185007635424684	0.3123364512347	0.576249972107501	0.876617586419569	PUM1	NM_014676	Homo sapiens pumilio RNA binding family member 1 (PUM1), transcript variant 2, mRNA. (from RefSeq NM_014676)
ENST00000373747.7	785.805240964723	0.089917228327256	0.18590290798623	0.235059265612492	0.627797571858321	0.899991772447523	PUM1		pumilio RNA binding family member 1 (from HGNC PUM1)
ENST00000525843.5	721.331758597989	0.101903263098866	0.187394164372899	0.297083612959867	0.58571653638856	0.881897744649401	PUM1		The sequence shown here is derived from an Ensembl automatic analysis pipeline and should be considered as preliminary data. (from UniProt H0YEH2)
ENST00000426105.6	789.339277062092	0.100980098482906	0.18537904429668	0.298174356688236	0.585029205138691	0.881391990441422	PUM1	NM_001020658	Homo sapiens pumilio RNA binding family member 1 (PUM1), transcript variant 1, mRNA. (from RefSeq NM_001020658)
ENST00000498419.5	552.306543862388	0.162540191708153	0.211046658615223	0.597009732075733	0.43972122856471	0.810369213707432	PUM1		The sequence shown here is derived from an Ensembl automatic analysis pipeline and should be considered as preliminary data. (from UniProt H0YDK8)
ENST00000440538.6	760.159190982085	0.09870739788141	0.189004852735323	0.2742596309498	0.60048858317411	0.888825169145815	PUM1		Sequence-specific RNA-binding protein that regulates translation and mRNA stability by binding the 3'-UTR of mRNA targets. May be required to support proliferation and self-renewal of stem cells (By similarity). (from UniProt Q14671)
ENST00000373741.8	795.337566028845	0.0966628083975401	0.184281591445845	0.276438703166662	0.599044974372237	0.888281940635082	PUM1		pumilio RNA binding family member 1 (from HGNC PUM1)
ENST00000373742.6	705.927019912548	0.0539625940607147	0.192297246782315	0.0790952250988397	0.778527298164731	0.947925051225453	PUM1		Sequence-specific RNA-binding protein that regulates translation and mRNA stability by binding the 3'-UTR of mRNA targets. May be required to support proliferation and self-renewal of stem cells (By similarity). (from UniProt Q14671)
ENST00000529846.5	117.122576223813	-0.0615671327287011	0.363476637771824	0.0286851147301874	0.865508131828088	0.971488719398875	PUM1		The sequence shown here is derived from an Ensembl automatic analysis pipeline and should be considered as preliminary data. (from UniProt H0YC97)
ENST00000525997.1	106.389085409848	0.0679530214339467	0.407824367514955	0.0278178213940237	0.867537841272834	0.97185567436331	PUM1		The sequence shown here is derived from an Ensembl automatic analysis pipeline and should be considered as preliminary data. (from UniProt H0YDC5)
ENST00000532678.1	132.732864193413	0.0791349213035237	0.368539203029439	0.0462261161164577	0.829765294884713	0.963484176337167	PUM1		The sequence shown here is derived from an Ensembl automatic analysis pipeline and should be considered as preliminary data. (from UniProt H0YED4)
ENST00000263694.9	827.059555335933	-0.0894803130601134	0.190196744134179	0.221914357520433	0.637585129399719	0.905318181811977	SNRNP40	NM_004814	Homo sapiens small nuclear ribonucleoprotein U5 subunit 40 (SNRNP40), mRNA. (from RefSeq NM_004814)
ENST00000373720.3	188.502669724339	0.0550941444092389	0.312652583288405	0.0312831206043285	0.859610228912295	0.969849094142902	SNRNP40		small nuclear ribonucleoprotein U5 subunit 40 (from HGNC SNRNP40)
ENST00000373703.5	567.423635816626	0.0632826891660291	0.194961725672865	0.10548339407984	0.745346014335409	0.941083399505434	PEF1	NM_012392	Homo sapiens penta-EF-hand domain containing 1 (PEF1), transcript variant 1, mRNA. (from RefSeq NM_012392)
ENST00000327300.12	1052.08261313861	-0.119285295343687	0.154747953949111	0.593669179502911	0.441003766946495	0.811396250316844	KHDRBS1	NM_006559	Homo sapiens KH RNA binding domain containing, signal transduction associated 1 (KHDRBS1), transcript variant 1, mRNA. (from RefSeq NM_006559)
ENST00000492989.1	909.023510713991	-0.0816338236414583	0.157009851494489	0.270291035142776	0.603136610282142	0.88980389328683	KHDRBS1	NM_001271878	Homo sapiens KH RNA binding domain containing, signal transduction associated 1 (KHDRBS1), transcript variant 2, mRNA. (from RefSeq NM_001271878)
ENST00000336294.10	91.8153400571315	-0.288146280948159	0.422166714894802	0.462897151500506	0.496273089139004	0.838780934245801	TMEM39B	NM_018056	Homo sapiens transmembrane protein 39B (TMEM39B), transcript variant 1, mRNA. (from RefSeq NM_018056)
ENST00000373625.8	490.321403107632	-0.159861024787743	0.195835984058455	0.664622729430633	0.414932674088582	0.797436910938654	KPNA6	NM_012316	Homo sapiens karyopherin subunit alpha 6 (KPNA6), mRNA. (from RefSeq NM_012316)
ENST00000471599.5	130.568043864616	-0.543327735984234	0.348303282493269	2.40569604571459	0.120894341416198	0.573853549516247	KPNA6		karyopherin subunit alpha 6 (from HGNC KPNA6)
ENST00000446515.1	248.228305523751	-0.0703636299095824	0.254307830866479	0.0762534529590084	0.782440325772133	0.949214188488148	KPNA6		karyopherin subunit alpha 6 (from HGNC KPNA6)
ENST00000373610.8	810.087026667146	0.185630708617025	0.182254614342868	1.04239533820228	0.307265033295507	0.736389043740735	TXLNA	NM_175852	Homo sapiens taxilin alpha (TXLNA), mRNA. (from RefSeq NM_175852)
ENST00000373609.1	810.087026667146	0.185630708617025	0.182254614342868	1.04239533820228	0.307265033295507	0.736389043740735	TXLNA		May be involved in intracellular vesicle traffic and potentially in calcium-dependent exocytosis in neuroendocrine cells. (from UniProt P40222)
ENST00000373602.9	93.3688004050066	0.431737673625468	0.398349029716887	1.19658096706663	0.274006105198273	0.714520892358297	CCDC28B	NM_024296	Homo sapiens coiled-coil domain containing 28B (CCDC28B), transcript variant 2, mRNA. (from RefSeq NM_024296)
ENST00000355082.9	930.191488169544	-0.226595033134518	0.156090457690658	2.10825885572697	0.146505927799766	0.60228821738369	EIF3I		eukaryotic translation initiation factor 3 subunit I (from HGNC EIF3I)
ENST00000373586.1	2370.51724047296	-0.21687893061464	0.147938144833868	2.15207723964539	0.142377145737979	0.597746609374294	EIF3I	NM_003757	Homo sapiens eukaryotic translation initiation factor 3 subunit I (EIF3I), mRNA. (from RefSeq NM_003757)
ENST00000373548.8	861.47747005167	-0.206935447711203	0.161092842704096	1.64443112188512	0.19971858313821	0.6566374300735	HDAC1	NM_004964	Homo sapiens histone deacetylase 1 (HDAC1), mRNA. (from RefSeq NM_004964)
ENST00000428704.1	316.404461437274	-0.205551003395428	0.221326473013087	0.859211347607172	0.35395948446459	0.763048295545119	HDAC1		histone deacetylase 1 (from HGNC HDAC1)
ENST00000329421.8	805.078954938159	0.575150579538568	0.181106100974226	10.1484831002438	0.00144420029937268	0.108444741042715	MARCKSL1	NM_023009	Homo sapiens MARCKS like 1 (MARCKSL1), transcript variant 1, mRNA. (from RefSeq NM_023009)
ENST00000455895.6	270.361931388016	0.0290143679247247	0.304137784040985	0.00908019092761947	0.924084456899526	0.985166341298198	BSDC1	NM_018045	Homo sapiens BSD domain containing 1 (BSDC1), transcript variant 2, mRNA. (from RefSeq NM_018045)
ENST00000444377.5	228.86048815281	-0.159079579436167	0.318468398628087	0.247525147995248	0.618823113021074	0.895458324173121	BSDC1	NR_125352	Homo sapiens BSD domain containing 1 (BSDC1), transcript variant 6, non-coding RNA. (from RefSeq NR_125352)
ENST00000341071.11	234.493442696099	0.0259916105715844	0.317080632410108	0.0067069390710941	0.93472949173556	0.986819586873206	BSDC1	NM_001300958	Homo sapiens BSD domain containing 1 (BSDC1), transcript variant 5, mRNA. (from RefSeq NM_001300958)
ENST00000526031.5	174.829517998191	0.298299378195162	0.378636882061938	0.62929649615937	0.427613481169597	0.803818476070566	BSDC1	NM_001143890	Homo sapiens BSD domain containing 1 (BSDC1), transcript variant 4, mRNA. (from RefSeq NM_001143890)
ENST00000419121.6	200.608349777448	0.185264004450919	0.334375170814579	0.308944654090013	0.578328510865821	0.877579061777486	BSDC1	NM_001143889	Homo sapiens BSD domain containing 1 (BSDC1), transcript variant 3, mRNA. (from RefSeq NM_001143889)
ENST00000446293.6	249.707525756488	0.0193568015385403	0.31086204560015	0.00387109265567176	0.950389144295196	0.99002158742829	BSDC1	NM_001143888	Homo sapiens BSD domain containing 1 (BSDC1), transcript variant 1, mRNA. (from RefSeq NM_001143888)
ENST00000468695.5	146.618462453214	-0.340343979963123	0.344129484916493	0.967169865518628	0.325387021904502	0.74730006713412	ZBTB8OS	NM_178547	Homo sapiens zinc finger and BTB domain containing 8 opposite strand (ZBTB8OS), transcript variant 1, mRNA. (from RefSeq NM_178547)
ENST00000373506.7	117.667620557457	-0.480910504106096	0.368147647762773	1.6777803389375	0.195219654510465	0.651835030062446	ZBTB8OS	NM_001308135	Homo sapiens zinc finger and BTB domain containing 8 opposite strand (ZBTB8OS), transcript variant 2, mRNA. (from RefSeq NM_001308135)
ENST00000436661.5	120.997331836391	-0.221936553927418	0.37557158654625	0.346399301153994	0.556158509825641	0.866790744483997	ZBTB8OS	NM_001366266	Homo sapiens zinc finger and BTB domain containing 8 opposite strand (ZBTB8OS), transcript variant 19, mRNA. (from RefSeq NM_001366266)
ENST00000414241.7	1908.79926640286	-0.233415833046324	0.130787384633895	3.17803455290374	0.0746344541380962	0.506060289049281	RBBP4	NM_001135255	Homo sapiens RB binding protein 4, chromatin remodeling factor (RBBP4), transcript variant 2, mRNA. (from RefSeq NM_001135255)
ENST00000527118.5	199.125907944286	-0.800451897718268	0.355068892994094	5.04615774453858	0.0246806093209491	0.341417364461888	RBBP4		The sequence shown here is derived from an Ensembl automatic analysis pipeline and should be considered as preliminary data. (from UniProt E9PNS2)
ENST00000373493.10	1943.27622159734	-0.225391669205609	0.13077599801001	2.96359989842334	0.085158149669741	0.525317900408979	RBBP4	NM_005610	Homo sapiens RB binding protein 4, chromatin remodeling factor (RBBP4), transcript variant 1, mRNA. (from RefSeq NM_005610)
ENST00000526193.5	296.397437685393	-0.201334155061505	0.234495753996125	0.732506308898436	0.392072000624387	0.785345144039977	RBBP4		The sequence shown here is derived from an Ensembl automatic analysis pipeline and should be considered as preliminary data. (from UniProt E9PIC4)
ENST00000492348.6	296.397437685393	-0.201334155061505	0.234495753996125	0.732506308898436	0.392072000624387	0.785345144039977	RBBP4		The sequence shown here is derived from an Ensembl automatic analysis pipeline and should be considered as preliminary data. (from UniProt E9PIC4)
ENST00000373485.5	1759.61881542357	-0.247442186980674	0.130959575751646	3.56156513174584	0.0591319594454818	0.473654364268876	RBBP4		Core histone-binding subunit that may target chromatin assembly factors, chromatin remodeling factors and histone deacetylases to their histone substrates in a manner that is regulated by nucleosomal DNA. Component of several complexes which regulate chromatin metabolism. These include the chromatin assembly factor 1 (CAF-1) complex, which is required for chromatin assembly following DNA replicat…
ENST00000477563.6	454.163262955399	-0.563527042471187	0.208674842599339	7.25009814959894	0.00708971369859801	0.2118055166897	RBBP4		The sequence shown here is derived from an Ensembl automatic analysis pipeline and should be considered as preliminary data. (from UniProt E9PNS6)
ENST00000458695.6	1759.34938592634	-0.204035960837462	0.131500321883597	2.40192832844416	0.121185786727013	0.573853549516247	RBBP4	NM_001135256	Homo sapiens RB binding protein 4, chromatin remodeling factor (RBBP4), transcript variant 3, mRNA. (from RefSeq NM_001135256)
ENST00000490500.5	265.86433944276	-0.698111040074028	0.240121728939246	8.38591782978233	0.00378139212311292	0.167001866375229	RBBP4		The sequence shown here is derived from an Ensembl automatic analysis pipeline and should be considered as preliminary data. (from UniProt E9PND5)
ENST00000445722.2	401.325807791643	-0.43548257354952	0.20142820522167	4.63203370598492	0.0313803461296704	0.373390485148204	RBBP4		The sequence shown here is derived from an Ensembl automatic analysis pipeline and should be considered as preliminary data. (from UniProt C9JPP3)
ENST00000475321.5	728.667599892882	-0.34083655503041	0.161855087923872	4.41387056218231	0.0356478700173571	0.393727907256835	RBBP4		The sequence shown here is derived from an Ensembl automatic analysis pipeline and should be considered as preliminary data. (from UniProt H0YF10)
ENST00000463378.5	820.16897706058	-0.462696762199157	0.168477221499133	7.50337200916846	0.00615835817225788	0.201034475464481	RBBP4		The sequence shown here is derived from an Ensembl automatic analysis pipeline and should be considered as preliminary data. (from UniProt H0YDK2)
ENST00000460669.5	795.378369380826	-0.356545937048905	0.166125800926337	4.58337193242103	0.0322836267455591	0.379238617791088	RBBP4		The sequence shown here is derived from an Ensembl automatic analysis pipeline and should be considered as preliminary data. (from UniProt H0YCT5)
ENST00000482190.1	616.070950868721	-0.421334125374232	0.176073856135416	5.6954352636908	0.0170090935700947	0.29971268705981	RBBP4		The sequence shown here is derived from an Ensembl automatic analysis pipeline and should be considered as preliminary data. (from UniProt H0YEU5)
ENST00000401073.7	111.522736848604	0.904871405871527	0.421599491024269	4.79400445077798	0.0285589567585511	0.359206938567935	KIAA1522	NM_020888	Homo sapiens KIAA1522 (KIAA1522), transcript variant 1, mRNA. (from RefSeq NM_020888)
ENST00000373481.7	108.484434679224	0.977303993956765	0.426962200801556	5.49606635018654	0.0190593008495178	0.315737737738304	KIAA1522	NM_001369553	Homo sapiens KIAA1522 (KIAA1522), transcript variant 4, mRNA. (from RefSeq NM_001369553)
ENST00000373480.1	107.198967426114	0.946289237298096	0.428502111203842	5.0993794851267	0.0239344041323591	0.338755561873345	KIAA1522	NM_001198972	Homo sapiens KIAA1522 (KIAA1522), transcript variant 2, mRNA. (from RefSeq NM_001198972)
ENST00000373477.8	2370.49979597483	-0.107516160583294	0.148369365971555	0.525621840148474	0.468453367333978	0.824322208587156	YARS	NM_003680	Homo sapiens tyrosyl-tRNA synthetase (YARS), mRNA. (from RefSeq NM_003680)
ENST00000616261.1	1548.64642402285	-0.135582042382	0.155445733374443	0.760719303667841	0.383103512125128	0.77949401172333	YARS		tyrosyl-tRNA synthetase (from HGNC YARS)
ENST00000629371.2	535.813912100769	0.0543912751892796	0.201693745381282	0.0727735088222374	0.787340546556952	0.950373571495361	AK2	NR_134976	Homo sapiens adenylate kinase 2 (AK2), transcript variant 9, non-coding RNA. (from RefSeq NR_134976)
ENST00000373449.7	1266.95703177248	-0.0916530332665031	0.146409212465947	0.391613613648445	0.531452435213524	0.855234332701647	AK2	NM_013411	Homo sapiens adenylate kinase 2 (AK2), transcript variant 2, mRNA. (from RefSeq NM_013411)
ENST00000672715.1	1291.68085597461	-0.12988013669894	0.144789306672222	0.803779248702142	0.369965832920001	0.771364460024409	AK2	NM_001625	Homo sapiens adenylate kinase 2 (AK2), transcript variant 1, mRNA. (from RefSeq NM_001625)
ENST00000354858.11	1046.15854765587	-0.206064137087366	0.155787071557586	1.74718735044858	0.186230712636996	0.644964714827156	AK2		Catalyzes the reversible transfer of the terminal phosphate group between ATP and AMP. This small ubiquitous enzyme involved in energy metabolism and nucleotide synthesis that is essential for maintenance and cell growth. Plays a key role in hematopoiesis. (from UniProt P54819)
ENST00000548033.5	1021.43472345374	-0.160297211386154	0.161555399243139	0.983763949584471	0.321271311002248	0.745442175958587	AK2	NM_001319142	Homo sapiens adenylate kinase 2 (AK2), transcript variant 7, mRNA. (from RefSeq NM_001319142)
ENST00000467905.5	1215.88060787982	-0.106950413708356	0.145541382212813	0.539496641699841	0.462641409324223	0.821671060185352	AK2	NM_001319141	Homo sapiens adenylate kinase 2 (AK2), transcript variant 6, mRNA. (from RefSeq NM_001319141)
ENST00000480134.5	535.813912100769	0.0543912751892796	0.201693745381282	0.0727735088222374	0.787340546556952	0.950373571495361	AK2	NM_001319143	Homo sapiens adenylate kinase 2 (AK2), transcript variant 8, mRNA. (from RefSeq NM_001319143)
ENST00000550338.5	72.8069385553781	-0.0960738137626253	0.450975506697216	0.0453264299204363	0.831404925891171	0.963654386551226	AK2		The sequence shown here is derived from an Ensembl automatic analysis pipeline and should be considered as preliminary data. (from UniProt F8VPP1)
ENST00000673291.1	508.660762926097	-0.0720300924918491	0.193043167318302	0.138866439386959	0.709410535430568	0.931950098749601	AK2		adenylate kinase 2 (from HGNC AK2)
ENST00000487289.1	510.400164908389	-0.0735764219066072	0.192874825957829	0.145141190060187	0.703222539944269	0.929578718871266	AK2		Belongs to the adenylate kinase family. (from UniProt F8VZG5)
ENST00000626911.1	72.4800466938854	-0.0449771320864416	0.460983225379599	0.00951401276809349	0.922297728319258	0.984967160569414	AK2		The sequence shown here is derived from an Ensembl automatic analysis pipeline and should be considered as preliminary data. (from UniProt F8VPP1)
ENST00000426886.1	74.3278690885729	-0.104096288701616	0.409479243028962	0.0645574928107493	0.799432467389161	0.954568952681402	SMIM12		The sequence shown here is derived from an Ensembl automatic analysis pipeline and should be considered as preliminary data. (from UniProt E5RH51)
ENST00000521580.3	137.395779867024	0.0368686847399962	0.33316070195913	0.0122696835276486	0.911799842857271	0.983394944793246	SMIM12	NM_138428	Homo sapiens small integral membrane protein 12 (SMIM12), transcript variant 3, mRNA. (from RefSeq NM_138428)
ENST00000446026.1	137.395779867024	0.0368686847399962	0.33316070195913	0.0122696835276486	0.911799842857271	0.983394944793246	SMIM12		Membrane; Single-pass membrane protein (Potential). (from UniProt Q96EX1)
ENST00000456842.1	137.395779867024	0.0368686847399962	0.33316070195913	0.0122696835276486	0.911799842857271	0.983394944793246	SMIM12		Membrane; Single-pass membrane protein (Potential). (from UniProt Q96EX1)
ENST00000423898.1	137.395779867024	0.0368686847399962	0.33316070195913	0.0122696835276486	0.911799842857271	0.983394944793246	SMIM12		Membrane; Single-pass membrane protein (Potential). (from UniProt Q96EX1)
ENST00000417239.1	134.196383881771	0.0102608014018577	0.332247942192596	0.000954803549952032	0.975349373159722	0.995575296595725	SMIM12	NM_001164824	Homo sapiens small integral membrane protein 12 (SMIM12), transcript variant 1, mRNA. (from RefSeq NM_001164824)
ENST00000650449.1	229.269755832859	-0.213310626971171	0.359537271900987	0.34928287054241	0.554519360619449	0.866268075914059	ZMYM1		Nucleus (Potential). (from UniProt Q5SVZ6)
ENST00000611874.4	229.269755832859	-0.213310626971171	0.359537271900987	0.34928287054241	0.554519360619449	0.866268075914059	ZMYM1	NM_001289088	Homo sapiens zinc finger MYM-type containing 1 (ZMYM1), transcript variant 1, mRNA. (from RefSeq NM_001289088)
ENST00000359858.9	229.269755832859	-0.213310626971171	0.359537271900987	0.34928287054241	0.554519360619449	0.866268075914059	ZMYM1	NM_024772	Homo sapiens zinc finger MYM-type containing 1 (ZMYM1), transcript variant 5, mRNA. (from RefSeq NM_024772)
ENST00000373330.1	229.269755832859	-0.213310626971171	0.359537271900987	0.34928287054241	0.554519360619449	0.866268075914059	ZMYM1	NM_001289091	Homo sapiens zinc finger MYM-type containing 1 (ZMYM1), transcript variant 2, mRNA. (from RefSeq NM_001289091)
ENST00000460428.5	270.515824918595	-0.0954111704131992	0.256991260507199	0.137150159773256	0.71113073839274	0.932216125804408	SFPQ		The sequence shown here is derived from an Ensembl automatic analysis pipeline and should be considered as preliminary data. (from UniProt H0Y9U2)
ENST00000470472.5	1104.53670940102	-0.210468085312641	0.207208157506499	1.02857924075067	0.310492596882524	0.73778477269204	SFPQ	NR_136703	Homo sapiens splicing factor proline and glutamine rich (SFPQ), transcript variant 3, non-coding RNA. (from RefSeq NR_136703)
ENST00000357214.6	2669.58592380386	-0.0966566253330526	0.17582980761102	0.302155796996246	0.582534075513311	0.879755718428052	SFPQ	NM_005066	Homo sapiens splicing factor proline and glutamine rich (SFPQ), transcript variant 1, mRNA. (from RefSeq NM_005066)
ENST00000314607.11	526.778604615846	0.415764042735797	0.298242022342152	1.99361604179414	0.157963303410584	0.617332043627076	ZMYM4	NM_005095	Homo sapiens zinc finger MYM-type containing 4 (ZMYM4), transcript variant 1, mRNA. (from RefSeq NM_005095)
ENST00000457946.1	357.765108652433	0.399991788499644	0.330358147619041	1.50357197295942	0.220122572496819	0.67366765347808	ZMYM4	NM_001350140	Homo sapiens zinc finger MYM-type containing 4 (ZMYM4), transcript variant 4, mRNA. (from RefSeq NM_001350140)
ENST00000373253.7	179.473341418875	0.625888969342716	0.321493244909756	3.83104650610794	0.050311510657857	0.449565261915119	NCDN	NM_001014841	Homo sapiens neurochondrin (NCDN), transcript variant 2, mRNA. (from RefSeq NM_001014841)
ENST00000356090.8	185.162606559868	0.616832742236932	0.316670255310219	3.83367449419563	0.0502326947603371	0.449565261915119	NCDN	NM_001014839	Homo sapiens neurochondrin (NCDN), transcript variant 1, mRNA. (from RefSeq NM_001014839)
ENST00000373243.7	185.162606559868	0.616832742236932	0.316670255310219	3.83367449419563	0.0502326947603371	0.449565261915119	NCDN	NM_014284	Homo sapiens neurochondrin (NCDN), transcript variant 3, mRNA. (from RefSeq NM_014284)
ENST00000373237.4	1244.26890554952	0.0576071486293896	0.14709667810758	0.1533324566511	0.695370870009747	0.926683864176898	PSMB2	NM_002794	Homo sapiens proteasome subunit beta 2 (PSMB2), transcript variant 1, mRNA. (from RefSeq NM_002794)
ENST00000621781.4	491.721163028185	0.0414327074819471	0.192890099442656	0.0462519446623304	0.829718471264403	0.963484176337167	PSMB2	NM_001199780	Homo sapiens proteasome subunit beta 2 (PSMB2), transcript variant 3, mRNA. (from RefSeq NM_001199780)
ENST00000251195.9	708.924330485375	-0.104602018596678	0.221631863151782	0.222423015560665	0.637199871705278	0.905147520287358	CLSPN	NM_001330490	Homo sapiens claspin (CLSPN), transcript variant 3, mRNA. (from RefSeq NM_001330490)
ENST00000318121.8	730.82255225244	-0.128580250351001	0.221258171756699	0.337375040843412	0.561348331099047	0.869219908300451	CLSPN	NM_022111	Homo sapiens claspin (CLSPN), transcript variant 1, mRNA. (from RefSeq NM_022111)
ENST00000373220.7	677.864720692662	-0.133314297477808	0.228082048257638	0.341381232741426	0.559033031219052	0.868037743773695	CLSPN	NM_001190481	Homo sapiens claspin (CLSPN), transcript variant 2, mRNA. (from RefSeq NM_001190481)
ENST00000520551.1	695.275323363843	-0.0879160916818924	0.223606686038254	0.15453545933849	0.694238250517628	0.926653538408564	CLSPN		The sequence shown here is derived from an Ensembl automatic analysis pipeline and should be considered as preliminary data. (from UniProt E7ESG2)
ENST00000373178.5	241.535099812256	-0.020807854602556	0.277293194706907	0.00562855712676935	0.940195846857154	0.988222563770623	ADPRHL2	NM_017825	Homo sapiens ADP-ribosylhydrolase like 2 (ADPRHL2), mRNA. (from RefSeq NM_017825)
ENST00000616074.4	159.457139049137	0.131603156501126	0.317204592888463	0.173262747471483	0.67722823153995	0.919507547342322	TRAPPC3	NR_073097	Homo sapiens trafficking protein particle complex 3 (TRAPPC3), transcript variant 7, non-coding RNA. (from RefSeq NR_073097)
ENST00000616395.4	238.605149082956	0.241221153266845	0.258937862724871	0.87671929735437	0.349101814563166	0.76183014546677	TRAPPC3	NM_001270894	Homo sapiens trafficking protein particle complex 3 (TRAPPC3), transcript variant 2, mRNA. (from RefSeq NM_001270894)
ENST00000617904.4	200.738110475184	0.182296333892776	0.286520614929057	0.40781382492321	0.523081212216651	0.851156608213431	TRAPPC3	NM_001270895	Homo sapiens trafficking protein particle complex 3 (TRAPPC3), transcript variant 3, mRNA. (from RefSeq NM_001270895)
ENST00000373166.8	269.148768917486	0.188716328979515	0.251918418874493	0.565831469711185	0.451920150447463	0.81687620707909	TRAPPC3	NM_014408	Homo sapiens trafficking protein particle complex 3 (TRAPPC3), transcript variant 1, mRNA. (from RefSeq NM_014408)
ENST00000373163.5	200.738110475184	0.182296333892776	0.286520614929057	0.40781382492321	0.523081212216651	0.851156608213431	TRAPPC3		May play a role in vesicular transport from endoplasmic reticulum to Golgi. (from UniProt O43617)
ENST00000373162.5	200.738110475184	0.182296333892776	0.286520614929057	0.40781382492321	0.523081212216651	0.851156608213431	TRAPPC3	NM_001270896	Homo sapiens trafficking protein particle complex 3 (TRAPPC3), transcript variant 4, mRNA. (from RefSeq NM_001270896)
ENST00000373159.1	92.9507940872286	0.0984948148228445	0.389855394143914	0.0641742629491162	0.800016000077457	0.95489549503395	TRAPPC3		The sequence shown here is derived from an Ensembl automatic analysis pipeline and should be considered as preliminary data. (from UniProt A6NKE1)
ENST00000316156.8	447.224661320478	0.511318131269631	0.241636459819722	4.57403638288675	0.032459997393199	0.379703448206609	MAP7D1	NM_001286365	Homo sapiens MAP7 domain containing 1 (MAP7D1), transcript variant 2, mRNA. (from RefSeq NM_001286365)
ENST00000373150.8	468.607184020941	0.52393130630725	0.244271158155962	4.69036507277799	0.0303322022229843	0.367445653016297	MAP7D1	NM_001286366	Homo sapiens MAP7 domain containing 1 (MAP7D1), transcript variant 3, mRNA. (from RefSeq NM_001286366)
ENST00000373151.6	454.335332881316	0.553367187717875	0.244860793082016	5.21852943458028	0.0223474414510775	0.333218687035091	MAP7D1	NM_018067	Homo sapiens MAP7 domain containing 1 (MAP7D1), transcript variant 1, mRNA. (from RefSeq NM_018067)
ENST00000469141.6	1097.37055234987	-0.238694451187937	0.208805380783524	1.3028434736332	0.253694482978504	0.701066868589272	THRAP3	NM_001321471	Homo sapiens thyroid hormone receptor associated protein 3 (THRAP3), transcript variant 2, mRNA. (from RefSeq NM_001321471)
ENST00000648638.1	1037.36595532482	-0.251741001474232	0.207294458780674	1.46992630251155	0.225357321864025	0.67818825835976	THRAP3		thyroid hormone receptor associated protein 3 (from HGNC THRAP3)
ENST00000354618.10	1097.37055234987	-0.238694451187937	0.208805380783524	1.3028434736332	0.253694482978504	0.701066868589272	THRAP3	NM_005119	Homo sapiens thyroid hormone receptor associated protein 3 (THRAP3), transcript variant 1, mRNA. (from RefSeq NM_005119)
ENST00000373116.6	547.527379814132	-0.181953609701576	0.237839184538693	0.584119212189137	0.444702235643076	0.81331856126521	MRPS15	NM_031280	Homo sapiens mitochondrial ribosomal protein S15 (MRPS15), mRNA. (from RefSeq NM_031280)
ENST00000373075.6	223.011436506479	-0.160062001210621	0.272089799216348	0.345829098150887	0.556483726018105	0.866790744483997	MEAF6	NR_073092	Homo sapiens MYST/Esa1 associated factor 6 (MEAF6), transcript variant 6, non-coding RNA. (from RefSeq NR_073092)
ENST00000296214.9	259.0400418043	-0.0791460489957103	0.261587033443181	0.0916000488084165	0.762152795282113	0.946060505128632	MEAF6	NM_001270875	Homo sapiens MYST/Esa1 associated factor 6 (MEAF6), transcript variant 2, mRNA. (from RefSeq NM_001270875)
ENST00000373074.5	209.983851730501	-0.291562662453759	0.283086273749119	1.05499672367066	0.304359096603921	0.735255460123782	MEAF6		MYST/Esa1 associated factor 6 (from HGNC MEAF6)
ENST00000373073.8	221.95975281661	-0.155809490707652	0.279494466747616	0.310669435647768	0.577269683159318	0.876865341507825	MEAF6	NM_001270876	Homo sapiens MYST/Esa1 associated factor 6 (MEAF6), transcript variant 3, mRNA. (from RefSeq NM_001270876)
ENST00000448519.2	216.090062101023	-0.159002579049151	0.27687305480744	0.329604664753333	0.565891968559977	0.871470530088835	MEAF6		Component of the NuA4 histone acetyltransferase complex which is involved in transcriptional activation of select genes principally by acetylation of nucleosomal histone H4 and H2A. This modification may both alter nucleosome - DNA interactions and promote interaction of the modified histones with other proteins which positively regulate transcription. Component of the HBO1 complex which has a hi…
ENST00000296215.8	145.139075795913	0.272228776114368	0.353078268280235	0.600979181000994	0.438204667876332	0.809947164149047	SNIP1	NM_024700	Homo sapiens Smad nuclear interacting protein 1 (SNIP1), mRNA. (from RefSeq NM_024700)
ENST00000373062.8	976.174115570171	-0.0588625285968739	0.194955896381995	0.0912829410615359	0.762552453883509	0.946060505128632	GNL2	NM_013285	Homo sapiens G protein nucleolar 2 (GNL2), transcript variant 1, mRNA. (from RefSeq NM_013285)
ENST00000538069.2	131.34792571708	-0.511662661755252	0.371584693070485	1.87859667096254	0.170493730982031	0.629362667129972	GNL2		The sequence shown here is derived from an Ensembl automatic analysis pipeline and should be considered as preliminary data. (from UniProt H0YG10)
ENST00000358011.8	132.358964967584	0.0582170226371495	0.372545457617073	0.0244571406120713	0.87572736155606	0.973375386803137	C1orf109	NM_017850	Homo sapiens chromosome 1 open reading frame 109 (C1orf109), transcript variant 3, mRNA. (from RefSeq NM_017850)
ENST00000464085.5	132.192305572053	0.0556204457896555	0.372365179517038	0.0223432511113941	0.881177579900105	0.975287743062159	C1orf109		Event=Alternative splicing; Named isoforms=2; Name=1; IsoId=Q9NX04-1; Sequence=Displayed; Name=2; IsoId=Q9NX04-2; Sequence=VSP_022733, VSP_022734; (from UniProt Q9NX04)
ENST00000491981.5	98.8799470947057	0.129449124533686	0.393285964455404	0.108742110997845	0.741580794132037	0.939903423639285	C1orf109		chromosome 1 open reading frame 109 (from HGNC C1orf109)
ENST00000327331.2	271.822879787251	-0.306900092923612	0.240471283873234	1.6223604340345	0.202762972623492	0.659828124224364	CDCA8	NM_018101	Homo sapiens cell division cycle associated 8 (CDCA8), transcript variant 2, mRNA. (from RefSeq NM_018101)
ENST00000373055.6	271.822879787251	-0.306900092923612	0.240471283873234	1.6223604340345	0.202762972623492	0.659828124224364	CDCA8	NM_001256875	Homo sapiens cell division cycle associated 8 (CDCA8), transcript variant 1, mRNA. (from RefSeq NM_001256875)
ENST00000373045.10	360.461829372654	0.143045879646534	0.248259140060628	0.334248303156571	0.563168176630929	0.869806054221848	MANEAL	NM_001113482	Homo sapiens mannosidase endo-alpha like (MANEAL), transcript variant 3, mRNA. (from RefSeq NM_001113482)
ENST00000397631.7	201.634471463229	-0.218345160471058	0.277911764978766	0.616438226454008	0.432373950969604	0.80674521658104	MANEAL	NM_001031740	Homo sapiens mannosidase endo-alpha like (MANEAL), transcript variant 1, mRNA. (from RefSeq NM_001031740)
ENST00000532512.1	100.971895221368	-0.432267127297272	0.386090946358021	1.25006415089887	0.263540225163667	0.708010711666239	MANEAL		The sequence shown here is derived from an Ensembl automatic analysis pipeline and should be considered as preliminary data. (from UniProt H0YCZ3)
ENST00000373044.3	424.729472090928	0.172212154317097	0.206673843378473	0.697421866558173	0.403651342782049	0.790869245899712	YRDC	NM_024640	Homo sapiens yrdC N6-threonylcarbamoyltransferase domain containing (YRDC), mRNA. (from RefSeq NM_024640)
ENST00000373043.1	77.3912841469941	-0.582444237945611	0.451404865104434	1.65180101799538	0.198713980087591	0.655701649745063	C1orf122		Sequence=AAH57819.1; Type=Erroneous translation; Note=Wrong choice of CDS; Sequence=BAC86950.1; Type=Erroneous translation; Note=Wrong choice of CDS; Sequence=CAH70085.1; Type=Erroneous translation; Note=Wrong choice of CDS; (from UniProt Q6ZSJ8)
ENST00000468084.1	77.3912841469941	-0.582444237945611	0.451404865104434	1.65180101799538	0.198713980087591	0.655701649745063	C1orf122	NM_001142726	Homo sapiens chromosome 1 open reading frame 122 (C1orf122), transcript variant 2, mRNA. (from RefSeq NM_001142726)
ENST00000373042.5	136.189168522922	-0.148641355391714	0.31030953644198	0.228875315818271	0.632359021652253	0.90281691296322	C1orf122	NM_198446	Homo sapiens chromosome 1 open reading frame 122 (C1orf122), transcript variant 1, mRNA. (from RefSeq NM_198446)
ENST00000373019.5	1400.64170803146	-0.132561554841204	0.154647217257206	0.734315667666948	0.391487879363197	0.785292810879708	SF3A3	NM_006802	Homo sapiens splicing factor 3a subunit 3 (SF3A3), transcript variant 1, mRNA. (from RefSeq NM_006802)
ENST00000373016.4	105.756268959702	0.332087938980751	0.353813463746884	0.89352285204847	0.344524430586327	0.759819971782015	FHL3	NM_004468	Homo sapiens four and a half LIM domains 3 (FHL3), transcript variant 1, mRNA. (from RefSeq NM_004468)
ENST00000373014.5	645.451439587361	-0.414398306028724	0.198825161879644	4.32671697435498	0.0375185447126826	0.40306130992574	UTP11	NM_016037	Homo sapiens UTP11 small subunit processome component (UTP11), mRNA. (from RefSeq NM_016037)
ENST00000397572.5	159.000995335628	-0.587774071643225	0.298149487784449	3.82367119522539	0.0505334022344844	0.449903346837369	MYCBP	NM_012333	Homo sapiens MYC binding protein (MYCBP), transcript variant 1, mRNA. (from RefSeq NM_012333)
ENST00000621281.1	154.403983958544	-0.576790008920344	0.303307285470256	3.55729040748912	0.0592844378392433	0.473654364268876	AL139260.3	NR_037635	Homo sapiens GJA9-MYCBP readthrough (GJA9-MYCBP), transcript variant 3, long non-coding RNA. (from RefSeq NR_037635)
ENST00000432648.8	377.140759187038	-0.73865704270958	0.237115694072643	9.65256145415637	0.00189087735567089	0.12545821185245	AKIRIN1	NM_024595	Homo sapiens akirin 1 (AKIRIN1), transcript variant 1, mRNA. (from RefSeq NM_024595)
ENST00000446189.6	209.03016784956	-0.698596971402168	0.297435575698016	5.52201627048439	0.0187786027887572	0.312727329310778	AKIRIN1	NM_001136275	Homo sapiens akirin 1 (AKIRIN1), transcript variant 2, mRNA. (from RefSeq NM_001136275)
ENST00000372984.8	200.867361047569	-0.503325759999064	0.289898117885578	3.00449732833823	0.0830337295795034	0.521846687695573	AKIRIN1		akirin 1 (from HGNC AKIRIN1)
ENST00000531822.1	225.943238902601	-1.15737707696492	0.284987478187401	16.3462259450215	5.27611255921923e-05	0.033193102281135	AKIRIN1		The sequence shown here is derived from an Ensembl automatic analysis pipeline and should be considered as preliminary data. (from UniProt H0YEQ5)
ENST00000372967.3	1367.4612995912	-0.00374761987176584	0.155854527624319	0.000579622067562013	0.980792512265893	0.996204995229737	NDUFS5	NM_001184979	Homo sapiens NADH:ubiquinone oxidoreductase subunit S5 (NDUFS5), transcript variant 2, mRNA. (from RefSeq NM_001184979)
ENST00000372969.8	1367.4612995912	-0.00374761987176584	0.155854527624319	0.000579622067562013	0.980792512265893	0.996204995229737	NDUFS5	NM_004552	Homo sapiens NADH:ubiquinone oxidoreductase subunit S5 (NDUFS5), transcript variant 1, mRNA. (from RefSeq NM_004552)
ENST00000437136.5	155.956804849625	-0.01950635131901	0.328631505398832	0.003506838150102	0.952778024813365	0.990526115710992	PABPC4		The sequence shown here is derived from an Ensembl automatic analysis pipeline and should be considered as preliminary data. (from UniProt H0Y6X6)
ENST00000372862.7	850.042124322867	-0.546551710897007	0.18704208112379	8.46635386301087	0.00361775878712698	0.16467039996578	PABPC4		poly(A) binding protein cytoplasmic 4 (from HGNC PABPC4)
ENST00000372857.7	877.799000387033	-0.538057671282193	0.182091001726036	8.6605476617538	0.00325173549559115	0.159202627308219	PABPC4	NM_003819	Homo sapiens poly(A) binding protein cytoplasmic 4 (PABPC4), transcript variant 2, mRNA. (from RefSeq NM_003819)
ENST00000372856.7	868.942630429132	-0.53798310770278	0.183998390786258	8.47716066210971	0.00359632976508956	0.16467039996578	PABPC4	NM_001135654	Homo sapiens poly(A) binding protein cytoplasmic 4 (PABPC4), transcript variant 3, mRNA. (from RefSeq NM_001135654)
ENST00000372858.8	903.764839101904	-0.523053365893907	0.180530027861101	8.32665348580737	0.0039067561424098	0.168642760846192	PABPC4	NM_001135653	Homo sapiens poly(A) binding protein cytoplasmic 4 (PABPC4), transcript variant 1, mRNA. (from RefSeq NM_001135653)
ENST00000421687.6	684.373262359698	-0.589899119868072	0.19982463414799	8.6311259265658	0.00330467260277514	0.159369673720382	PABPC4		The sequence shown here is derived from an Ensembl automatic analysis pipeline and should be considered as preliminary data. (from UniProt H0Y5F5)
ENST00000527718.1	277.118749873413	-0.540974819622162	0.262105836803985	4.20134940984472	0.0403918257442519	0.417104285971017	PABPC4		The sequence shown here is derived from an Ensembl automatic analysis pipeline and should be considered as preliminary data. (from UniProt H0YEU6)
ENST00000470443.5	136.701797381271	-1.16895340192288	0.38652485755811	9.05368712556168	0.00262165586765066	0.143875556150281	PABPC4		The sequence shown here is derived from an Ensembl automatic analysis pipeline and should be considered as preliminary data. (from UniProt H0YEQ8)
ENST00000474378.1	205.817590761465	-0.516922009600243	0.346117282585356	2.20310574455553	0.137732990031475	0.594411996257946	PABPC4		The sequence shown here is derived from an Ensembl automatic analysis pipeline and should be considered as preliminary data. (from UniProt H0YCC8)
ENST00000451091.2	128.599902647074	-0.805781542144008	0.349314731550185	5.27427568857765	0.0216427904740298	0.328572145937451	PABPC4		poly(A) binding protein cytoplasmic 4 (from HGNC PABPC4)
ENST00000324379.9	500.292396829685	0.0404960106222006	0.199539552012147	0.0411504897081727	0.839247715228349	0.965211799968755	PPIE	NR_036543	Homo sapiens peptidylprolyl isomerase E (PPIE), transcript variant 3, non-coding RNA. (from RefSeq NR_036543)
ENST00000356511.6	449.396512877877	-0.0980529917844635	0.201668986549092	0.235535274874636	0.627449536845397	0.899934738022066	PPIE	NM_203456	Homo sapiens peptidylprolyl isomerase E (PPIE), transcript variant 2, mRNA. (from RefSeq NM_203456)
ENST00000497370.5	300.958235193248	0.133553815152731	0.242107112999674	0.305558607259442	0.580418476388546	0.878774246171127	PPIE		PPIases accelerate the folding of proteins (By similarity). (from UniProt E9PKY5)
ENST00000470213.5	346.401344205558	-0.226580638541954	0.22110016614111	1.04217297265004	0.307316633970175	0.736389043740735	PPIE		The sequence shown here is derived from an Ensembl automatic analysis pipeline and should be considered as preliminary data. (from UniProt E9PK21)
ENST00000372835.9	354.14648321572	0.180923298931789	0.22447212570292	0.651492401180818	0.419579612057596	0.79974590898347	PPIE		PPIases accelerate the folding of proteins (By similarity). (from UniProt E9PEQ6)
ENST00000372830.5	448.877550577493	-0.0953787882729434	0.201914735206727	0.222406588229461	0.637212305350622	0.905147520287358	PPIE	NM_001195007	Homo sapiens peptidylprolyl isomerase E (PPIE), transcript variant 4, mRNA. (from RefSeq NM_001195007)
ENST00000316891.10	215.133880572195	-0.236649558358788	0.355458071873882	0.440682698441051	0.506793129846214	0.844086096703665	TRIT1	NR_132405	Homo sapiens tRNA isopentenyltransferase 1 (TRIT1), transcript variant 7, non-coding RNA. (from RefSeq NR_132405)
ENST00000372818.5	184.126603671553	-0.192513714394679	0.36010020624973	0.284259618709456	0.593922806609897	0.886205001586324	TRIT1	NM_001312691	Homo sapiens tRNA isopentenyltransferase 1 (TRIT1), transcript variant 16, mRNA. (from RefSeq NM_001312691)
ENST00000372811.9	155.724407926173	0.483636595025704	0.350361476014301	1.94176475761412	0.163477047538717	0.621970470596059	MFSD2A	NM_032793	Homo sapiens major facilitator superfamily domain containing 2A (MFSD2A), transcript variant 2, mRNA. (from RefSeq NM_032793)
ENST00000372809.5	150.038666921692	0.400796298583908	0.351480113125061	1.32100715221561	0.250411378333515	0.698971929951715	MFSD2A	NM_001136493	Homo sapiens major facilitator superfamily domain containing 2A (MFSD2A), transcript variant 1, mRNA. (from RefSeq NM_001136493)
ENST00000372797.7	1085.01446442049	0.00886473796114331	0.14934038526144	0.00352337745664499	0.952666929677805	0.990526115710992	CAP1	NM_001350480	Homo sapiens cyclase associated actin cytoskeleton regulatory protein 1 (CAP1), transcript variant 9, mRNA. (from RefSeq NM_001350480)
ENST00000372802.5	1044.56355741889	-0.0052587191830468	0.151691487156653	0.00120173107245591	0.972346078253657	0.994798606736929	CAP1	NM_001350485	Homo sapiens cyclase associated actin cytoskeleton regulatory protein 1 (CAP1), transcript variant 14, mRNA. (from RefSeq NM_001350485)
ENST00000449311.5	371.94854373848	0.0687739683837492	0.209438296653695	0.10806468786879	0.742358310798093	0.940045299417019	CAP1		Belongs to the CAP family. (from UniProt Q5T0R7)
ENST00000421589.5	444.314757696693	0.147433346137006	0.198358369426613	0.554440675843281	0.456508891813163	0.819582872934855	CAP1		Belongs to the CAP family. (from UniProt Q5T0R3)
ENST00000414893.5	248.769568843507	-0.120055510154739	0.245707067740994	0.238023994392719	0.625636946901371	0.89940242051395	CAP1		Belongs to the CAP family. (from UniProt Q5T0S3)
ENST00000372792.7	1085.01446442049	0.00886473796114331	0.14934038526144	0.00352337745664499	0.952666929677805	0.990526115710992	CAP1	NM_006367	Homo sapiens cyclase associated actin cytoskeleton regulatory protein 1 (CAP1), transcript variant 1, mRNA. (from RefSeq NM_006367)
ENST00000414281.5	452.562291787866	0.203131045270469	0.199015286870866	1.04616030434049	0.306393063525426	0.736118213738641	CAP1		Belongs to the CAP family. (from UniProt Q5T0R2)
ENST00000420216.5	410.375378266232	0.116678281607111	0.2052914532607	0.324122841152629	0.569140439332935	0.872750995935058	CAP1		Belongs to the CAP family. (from UniProt Q5T0R5)
ENST00000372798.5	1044.56355741889	-0.0052587191830468	0.151691487156653	0.00120173107245591	0.972346078253657	0.994798606736929	CAP1		Directly regulates filament dynamics and has been implicated in a number of complex developmental and morphological processes, including mRNA localization and the establishment of cell polarity. (from UniProt Q01518)
ENST00000340450.7	1044.56355741889	-0.0052587191830468	0.151691487156653	0.00120173107245591	0.972346078253657	0.994798606736929	CAP1	NM_001350484	Homo sapiens cyclase associated actin cytoskeleton regulatory protein 1 (CAP1), transcript variant 13, mRNA. (from RefSeq NM_001350484)
ENST00000372805.7	1085.01446442049	0.00886473796114331	0.14934038526144	0.00352337745664499	0.952666929677805	0.990526115710992	CAP1		Directly regulates filament dynamics and has been implicated in a number of complex developmental and morphological processes, including mRNA localization and the establishment of cell polarity. (from UniProt Q01518)
ENST00000435719.5	482.248328921357	0.161919871934028	0.19825338429217	0.669085061619626	0.413370778129541	0.79652850243581	CAP1		Belongs to the CAP family. (from UniProt Q5T0R9)
ENST00000427843.5	486.910948217253	0.198930413511268	0.196423939436395	1.02991321909555	0.310179050878491	0.73778477269204	CAP1		Belongs to the CAP family. (from UniProt Q5T0R1)
ENST00000417287.5	406.3284285125	0.117239963744116	0.205349690951576	0.327057511424712	0.567396890544121	0.872020699626511	CAP1		Belongs to the CAP family. (from UniProt Q5T0R6)
ENST00000424977.1	444.314757696693	0.147433346137006	0.198358369426613	0.554440675843281	0.456508891813163	0.819582872934855	CAP1		Belongs to the CAP family. (from UniProt Q5T0R4)
ENST00000446031.1	130.778833812136	-0.0446255495085712	0.336853882348315	0.0175518872570066	0.894601844763758	0.97761559675588	CAP1		Belongs to the CAP family. (from UniProt Q5T0R8)
ENST00000642050.1	583.373462505649	-0.22731329704277	0.181524526447004	1.56218819439574	0.211345113965614	0.666796100006038	PPT1	NM_000310	Homo sapiens palmitoyl-protein thioesterase 1 (PPT1), transcript variant 1, mRNA. (from RefSeq NM_000310)
ENST00000641471.1	559.89832337744	-0.22367732315004	0.184536924278539	1.46380458508366	0.226325740323713	0.67818825835976	PPT1		palmitoyl-protein thioesterase 1 (from HGNC PPT1)
ENST00000530076.6	183.677090819228	-0.312270925382218	0.28979140735705	1.15133681401602	0.28326948242018	0.722509945199974	PPT1		The sequence shown here is derived from an Ensembl automatic analysis pipeline and should be considered as preliminary data. (from UniProt E9PSE5)
ENST00000641083.1	473.518766828566	-0.175514746240697	0.193222876976694	0.822096477174284	0.364567917424234	0.768098219772445	PPT1		palmitoyl-protein thioesterase 1 (from HGNC PPT1)
ENST00000433473.8	557.984208588207	-0.230749168456922	0.185006145566847	1.55006802308583	0.213125399106219	0.668698689739164	PPT1		palmitoyl-protein thioesterase 1 (from HGNC PPT1)
ENST00000530704.6	212.887841739404	-0.0903186074786178	0.251594277974892	0.128745805304064	0.719735991461156	0.934767568993689	PPT1		The sequence shown here is derived from an Ensembl automatic analysis pipeline and should be considered as preliminary data. (from UniProt E9PK48)
ENST00000641319.1	449.376987267452	-0.214767461393245	0.194220101325706	1.21853268978063	0.269648804546782	0.712622973449241	PPT1		palmitoyl-protein thioesterase 1 (from HGNC PPT1)
ENST00000439754.6	474.103700149441	-0.228749642233393	0.193260489582622	1.39624630003784	0.23735307475755	0.687645668966171	PPT1	NM_001363695	Homo sapiens palmitoyl-protein thioesterase 1 (PPT1), transcript variant 3, mRNA. (from RefSeq NM_001363695)
ENST00000449045.7	372.782811950498	-0.365840187773297	0.214270952689994	2.89705858157666	0.0887413495814167	0.532512613188772	PPT1	NM_001142604	Homo sapiens palmitoyl-protein thioesterase 1 (PPT1), transcript variant 2, mRNA. (from RefSeq NM_001142604)
ENST00000529905.5	583.373462505649	-0.22731329704277	0.181524526447004	1.56218819439574	0.211345113965614	0.666796100006038	PPT1		Removes thioester-linked fatty acyl groups such as palmitate from modified cysteine residues in proteins or peptides during lysosomal degradation. Prefers acyl chain lengths of 14 to 18 carbons. (from UniProt P50897)
ENST00000641381.1	97.5278901489268	-0.68173841050334	0.371373836528777	3.33080490518485	0.0679935917973192	0.49651829076545	PPT1		palmitoyl-protein thioesterase 1 (from HGNC PPT1)
ENST00000527311.7	319.877492207395	-0.296889680143825	0.222529725529483	1.76800033363203	0.183629747223104	0.642679722591574	PPT1		The sequence shown here is derived from an Ensembl automatic analysis pipeline and should be considered as preliminary data. (from UniProt E9PIA8)
ENST00000372771.5	493.575962800849	-0.270311545405442	0.305169321540881	0.776445285882829	0.378230507252912	0.777281323547275	RLF	NM_012421	Homo sapiens rearranged L-myc fusion (RLF), mRNA. (from RefSeq NM_012421)
ENST00000372759.4	639.789409402214	-0.306241584905782	0.198740791914116	2.36525077462559	0.124063975026431	0.573853549516247	ZMPSTE24	NM_005857	Homo sapiens zinc metallopeptidase STE24 (ZMPSTE24), mRNA. (from RefSeq NM_005857)
ENST00000372718.8	210.689133216645	0.0730022362347251	0.305470618281379	0.0573635045975038	0.810712628534875	0.959050692921338	SMAP2	NM_022733	Homo sapiens small ArfGAP2 (SMAP2), transcript variant 1, mRNA. (from RefSeq NM_022733)
ENST00000372708.5	201.7570980032	0.0254786159909135	0.308094110167247	0.00685458578971065	0.934016591692236	0.986627072872487	SMAP2	NM_001198978	Homo sapiens small ArfGAP2 (SMAP2), transcript variant 3, mRNA. (from RefSeq NM_001198978)
ENST00000614549.4	201.729299102859	0.0261287704879208	0.308075764903567	0.00720993557352756	0.93233187674018	0.986447655439347	SMAP2	NM_001198979	Homo sapiens small ArfGAP2 (SMAP2), transcript variant 2, mRNA. (from RefSeq NM_001198979)
ENST00000539317.2	182.796791381915	0.018398441199845	0.31767655048411	0.0033605754142485	0.95377215032965	0.990697627026235	SMAP2	NM_001198980	Homo sapiens small ArfGAP2 (SMAP2), transcript variant 4, mRNA. (from RefSeq NM_001198980)
ENST00000427410.6	220.217404289065	-0.3117234313075	0.275095588976827	1.28166395477788	0.257589880182539	0.702984718761853	NFYC	NM_001142589	Homo sapiens nuclear transcription factor Y subunit gamma (NFYC), transcript variant 4, mRNA. (from RefSeq NM_001142589)
ENST00000447388.7	268.35823757714	-0.193899309137634	0.241407437865715	0.644181640203385	0.422200608700925	0.80081776249275	NFYC	NM_014223	Homo sapiens nuclear transcription factor Y subunit gamma (NFYC), transcript variant 2, mRNA. (from RefSeq NM_014223)
ENST00000425457.6	254.170687165686	-0.272384905104186	0.240550523336139	1.27786700895496	0.258296005874525	0.703321320680929	NFYC	NM_001142588	Homo sapiens nuclear transcription factor Y subunit gamma (NFYC), transcript variant 1, mRNA. (from RefSeq NM_001142588)
ENST00000453631.5	88.9141428318433	-0.0903908782421842	0.385098659686959	0.0550052819630409	0.814571955465209	0.96007813948406	NFYC		nuclear transcription factor Y subunit gamma (from HGNC NFYC)
ENST00000456393.6	251.623783196868	-0.26261465528328	0.244343596108362	1.15241637926169	0.283043887568198	0.722509945199974	NFYC	NM_001142587	Homo sapiens nuclear transcription factor Y subunit gamma (NFYC), transcript variant 3, mRNA. (from RefSeq NM_001142587)
ENST00000372654.5	268.35823757714	-0.193899309137634	0.241407437865715	0.644181640203385	0.422200608700925	0.80081776249275	NFYC		Stimulates the transcription of various genes by recognizing and binding to a CCAAT motif in promoters, for example in type 1 collagen, albumin and beta-actin genes. (from UniProt Q13952)
ENST00000372653.5	233.674350307148	-0.176037238384111	0.25355594490866	0.481541512809201	0.487724903148414	0.833802862221968	NFYC	NM_001142590	Homo sapiens nuclear transcription factor Y subunit gamma (NFYC), transcript variant 5, mRNA. (from RefSeq NM_001142590)
ENST00000372669.8	193.680035799154	-0.425652173045172	0.264363892961297	2.58109111923326	0.108147091368561	0.561094135606851	NFYC		nuclear transcription factor Y subunit gamma (from HGNC NFYC)
ENST00000372652.5	268.276297786942	-0.301300910436219	0.236766243100063	1.61392747883387	0.203940597235155	0.659983286559194	NFYC	NM_001308115	Homo sapiens nuclear transcription factor Y subunit gamma (NFYC), transcript variant 7, mRNA. (from RefSeq NM_001308115)
ENST00000372651.5	268.35823757714	-0.193899309137634	0.241407437865715	0.644181640203385	0.422200608700925	0.80081776249275	NFYC		Stimulates the transcription of various genes by recognizing and binding to a CCAAT motif in promoters, for example in type 1 collagen, albumin and beta-actin genes. (from UniProt Q13952)
ENST00000440226.7	268.35823757714	-0.193899309137634	0.241407437865715	0.644181640203385	0.422200608700925	0.80081776249275	NFYC		Stimulates the transcription of various genes by recognizing and binding to a CCAAT motif in promoters, for example in type 1 collagen, albumin and beta-actin genes. (from UniProt Q13952)
ENST00000525290.5	90.2021407710588	-0.110722712999076	0.381444365394412	0.0841162305793546	0.771794830331939	0.947264522228888	NFYC		The sequence shown here is derived from an Ensembl automatic analysis pipeline and should be considered as preliminary data. (from UniProt E9PI99)
ENST00000416859.6	125.933987161298	-0.725280412297547	0.319957933462145	5.09589132974936	0.0239825860544892	0.339246056540659	NFYC		nuclear transcription factor Y subunit gamma (from HGNC NFYC)
ENST00000308733.9	259.295866099949	-0.33764082819103	0.236231517299098	2.03376298273733	0.153839299413973	0.610752800083462	NFYC	NM_001308114	Homo sapiens nuclear transcription factor Y subunit gamma (NFYC), transcript variant 6, mRNA. (from RefSeq NM_001308114)
ENST00000414185.1	113.452147241329	-0.855370299699869	0.339558429116703	6.31925001556564	0.0119434133187697	0.260018060794049	NFYC		The sequence shown here is derived from an Ensembl automatic analysis pipeline and should be considered as preliminary data. (from UniProt H0Y803)
ENST00000650070.2	727.698802718662	0.0771381025907869	0.173492143415767	0.197994869613694	0.656344220744481	0.912144153812009	CTPS1	NM_001905	Homo sapiens CTP synthase 1 (CTPS1), transcript variant 1, mRNA. (from RefSeq NM_001905)
ENST00000648914.1	524.001642572934	0.0374959217535969	0.195343597362685	0.0368145105381927	0.847843192980144	0.96675205228604	CTPS1		CTP synthase 1 (from HGNC CTPS1)
ENST00000649864.1	676.157554115743	0.0811617383464166	0.180701672416111	0.202013989137683	0.653100099662772	0.910887641689038	CTPS1		CTP synthase 1 (from HGNC CTPS1)
ENST00000648020.1	368.611508066531	0.013334687558248	0.223002285674663	0.00357847290808877	0.952298726737453	0.990386474224635	CTPS1		CTP synthase 1 (from HGNC CTPS1)
ENST00000649124.1	727.698802718662	0.0771381025907869	0.173492143415767	0.197994869613694	0.656344220744481	0.912144153812009	CTPS1		Catalyzes the ATP-dependent amination of UTP to CTP with either L-glutamine or ammonia as the source of nitrogen. (from UniProt P17812)
ENST00000463285.6	470.167314831974	0.044903529191943	0.20518874914834	0.0479247154230364	0.826714592308013	0.962208002386407	CTPS1		CTP synthase 1 (from HGNC CTPS1)
ENST00000470271.5	91.4408009018788	-0.0481351622436231	0.412098138100711	0.0135843488680791	0.907215144265402	0.9816751011069	CTPS1		CTP synthase 1 (from HGNC CTPS1)
ENST00000372616.1	727.698802718662	0.0771381025907869	0.173492143415767	0.197994869613694	0.656344220744481	0.912144153812009	CTPS1		Catalyzes the ATP-dependent amination of UTP to CTP with either L-glutamine or ammonia as the source of nitrogen. (from UniProt P17812)
ENST00000649215.1	547.963301103118	0.0928539016179345	0.185587337512564	0.250971373290781	0.616391932705031	0.893796812687452	CTPS1	NM_001301237	Homo sapiens CTP synthase 1 (CTPS1), transcript variant 2, mRNA. (from RefSeq NM_001301237)
ENST00000372572.5	212.165340996696	0.135459059569663	0.325673470554948	0.174208420530363	0.676398417185276	0.919113198407472	FOXJ3	NM_001198851	Homo sapiens forkhead box J3 (FOXJ3), transcript variant 3, mRNA. (from RefSeq NM_001198851)
ENST00000372573.5	212.165340996696	0.135459059569663	0.325673470554948	0.174208420530363	0.676398417185276	0.919113198407472	FOXJ3	NM_001198850	Homo sapiens forkhead box J3 (FOXJ3), transcript variant 2, mRNA. (from RefSeq NM_001198850)
ENST00000545068.5	212.165340996696	0.135459059569663	0.325673470554948	0.174208420530363	0.676398417185276	0.919113198407472	FOXJ3		Nucleus (Potential). (from UniProt Q9UPW0)
ENST00000361776.5	201.30497481945	0.182953211350477	0.336754373714499	0.298370815436286	0.584905580309011	0.881364573068372	FOXJ3	NM_001198852	Homo sapiens forkhead box J3 (FOXJ3), transcript variant 4, mRNA. (from RefSeq NM_001198852)
ENST00000361346.6	212.165340996696	0.135459059569663	0.325673470554948	0.174208420530363	0.676398417185276	0.919113198407472	FOXJ3	NM_014947	Homo sapiens forkhead box J3 (FOXJ3), transcript variant 1, mRNA. (from RefSeq NM_014947)
ENST00000372560.3	67.981548771323	0.340339962942939	0.467170663039976	0.53781197992884	0.463340930091907	0.821671060185352	PPCS	NM_001287511	Homo sapiens phosphopantothenoylcysteine synthetase (PPCS), transcript variant 8, mRNA. (from RefSeq NM_001287511)
ENST00000372561.4	136.827336193549	0.0872712959605776	0.373405207170224	0.0548185842257709	0.814881192814495	0.960079875782757	PPCS	NM_024664	Homo sapiens phosphopantothenoylcysteine synthetase (PPCS), transcript variant 1, mRNA. (from RefSeq NM_024664)
ENST00000304979.8	336.590875267109	-0.347989013091632	0.225359302740814	2.3728889350466	0.123458392196433	0.573853549516247	PPIH	NM_006347	Homo sapiens peptidylprolyl isomerase H (PPIH), transcript variant 1, mRNA. (from RefSeq NM_006347)
ENST00000372550.5	201.835586411093	-0.508380681859977	0.275241440508529	3.37764597867316	0.0660863819883629	0.491982500357896	PPIH	NM_001330510	Homo sapiens peptidylprolyl isomerase H (PPIH), transcript variant 2, mRNA. (from RefSeq NM_001330510)
ENST00000440068.5	257.830313475679	-0.462861269955794	0.249419044832869	3.4261668120005	0.0641708816976212	0.485638416709819	PPIH		PPIases accelerate the folding of proteins (By similarity). (from UniProt C9JQD4)
ENST00000461351.1	133.5155827991	-0.566089736133049	0.321889426172441	3.06157925945867	0.0801637213203748	0.517331171582664	PPIH		PPIases accelerate the folding of proteins. It catalyzes the cis-trans isomerization of proline imidic peptide bonds in oligopeptides (By similarity). (from UniProt H0YEL5)
ENST00000321358.12	5603.3112833655	-0.219260964384063	0.128647956124471	2.900416062882	0.0885566922604388	0.532454806099417	YBX1	NM_004559	Homo sapiens Y-box binding protein 1 (YBX1), transcript variant 1, mRNA. (from RefSeq NM_004559)
ENST00000332220.10	2129.12864440128	-0.168531965356329	0.140707626051177	1.43196555465197	0.231443926632703	0.682824314519958	YBX1		The sequence shown here is derived from an Ensembl automatic analysis pipeline and should be considered as preliminary data. (from UniProt C9J5V9)
ENST00000436427.1	4899.29043670177	-0.15107402147195	0.153740370044559	0.963990271759329	0.326183575120292	0.747467464683427	YBX1	NR_132737	Homo sapiens Y-box binding protein 1 (YBX1), transcript variant 2, non-coding RNA. (from RefSeq NR_132737)
ENST00000397054.7	164.347154116781	-0.188738172842545	0.31776474869365	0.350212334469674	0.553992957290212	0.866261602228545	P3H1	NM_001146289	Homo sapiens prolyl 3-hydroxylase 1 (P3H1), transcript variant 2, mRNA. (from RefSeq NM_001146289)
ENST00000236040.8	165.404743661012	-0.187611750014406	0.318211536394112	0.34509226699673	0.556904513660312	0.866790744483997	P3H1	NM_001243246	Homo sapiens prolyl 3-hydroxylase 1 (P3H1), transcript variant 3, mRNA. (from RefSeq NM_001243246)
ENST00000296388.9	171.829296387394	-0.141736833631383	0.314318883663828	0.2021434164716	0.652996276328527	0.910887641689038	P3H1	NM_022356	Homo sapiens prolyl 3-hydroxylase 1 (P3H1), transcript variant 1, mRNA. (from RefSeq NM_022356)
ENST00000426263.9	436.1542044279	0.802978366209069	0.221087794661588	13.3248604568758	0.000261910400220049	0.0561428447651181	SLC2A1	NM_006516	Homo sapiens solute carrier family 2 member 1 (SLC2A1), mRNA. (from RefSeq NM_006516)
ENST00000630287.2	111.842080292588	1.05389712133842	0.363925592147481	8.71357785976207	0.00315848711866352	0.155934757748191	SLC2A1		solute carrier family 2 member 1 (from HGNC SLC2A1)
ENST00000475162.3	90.9098467727909	1.31308577178701	0.386813223778976	12.1624677951861	0.000487608188293271	0.0650490072467832	SLC2A1		solute carrier family 2 member 1 (from HGNC SLC2A1)
ENST00000372500.4	74.8386549913914	1.36445883552565	0.428830828700866	10.7936128813968	0.00101850903837192	0.0896138993816054	SLC2A1		Belongs to the major facilitator superfamily. Sugar transporter (TC 2.A.1.1) family. (from UniProt A6NL68)
ENST00000431635.6	856.831134439994	0.187301574762836	0.181622218757107	1.06785462695946	0.301430538006478	0.733412276372561	EBNA1BP2	NM_001159936	Homo sapiens EBNA1 binding protein 2 (EBNA1BP2), transcript variant 1, mRNA. (from RefSeq NM_001159936)
ENST00000236051.2	832.384639761828	0.2524297004588	0.186137905952529	1.84897865730322	0.173902229298962	0.632096798669272	EBNA1BP2	NM_006824	Homo sapiens EBNA1 binding protein 2 (EBNA1BP2), transcript variant 2, mRNA. (from RefSeq NM_006824)
ENST00000310955.11	992.064040596094	0.0159701975489612	0.156018400969063	0.0104925199707111	0.918412989345503	0.984228487109634	CDC20	NM_001255	Homo sapiens cell division cycle 20 (CDC20), mRNA. (from RefSeq NM_001255)
ENST00000372462.1	992.064040596094	0.0159701975489612	0.156018400969063	0.0104925199707111	0.918412989345503	0.984228487109634	CDC20		Required for full ubiquitin ligase activity of the anaphase promoting complex/cyclosome (APC/C) and may confer substrate specificity upon the complex. Is regulated by MAD2L1: in metaphase the MAD2L1-CDC20-APC/C ternary complex is inactive and in anaphase the CDC20-APC/C binary complex is active in degrading substrates. The CDC20-APC/C complex positively regulates the formation of synaptic vesicle…
ENST00000621943.4	191.321330977916	0.694135155966479	0.331456931226558	4.54889317618645	0.0329400331665756	0.381234901623312	ELOVL1	NM_001256399	Homo sapiens ELOVL fatty acid elongase 1 (ELOVL1), transcript variant 2, mRNA. (from RefSeq NM_001256399)
ENST00000413844.3	160.120870469652	0.548083657969907	0.348900469806086	2.5373545898787	0.111180923375968	0.564855322551696	ELOVL1	NM_001256401	Homo sapiens ELOVL fatty acid elongase 1 (ELOVL1), transcript variant 3, mRNA. (from RefSeq NM_001256401)
ENST00000372458.8	191.321330977916	0.694135155966479	0.331456931226558	4.54889317618645	0.0329400331665756	0.381234901623312	ELOVL1	NM_022821	Homo sapiens ELOVL fatty acid elongase 1 (ELOVL1), transcript variant 1, mRNA. (from RefSeq NM_022821)
ENST00000372457.9	274.587249824637	0.0702877443611344	0.269537427450746	0.0680926212981205	0.794134436604308	0.952642257140481	MED8	NM_201542	Homo sapiens mediator complex subunit 8 (MED8), transcript variant 5, mRNA. (from RefSeq NM_201542)
ENST00000290663.10	265.319047931806	0.0788554434458017	0.275130408792991	0.0823063404950375	0.774195922557619	0.947264522228888	MED8	NM_052877	Homo sapiens mediator complex subunit 8 (MED8), transcript variant 3, mRNA. (from RefSeq NM_052877)
ENST00000372455.4	172.93509483566	-0.0280627944201872	0.329009783824432	0.00725119483431058	0.932139001832199	0.986447655439347	MED8	NM_001001653	Homo sapiens mediator complex subunit 8 (MED8), transcript variant 4, mRNA. (from RefSeq NM_001001653)
ENST00000372425.8	98.2242832987782	0.475594206982803	0.394152928034861	1.48326885833181	0.223263778640786	0.676344433906378	HYI	NM_001190880	Homo sapiens hydroxypyruvate isomerase (putative) (HYI), transcript variant 3, mRNA. (from RefSeq NM_001190880)
ENST00000583037.5	78.9885674586017	0.195190094894499	0.417922200654818	0.219556739623975	0.639377868254191	0.906131833920561	HYI	NM_001243526	Homo sapiens hydroxypyruvate isomerase (putative) (HYI), transcript variant 4, mRNA. (from RefSeq NM_001243526)
ENST00000372434.5	89.4787364507371	0.456356323572164	0.408119525147386	1.27357116957565	0.259097798507113	0.70387486856135	HYI	NM_001330526	Homo sapiens hydroxypyruvate isomerase (putative) (HYI), transcript variant 5, mRNA. (from RefSeq NM_001330526)
ENST00000372432.5	87.7341143066428	0.238851035455525	0.401998912425658	0.355761888644579	0.550869447705756	0.865058457656611	HYI	NM_031207	Homo sapiens hydroxypyruvate isomerase (putative) (HYI), transcript variant 1, mRNA. (from RefSeq NM_031207)
ENST00000486909.1	85.9415762949678	0.246120319908838	0.404040591719485	0.373806107961627	0.54093688764658	0.859576578735109	HYI		The sequence shown here is derived from an Ensembl automatic analysis pipeline and should be considered as preliminary data. (from UniProt E7EWH8)
ENST00000359947.9	611.73149535499	0.419728093262122	0.209553612609546	4.04287074347191	0.0443583037948789	0.432377092567261	PTPRF	NM_002840	Homo sapiens protein tyrosine phosphatase receptor type F (PTPRF), transcript variant 1, mRNA. (from RefSeq NM_002840)
ENST00000438120.5	621.343842002425	0.423421962986616	0.21073700244035	4.06818967560503	0.0436980828562853	0.430005235025527	PTPRF	NM_130440	Homo sapiens protein tyrosine phosphatase receptor type F (PTPRF), transcript variant 2, mRNA. (from RefSeq NM_130440)
ENST00000412568.6	397.555592858661	0.461816498640743	0.236174779810126	3.86539247042774	0.0492916641580268	0.446332241435702	PTPRF		Protein tyrosine phosphate + H(2)O = protein tyrosine + phosphate. (from UniProt H0Y4H1)
ENST00000429895.5	507.308308673154	0.373563771955743	0.222734510387318	2.83707945527328	0.0921114944336633	0.537996339170069	PTPRF		Protein tyrosine phosphate + H(2)O = protein tyrosine + phosphate. (from UniProt H0Y6Z7)
ENST00000414879.5	452.438202737207	0.402273946937868	0.23737203142219	2.89841940239938	0.0886664558671289	0.532512613188772	PTPRF		Protein tyrosine phosphate + H(2)O = protein tyrosine + phosphate. (from UniProt H0Y7Z9)
ENST00000372407.4	309.873846749591	0.486366271294588	0.273002210328127	3.20718440438127	0.0733155459740208	0.503768189870806	PTPRF		Protein tyrosine phosphate + H(2)O = protein tyrosine + phosphate. (from UniProt H0Y380)
ENST00000372396.4	420.590112477593	0.0905878102183718	0.229925496689839	0.155776880653448	0.693074783785102	0.926127550181405	KDM4A	NM_014663	Homo sapiens lysine demethylase 4A (KDM4A), mRNA. (from RefSeq NM_014663)
ENST00000372343.8	189.734109984218	0.277388430314427	0.403176821022708	0.477530522188133	0.489543022958582	0.835220341210969	IPO13	NM_014652	Homo sapiens importin 13 (IPO13), mRNA. (from RefSeq NM_014652)
ENST00000255108.8	231.359081289041	0.717757948215117	0.39490045679969	3.37617249741938	0.06614549845668	0.492066379438696	DPH2	NM_001384	Homo sapiens diphthamide biosynthesis 2 (DPH2), transcript variant 1, mRNA. (from RefSeq NM_001384)
ENST00000472505.6	283.633889171357	-0.0734642813392335	0.304987803234466	0.0579999421917279	0.809685504083636	0.958778077182606	ATP6V0B		Belongs to the V-ATPase proteolipid subunit family. (from UniProt E9PMR1)
ENST00000532642.5	702.562934397243	0.162721445286191	0.206691825882101	0.620510621534009	0.430857599107873	0.805987096587584	ATP6V0B	NM_001294333	Homo sapiens ATPase H+ transporting V0 subunit b (ATP6V0B), transcript variant 3, mRNA. (from RefSeq NM_001294333)
ENST00000236067.8	529.648638085302	0.148978420518484	0.241104978161842	0.382191476803115	0.536432722398507	0.858295056774873	ATP6V0B	NM_001039457	Homo sapiens ATPase H+ transporting V0 subunit b (ATP6V0B), transcript variant 2, mRNA. (from RefSeq NM_001039457)
ENST00000471859.6	660.479028803388	0.216663844986169	0.216119169762058	1.00606509644835	0.315847369126576	0.742543308745269	ATP6V0B		Belongs to the V-ATPase proteolipid subunit family. (from UniProt E9PNU0)
ENST00000472174.7	804.42884894685	0.151862784949369	0.199240946689133	0.581364381787381	0.445778023234342	0.814089400771232	ATP6V0B	NM_004047	Homo sapiens ATPase H+ transporting V0 subunit b (ATP6V0B), transcript variant 1, mRNA. (from RefSeq NM_004047)
ENST00000498664.1	529.648638085302	0.148978420518484	0.241104978161842	0.382191476803115	0.536432722398507	0.858295056774873	ATP6V0B		Proton-conducting pore forming subunit of the membrane integral V0 complex of vacuolar ATPase. V-ATPase is responsible for acidifying a variety of intracellular compartments in eukaryotic cells. (from UniProt Q99437)
ENST00000372310.7	102.220542678869	-0.09306073497301	0.454184854800769	0.0421369901540203	0.837358865108912	0.964534924331275	SLC6A9	NM_001328629	Homo sapiens solute carrier family 6 member 9 (SLC6A9), transcript variant 9, mRNA. (from RefSeq NM_001328629)
ENST00000357730.6	101.009378962183	-0.115312577313391	0.45938134585279	0.0632168311837233	0.801482004399323	0.955644890051266	SLC6A9	NR_048548	Homo sapiens solute carrier family 6 member 9 (SLC6A9), transcript variant 5, non-coding RNA. (from RefSeq NR_048548)
ENST00000360584.6	101.243232468888	-0.110665961573677	0.459832218692787	0.0581163237237803	0.809498325784619	0.958778077182606	SLC6A9	NM_201649	Homo sapiens solute carrier family 6 member 9 (SLC6A9), transcript variant 2, mRNA. (from RefSeq NM_201649)
ENST00000361745.10	147.677762781214	-0.191983270964095	0.327353262856424	0.345395057405966	0.556731523807989	0.866790744483997	DMAP1	NM_001034024	Homo sapiens DNA methyltransferase 1 associated protein 1 (DMAP1), transcript variant 3, mRNA. (from RefSeq NM_001034024)
ENST00000446292.5	94.8920842452192	-0.485940493834408	0.380240101602478	1.6341459949066	0.201130556907832	0.658102331017407	DMAP1		DNA methyltransferase 1 associated protein 1 (from HGNC DMAP1)
ENST00000372289.7	147.677762781214	-0.191983270964095	0.327353262856424	0.345395057405966	0.556731523807989	0.866790744483997	DMAP1	NM_019100	Homo sapiens DNA methyltransferase 1 associated protein 1 (DMAP1), transcript variant 1, mRNA. (from RefSeq NM_019100)
ENST00000315913.9	147.677762781214	-0.191983270964095	0.327353262856424	0.345395057405966	0.556731523807989	0.866790744483997	DMAP1	NM_001034023	Homo sapiens DNA methyltransferase 1 associated protein 1 (DMAP1), transcript variant 2, mRNA. (from RefSeq NM_001034023)
ENST00000456170.6	309.915999489527	0.162979433494169	0.243273531035224	0.451892928750681	0.50143740077336	0.841714076125819	ERI3	NM_001301701	Homo sapiens ERI1 exoribonuclease family member 3 (ERI3), transcript variant 5, mRNA. (from RefSeq NM_001301701)
ENST00000372259.9	357.627135894054	0.235824273955092	0.228370300942144	1.07622146981097	0.299544379407442	0.731753597477003	ERI3		Binds 2 magnesium ions per subunit (By similarity). (from UniProt O43414)
ENST00000372257.7	526.868654067786	-0.0409680304850414	0.197747133218445	0.0429993267755435	0.835726540088705	0.964130305990296	ERI3	NM_024066	Homo sapiens ERI1 exoribonuclease family member 3 (ERI3), transcript variant 1, mRNA. (from RefSeq NM_024066)
ENST00000649995.1	420.019596401026	-0.174959655143892	0.215574183959108	0.659083877677389	0.416883555302622	0.798247027560679	ERI3		ERI1 exoribonuclease family member 3 (from HGNC ERI3)
ENST00000452396.5	246.575894073242	0.0695188224394943	0.263649930894737	0.0699255596662454	0.791445195916048	0.952168550226578	ERI3		The sequence shown here is derived from an Ensembl automatic analysis pipeline and should be considered as preliminary data. (from UniProt F6QUN3)
ENST00000457571.1	302.199549766177	-0.261451074223664	0.242042927450134	1.16440171491318	0.280554530515264	0.720078339688494	ERI3		The sequence shown here is derived from an Ensembl automatic analysis pipeline and should be considered as preliminary data. (from UniProt F6UGJ8)
ENST00000452259.5	175.075405192899	0.0435309318036255	0.309141030542385	0.0198194380525791	0.888042537845838	0.976253290378439	KIF2C		Belongs to the kinesin-like protein family. (from UniProt Q5JR91)
ENST00000372224.9	400.729447875921	-0.171831729784547	0.22686937886919	0.570210002917406	0.450175478889662	0.816012631406245	KIF2C	NM_006845	Homo sapiens kinesin family member 2C (KIF2C), transcript variant 1, mRNA. (from RefSeq NM_006845)
ENST00000455186.5	142.597468088893	-0.108466791450828	0.346724373777519	0.0970882106438467	0.755352278254121	0.944433068856951	KIF2C		kinesin family member 2C (from HGNC KIF2C)
ENST00000372217.5	362.090951406932	-0.263759533620804	0.235098425853187	1.24802011951874	0.263930960881016	0.708180857473212	KIF2C	NM_001297657	Homo sapiens kinesin family member 2C (KIF2C), transcript variant 4, mRNA. (from RefSeq NM_001297657)
ENST00000396651.8	10488.5541303788	-0.274124282626532	0.111687840034841	6.02264045763845	0.0141235006172797	0.281465339396078	RPS8	NM_001012	Homo sapiens ribosomal protein S8 (RPS8), mRNA. (from RefSeq NM_001012)
ENST00000372209.3	7883.11702759997	-0.309526168349868	0.124276332548592	6.2020450580408	0.0127602793429048	0.270185551572817	RPS8		ribosomal protein S8 (from HGNC RPS8)
ENST00000360403.7	312.990323778065	-0.0963602674278879	0.240024834193692	0.160893492315722	0.688335229054435	0.923823953452455	EIF2B3	NM_020365	Homo sapiens eukaryotic translation initiation factor 2B subunit gamma (EIF2B3), transcript variant 1, mRNA. (from RefSeq NM_020365)
ENST00000620860.4	279.153478945615	-0.115132136051083	0.247873445357017	0.21513208014855	0.642774327992319	0.907328682682434	EIF2B3	NM_001261418	Homo sapiens eukaryotic translation initiation factor 2B subunit gamma (EIF2B3), transcript variant 3, mRNA. (from RefSeq NM_001261418)
ENST00000439363.5	144.287367817826	0.102317276779725	0.342081424970843	0.0899288438139365	0.764267635460046	0.946110527990831	EIF2B3		The sequence shown here is derived from an Ensembl automatic analysis pipeline and should be considered as preliminary data. (from UniProt H0Y580)
ENST00000372183.7	283.168543987927	-0.099726041667798	0.247551679781938	0.161935737953769	0.687380547310281	0.923823953452455	EIF2B3	NM_001166588	Homo sapiens eukaryotic translation initiation factor 2B subunit gamma (EIF2B3), transcript variant 2, mRNA. (from RefSeq NM_001166588)
ENST00000372172.5	127.568157358387	0.238809025698601	0.364303977965023	0.4318246260069	0.511094987632953	0.846194955360015	HECTD3	NM_024602	Homo sapiens HECT domain E3 ubiquitin protein ligase 3 (HECTD3), mRNA. (from RefSeq NM_024602)
ENST00000652165.1	607.773588827782	-0.219123412433243	0.189922928778246	1.33044448546808	0.248726158760876	0.697289665198168	UROD		uroporphyrinogen decarboxylase (from HGNC UROD)
ENST00000650713.1	221.216443481703	-0.423031006146594	0.283821032993466	2.22129441395188	0.136118893825377	0.592375821124495	UROD		uroporphyrinogen decarboxylase (from HGNC UROD)
ENST00000651476.1	702.781934389109	-0.18340721704705	0.184938233150427	0.983476163762774	0.321342101569537	0.74548520184364	UROD	NR_036510	Homo sapiens uroporphyrinogen decarboxylase (UROD), transcript variant 2, non-coding RNA. (from RefSeq NR_036510)
ENST00000636293.1	696.600936161123	-0.227487787042068	0.18335807011949	1.53852370315958	0.214837682803849	0.670324437972509	UROD		uroporphyrinogen decarboxylase (from HGNC UROD)
ENST00000636836.1	558.487799774217	-0.204878983194715	0.212082132086433	0.933365316073122	0.333989973933274	0.753890364570347	UROD		uroporphyrinogen decarboxylase (from HGNC UROD)
ENST00000652287.1	707.443307636363	-0.228012761441798	0.179689202917098	1.60876138857796	0.204666000115547	0.660371811787947	UROD		uroporphyrinogen decarboxylase (from HGNC UROD)
ENST00000491773.6	607.801387728123	-0.219403875955475	0.189924458563622	1.33382573320651	0.248125754627035	0.696839471021953	UROD		uroporphyrinogen decarboxylase (from HGNC UROD)
ENST00000434478.6	479.718948922648	-0.242571526562622	0.21835333124508	1.2344017691951	0.266552703550134	0.709675350853224	UROD		uroporphyrinogen decarboxylase (from HGNC UROD)
ENST00000246337.9	791.581482822109	-0.194438168361889	0.180396400076001	1.16164253782189	0.28112515286383	0.720480158780387	UROD	NR_158185	Homo sapiens uroporphyrinogen decarboxylase (UROD), transcript variant 4, non-coding RNA. (from RefSeq NR_158185)
ENST00000460334.5	304.364931010217	-0.261427665774956	0.270959255719898	0.932599988845823	0.334188229711657	0.753890364570347	UROD		uroporphyrinogen decarboxylase (from HGNC UROD)
ENST00000469548.5	466.207658985222	-0.216864596808317	0.220427502969551	0.968042862575246	0.325168768786635	0.74730006713412	UROD		uroporphyrinogen decarboxylase (from HGNC UROD)
ENST00000486699.5	215.565382577217	-0.262888891275726	0.309284478285047	0.724751348036747	0.394589789541287	0.786294811357904	UROD		uroporphyrinogen decarboxylase (from HGNC UROD)
ENST00000478467.5	143.167254356571	-0.412466283380827	0.36493625688256	1.27173987686139	0.259440533802994	0.703909186948876	UROD		uroporphyrinogen decarboxylase (from HGNC UROD)
ENST00000428106.1	387.610314875026	-0.351551763521881	0.228048207358965	2.3729622992275	0.123452591530886	0.573853549516247	UROD		The sequence shown here is derived from an Ensembl automatic analysis pipeline and should be considered as preliminary data. (from UniProt H0Y5R6)
ENST00000652514.1	98.0403765886348	-0.458398918024078	0.36305025702655	1.59237572782092	0.206987036736263	0.663357144196574	UROD		uroporphyrinogen decarboxylase (from HGNC UROD)
ENST00000401061.9	96.0456637692957	0.62304698220182	0.388362716190472	2.64492290705451	0.103881196348415	0.555746673297409	MMACHC	NM_015506	Homo sapiens metabolism of cobalamin associated C (MMACHC), transcript variant 1, mRNA. (from RefSeq NM_015506)
ENST00000262746.5	4503.16859996129	-0.210863854477449	0.127015862611256	2.75747830107704	0.0968007111900048	0.547578558202071	PRDX1	NM_181696	Homo sapiens peroxiredoxin 1 (PRDX1), transcript variant 2, mRNA. (from RefSeq NM_181696)
ENST00000372079.1	1733.52794752296	-0.137289122016729	0.153111368170422	0.805233676059771	0.369533178593092	0.771199473924186	PRDX1		peroxiredoxin 1 (from HGNC PRDX1)
ENST00000319248.13	4503.16859996129	-0.210863854477449	0.127015862611256	2.75747830107704	0.0968007111900048	0.547578558202071	PRDX1	NM_181697	Homo sapiens peroxiredoxin 1 (PRDX1), transcript variant 3, mRNA. (from RefSeq NM_181697)
ENST00000447184.5	3686.31054135254	-0.270468941446511	0.12852986317453	4.42894818414901	0.0353342762971273	0.39176631666379	PRDX1		peroxiredoxin 1 (from HGNC PRDX1)
ENST00000424390.1	3686.31054135254	-0.270468941446511	0.12852986317453	4.42894818414901	0.0353342762971273	0.39176631666379	PRDX1		peroxiredoxin 1 (from HGNC PRDX1)
ENST00000372070.7	391.403176831712	0.465631814261534	0.249074659611542	3.55392400702647	0.0594048107471259	0.473654364268876	AKR1A1	NM_006066	Homo sapiens aldo-keto reductase family 1 member A1 (AKR1A1), transcript variant 1, mRNA. (from RefSeq NM_006066)
ENST00000621846.4	391.403176831712	0.465631814261534	0.249074659611542	3.55392400702647	0.0594048107471259	0.473654364268876	AKR1A1	NM_153326	Homo sapiens aldo-keto reductase family 1 member A1 (AKR1A1), transcript variant 2, mRNA. (from RefSeq NM_153326)
ENST00000434299.5	160.85332833161	0.773650404268494	0.387187129354015	4.1700343960852	0.0411449643519036	0.419471267153067	AKR1A1		aldo-keto reductase family 1 member A1 (from HGNC AKR1A1)
ENST00000351829.8	391.403176831712	0.465631814261534	0.249074659611542	3.55392400702647	0.0594048107471259	0.473654364268876	AKR1A1		aldo-keto reductase family 1 member A1 (from HGNC AKR1A1)
ENST00000437901.6	735.290294659389	-0.286194793719204	0.174234339130704	2.68790790113043	0.101112492911814	0.552962951699186	NASP		The sequence shown here is derived from an Ensembl automatic analysis pipeline and should be considered as preliminary data. (from UniProt E9PI86)
ENST00000537798.5	1500.05277021106	-0.181032664045619	0.154845875322372	1.36781869333477	0.242187016166597	0.690980179236692	NASP	NM_001195193	Homo sapiens nuclear autoantigenic sperm protein (NASP), transcript variant 4, mRNA. (from RefSeq NM_001195193)
ENST00000437362.6	60.8461410667812	-0.666349483547948	0.510571472792263	1.69882273097121	0.192442010211689	0.650128358570961	NASP		The sequence shown here is derived from an Ensembl automatic analysis pipeline and should be considered as preliminary data. (from UniProt E9PAU3)
ENST00000350030.8	1731.38635329481	-0.210276169724668	0.147776713869914	2.02508561199384	0.154720203914436	0.611630659455209	NASP	NM_002482	Homo sapiens nuclear autoantigenic sperm protein (NASP), transcript variant 2, mRNA. (from RefSeq NM_002482)
ENST00000528084.5	60.4942261267448	-0.651561099942132	0.525908731083282	1.53244841493307	0.215745352945633	0.671076950499376	NASP		The sequence shown here is derived from an Ensembl automatic analysis pipeline and should be considered as preliminary data. (from UniProt E9PKR5)
ENST00000527359.5	60.4933757427043	-1.02672847608679	0.544302870920312	3.56290172834791	0.0590843689655397	0.473581327470673	NASP		The sequence shown here is derived from an Ensembl automatic analysis pipeline and should be considered as preliminary data. (from UniProt E9PQG5)
ENST00000529333.5	60.8461410667812	-0.666349483547948	0.510571472792263	1.69882273097121	0.192442010211689	0.650128358570961	NASP		The sequence shown here is derived from an Ensembl automatic analysis pipeline and should be considered as preliminary data. (from UniProt E9PAU3)
ENST00000527470.5	193.203319810278	-0.531153165904685	0.27898702168409	3.60137181870529	0.0577319131940371	0.470608339279007	NASP		The sequence shown here is derived from an Ensembl automatic analysis pipeline and should be considered as preliminary data. (from UniProt E9PNB5)
ENST00000525515.5	357.697606063651	-0.427472279613006	0.226539507938883	3.52284056879783	0.060528625369356	0.475705330276383	NASP		The sequence shown here is derived from an Ensembl automatic analysis pipeline and should be considered as preliminary data. (from UniProt E9PPQ8)
ENST00000453748.5	60.8461410667812	-0.666349483547948	0.510571472792263	1.69882273097121	0.192442010211689	0.650128358570961	NASP		The sequence shown here is derived from an Ensembl automatic analysis pipeline and should be considered as preliminary data. (from UniProt E9PAU3)
ENST00000528238.5	780.812453156954	-0.185120460579502	0.168070357372934	1.21121975356783	0.271090687301338	0.71334614146655	NASP		The sequence shown here is derived from an Ensembl automatic analysis pipeline and should be considered as preliminary data. (from UniProt E9PRH9)
ENST00000470768.5	410.681263703454	-0.478574300206616	0.215191240463138	4.9169056703325	0.0265951091197611	0.350154340126277	NASP		The sequence shown here is derived from an Ensembl automatic analysis pipeline and should be considered as preliminary data. (from UniProt E9PPR5)
ENST00000372052.8	1266.74303781383	-0.209212638291114	0.157645173034693	1.7609915604135	0.184500885311772	0.64393797010306	NASP		nuclear autoantigenic sperm protein (from HGNC NASP)
ENST00000351223.7	1436.47123168705	-0.217483112178651	0.152441013075595	2.03413027075604	0.153802138947713	0.610752800083462	NASP	NM_152298	Homo sapiens nuclear autoantigenic sperm protein (NASP), transcript variant 3, mRNA. (from RefSeq NM_152298)
ENST00000531612.5	840.189394388138	-0.12693787048427	0.167485520329842	0.574173309756489	0.448605303618638	0.815203672453047	NASP		The sequence shown here is derived from an Ensembl automatic analysis pipeline and should be considered as preliminary data. (from UniProt H0YF33)
ENST00000534450.1	524.137430796172	-0.140358947197692	0.192359233469967	0.532799823577719	0.465432128254271	0.822670830205312	NASP		The sequence shown here is derived from an Ensembl automatic analysis pipeline and should be considered as preliminary data. (from UniProt H0YDS9)
ENST00000372025.5	233.046519195925	-0.185210658527536	0.283902070659538	0.42240062499468	0.515741603250026	0.847462801711905	TMEM69	NM_016486	Homo sapiens transmembrane protein 69 (TMEM69), mRNA. (from RefSeq NM_016486)
ENST00000361297.7	283.974937818648	0.16863800137083	0.388459796274979	0.190329562777592	0.662642466749352	0.914715977694898	MAST2	NM_015112	Homo sapiens microtubule associated serine/threonine kinase 2 (MAST2), transcript variant 1, mRNA. (from RefSeq NM_015112)
ENST00000442598.5	246.718057789484	0.514763169493078	0.303250600144283	2.96243964577062	0.0852192697343968	0.525317900408979	RAD54L	NM_001370766	Homo sapiens RAD54 like (RAD54L), transcript variant 3, mRNA. (from RefSeq NM_001370766)
ENST00000671528.1	246.718057789484	0.514763169493078	0.303250600144283	2.96243964577062	0.0852192697343968	0.525317900408979	RAD54L		RAD54 like (from HGNC RAD54L)
ENST00000371975.9	246.718057789484	0.514763169493078	0.303250600144283	2.96243964577062	0.0852192697343968	0.525317900408979	RAD54L	NM_003579	Homo sapiens RAD54 like (RAD54L), transcript variant 1, mRNA. (from RefSeq NM_003579)
ENST00000496156.5	135.612095050528	0.500628702301354	0.338673191660706	2.21500834460755	0.136674322938192	0.592762485401672	LRRC41		leucine rich repeat containing 41 (from HGNC LRRC41)
ENST00000617190.4	759.277881349641	0.230770821686557	0.204374351331673	1.27292725366151	0.259218246612051	0.703897101021031	LRRC41		Probable substrate recognition component of an ECS (Elongin BC-CUL2/5-SOCS-box protein) E3 ubiquitin ligase complex which mediates the ubiquitination and subsequent proteasomal degradation of target proteins. (from UniProt Q15345)
ENST00000617760.4	540.870788985049	0.332776410396218	0.225497866224881	2.17720712515273	0.140068439027802	0.597746609374294	LRRC41		leucine rich repeat containing 41 (from HGNC LRRC41)
ENST00000343304.10	759.277881349641	0.230770821686557	0.204374351331673	1.27292725366151	0.259218246612051	0.703897101021031	LRRC41	NM_006369	Homo sapiens leucine rich repeat containing 41 (LRRC41), mRNA. (from RefSeq NM_006369)
ENST00000615587.4	752.524457829966	0.22838383168187	0.205233144349558	1.23636469885514	0.266172816953569	0.709553999116778	LRRC41		leucine rich repeat containing 41 (from HGNC LRRC41)
ENST00000472710.2	585.242322854621	0.0713810038857907	0.225342436456135	0.100079218455775	0.751734589515541	0.943016761322811	LRRC41		leucine rich repeat containing 41 (from HGNC LRRC41)
ENST00000498402.2	437.233110861921	-0.0490756735874297	0.230761491545491	0.0450941278844255	0.831831041625613	0.963654386551226	LRRC41		leucine rich repeat containing 41 (from HGNC LRRC41)
ENST00000311672.10	1004.0481691095	0.0948525439527896	0.20580062515831	0.213644430033185	0.643925810407727	0.907764203042693	UQCRH	NM_006004	Homo sapiens ubiquinol-cytochrome c reductase hinge protein (UQCRH), transcript variant 1, mRNA. (from RefSeq NM_006004)
ENST00000489056.5	369.781037426694	0.387551240598988	0.239599838740248	2.64985177761915	0.103559551856892	0.555685400207715	UQCRH		ubiquinol-cytochrome c reductase hinge protein (from HGNC UQCRH)
ENST00000496387.5	451.263705465653	0.275682664076662	0.216505409277876	1.63592592176158	0.20088536560119	0.657986805443103	UQCRH		ubiquinol-cytochrome c reductase hinge protein (from HGNC UQCRH)
ENST00000474844.5	197.090758902179	-0.327821797862192	0.298759630932261	1.19277820559522	0.274769874794028	0.715347482136956	NSUN4	NR_045789	Homo sapiens NOP2/Sun RNA methyltransferase 4 (NSUN4), transcript variant 4, non-coding RNA. (from RefSeq NR_045789)
ENST00000307089.7	89.181933643721	-0.382459179149434	0.385382788962033	0.973627496328632	0.323777155039467	0.745971367484685	NSUN4	NR_045791	Homo sapiens NOP2/Sun RNA methyltransferase 4 (NSUN4), transcript variant 6, non-coding RNA. (from RefSeq NR_045791)
ENST00000537428.2	160.1016558005	-0.303029160969609	0.337266453933738	0.799076264537135	0.371369694806124	0.772813802334683	NSUN4	NM_001256128	Homo sapiens NOP2/Sun RNA methyltransferase 4 (NSUN4), transcript variant 3, mRNA. (from RefSeq NM_001256128)
ENST00000576409.5	429.805468115817	0.0369217730889873	0.23033411257636	0.0257367994925772	0.872544778198947	0.972408892574678	ATPAF1		The sequence shown here is derived from an Ensembl automatic analysis pipeline and should be considered as preliminary data. (from UniProt I3L448)
ENST00000542495.5	246.093796783902	0.294305152477984	0.324369544685969	0.836674038042261	0.360349733370083	0.764502070566723	ATPAF1	NM_001256418	Homo sapiens ATP synthase mitochondrial F1 complex assembly factor 1 (ATPAF1), transcript variant 4, mRNA. (from RefSeq NM_001256418)
ENST00000371937.8	429.805468115817	0.0369217730889873	0.23033411257636	0.0257367994925772	0.872544778198947	0.972408892574678	ATPAF1	NM_022745	Homo sapiens ATP synthase mitochondrial F1 complex assembly factor 1 (ATPAF1), transcript variant 1, mRNA. (from RefSeq NM_022745)
ENST00000574428.5	425.023668677411	0.0537237883847556	0.232335941225994	0.0535927544916888	0.8169255390395	0.960815412862763	ATPAF1		May play an essential role for the assembly of the mitochondrial F1-F0 complex (By similarity). (from UniProt Q5TC12)
ENST00000526821.5	204.984692331054	-0.211118578975954	0.308564164062608	0.463419639891981	0.496030121520277	0.838643349583966	ATPAF1		The sequence shown here is derived from an Ensembl automatic analysis pipeline and should be considered as preliminary data. (from UniProt H0YEW4)
ENST00000329231.8	296.280382974498	-0.186431273068045	0.244354130993442	0.578772304267972	0.446793941186958	0.814478270458563	ATPAF1	NM_001042546	Homo sapiens ATP synthase mitochondrial F1 complex assembly factor 1 (ATPAF1), transcript variant 2, mRNA. (from RefSeq NM_001042546)
ENST00000534216.5	220.586129759023	0.442789064759146	0.323852794389118	1.91427311432527	0.166489365778125	0.625909990616602	ATPAF1		The sequence shown here is derived from an Ensembl automatic analysis pipeline and should be considered as preliminary data. (from UniProt H0YD21)
ENST00000532925.5	337.63388288644	0.113374703535478	0.273319048165814	0.172699874398972	0.677723406521269	0.919618191611396	ATPAF1	NM_001243728	Homo sapiens ATP synthase mitochondrial F1 complex assembly factor 1 (ATPAF1), transcript variant 3, mRNA. (from RefSeq NM_001243728)
ENST00000487193.1	72.7142757091932	-0.489078320877796	0.413844810242628	1.3828860776246	0.239610154459234	0.688127516177967	ATPAF1		The sequence shown here is derived from an Ensembl automatic analysis pipeline and should be considered as preliminary data. (from UniProt H0YDD6)
ENST00000337817.9	306.026884756035	-0.0909903822093312	0.336282590902941	0.072973849064951	0.787055071148268	0.950373571495361	STIL	NM_001282939	Homo sapiens STIL centriolar assembly protein (STIL), transcript variant 6, mRNA. (from RefSeq NM_001282939)
ENST00000360380.7	326.180534924361	0.0348425813747264	0.331062815721325	0.0111025819215627	0.916083180088147	0.983701116957078	STIL	NM_003035	Homo sapiens STIL centriolar assembly protein (STIL), transcript variant 2, mRNA. (from RefSeq NM_003035)
ENST00000371877.7	323.867057442058	0.0441449999881878	0.330716241325465	0.0178680879251374	0.893662289297201	0.977517565167663	STIL	NM_001048166	Homo sapiens STIL centriolar assembly protein (STIL), transcript variant 1, mRNA. (from RefSeq NM_001048166)
ENST00000396221.6	319.476292172359	0.00559065144246667	0.332599720428386	0.000282749751917777	0.986584072210533	0.997602246947553	STIL	NM_001282937	Homo sapiens STIL centriolar assembly protein (STIL), transcript variant 4, mRNA. (from RefSeq NM_001282937)
ENST00000447475.6	233.97416162319	-0.108352416404167	0.386517911272384	0.0780893090748975	0.779903614087478	0.948362794730374	STIL		STIL, centriolar assembly protein (from HGNC STIL)
ENST00000371873.9	343.923193283852	-0.594351802284755	0.254135297589303	5.46605992724291	0.0193892903470933	0.317624690989615	CMPK1	NM_016308	Homo sapiens cytidine/uridine monophosphate kinase 1 (CMPK1), transcript variant 1, mRNA. (from RefSeq NM_016308)
ENST00000371871.8	221.045720887644	-0.691521364632882	0.305308226734514	5.14913892318421	0.0232579036779938	0.337251751213105	CMPK1	NR_046394	Homo sapiens cytidine/uridine monophosphate kinase 1 (CMPK1), transcript variant 3, non-coding RNA. (from RefSeq NR_046394)
ENST00000450808.2	216.630074300086	-0.423801083715453	0.285728067522489	2.18132574779251	0.13969408250488	0.597746609374294	CMPK1	NM_001136140	Homo sapiens cytidine/uridine monophosphate kinase 1 (CMPK1), transcript variant 2, mRNA. (from RefSeq NM_001136140)
ENST00000396153.7	488.427229811436	0.276473379478777	0.265924645009125	1.09680151099496	0.294969111983541	0.72925428373525	FAF1	NM_007051	Homo sapiens Fas associated factor 1 (FAF1), mRNA. (from RefSeq NM_007051)
ENST00000494400.5	302.460961698527	0.544738744076962	0.325802494299069	2.89666060691208	0.0887632653497649	0.532512613188772	FAF1		Fas associated factor 1 (from HGNC FAF1)
ENST00000371778.5	329.50385918834	0.356871152263966	0.310652356599454	1.35111496792968	0.245083291173548	0.694384200478151	FAF1		Fas associated factor 1 (from HGNC FAF1)
ENST00000371730.6	384.115028005632	0.273523726265394	0.281665384877323	0.955615488841673	0.328294029964567	0.748965051372038	EPS15		epidermal growth factor receptor pathway substrate 15 (from HGNC EPS15)
ENST00000371733.8	490.661672654026	0.245143158330617	0.251010570648601	0.96550663231605	0.325803374255242	0.74730006713412	EPS15	NM_001981	Homo sapiens epidermal growth factor receptor pathway substrate 15 (EPS15), transcript variant 1, mRNA. (from RefSeq NM_001981)
ENST00000371714.5	686.574880868283	-0.0641734350133814	0.235153768210344	0.0741281084482495	0.785418437892123	0.949727323771007	OSBPL9	NM_148908	Homo sapiens oxysterol binding protein like 9 (OSBPL9), transcript variant 5, mRNA. (from RefSeq NM_148908)
ENST00000447887.5	677.192602713308	-0.0480508428735417	0.236489264965453	0.0411131005983947	0.83931976534931	0.965211799968755	OSBPL9	NM_148909	Homo sapiens oxysterol binding protein like 9 (OSBPL9), transcript variant 7, mRNA. (from RefSeq NM_148909)
ENST00000428468.6	684.980407030297	-0.0730846045892564	0.234936422912883	0.096292468242396	0.756325016439108	0.944433068856951	OSBPL9	NM_024586	Homo sapiens oxysterol binding protein like 9 (OSBPL9), transcript variant 6, mRNA. (from RefSeq NM_024586)
ENST00000453295.5	661.836058262949	-0.02704973041408	0.24177264441251	0.0124875265702684	0.911023534672608	0.983288303730559	OSBPL9	NM_148906	Homo sapiens oxysterol binding protein like 9 (OSBPL9), transcript variant 3, mRNA. (from RefSeq NM_148906)
ENST00000489990.5	101.91944914685	-0.458352475737795	0.395852527138221	1.3131762295822	0.251820385966679	0.699682176535185	OSBPL9		Contains 1 PH domain. (from UniProt H0YE19)
ENST00000531828.5	571.57201273492	0.122031880097808	0.279118857411106	0.192098894115716	0.661175437357431	0.91460062713015	OSBPL9	NM_001330580	Homo sapiens oxysterol binding protein like 9 (OSBPL9), transcript variant 9, mRNA. (from RefSeq NM_001330580)
ENST00000361556.9	626.779090793241	0.140875038182213	0.264636926247715	0.285314467930547	0.593238895206948	0.885884578254852	OSBPL9	NM_148907	Homo sapiens oxysterol binding protein like 9 (OSBPL9), transcript variant 4, mRNA. (from RefSeq NM_148907)
ENST00000462759.5	572.798088328469	0.161040883509448	0.280537894020703	0.332123641657319	0.564411278558506	0.870303319468165	OSBPL9	NM_148904	Homo sapiens oxysterol binding protein like 9 (OSBPL9), transcript variant 1, mRNA. (from RefSeq NM_148904)
ENST00000486942.5	572.798088328469	0.161040883509448	0.280537894020703	0.332123641657319	0.564411278558506	0.870303319468165	OSBPL9	NM_148905	Homo sapiens oxysterol binding protein like 9 (OSBPL9), transcript variant 2, mRNA. (from RefSeq NM_148905)
ENST00000440943.5	306.096521855234	0.145628205392712	0.254177005024944	0.330482733573362	0.565374975229405	0.871304189428135	NRDC		Belongs to the peptidase M16 family. (from UniProt H0Y5G9)
ENST00000352171.11	668.118888665005	0.0294536381199882	0.207252813728282	0.020217034115916	0.886932602300796	0.976095019370166	NRDC	NM_001101662	Homo sapiens nardilysin convertase (NRDC), transcript variant 2, mRNA. (from RefSeq NM_001101662)
ENST00000354831.11	659.570205350264	0.0344447098342529	0.207811640480467	0.02750583083008	0.868275925918825	0.972151756864631	NRDC	NM_002525	Homo sapiens nardilysin convertase (NRDC), transcript variant 1, mRNA. (from RefSeq NM_002525)
ENST00000539524.5	610.285499599282	0.0261032988322078	0.21036124556971	0.0154188903555195	0.901178438558722	0.979896159375704	NRDC	NM_001242361	Homo sapiens nardilysin convertase (NRDC), transcript variant 3, mRNA. (from RefSeq NM_001242361)
ENST00000544028.5	522.42337800014	-0.00986027993780796	0.22991477568711	0.00183612793307475	0.965821055792221	0.992981556090387	NRDC		Belongs to the peptidase M16 family. (from UniProt F5H7V1)
ENST00000371626.8	346.717533013983	-0.449409409614288	0.232800020120176	3.68745815043651	0.0548231042649451	0.462898702580351	TXNDC12	NM_015913	Homo sapiens thioredoxin domain containing 12 (TXNDC12), transcript variant 1, mRNA. (from RefSeq NM_015913)
ENST00000472624.5	49.7374829939816	-1.20639037489579	0.506550997332707	5.55919263685171	0.018383890559845	0.310483485010715	TXNDC12		thioredoxin domain containing 12 (from HGNC TXNDC12)
ENST00000371614.2	140.958114206788	0.124531974735957	0.325048349296263	0.147458339615589	0.700976189613953	0.928513934483888	KTI12	NM_138417	Homo sapiens KTI12 chromatin associated homolog (KTI12), mRNA. (from RefSeq NM_138417)
ENST00000610127.2	49.6889808399992	-1.21224723545245	0.506147406513502	5.62138831257541	0.0177425889107467	0.307025350683375	TXNDC12		thioredoxin domain containing 12 (from HGNC TXNDC12)
ENST00000489308.6	143.152381139412	-0.0415384761482071	0.302689454788113	0.0188271171770609	0.890863271409264	0.97737755235977	BTF3L4	NM_001243767	Homo sapiens basic transcription factor 3 like 4 (BTF3L4), transcript variant 3, mRNA. (from RefSeq NM_001243767)
ENST00000313334.13	358.91810591511	-0.157624667232411	0.233520585435069	0.454705380288559	0.500108872766005	0.840664008614833	BTF3L4	NM_152265	Homo sapiens basic transcription factor 3 like 4 (BTF3L4), transcript variant 1, mRNA. (from RefSeq NM_152265)
ENST00000472944.6	232.256837854051	-0.239081665341075	0.271622571257045	0.770432508256832	0.380083285689869	0.777994141840236	BTF3L4	NM_001136497	Homo sapiens basic transcription factor 3 like 4 (BTF3L4), transcript variant 2, mRNA. (from RefSeq NM_001136497)
ENST00000484036.1	289.702794235359	-0.155543695290058	0.25239977314435	0.379389344267778	0.537930230246296	0.858578836230664	BTF3L4		The sequence shown here is derived from an Ensembl automatic analysis pipeline and should be considered as preliminary data. (from UniProt E9PL10)
ENST00000371568.8	185.265001662184	0.078539308397961	0.349584225718863	0.0508038965241155	0.82167029182995	0.961010642320862	ORC1	NM_004153	Homo sapiens origin recognition complex subunit 1 (ORC1), transcript variant 1, mRNA. (from RefSeq NM_004153)
ENST00000371566.1	185.265001662184	0.078539308397961	0.349584225718863	0.0508038965241155	0.82167029182995	0.961010642320862	ORC1		Component of the origin recognition complex (ORC) that binds origins of replication. DNA-binding is ATP-dependent, however specific DNA sequences that define origins of replication have not been identified so far. ORC is required to assemble the pre-replication complex necessary to initiate DNA replication. (from UniProt Q13415)
ENST00000257181.10	306.860306997522	-0.083001524951785	0.236135245243106	0.123486773811862	0.725283144573157	0.935671889253444	PRPF38A	NM_032864	Homo sapiens pre-mRNA processing factor 38A (PRPF38A), mRNA. (from RefSeq NM_032864)
ENST00000257177.9	628.649538046681	0.0423878207391973	0.24653415832811	0.0296066098295853	0.863385867212512	0.970845919940565	TUT4	NM_001009881	Homo sapiens terminal uridylyl transferase 4 (TUT4), transcript variant 1, mRNA. (from RefSeq NM_001009881)
ENST00000371544.7	626.996141998988	0.0731960425263683	0.247325849364627	0.0878666094982634	0.766907043938332	0.946110527990831	TUT4	NM_015269	Homo sapiens terminal uridylyl transferase 4 (TUT4), transcript variant 2, mRNA. (from RefSeq NM_015269)
ENST00000528642.5	466.383774855078	-0.0690067479619839	0.290424648732822	0.0562085145614901	0.812592129424998	0.95950216109468	TUT4		The sequence shown here is derived from an Ensembl automatic analysis pipeline and should be considered as preliminary data. (from UniProt E9PKY2)
ENST00000484723.6	342.772578745817	0.0982663939389899	0.315163793834103	0.0976302197227028	0.754692212411717	0.944342184836972	TUT4		The sequence shown here is derived from an Ensembl automatic analysis pipeline and should be considered as preliminary data. (from UniProt E9PKX1)
ENST00000371538.5	196.903082732135	-0.0883285940068092	0.315714838919943	0.0785717493057092	0.77924234330156	0.948018334707889	COA7	NM_023077	Homo sapiens cytochrome c oxidase assembly factor 7 (putative) (COA7), mRNA. (from RefSeq NM_023077)
ENST00000294353.7	187.723131564269	-0.336538040229414	0.374238328722413	0.798665583329381	0.371492637854791	0.772941376920371	ZYG11B	NM_024646	Homo sapiens zyg-11 family member B, cell cycle regulator (ZYG11B), mRNA. (from RefSeq NM_024646)
ENST00000371514.8	385.389315777905	-0.318118835146374	0.215579922851137	2.17117195051726	0.140619034160627	0.597746609374294	SCP2	NM_002979	Homo sapiens sterol carrier protein 2 (SCP2), transcript variant 1, mRNA. (from RefSeq NM_002979)
ENST00000528311.5	366.572097215501	-0.357223052397712	0.220738922703824	2.60924692276623	0.106242203908965	0.559185652807335	SCP2	NM_001193617	Homo sapiens sterol carrier protein 2 (SCP2), transcript variant 8, mRNA. (from RefSeq NM_001193617)
ENST00000371509.8	372.485534300784	-0.339052705804175	0.218811402354244	2.39323264926546	0.121861402521874	0.573853549516247	SCP2	NM_001193600	Homo sapiens sterol carrier protein 2 (SCP2), transcript variant 6, mRNA. (from RefSeq NM_001193600)
ENST00000407246.6	375.981634224658	-0.349072909570306	0.217296651358174	2.5712524517816	0.108821543789767	0.562390460197182	SCP2	NM_001193599	Homo sapiens sterol carrier protein 2 (SCP2), transcript variant 7, mRNA. (from RefSeq NM_001193599)
ENST00000430330.6	219.615037048479	-0.1806433222944	0.270632130937698	0.445704268983093	0.504382019538919	0.843607939315512	SCP2	NM_001007100	Homo sapiens sterol carrier protein 2 (SCP2), transcript variant 4, mRNA. (from RefSeq NM_001007100)
ENST00000478274.6	179.839004626706	-0.192071405088979	0.27755871748326	0.477272983681729	0.489660146384132	0.835268586757533	SCP2		The sequence shown here is derived from an Ensembl automatic analysis pipeline and should be considered as preliminary data. (from UniProt H0YF61)
ENST00000484100.5	87.6998916800727	-0.812338184747607	0.390971638998646	4.26310469433607	0.0389486753869624	0.410248938452006	SCP2		The sequence shown here is derived from an Ensembl automatic analysis pipeline and should be considered as preliminary data. (from UniProt H0YD06)
ENST00000435345.6	239.806680136593	-0.264517329722288	0.258891339943416	1.04124068780712	0.307533096231831	0.736389043740735	SCP2	NM_001007099	Homo sapiens sterol carrier protein 2 (SCP2), transcript variant 3, mRNA. (from RefSeq NM_001007099)
ENST00000636867.1	241.934696235249	-0.491151052866807	0.259190448294837	3.55688931137276	0.0592987662775143	0.473654364268876	CPT2	NM_001330589	Homo sapiens carnitine palmitoyltransferase 2 (CPT2), transcript variant 2, mRNA. (from RefSeq NM_001330589)
ENST00000636891.1	228.758290468765	-0.531716293435815	0.26238246251684	4.06632039966131	0.0437464710707308	0.430090746551913	CPT2		carnitine palmitoyltransferase 2 (from HGNC CPT2)
ENST00000637252.1	245.707885186215	-0.486017059272625	0.256130355023762	3.56605264753483	0.0589723392831594	0.473581327470673	CPT2		carnitine palmitoyltransferase 2 (from HGNC CPT2)
ENST00000636935.1	70.8084612134215	-0.40765701858891	0.458466880369118	0.783264162026192	0.376144698430578	0.775651696766388	CPT2		carnitine palmitoyltransferase 2 (from HGNC CPT2)
ENST00000635862.1	241.640160577611	-0.492869329235953	0.25937557266726	3.57667920057288	0.0585961781110915	0.472652168727718	CPT2		carnitine palmitoyltransferase 2 (from HGNC CPT2)
ENST00000371486.4	252.739407176418	-0.452822112303606	0.253845369928478	3.15197091799894	0.0758353139980465	0.508669809823007	CPT2	NM_000098	Homo sapiens carnitine palmitoyltransferase 2 (CPT2), transcript variant 1, mRNA. (from RefSeq NM_000098)
ENST00000294360.5	140.838565992963	0.106873922472011	0.306443719486093	0.121885323751911	0.726998631655607	0.9365690200289	CZIB	NM_017887	Homo sapiens CXXC motif containing zinc binding protein (CZIB), transcript variant 1, mRNA. (from RefSeq NM_017887)
ENST00000371470.8	565.725806077329	-0.202704089238599	0.195418542394289	1.0738355338361	0.300080693895675	0.732174705993144	MAGOH	NM_002370	Homo sapiens mago homolog, exon junction complex subunit (MAGOH), mRNA. (from RefSeq NM_002370)
ENST00000371466.4	394.098004822913	-0.421595175498687	0.212482814658709	3.91309085209916	0.0479114045592556	0.442747983178383	MAGOH		Component of a splicing-dependent multiprotein exon junction complex (EJC) deposited at splice junction on mRNAs. The EJC is a dynamic structure consisting of a few core proteins and several more peripheral nuclear and cytoplasmic associated factors that join the complex only transiently either during EJC assembly or during subsequent mRNA metabolism. Core components of the EJC, that remains boun…
ENST00000306052.12	169.673707670506	0.0678973994087265	0.421029389585425	0.0259789475699677	0.87195174237	0.972151756864631	LRP8	NM_004631	Homo sapiens LDL receptor related protein 8 (LRP8), transcript variant 1, mRNA. (from RefSeq NM_004631)
ENST00000658277.1	143.638654155029	-0.00189893222659275	0.445884340964598	1.80354808065886e-05	0.996611538009706	0.999600441028103	LRP8		LDL receptor related protein 8 (from HGNC LRP8)
ENST00000667377.1	163.45516955455	0.00795445808478324	0.43234067370931	0.000337025288786208	0.985353059677286	0.997288260284073	LRP8		LDL receptor related protein 8 (from HGNC LRP8)
ENST00000657895.1	145.061124498288	-0.0616065161283682	0.428179432255816	0.0205481663682718	0.886016678464533	0.976073895101928	LRP8		LDL receptor related protein 8 (from HGNC LRP8)
ENST00000662198.1	170.886127138202	0.0793183923309771	0.421168721977857	0.0354489780177971	0.850657954488719	0.967814439238662	LRP8		LDL receptor related protein 8 (from HGNC LRP8)
ENST00000668071.1	161.901509679554	0.0195544549249889	0.432225369483362	0.00203887846518569	0.963984605850842	0.992633611114483	LRP8		LDL receptor related protein 8 (from HGNC LRP8)
ENST00000465675.6	170.131362722366	0.03549774768631	0.425009724252672	0.00695407403354409	0.933540572308439	0.986566557959533	LRP8		The sequence shown here is derived from an Ensembl automatic analysis pipeline and should be considered as preliminary data. (from UniProt E9PP15)
ENST00000371454.6	162.143218695434	0.0494164967856085	0.429613439604372	0.0132037259150337	0.908518466689674	0.982282443618004	LRP8	NM_001018054	Homo sapiens LDL receptor related protein 8 (LRP8), transcript variant 4, mRNA. (from RefSeq NM_001018054)
ENST00000347547.7	160.953816260179	0.145673570922476	0.438936526226075	0.11040838630376	0.739679672038777	0.939903423639285	LRP8	NM_033300	Homo sapiens LDL receptor related protein 8 (LRP8), transcript variant 2, mRNA. (from RefSeq NM_033300)
ENST00000659993.1	142.669605539222	-0.0357089351909165	0.449783714588359	0.00625890571764387	0.936942547627568	0.987498701231275	LRP8		LDL receptor related protein 8 (from HGNC LRP8)
ENST00000371429.4	548.802822213833	-0.141119467796816	0.224777832272696	0.392211851850092	0.531139044015717	0.855234332701647	NDC1	NR_033142	Homo sapiens NDC1 transmembrane nucleoporin (NDC1), transcript variant 3, non-coding RNA. (from RefSeq NR_033142)
ENST00000371378.6	202.983869798669	-0.638818794688752	0.319458642712778	3.98155136242568	0.0460011769846059	0.438339482816837	HSPB11		heat shock protein family B (small) member 11 (from HGNC HSPB11)
ENST00000194214.9	281.045962587737	-0.594988284692237	0.277453350670871	4.57537632371599	0.0324346210391217	0.379703448206609	HSPB11	NR_133633	Homo sapiens heat shock protein family B (small) member 11 (HSPB11), transcript variant 4, non-coding RNA. (from RefSeq NR_133633)
ENST00000371377.3	205.734019121549	-0.687115146860179	0.317979367734114	4.64705544460499	0.0311068634098912	0.370974861778445	HSPB11		heat shock protein family B (small) member 11 (from HGNC HSPB11)
ENST00000371376.1	97.1689251716941	-0.520396509799797	0.401004016604188	1.66652396674504	0.196724768046922	0.653001993325927	HSPB11		The sequence shown here is derived from an Ensembl automatic analysis pipeline and should be considered as preliminary data. (from UniProt A6NG08)
ENST00000371370.8	229.12722451217	0.0250056690190344	0.270536824627428	0.00854657557995608	0.926342349655876	0.985433699654731	LRRC42	NM_001256409	Homo sapiens leucine rich repeat containing 42 (LRRC42), transcript variant 1, mRNA. (from RefSeq NM_001256409)
ENST00000319223.8	229.12722451217	0.0250056690190344	0.270536824627428	0.00854657557995608	0.926342349655876	0.985433699654731	LRRC42	NM_052940	Homo sapiens leucine rich repeat containing 42 (LRRC42), transcript variant 2, mRNA. (from RefSeq NM_052940)
ENST00000234831.10	633.172641656786	-0.034647225656171	0.197412012796024	0.0308009523637196	0.86068519859231	0.970125285037306	TMEM59	NM_004872	Homo sapiens transmembrane protein 59 (TMEM59), transcript variant 2, mRNA. (from RefSeq NM_004872)
ENST00000371348.5	347.666531101521	0.105208772581945	0.263202170593187	0.160874637488718	0.688352532817984	0.923823953452455	TMEM59		transmembrane protein 59 (from HGNC TMEM59)
ENST00000371344.5	347.666531101521	0.105208772581945	0.263202170593187	0.160874637488718	0.688352532817984	0.923823953452455	TMEM59	NM_001305050	Homo sapiens transmembrane protein 59 (TMEM59), transcript variant 4, mRNA. (from RefSeq NM_001305050)
ENST00000371341.5	347.666531101521	0.105208772581945	0.263202170593187	0.160874637488718	0.688352532817984	0.923823953452455	TMEM59	NM_001305052	Homo sapiens transmembrane protein 59 (TMEM59), transcript variant 7, mRNA. (from RefSeq NM_001305052)
ENST00000420738.5	222.445896806594	0.128752454642415	0.308839582899652	0.175142024791256	0.67558178323267	0.91889967587588	TMEM59		transmembrane protein 59 (from HGNC TMEM59)
ENST00000440019.5	222.445896806594	0.128752454642415	0.308839582899652	0.175142024791256	0.67558178323267	0.91889967587588	TMEM59		transmembrane protein 59 (from HGNC TMEM59)
ENST00000452421.5	456.973395323605	-0.0980856782457047	0.219094846457968	0.200166195106476	0.654586731555603	0.911483673185459	TMEM59		transmembrane protein 59 (from HGNC TMEM59)
ENST00000371337.3	194.401937994875	0.0112616123519231	0.286588101283894	0.00154458525121015	0.968650240464686	0.994398846891941	TMEM59	NM_001305066	Homo sapiens transmembrane protein 59 (TMEM59), transcript variant 5, mRNA. (from RefSeq NM_001305066)
ENST00000336230.10	708.727049562605	0.0187165981537431	0.197053304955442	0.00901844619639292	0.924342230022401	0.985228419618169	MRPL37		The sequence shown here is derived from an Ensembl automatic analysis pipeline and should be considered as preliminary data. (from UniProt A6NHR2)
ENST00000360840.9	1230.57335096787	-0.0182458285865459	0.167724678406019	0.011845067061671	0.913333326866425	0.983433039615688	MRPL37	NM_016491	Homo sapiens mitochondrial ribosomal protein L37 (MRPL37), transcript variant 2, mRNA. (from RefSeq NM_016491)
ENST00000605337.5	1123.59777587648	-0.0452830693268269	0.169757447602627	0.0711927862326718	0.789607936612747	0.951296648728514	MRPL37	NM_001330602	Homo sapiens mitochondrial ribosomal protein L37 (MRPL37), transcript variant 1, mRNA. (from RefSeq NM_001330602)
ENST00000398219.2	452.905098192261	-0.211897366286867	0.227292696361786	0.863849873190347	0.352663569850652	0.762531908712069	MRPL37		The sequence shown here is derived from an Ensembl automatic analysis pipeline and should be considered as preliminary data. (from UniProt H0Y4J2)
ENST00000610401.4	95.323293351544	0.45559534142752	0.415761855583865	1.21711849287584	0.269926891091072	0.71268066835488	SSBP3		single stranded DNA binding protein 3 (from HGNC SSBP3)
ENST00000371320.7	101.605697475977	0.412679455132487	0.396385938416355	1.10049513385606	0.294157468806078	0.728851251520076	SSBP3	NM_145716	Homo sapiens single stranded DNA binding protein 3 (SSBP3), transcript variant 1, mRNA. (from RefSeq NM_145716)
ENST00000371319.7	102.302613969016	0.473668699958958	0.39780679526902	1.44274842907714	0.229695102220479	0.681786792888782	SSBP3	NM_001009955	Homo sapiens single stranded DNA binding protein 3 (SSBP3), transcript variant 3, mRNA. (from RefSeq NM_001009955)
ENST00000357475.8	97.6124314554735	0.497811965575333	0.399015030677956	1.58715504630845	0.207733069677688	0.66432912536893	SSBP3	NM_018070	Homo sapiens single stranded DNA binding protein 3 (SSBP3), transcript variant 2, mRNA. (from RefSeq NM_018070)
ENST00000371281.4	294.01441802819	-0.0631146874989933	0.268463335330718	0.0550975736770312	0.814419292301721	0.96007813948406	TTC4	NM_004623	Homo sapiens tetratricopeptide repeat domain 4 (TTC4), transcript variant 1, mRNA. (from RefSeq NM_004623)
ENST00000371269.9	921.356083389123	0.451909587257811	0.18978271404734	5.68447080899938	0.0171157006246967	0.300603481559799	DHCR24	NM_014762	Homo sapiens 24-dehydrocholesterol reductase (DHCR24), mRNA. (from RefSeq NM_014762)
ENST00000647912.1	177.810103830483	0.258421236573048	0.279270498661332	0.862397087366546	0.353068752072271	0.762531908712069	DHCR24		24-dehydrocholesterol reductase (from HGNC DHCR24)
ENST00000535035.6	874.310642989387	0.445957458151293	0.189560596905869	5.54765631976474	0.0185054494956664	0.311610775885587	DHCR24		24-dehydrocholesterol reductase (from HGNC DHCR24)
ENST00000649769.1	177.809611635205	0.258369569797667	0.279019762640816	0.863622246214049	0.352727013092868	0.762531908712069	DHCR24		24-dehydrocholesterol reductase (from HGNC DHCR24)
ENST00000648728.1	177.809611635205	0.258369569797667	0.279019762640816	0.863622246214049	0.352727013092868	0.762531908712069	DHCR24		24-dehydrocholesterol reductase (from HGNC DHCR24)
ENST00000436604.2	903.363010747076	0.431797794200292	0.185964340634534	5.40594704490748	0.0200682572700806	0.321006739276538	DHCR24		Catalyzes the reduction of the delta-24 double bond of sterol intermediates. Protects cells from oxidative stress by reducing caspase 3 activity during apoptosis induced by oxidative stress. Also protects against amyloid-beta peptide-induced apoptosis. (from UniProt Q15392)
ENST00000650362.1	196.534179688081	0.00209360397672797	0.328576634084574	4.08590375400308e-05	0.994899870892747	0.999451145486871	DHCR24		24-dehydrocholesterol reductase (from HGNC DHCR24)
ENST00000648182.1	206.897691643499	0.152911735343292	0.325976736801222	0.222042396862079	0.637488101601739	0.905274781940252	DHCR24		24-dehydrocholesterol reductase (from HGNC DHCR24)
ENST00000294383.7	522.92624564578	-0.119832593870306	0.257738929943246	0.215606774948682	0.642407919346449	0.907328682682434	USP24	NM_015306	Homo sapiens ubiquitin specific peptidase 24 (USP24), mRNA. (from RefSeq NM_015306)
ENST00000371250.4	81.0894743160535	-0.217921069428506	0.404280896670121	0.289139513087122	0.590772478838196	0.884765360981133	PLPP3	NM_003713	Homo sapiens phospholipid phosphatase 3 (PLPP3), mRNA. (from RefSeq NM_003713)
ENST00000371244.9	195.263038399711	-0.0450382912720828	0.343001757080557	0.017161771854461	0.895772976938999	0.978229160953202	PRKAA2	NM_006252	Homo sapiens protein kinase AMP-activated catalytic subunit alpha 2 (PRKAA2), mRNA. (from RefSeq NM_006252)
ENST00000610361.1	190.068328517897	-0.0691401875416631	0.345468088024247	0.0398148425248337	0.841843040212664	0.965847367270522	PRKAA2		protein kinase AMP-activated catalytic subunit alpha 2 (from HGNC PRKAA2)
ENST00000371226.8	194.061300222745	-0.428926529415235	0.357339976137815	1.42313401174206	0.232888248171696	0.683775391633603	OMA1	NM_145243	Homo sapiens OMA1 zinc metallopeptidase (OMA1), mRNA. (from RefSeq NM_145243)
ENST00000371222.4	945.889072097351	0.293318954889874	0.174587308252841	2.83249291005941	0.092374866548386	0.539157936475104	JUN	NM_002228	Homo sapiens Jun proto-oncogene, AP-1 transcription factor subunit (JUN), mRNA. (from RefSeq NM_002228)
ENST00000371208.4	142.615955090842	-0.144544451625657	0.367580816040927	0.15389460281709	0.694840977193047	0.926653538408564	HOOK1	NM_015888	Homo sapiens hook microtubule tethering protein 1 (HOOK1), mRNA. (from RefSeq NM_015888)
ENST00000606498.5	151.367778759519	-0.278847887745461	0.377187068654061	0.538297584885939	0.463139120021516	0.821671060185352	TM2D1	NM_032027	Homo sapiens TM2 domain containing 1 (TM2D1), transcript variant 1, mRNA. (from RefSeq NM_032027)
ENST00000294613.9	133.411806560512	-0.2292057829664	0.384646999294562	0.350622037580052	0.553761220745858	0.866261602228545	TM2D1	NR_135162	Homo sapiens TM2 domain containing 1 (TM2D1), transcript variant 4, non-coding RNA. (from RefSeq NR_135162)
ENST00000371180.6	160.140511897824	-0.267509859575593	0.361564299819941	0.53968127193906	0.462564847703062	0.821671060185352	TM2D1	NR_135161	Homo sapiens TM2 domain containing 1 (TM2D1), transcript variant 3, non-coding RNA. (from RefSeq NR_135161)
ENST00000371177.2	92.2044156091859	-0.354208557467637	0.443708880692308	0.626560126864071	0.428619896494453	0.804429421584982	TM2D1		TM2 domain containing 1 (from HGNC TM2D1)
ENST00000371146.5	1153.14888211672	0.135091828020319	0.222830221403411	0.368919384920289	0.543593885895702	0.861353962541218	USP1	NM_001017416	Homo sapiens ubiquitin specific peptidase 1 (USP1), transcript variant 3, mRNA. (from RefSeq NM_001017416)
ENST00000339950.5	1153.14888211672	0.135091828020319	0.222830221403411	0.368919384920289	0.543593885895702	0.861353962541218	USP1	NM_003368	Homo sapiens ubiquitin specific peptidase 1 (USP1), transcript variant 1, mRNA. (from RefSeq NM_003368)
ENST00000251157.10	364.602538678881	-0.0843819102332408	0.268083359899751	0.099009074897765	0.753022038960303	0.94351551005191	DOCK7	NM_001330614	Homo sapiens dedicator of cytokinesis 7 (DOCK7), transcript variant 6, mRNA. (from RefSeq NM_001330614)
ENST00000635253.2	357.947737090849	-0.088481359244917	0.268308621942541	0.108662530292534	0.74167199396453	0.939903423639285	DOCK7	NM_001367561	Homo sapiens dedicator of cytokinesis 7 (DOCK7), transcript variant 7, mRNA. (from RefSeq NM_001367561)
ENST00000454575.6	369.055673810225	-0.0807406188329875	0.267968161570619	0.0907402679749794	0.76323815926564	0.946060505128632	DOCK7	NM_001271999	Homo sapiens dedicator of cytokinesis 7 (DOCK7), transcript variant 1, mRNA. (from RefSeq NM_001271999)
ENST00000340370.10	360.276361143466	-0.0696855691529946	0.267825868964113	0.0676924061108224	0.794726748572857	0.952921194314876	DOCK7	NM_033407	Homo sapiens dedicator of cytokinesis 7 (DOCK7), transcript variant 2, mRNA. (from RefSeq NM_033407)
ENST00000634264.1	366.931162731498	-0.0655369652176327	0.267609876118518	0.0599792885904975	0.806528678722144	0.957685815979006	DOCK7	NM_001272000	Homo sapiens dedicator of cytokinesis 7 (DOCK7), transcript variant 3, mRNA. (from RefSeq NM_001272000)
ENST00000635123.1	371.384297862842	-0.0618685831987667	0.267504699677547	0.0535030784057824	0.81707605677601	0.960815412862763	DOCK7	NM_001272001	Homo sapiens dedicator of cytokinesis 7 (DOCK7), transcript variant 4, mRNA. (from RefSeq NM_001272001)
ENST00000647818.1	95.6856410223319	0.562171932839987	0.424534464052772	1.80928022842094	0.178594597373757	0.636690057659443	ALG6		ALG6, alpha-1,3-glucosyltransferase (from HGNC ALG6)
ENST00000603108.6	144.588540065607	0.440369579163473	0.353440138825539	1.58548183464609	0.207972843150489	0.664366778501024	ALG6		ALG6, alpha-1,3-glucosyltransferase (from HGNC ALG6)
ENST00000650494.1	87.3168716584351	0.446220751703241	0.43264849985298	1.08753872284963	0.297017192375918	0.730026576321836	ALG6		ALG6, alpha-1,3-glucosyltransferase (from HGNC ALG6)
ENST00000263440.6	244.493104535285	0.181844065523212	0.290913005492518	0.392924414219749	0.530766197233067	0.85511763516447	ALG6	NM_013339	Homo sapiens ALG6 alpha-1,3-glucosyltransferase (ALG6), mRNA. (from RefSeq NM_013339)
ENST00000649570.1	116.276980925392	0.476803922141081	0.379545786033107	1.61965542530978	0.203139840290008	0.659983286559194	ALG6		ALG6, alpha-1,3-glucosyltransferase (from HGNC ALG6)
ENST00000371092.7	302.865400334372	-0.350550034669013	0.273457655365252	1.6337243436198	0.201188692429554	0.658206679641694	ITGB3BP	NM_001206739	Homo sapiens integrin subunit beta 3 binding protein (ITGB3BP), transcript variant 1, mRNA. (from RefSeq NM_001206739)
ENST00000271002.14	302.841996932837	-0.339460421954994	0.273125370998103	1.53594402683677	0.215222539747648	0.670615773467765	ITGB3BP	NM_014288	Homo sapiens integrin subunit beta 3 binding protein (ITGB3BP), transcript variant 2, mRNA. (from RefSeq NM_014288)
ENST00000489099.5	270.758832200763	-0.223043377929171	0.291455103565981	0.584455028116906	0.444571371136826	0.81331856126521	ITGB3BP	NR_045147	Homo sapiens integrin subunit beta 3 binding protein (ITGB3BP), transcript variant 3, non-coding RNA. (from RefSeq NR_045147)
ENST00000650546.1	369.197297813502	-0.015502845520409	0.229373724111404	0.00455542201679293	0.946188544707115	0.989137955952417	PGM1		phosphoglucomutase 1 (from HGNC PGM1)
ENST00000371084.8	397.576430369921	-0.0372528360531498	0.222146373938071	0.0280357722757003	0.867024749857296	0.971730015651267	PGM1	NM_002633	Homo sapiens phosphoglucomutase 1 (PGM1), transcript variant 1, mRNA. (from RefSeq NM_002633)
ENST00000540265.5	266.382191162745	-0.172325764772243	0.254785518333147	0.454223804879987	0.500335931718332	0.840821841831665	PGM1	NM_001172819	Homo sapiens phosphoglucomutase 1 (PGM1), transcript variant 3, mRNA. (from RefSeq NM_001172819)
ENST00000371083.4	351.936770854966	-0.192316032848652	0.230465851248033	0.691586467952845	0.405625287824643	0.791987716515535	PGM1	NM_001172818	Homo sapiens phosphoglucomutase 1 (PGM1), transcript variant 2, mRNA. (from RefSeq NM_001172818)
ENST00000294428.7	230.724830697062	-0.0129224024099551	0.359606385703572	0.00129190927847844	0.971327697712828	0.994648493099521	RAVER2	NM_001366165	Homo sapiens ribonucleoprotein, PTB binding 2 (RAVER2), transcript variant 1, mRNA. (from RefSeq NM_001366165)
ENST00000371072.8	242.578585941049	0.0104344439096513	0.357573136137892	0.000853116941826215	0.97669856875032	0.995575296595725	RAVER2	NM_018211	Homo sapiens ribonucleoprotein, PTB binding 2 (RAVER2), transcript variant 2, mRNA. (from RefSeq NM_018211)
ENST00000342505.5	301.161429915928	0.184474073051796	0.277920445689413	0.443281210363423	0.50554299175967	0.843749133781363	JAK1	NM_002227	Homo sapiens Janus kinase 1 (JAK1), transcript variant 1, mRNA. (from RefSeq NM_002227)
ENST00000673046.1	290.30852402152	0.266183867379492	0.283309907543998	0.89135504391021	0.34511036788443	0.760643995653529	JAK1		Janus kinase 1 (from HGNC JAK1)
ENST00000672247.1	301.161429915928	0.184474073051796	0.277920445689413	0.443281210363423	0.50554299175967	0.843749133781363	JAK1	NM_001321855	Homo sapiens Janus kinase 1 (JAK1), transcript variant 6, mRNA. (from RefSeq NM_001321855)
ENST00000672434.1	301.161429915928	0.184474073051796	0.277920445689413	0.443281210363423	0.50554299175967	0.843749133781363	JAK1	NM_001321854	Homo sapiens Janus kinase 1 (JAK1), transcript variant 5, mRNA. (from RefSeq NM_001321854)
ENST00000672574.1	122.920560616261	-0.0666203267632075	0.38003628967684	0.0305834923555253	0.861172851998412	0.970268224813779	JAK1		Janus kinase 1 (from HGNC JAK1)
ENST00000673246.1	250.980540507521	0.39603837249491	0.296990900677091	1.81416057027801	0.178009935246825	0.636259196752894	JAK1		Janus kinase 1 (from HGNC JAK1)
ENST00000673254.1	277.355737286184	0.233617403115696	0.282787278274966	0.689000691659118	0.406504490620153	0.792424732362536	JAK1		Janus kinase 1 (from HGNC JAK1)
ENST00000671954.1	301.161429915928	0.184474073051796	0.277920445689413	0.443281210363423	0.50554299175967	0.843749133781363	JAK1	NM_001321852	Homo sapiens Janus kinase 1 (JAK1), transcript variant 3, mRNA. (from RefSeq NM_001321852)
ENST00000672179.1	301.161429915928	0.184474073051796	0.277920445689413	0.443281210363423	0.50554299175967	0.843749133781363	JAK1	NM_001321856	Homo sapiens Janus kinase 1 (JAK1), transcript variant 7, mRNA. (from RefSeq NM_001321856)
ENST00000671929.1	301.161429915928	0.184474073051796	0.277920445689413	0.443281210363423	0.50554299175967	0.843749133781363	JAK1		Janus kinase 1 (from HGNC JAK1)
ENST00000545314.5	178.226093366197	-0.24433062184222	0.306995256471108	0.62879661067899	0.4277970688288	0.803912221808301	AK4	NM_203464	Homo sapiens adenylate kinase 4 (AK4), transcript variant 3, mRNA. (from RefSeq NM_203464)
ENST00000546702.5	143.408688155257	-0.346545720224182	0.347347583373045	0.983084506591254	0.321438475786967	0.74548520184364	AK4	NM_001330616	Homo sapiens adenylate kinase 4 (AK4), transcript variant 4, mRNA. (from RefSeq NM_001330616)
ENST00000395334.6	178.226093366197	-0.24433062184222	0.306995256471108	0.62879661067899	0.4277970688288	0.803912221808301	AK4	NM_001005353	Homo sapiens adenylate kinase 4 (AK4), transcript variant 1, mRNA. (from RefSeq NM_001005353)
ENST00000327299.8	178.226093366197	-0.24433062184222	0.306995256471108	0.62879661067899	0.4277970688288	0.803912221808301	AK4	NM_013410	Homo sapiens adenylate kinase 4 (AK4), transcript variant 2, mRNA. (from RefSeq NM_013410)
ENST00000494710.6	123.505292638493	0.0540521902619121	0.392651773052235	0.0189306309698338	0.890565542394456	0.977307124223461	DNAJC6		DnaJ heat shock protein family (Hsp40) member C6 (from HGNC DNAJC6)
ENST00000263441.11	204.175045335329	0.0963060728516863	0.315141858764351	0.0937779377668022	0.759428133908991	0.945317620427155	DNAJC6	NM_001256865	Homo sapiens DnaJ heat shock protein family (Hsp40) member C6 (DNAJC6), transcript variant 3, mRNA. (from RefSeq NM_001256865)
ENST00000395325.7	205.969467546517	0.113084618323924	0.314937752958848	0.129590997573786	0.718856484032542	0.934518870619002	DNAJC6	NM_014787	Homo sapiens DnaJ heat shock protein family (Hsp40) member C6 (DNAJC6), transcript variant 2, mRNA. (from RefSeq NM_014787)
ENST00000371069.5	206.043222593777	0.11454976841507	0.314640871683932	0.133234260083725	0.715101937463975	0.933664250694804	DNAJC6	NM_001256864	Homo sapiens DnaJ heat shock protein family (Hsp40) member C6 (DNAJC6), transcript variant 1, mRNA. (from RefSeq NM_001256864)
ENST00000371059.7	160.777815266542	0.0032433014650964	0.369732260629409	7.70087810337827e-05	0.992998282052611	0.998627708685638	LEPR	NM_001198687	Homo sapiens leptin receptor (LEPR), transcript variant 4, mRNA. (from RefSeq NM_001198687)
ENST00000371060.7	166.03885784951	-0.02036741856982	0.369458371750752	0.00303726478183819	0.956049725830116	0.991183792477339	LEPR	NM_001003679	Homo sapiens leptin receptor (LEPR), transcript variant 3, mRNA. (from RefSeq NM_001003679)
ENST00000349533.10	160.733310803526	-0.00212241841605459	0.370136614265837	3.28824397968219e-05	0.995424698710391	0.999451145486871	LEPR	NM_002303	Homo sapiens leptin receptor (LEPR), transcript variant 1, mRNA. (from RefSeq NM_002303)
ENST00000344610.12	159.308230759225	0.00343383869914406	0.370392153099192	8.60155883657399e-05	0.992600158497102	0.998502021968647	LEPR	NM_001198688	Homo sapiens leptin receptor (LEPR), transcript variant 5, mRNA. (from RefSeq NM_001198688)
ENST00000616738.4	166.03885784951	-0.02036741856982	0.369458371750752	0.00303726478183819	0.956049725830116	0.991183792477339	LEPR	NM_001198689	Homo sapiens leptin receptor (LEPR), transcript variant 6, mRNA. (from RefSeq NM_001198689)
ENST00000371058.1	159.308230759225	0.00343383869914406	0.370392153099192	8.60155883657399e-05	0.992600158497102	0.998502021968647	LEPR		Receptor for obesity factor (leptin). On ligand binding, mediates signaling through JAK2/STAT3. Involved in the regulation of fat metabolism and, in a hematopoietic pathway, required for normal lymphopoiesis. May play a role in reproduction. Can also mediate the ERK/FOS signaling pathway (By similarity). (from UniProt P48357)
ENST00000371018.7	208.648443553997	-0.337929523516699	0.391771223894244	0.731844512209179	0.392285962912951	0.7853861219651	MIER1	NM_001146111	Homo sapiens MIER1 transcriptional regulator (MIER1), transcript variant 7, mRNA. (from RefSeq NM_001146111)
ENST00000357692.6	263.586738812603	-0.484660505244089	0.352421333420259	1.85446498511831	0.173264981909263	0.63140138570899	MIER1	NM_020948	Homo sapiens MIER1 transcriptional regulator (MIER1), transcript variant 1, mRNA. (from RefSeq NM_020948)
ENST00000401041.5	271.625579721623	-0.535506101006062	0.339224191806238	2.44077684157665	0.118217667256823	0.57104014617136	MIER1	NM_001350530	Homo sapiens MIER1 transcriptional regulator (MIER1), transcript variant 12, mRNA. (from RefSeq NM_001350530)
ENST00000371014.5	203.292671744589	-0.342194461807096	0.378941220838821	0.801822825126308	0.370548933001247	0.7717483492964	MIER1	NM_001077703	Homo sapiens MIER1 transcriptional regulator (MIER1), transcript variant 5, mRNA. (from RefSeq NM_001077703)
ENST00000355356.3	264.845872114618	-0.442200168774292	0.351590836959826	1.55293511155634	0.21270266148663	0.668262542967253	MIER1	NM_001077701	Homo sapiens MIER1 transcriptional regulator (MIER1), transcript variant 3, mRNA. (from RefSeq NM_001077701)
ENST00000370994.8	2983.02776322532	-0.0594109804844924	0.12919414704304	0.2114546355876	0.645629656882485	0.908663961538313	SERBP1	NM_015640	Homo sapiens SERPINE1 mRNA binding protein 1 (SERBP1), transcript variant 4, mRNA. (from RefSeq NM_015640)
ENST00000370995.6	3013.14290399215	-0.0828533303365811	0.12984770663176	0.407185784691436	0.52340135698779	0.851340950114491	SERBP1	NM_001018067	Homo sapiens SERPINE1 mRNA binding protein 1 (SERBP1), transcript variant 1, mRNA. (from RefSeq NM_001018067)
ENST00000361219.10	3031.40191437432	-0.0553647292173997	0.130777696971273	0.179244919703081	0.672022949167935	0.917714606636207	SERBP1	NM_001018069	Homo sapiens SERPINE1 mRNA binding protein 1 (SERBP1), transcript variant 3, mRNA. (from RefSeq NM_001018069)
ENST00000370990.5	2963.9047131044	-0.0872225352513978	0.128997598185099	0.457150144120334	0.498958877535878	0.839914668675738	SERBP1	NM_001018068	Homo sapiens SERPINE1 mRNA binding protein 1 (SERBP1), transcript variant 2, mRNA. (from RefSeq NM_001018068)
ENST00000370985.4	174.007628018949	-0.0609606131901579	0.343084389801249	0.0314187677225135	0.85930935272739	0.969717233007679	GADD45A	NM_001199741	Homo sapiens growth arrest and DNA damage inducible alpha (GADD45A), transcript variant 2, mRNA. (from RefSeq NM_001199741)
ENST00000370986.9	233.561205899747	0.105258982888742	0.28728256270548	0.134455682337901	0.713856241559375	0.933590553160148	GADD45A	NM_001924	Homo sapiens growth arrest and DNA damage inducible alpha (GADD45A), transcript variant 1, mRNA. (from RefSeq NM_001924)
ENST00000617962.2	184.147077810426	-0.0244770153177297	0.332871515317332	0.00539304129347329	0.941458113513855	0.98856728289078	GADD45A		growth arrest and DNA damage inducible alpha (from HGNC GADD45A)
ENST00000370982.4	101.820351178215	-0.0606543514218751	0.39871923838053	0.0230389269884128	0.879355887755792	0.974945655139705	GNG12	NM_018841	Homo sapiens G protein subunit gamma 12 (GNG12), mRNA. (from RefSeq NM_018841)
ENST00000354777.6	684.426027070112	0.214276284600039	0.174907369588259	1.50742672262378	0.219532165935663	0.673535548655995	WLS	NM_001002292	Homo sapiens Wnt ligand secretion mediator (WLS), transcript variant 2, mRNA. (from RefSeq NM_001002292)
ENST00000262348.9	755.013987889774	0.32046601122068	0.178483783079818	3.24211816916844	0.0717677971350128	0.49938911286836	WLS	NM_024911	Homo sapiens Wnt ligand secretion mediator (WLS), transcript variant 1, mRNA. (from RefSeq NM_024911)
ENST00000370976.7	560.36693683667	0.312587511555494	0.187274879746185	2.80428388427941	0.0940128140657661	0.541392194040538	WLS	NM_001193334	Homo sapiens Wnt ligand secretion mediator (WLS), transcript variant 3, mRNA. (from RefSeq NM_001193334)
ENST00000534713.5	229.811158811765	0.240924183868181	0.265580708215103	0.828087795455943	0.3628260462825	0.76680519430059	WLS		The sequence shown here is derived from an Ensembl automatic analysis pipeline and should be considered as preliminary data. (from UniProt H0YCG9)
ENST00000533537.5	146.787707086317	0.164633887068175	0.31724128060722	0.270904203264436	0.602725869140635	0.889773665197901	WLS		The sequence shown here is derived from an Ensembl automatic analysis pipeline and should be considered as preliminary data. (from UniProt E9PJW4)
ENST00000530486.5	297.015097378739	0.186852372456251	0.249986851995339	0.561283296062072	0.453743644749235	0.817842937470296	WLS		The sequence shown here is derived from an Ensembl automatic analysis pipeline and should be considered as preliminary data. (from UniProt E9PM62)
ENST00000370973.2	133.452686603851	-0.0115370370899211	0.331892469566898	0.001206814035001	0.972287679534955	0.994798606736929	WLS		The sequence shown here is derived from an Ensembl automatic analysis pipeline and should be considered as preliminary data. (from UniProt E9PKJ0)
ENST00000471243.2	232.263217301441	0.0466975866953512	0.273044847953241	0.0292545303843212	0.864192661126559	0.971142214403356	WLS		The sequence shown here is derived from an Ensembl automatic analysis pipeline and should be considered as preliminary data. (from UniProt E9PQK1)
ENST00000527864.1	122.635706542451	-0.00218148375609941	0.336232409653558	4.21682603999329e-05	0.994818806025353	0.999451145486871	WLS		The sequence shown here is derived from an Ensembl automatic analysis pipeline and should be considered as preliminary data. (from UniProt H0YDL2)
ENST00000370971.1	191.859296052419	0.209574222147382	0.286695554184686	0.538970928922268	0.46285952000901	0.821671060185352	WLS		wntless Wnt ligand secretion mediator (from HGNC WLS)
ENST00000456315.7	503.611589415747	-0.165564977492493	0.280527149858722	0.344648139745289	0.557158436675698	0.866790744483997	DEPDC1	NM_001114120	Homo sapiens DEP domain containing 1 (DEPDC1), transcript variant 1, mRNA. (from RefSeq NM_001114120)
ENST00000370966.9	425.011209400164	-0.29335782741871	0.296230331314473	0.964697847763446	0.326006089766862	0.747382695667689	DEPDC1	NM_017779	Homo sapiens DEP domain containing 1 (DEPDC1), transcript variant 2, mRNA. (from RefSeq NM_017779)
ENST00000489862.1	141.987351834797	-0.409412239011319	0.431880406528643	0.878286803936192	0.348671339662201	0.76183014546677	DEPDC1		The sequence shown here is derived from an Ensembl automatic analysis pipeline and should be considered as preliminary data. (from UniProt H0YES2)
ENST00000370952.4	343.391485957918	-0.306745495390453	0.250876926082842	1.48234412430787	0.223408122176586	0.676429068400514	LRRC40	NM_017768	Homo sapiens leucine rich repeat containing 40 (LRRC40), mRNA. (from RefSeq NM_017768)
ENST00000370951.5	688.182469085465	0.185928507053999	0.190165501340278	0.960186059453974	0.327140004698819	0.748533100797956	SRSF11	NM_001350609	Homo sapiens serine and arginine rich splicing factor 11 (SRSF11), transcript variant 7, mRNA. (from RefSeq NM_001350609)
ENST00000370950.7	703.651560856739	0.184836084390336	0.191984668753045	0.930716804234976	0.334676733197132	0.75431535695604	SRSF11	NR_146810	Homo sapiens serine and arginine rich splicing factor 11 (SRSF11), transcript variant 15, non-coding RNA. (from RefSeq NR_146810)
ENST00000475204.5	104.93329583934	0.649870329424991	0.384495022000538	2.93116712893601	0.0868846601114003	0.528825033024563	SRSF11		serine and arginine rich splicing factor 11 (from HGNC SRSF11)
ENST00000395136.6	485.445599689266	0.188811654247656	0.208353166585357	0.826383496567132	0.363320367635563	0.767074233546589	SRSF11		serine and arginine rich splicing factor 11 (from HGNC SRSF11)
ENST00000370949.1	577.859566263777	0.0467520650607982	0.207710871439144	0.0507455090005635	0.821771073339333	0.961010642320862	SRSF11	NM_001350616	Homo sapiens serine and arginine rich splicing factor 11 (SRSF11), transcript variant 14, mRNA. (from RefSeq NM_001350616)
ENST00000411986.6	145.062434378302	0.0230872239655239	0.337552803462977	0.00468743577853559	0.945415599491368	0.988907527610995	CTH	NM_001190463	Homo sapiens cystathionine gamma-lyase (CTH), transcript variant 3, mRNA. (from RefSeq NM_001190463)
ENST00000370938.8	167.919821740197	0.0980059427407549	0.327006773228377	0.0902577163333547	0.763849778022407	0.946060505128632	CTH	NM_001902	Homo sapiens cystathionine gamma-lyase (CTH), transcript variant 1, mRNA. (from RefSeq NM_001902)
ENST00000370920.8	483.933191597217	-0.420937844676205	0.220279260403368	3.63323180549675	0.056636736079738	0.468468739593883	ZRANB2	NM_203350	Homo sapiens zinc finger RANBP2-type containing 2 (ZRANB2), transcript variant 1, mRNA. (from RefSeq NM_203350)
ENST00000254821.10	469.243728967944	-0.435028551638835	0.223062233330451	3.78499279144197	0.0517141331551889	0.453265255155212	ZRANB2	NM_005455	Homo sapiens zinc finger RANBP2-type containing 2 (ZRANB2), transcript variant 2, mRNA. (from RefSeq NM_005455)
ENST00000611683.1	461.016262159945	-0.444673487795932	0.224860809756405	3.89186180301536	0.0485206074931724	0.443625242966699	ZRANB2		Splice factor required for alternative splicing of TRA2B/SFRS10 transcripts. May interfere with constitutive 5'- splice site selection. (from UniProt O95218)
ENST00000457880.6	110.500088667686	-0.579495434179875	0.453281871349365	1.61053290221581	0.204416908656933	0.660247744690017	TYW3	NM_001162916	Homo sapiens tRNA-yW synthesizing protein 3 homolog (TYW3), transcript variant 2, mRNA. (from RefSeq NM_001162916)
ENST00000370867.8	135.400905720504	-0.43147296051362	0.425862923377294	1.01361722493611	0.314037820708281	0.740691771813598	TYW3	NR_027962	Homo sapiens tRNA-yW synthesizing protein 3 homolog (TYW3), transcript variant 3, non-coding RNA. (from RefSeq NR_027962)
ENST00000541113.5	435.001604808418	-0.190455573040579	0.23089616933516	0.675792013337443	0.411039506201852	0.794730728865347	ACADM	NM_001286044	Homo sapiens acyl-CoA dehydrogenase medium chain (ACADM), transcript variant 6, mRNA. (from RefSeq NM_001286044)
ENST00000370841.8	483.646366388984	-0.215482529935816	0.215976209365038	0.988612820796845	0.320081649695181	0.744323550922091	ACADM	NM_000016	Homo sapiens acyl-CoA dehydrogenase medium chain (ACADM), transcript variant 1, mRNA. (from RefSeq NM_000016)
ENST00000526129.5	60.716718434695	-0.629542544105898	0.459559303013823	1.85473019321968	0.173234245632496	0.63140138570899	ACADM		The sequence shown here is derived from an Ensembl automatic analysis pipeline and should be considered as preliminary data. (from UniProt E9PRX4)
ENST00000370834.9	444.680007134958	-0.257915602480995	0.219989893926599	1.36424676792714	0.242802833474206	0.691244042011541	ACADM	NM_001286043	Homo sapiens acyl-CoA dehydrogenase medium chain (ACADM), transcript variant 5, mRNA. (from RefSeq NM_001286043)
ENST00000534334.5	92.2565150660921	-0.473709733698575	0.405503287710863	1.35212996835018	0.244906097783868	0.694344206090279	ACADM		The sequence shown here is derived from an Ensembl automatic analysis pipeline and should be considered as preliminary data. (from UniProt E9PJM9)
ENST00000420607.6	475.785350091033	-0.21649818201273	0.218423603712704	0.975425592602903	0.323330769095422	0.745667649555234	ACADM	NM_001127328	Homo sapiens acyl-CoA dehydrogenase medium chain (ACADM), transcript variant 3, mRNA. (from RefSeq NM_001127328)
ENST00000370826.3	178.566531803158	0.000230796156273654	0.343895294172207	4.52873976541923e-07	0.999463056349013	0.999908478197503	RABGGTB		Rab geranylgeranyltransferase beta subunit (from HGNC RABGGTB)
ENST00000319942.8	457.497079425056	-0.39843955167262	0.230603182859037	2.96840534038937	0.0849055117349264	0.525317900408979	RABGGTB	NM_004582	Homo sapiens Rab geranylgeranyltransferase subunit beta (RABGGTB), transcript variant 1, mRNA. (from RefSeq NM_004582)
ENST00000370812.8	347.869831729663	-0.446909997860025	0.234985800912381	3.56533850968539	0.0589977103677391	0.473581327470673	PIGK	NM_005482	Homo sapiens phosphatidylinositol glycan anchor biosynthesis class K (PIGK), mRNA. (from RefSeq NM_005482)
ENST00000445065.5	258.566562567206	-0.555552386788644	0.26968585756777	4.17100665672481	0.0411213606228834	0.419407777316761	PIGK		phosphatidylinositol glycan anchor biosynthesis class K (from HGNC PIGK)
ENST00000359130.1	281.733065823065	-0.376356495022372	0.247784674143887	2.27535388096273	0.131445118776994	0.584830345029406	PIGK		The sequence shown here is derived from an Ensembl automatic analysis pipeline and should be considered as preliminary data. (from UniProt A6NEM5)
ENST00000370794.7	522.01508856181	0.316389012636942	0.258472286955696	1.52030766086594	0.217572940924922	0.67254924385875	USP33	NM_201624	Homo sapiens ubiquitin specific peptidase 33 (USP33), transcript variant 2, mRNA. (from RefSeq NM_201624)
ENST00000481579.5	245.199048378643	0.260000336374302	0.320131315307187	0.66935621856868	0.413276148589522	0.796510784194508	USP33		The sequence shown here is derived from an Ensembl automatic analysis pipeline and should be considered as preliminary data. (from UniProt H0YCV3)
ENST00000357428.5	529.894093105219	0.315415704042268	0.256209232245767	1.53813545191613	0.214895552900137	0.670324437972509	USP33		Deubiquitinating enzyme involved in various processes such as cellular migration and beta-2 adrenergic receptor/ADRB2 recycling. Involved in cell migration via its interaction with intracellular domain of ROBO1, leading to regulate the Slit signaling. Plays a role in commissural axon guidance cross the ventral midline of the neural tube in a Slit-dependent manner, possibly by mediating the deubiq…
ENST00000370793.5	529.894093105219	0.315415704042268	0.256209232245767	1.53813545191613	0.214895552900137	0.670324437972509	USP33	NM_015017	Homo sapiens ubiquitin specific peptidase 33 (USP33), transcript variant 1, mRNA. (from RefSeq NM_015017)
ENST00000370792.7	468.113455950985	0.275748584810795	0.27453308475107	1.02205928925302	0.31203103750456	0.739139460185168	USP33	NM_201626	Homo sapiens ubiquitin specific peptidase 33 (USP33), transcript variant 3, mRNA. (from RefSeq NM_201626)
ENST00000370791.7	163.323344606974	-0.539520217444235	0.347702126473285	2.36563506770312	0.124033428137319	0.573853549516247	MIGA1	NM_198549	Homo sapiens mitoguardin 1 (MIGA1), transcript variant 1, mRNA. (from RefSeq NM_198549)
ENST00000443751.3	160.419059017512	-0.557090802452769	0.346377248383693	2.54036017994916	0.110969469877005	0.564855322551696	MIGA1	NM_001270384	Homo sapiens mitoguardin 1 (MIGA1), transcript variant 2, mRNA. (from RefSeq NM_001270384)
ENST00000645756.1	135.772028816889	-0.514654314650679	0.375895202688677	1.83926295159908	0.175037358394392	0.633647254081028	MIGA1		mitoguardin 1 (from HGNC MIGA1)
ENST00000643143.1	163.323344606974	-0.539520217444235	0.347702126473285	2.36563506770312	0.124033428137319	0.573853549516247	MIGA1		Membrane; Single-pass membrane protein (Potential). (from UniProt Q8NAN2)
ENST00000643390.1	122.921913172817	-0.391013944581599	0.407770177328835	0.903115293520671	0.341947757649641	0.758761020837977	MIGA1		mitoguardin 1 (from HGNC MIGA1)
ENST00000642959.1	146.834598497162	-0.477758892376554	0.358377651925447	1.74953774632679	0.185934854641998	0.644604933254234	MIGA1		mitoguardin 1 (from HGNC MIGA1)
ENST00000646892.1	147.563706575249	-0.462308008852121	0.370322365059432	1.53102316845742	0.21595895033641	0.671340702289035	MIGA1		mitoguardin 1 (from HGNC MIGA1)
ENST00000645526.1	150.467992164711	-0.443525445846147	0.372270534841821	1.3951850051929	0.237531424244005	0.687645668966171	MIGA1	NM_001363586	Homo sapiens mitoguardin 1 (MIGA1), transcript variant 5, mRNA. (from RefSeq NM_001363586)
ENST00000294623.8	1198.73111434607	-0.140757713188253	0.15466817502681	0.827450511864072	0.363010777549888	0.766872498395485	FUBP1	NR_146540	Homo sapiens far upstream element binding protein 1 (FUBP1), transcript variant 5, non-coding RNA. (from RefSeq NR_146540)
ENST00000370768.6	1217.59119606598	-0.143053137017149	0.15207807740609	0.883745826771644	0.347177776129894	0.761321669078026	FUBP1	NM_003902	Homo sapiens far upstream element binding protein 1 (FUBP1), transcript variant 2, mRNA. (from RefSeq NM_003902)
ENST00000370767.5	1182.59995264761	-0.130503228940137	0.152354221120759	0.732971773071569	0.391921613932235	0.785345144039977	FUBP1		Contains 4 KH domains. (from UniProt E9PEB5)
ENST00000421641.1	271.734999233569	-0.148367789741218	0.264305683385287	0.313574051736239	0.57549524088833	0.876183217543367	FUBP1		Contains 2 KH domains. (from UniProt C9JSZ1)
ENST00000370721.5	484.30233255492	-0.132532560672043	0.269454658655432	0.240054133961749	0.62416701910598	0.89838967595044	ADGRL2		Cell membrane; Multi-pass membrane protein (By similarity). (from UniProt B1ALU1)
ENST00000370723.5	545.825868735503	-0.093641312578962	0.259645926905962	0.129351527606204	0.719105346929796	0.934518870619002	ADGRL2		Calcium-independent receptor of low affinity for alpha- latrotoxin, an excitatory neurotoxin present in black widow spider venom which triggers massive exocytosis from neurons and neuroendocrine cells. Receptor propably implicated in the regulation of exocytosis (By similarity). (from UniProt O95490)
ENST00000370725.5	531.882051019429	-0.0816047944669035	0.259658189409287	0.0982927074884827	0.753888151597301	0.943773643011577	ADGRL2	NM_001366007	Homo sapiens adhesion G protein-coupled receptor L2 (ADGRL2), transcript variant 13, mRNA. (from RefSeq NM_001366007)
ENST00000370727.5	545.245824619358	-0.0860015360335709	0.259449400878137	0.109319259692853	0.740920483774246	0.939903423639285	ADGRL2		Cell membrane; Multi-pass membrane protein (By similarity). (from UniProt B1ALU3)
ENST00000370728.5	543.254377054384	-0.0955059476429813	0.258033372158386	0.136273991755147	0.712013631213292	0.932739716418353	ADGRL2	NM_001366008	Homo sapiens adhesion G protein-coupled receptor L2 (ADGRL2), transcript variant 14, mRNA. (from RefSeq NM_001366008)
ENST00000370730.5	556.618150654314	-0.0997885194065938	0.257842015556406	0.148955252432117	0.699535762300484	0.928223740463263	ADGRL2	NM_001366009	Homo sapiens adhesion G protein-coupled receptor L2 (ADGRL2), transcript variant 15, mRNA. (from RefSeq NM_001366009)
ENST00000359929.7	570.561968370388	-0.111522903966755	0.257873893350584	0.185879515355893	0.666368419331996	0.915810443990206	ADGRL2	NM_001297704	Homo sapiens adhesion G protein-coupled receptor L2 (ADGRL2), transcript variant 2, mRNA. (from RefSeq NM_001297704)
ENST00000319517.10	570.561968370388	-0.111522903966755	0.257873893350584	0.185879515355893	0.666368419331996	0.915810443990206	ADGRL2	NM_012302	Homo sapiens adhesion G protein-coupled receptor L2 (ADGRL2), transcript variant 1, mRNA. (from RefSeq NM_012302)
ENST00000370713.5	457.713288941798	-0.0454938019797002	0.278436717669202	0.0266063948910755	0.870428151135709	0.972151756864631	ADGRL2	NM_001297706	Homo sapiens adhesion G protein-coupled receptor L2 (ADGRL2), transcript variant 4, mRNA. (from RefSeq NM_001297706)
ENST00000370715.5	472.651741254289	-0.0765360957754775	0.272251580947019	0.078673354407826	0.779103354641407	0.947925051225453	ADGRL2	NM_001297705	Homo sapiens adhesion G protein-coupled receptor L2 (ADGRL2), transcript variant 3, mRNA. (from RefSeq NM_001297705)
ENST00000370717.6	543.254377054384	-0.0955059476429813	0.258033372158386	0.136273991755147	0.712013631213292	0.932739716418353	ADGRL2	NM_001366006	Homo sapiens adhesion G protein-coupled receptor L2 (ADGRL2), transcript variant 12, mRNA. (from RefSeq NM_001366006)
ENST00000627151.2	545.245824619358	-0.0860015360335709	0.259449400878137	0.109319259692853	0.740920483774246	0.939903423639285	ADGRL2		Cell membrane; Multi-pass membrane protein (By similarity). (from UniProt B1ALU3)
ENST00000449420.5	480.479928840985	-0.021835431024351	0.27096710869187	0.00648699635610228	0.935806279491851	0.98719248784583	ADGRL2		Cell membrane; Multi-pass membrane protein (By similarity). (from UniProt H0Y5C0)
ENST00000370656.5	149.835729119974	0.108330433495719	0.321390887937145	0.114253183367737	0.735352950656048	0.939903423639285	RPF1		ribosome production factor 1 homolog (from HGNC RPF1)
ENST00000370654.6	558.683315341794	-0.408966348335222	0.206773699501309	3.8942769925975	0.0484508893219891	0.443625242966699	RPF1	NM_025065	Homo sapiens ribosome production factor 1 homolog (RPF1), mRNA. (from RefSeq NM_025065)
ENST00000370645.9	352.20964449254	-0.0686406276368784	0.208747392356273	0.107840624237355	0.742616075361394	0.940050306832297	GNG5	NM_005274	Homo sapiens G protein subunit gamma 5 (GNG5), mRNA. (from RefSeq NM_005274)
ENST00000370641.3	352.20964449254	-0.0686406276368784	0.208747392356273	0.107840624237355	0.742616075361394	0.940050306832297	GNG5		Guanine nucleotide-binding proteins (G proteins) are involved as a modulator or transducer in various transmembrane signaling systems. The beta and gamma chains are required for the GTPase activity, for replacement of GDP by GTP, and for G protein- effector interaction. (from UniProt P63218)
ENST00000437941.6	351.176879823379	-0.258238041894099	0.312537769862439	0.675621876669069	0.411098404249798	0.794730728865347	SSX2IP	NM_001166295	Homo sapiens SSX family member 2 interacting protein (SSX2IP), transcript variant 4, mRNA. (from RefSeq NM_001166295)
ENST00000342203.7	359.630625890401	-0.230216624780998	0.309192162662802	0.549126991481998	0.458674624469818	0.819925843314542	SSX2IP	NM_014021	Homo sapiens SSX family member 2 interacting protein (SSX2IP), transcript variant 5, mRNA. (from RefSeq NM_014021)
ENST00000481102.5	319.372542144425	-0.235009144842946	0.314088091558886	0.55455623413792	0.456461972330927	0.819582872934855	SSX2IP		Belongs to an adhesion system, which plays a role in the organization of homotypic, interneuronal and heterotypic cell-cell adherens junctions (AJs). May connect the nectin-afadin and E- cadherin-catenin system through alpha-actinin and may be involved in organization of the actin cytoskeleton at AJs through afadin and alpha-actinin (By similarity). (from UniProt Q9Y2D8)
ENST00000476905.6	259.907725953243	0.0155142302987999	0.361355692730327	0.00184322485851851	0.965755106473707	0.992981556090387	SSX2IP		SSX family member 2 interacting protein (from HGNC SSX2IP)
ENST00000605755.5	351.176879823379	-0.258238041894099	0.312537769862439	0.675621876669069	0.411098404249798	0.794730728865347	SSX2IP		Belongs to an adhesion system, which plays a role in the organization of homotypic, interneuronal and heterotypic cell-cell adherens junctions (AJs). May connect the nectin-afadin and E- cadherin-catenin system through alpha-actinin and may be involved in organization of the actin cytoskeleton at AJs through afadin and alpha-actinin (By similarity). (from UniProt Q9Y2D8)
ENST00000370608.8	98.2632910271938	-0.438323010769107	0.443334556502674	0.953519016021978	0.328825176702105	0.749547790099697	MCOLN2	NM_153259	Homo sapiens mucolipin 2 (MCOLN2), transcript variant 1, mRNA. (from RefSeq NM_153259)
ENST00000284027.5	94.3256661575255	-0.462650925951891	0.445686682806112	1.05034450466477	0.305427757693338	0.735564278697029	MCOLN2	NM_001330647	Homo sapiens mucolipin 2 (MCOLN2), transcript variant 2, mRNA. (from RefSeq NM_001330647)
ENST00000471115.6	183.264745346754	0.0963109318871098	0.327064959491712	0.0872170474798253	0.76774537239425	0.946396826148009	C1orf52	NM_198077	Homo sapiens chromosome 1 open reading frame 52 (C1orf52), transcript variant 1, mRNA. (from RefSeq NM_198077)
ENST00000344356.5	122.977066935237	0.155769302730639	0.350870788186164	0.198404658806325	0.6560116526867	0.912144153812009	C1orf52		Event=Alternative splicing; Named isoforms=3; Name=1; IsoId=Q8N6N3-1; Sequence=Displayed; Name=2; Synonyms=GM117 form A; IsoId=Q8N6N3-2; Sequence=VSP_021269, VSP_021270; Name=3; Synonyms=GM117 form B; IsoId=Q8N6N3-3; Sequence=VSP_021267, VSP_021268; (from UniProt Q8N6N3)
ENST00000648566.1	171.75973920738	-0.359931253057878	0.339182756424393	1.10750413036203	0.292625139376137	0.727876296043259	BCL10	NM_003921	Homo sapiens BCL10 immune signaling adaptor (BCL10), transcript variant 1, mRNA. (from RefSeq NM_003921)
ENST00000620248.2	144.35014605457	-0.423272817477814	0.346436830055557	1.4656245250105	0.226037315954108	0.67818825835976	BCL10	NM_001320715	Homo sapiens BCL10 immune signaling adaptor (BCL10), transcript variant 2, mRNA. (from RefSeq NM_001320715)
ENST00000535924.6	118.777695723838	0.08470732216481	0.367157038328642	0.0535029924115165	0.817076201177712	0.960815412862763	DDAH1	NM_001134445	Homo sapiens dimethylarginine dimethylaminohydrolase 1 (DDAH1), transcript variant 2, mRNA. (from RefSeq NM_001134445)
ENST00000284031.13	184.570257743396	0.311142563242069	0.294379039749054	1.13146527623735	0.287463008537495	0.725236118511253	DDAH1	NM_012137	Homo sapiens dimethylarginine dimethylaminohydrolase 1 (DDAH1), transcript variant 1, mRNA. (from RefSeq NM_012137)
ENST00000426972.7	118.777695723838	0.08470732216481	0.367157038328642	0.0535029924115165	0.817076201177712	0.960815412862763	DDAH1		Hydrolyzes N(G),N(G)-dimethyl-L-arginine (ADMA) and N(G)-monomethyl-L-arginine (MMA) which act as inhibitors of NOS. Has therefore a role in the regulation of nitric oxide generation. (from UniProt O94760)
ENST00000633113.1	119.864091090472	0.0389227297570346	0.363678593570968	0.0114916682701249	0.914630950860171	0.983433039615688	DDAH1	NM_001330655	Homo sapiens dimethylarginine dimethylaminohydrolase 1 (DDAH1), transcript variant 3, mRNA. (from RefSeq NM_001330655)
ENST00000451137.7	110.649688741487	0.109500398695229	0.375969609555794	0.0844384374499896	0.771370319195582	0.947264522228888	CCN1	NM_001554	Homo sapiens cellular communication network factor 1 (CCN1), mRNA. (from RefSeq NM_001554)
ENST00000370574.4	204.39219089998	-0.332114041822223	0.29317522397326	1.27323155162004	0.259161317333412	0.703897101021031	ZNHIT6	NM_017953	Homo sapiens zinc finger HIT-type containing 6 (ZNHIT6), transcript variant 1, mRNA. (from RefSeq NM_017953)
ENST00000431532.6	176.19597216807	-0.426739420357878	0.306403582180234	1.91907063090842	0.165959149624963	0.625714893655151	ZNHIT6	NM_001170670	Homo sapiens zinc finger HIT-type containing 6 (ZNHIT6), transcript variant 2, mRNA. (from RefSeq NM_001170670)
ENST00000535010.5	126.783162332287	-0.0949332859884657	0.391171510522341	0.0586835594367301	0.808588857893088	0.95870592747852	SH3GLB1	NM_001206653	Homo sapiens SH3 domain containing GRB2 like, endophilin B1 (SH3GLB1), transcript variant 4, mRNA. (from RefSeq NM_001206653)
ENST00000616170.4	158.08704036622	-0.142146618437015	0.339847184898052	0.174739373475333	0.675933672442923	0.919025823697132	SH3GLB1	NM_001206651	Homo sapiens SH3 domain containing GRB2 like, endophilin B1 (SH3GLB1), transcript variant 2, mRNA. (from RefSeq NM_001206651)
ENST00000370558.8	170.702492762071	-0.12133415229665	0.336554284916048	0.129829312755419	0.718609078940676	0.934518870619002	SH3GLB1	NM_016009	Homo sapiens SH3 domain containing GRB2 like, endophilin B1 (SH3GLB1), transcript variant 1, mRNA. (from RefSeq NM_016009)
ENST00000482504.1	157.751480463974	-0.145850637995993	0.340005176380666	0.183776948191422	0.668147283722401	0.916556951835184	SH3GLB1	NM_001206652	Homo sapiens SH3 domain containing GRB2 like, endophilin B1 (SH3GLB1), transcript variant 3, mRNA. (from RefSeq NM_001206652)
ENST00000331835.10	570.266376084774	-0.0351713417465015	0.194766592883163	0.0325287200738558	0.856872151678517	0.969021086485964	SELENOF	NM_004261	Homo sapiens selenoprotein F (SELENOF), transcript variant 1, mRNA. (from RefSeq NM_004261)
ENST00000611507.4	333.020081794422	0.13890965093945	0.245801185566918	0.319611429010806	0.571841255489043	0.873752813918923	SELENOF		selenoprotein F (from HGNC SELENOF)
ENST00000616787.4	501.802784491725	-0.0608757510205982	0.20185450555867	0.0907159922473966	0.76326888554529	0.946060505128632	SELENOF		selenoprotein F (from HGNC SELENOF)
ENST00000370554.5	368.274222090325	0.142230523189241	0.224149776168375	0.403026367602237	0.525530438985126	0.852276154694511	SELENOF	NM_203341	Homo sapiens selenoprotein F (SELENOF), transcript variant 2, mRNA. (from RefSeq NM_203341)
ENST00000648872.1	374.648437177147	0.114717656179463	0.213646523269527	0.288455492707357	0.591211991005285	0.885176809409143	SELENOF		selenoprotein F (from HGNC SELENOF)
ENST00000401030.4	357.561254406646	0.247729672584457	0.221169598839795	1.2589398976469	0.261851848910603	0.706231247518864	SELENOF		The sequence shown here is derived from an Ensembl automatic analysis pipeline and should be considered as preliminary data. (from UniProt A8MZD0)
ENST00000497861.5	166.701000462031	-0.120495049793271	0.311967611232533	0.148998511435821	0.699494259517347	0.928223740463263	SELENOF		selenoprotein F (from HGNC SELENOF)
ENST00000370550.10	164.115385052552	0.100721370113811	0.3348513063193	0.0908713784643425	0.763072287506591	0.946060505128632	HS2ST1	NM_012262	Homo sapiens heparan sulfate 2-O-sulfotransferase 1 (HS2ST1), transcript variant 1, mRNA. (from RefSeq NM_012262)
ENST00000370551.8	104.423177046702	-0.0387909582241593	0.410704245562568	0.00887776714635891	0.924932885498107	0.985327992593536	HS2ST1	NM_001134492	Homo sapiens heparan sulfate 2-O-sulfotransferase 1 (HS2ST1), transcript variant 2, mRNA. (from RefSeq NM_001134492)
ENST00000370548.3	110.078023549867	0.360077691433117	0.403582076600582	0.812524529254055	0.367374923950185	0.769866568572078	AC093155.3		Homo sapiens cDNA FLJ11317 fis, clone PLACE1010261, moderately similar to SEGREGATION DISTORTER PROTEIN. (from mRNA AK002179)
ENST00000370544.10	164.667435259957	-0.335030455391215	0.337102839184579	0.975850953554442	0.32322529006813	0.745665110709279	LMO4	NM_006769	Homo sapiens LIM domain only 4 (LMO4), transcript variant 1, mRNA. (from RefSeq NM_006769)
ENST00000370542.1	164.667435259957	-0.335030455391215	0.337102839184579	0.975850953554442	0.32322529006813	0.745665110709279	LMO4	NM_001369491	Homo sapiens LIM domain only 4 (LMO4), transcript variant 2, mRNA. (from RefSeq NM_001369491)
ENST00000316005.11	329.301593137349	0.369334738087437	0.336409429280104	1.22346926549992	0.268680880271557	0.711589074257951	PKN2		protein kinase N2 (from HGNC PKN2)
ENST00000370521.8	583.443638832708	0.0411117650852746	0.24205331882925	0.0287774992343515	0.865293797010404	0.971422042480794	PKN2	NM_006256	Homo sapiens protein kinase N2 (PKN2), transcript variant 1, mRNA. (from RefSeq NM_006256)
ENST00000370513.9	540.10634017431	-0.00150190693367204	0.247382548435262	3.66920391456915e-05	0.99516692728007	0.999451145486871	PKN2	NM_001320707	Homo sapiens protein kinase N2 (PKN2), transcript variant 2, mRNA. (from RefSeq NM_001320707)
ENST00000370500.10	340.983145372365	-0.164460801907324	0.251550544263046	0.425174245759138	0.514366423034443	0.847199703796141	GTF2B	NM_001514	Homo sapiens general transcription factor IIB (GTF2B), mRNA. (from RefSeq NM_001514)
ENST00000448623.5	208.397583265473	-0.108608530024417	0.30544018592165	0.126005235192594	0.722610447063357	0.935560924281428	GTF2B		general transcription factor IIB (from HGNC GTF2B)
ENST00000418217.1	225.519858770313	-0.206622836023454	0.289607264332084	0.506040369013363	0.476857992298842	0.828295184421686	GTF2B		general transcription factor IIB (from HGNC GTF2B)
ENST00000370491.7	200.318405626778	-0.316837501209212	0.291523827163633	1.16700883763343	0.28001669729218	0.720078339688494	KYAT3	NR_146185	Homo sapiens kynurenine aminotransferase 3 (KYAT3), transcript variant 9, non-coding RNA. (from RefSeq NR_146185)
ENST00000260508.9	205.599617361761	-0.279873194530535	0.288225112813664	0.933156463578271	0.334044060968238	0.753890364570347	KYAT3	NR_146184	Homo sapiens kynurenine aminotransferase 3 (KYAT3), transcript variant 8, non-coding RNA. (from RefSeq NR_146184)
ENST00000652648.1	575.267922319265	-0.126055577170934	0.189791713464478	0.440314092233891	0.506970895373942	0.844086096703665	RBMXL1	NM_001162536	Homo sapiens RBMX like 1 (RBMXL1), transcript variant 1, mRNA. (from RefSeq NM_001162536)
ENST00000321792.5	575.267922319265	-0.126055577170934	0.189791713464478	0.440314092233891	0.506970895373942	0.844086096703665	RBMXL1	NM_019610	Homo sapiens RBMX like 1 (RBMXL1), transcript variant 2, mRNA. (from RefSeq NM_019610)
ENST00000399794.6	575.267922319265	-0.126055577170934	0.189791713464478	0.440314092233891	0.506970895373942	0.844086096703665	RBMXL1		RNA-binding protein which may be involved in pre-mRNA splicing (By similarity). (from UniProt Q96E39)
ENST00000413769.1	205.009510140062	-0.131448635395572	0.273788869599358	0.229961966998793	0.631552030818932	0.902572856399222	RBMXL1		RNA binding motif protein, X-linked like 1 (from HGNC RBMXL1)
ENST00000337338.9	527.819501071397	-0.0443037615073459	0.291727651180845	0.0229481810162042	0.879591903839596	0.974976873378812	LRRC8D	NM_001134479	Homo sapiens leucine rich repeat containing 8 VRAC subunit D (LRRC8D), transcript variant 1, mRNA. (from RefSeq NM_001134479)
ENST00000394593.7	527.819501071397	-0.0443037615073459	0.291727651180845	0.0229481810162042	0.879591903839596	0.974976873378812	LRRC8D	NM_018103	Homo sapiens leucine rich repeat containing 8 VRAC subunit D (LRRC8D), transcript variant 2, mRNA. (from RefSeq NM_018103)
ENST00000340281.9	289.470079580333	-0.365922991066573	0.241701144989128	2.28041442426608	0.131016860840254	0.584784280098517	ZNF326	NM_182976	Homo sapiens zinc finger protein 326 (ZNF326), transcript variant 1, mRNA. (from RefSeq NM_182976)
ENST00000370447.3	252.961431484242	-0.538099171517006	0.25389163422077	4.46114555220113	0.0346742365118742	0.388922116152864	ZNF326	NM_001320185	Homo sapiens zinc finger protein 326 (ZNF326), transcript variant 4, mRNA. (from RefSeq NM_001320185)
ENST00000370440.5	776.574833261346	-0.255721459170163	0.276602430131314	0.850976889979563	0.356276127177609	0.763981165420753	ZNF644		May be involved in transcriptional regulation. (from UniProt Q9H582)
ENST00000337393.10	776.574833261346	-0.255721459170163	0.276602430131314	0.850976889979563	0.356276127177609	0.763981165420753	ZNF644	NM_201269	Homo sapiens zinc finger protein 644 (ZNF644), transcript variant 1, mRNA. (from RefSeq NM_201269)
ENST00000621077.1	352.878304770437	-0.279691690195136	0.368862746636556	0.569824550126427	0.450328643905944	0.816057976095453	ZNF644		zinc finger protein 644 (from HGNC ZNF644)
ENST00000234626.11	652.155068943902	0.0118519561072627	0.20425631806852	0.00336264138969966	0.953757958718485	0.990697627026235	CDC7	NM_003503	Homo sapiens cell division cycle 7 (CDC7), transcript variant 1, mRNA. (from RefSeq NM_003503)
ENST00000428239.5	652.155068943902	0.0118519561072627	0.20425631806852	0.00336264138969966	0.953757958718485	0.990697627026235	CDC7	NM_001134420	Homo sapiens cell division cycle 7 (CDC7), transcript variant 3, mRNA. (from RefSeq NM_001134420)
ENST00000426137.1	166.369572693334	-0.365706622296099	0.334670334449862	1.1822873233732	0.276890833480204	0.717642113795206	CDC7		cell division cycle 7 (from HGNC CDC7)
ENST00000212355.9	124.43693587687	-0.0582999844149646	0.382254815268575	0.0232258676430419	0.878871178550777	0.974945655139705	TGFBR3	NR_036634	Homo sapiens transforming growth factor beta receptor 3 (TGFBR3), transcript variant 4, non-coding RNA. (from RefSeq NR_036634)
ENST00000370399.6	123.341172990975	-0.0702556569717838	0.38229570812473	0.0337048347576498	0.854336077278138	0.968659445225395	TGFBR3	NM_001195684	Homo sapiens transforming growth factor beta receptor 3 (TGFBR3), transcript variant 3, mRNA. (from RefSeq NM_001195684)
ENST00000525962.5	124.43693587687	-0.0582999844149646	0.382254815268575	0.0232258676430419	0.878871178550777	0.974945655139705	TGFBR3		Binds to TGF-beta. Could be involved in capturing and retaining TGF-beta for presentation to the signaling receptors. (from UniProt Q03167)
ENST00000465892.6	123.341172990975	-0.0702556569717838	0.38229570812473	0.0337048347576498	0.854336077278138	0.968659445225395	TGFBR3	NM_001195683	Homo sapiens transforming growth factor beta receptor 3 (TGFBR3), transcript variant 2, mRNA. (from RefSeq NM_001195683)
ENST00000370360.8	197.491884126797	-0.280452360438354	0.32994575042438	0.713087023353637	0.398420895925746	0.788134463676022	GLMN	NM_053274	Homo sapiens glomulin, FKBP associated protein (GLMN), transcript variant 1, mRNA. (from RefSeq NM_053274)
ENST00000495106.5	126.047982886461	-0.339797178777884	0.383702168529527	0.774362397638868	0.378870883808283	0.77749930409822	GLMN	NR_135089	Homo sapiens glomulin, FKBP associated protein (GLMN), transcript variant 3, non-coding RNA. (from RefSeq NR_135089)
ENST00000610020.2	269.444334768857	-0.598647523654783	0.315016701970005	3.54775182785416	0.0596261858722698	0.473654364268876	RPAP2	NM_024813	Homo sapiens RNA polymerase II associated protein 2 (RPAP2), mRNA. (from RefSeq NM_024813)
ENST00000645300.1	6277.16239583613	-0.388286132634453	0.11705139806225	10.9853099244622	0.000918369232276478	0.0871455513448848	RPL5		ribosomal protein L5 (from HGNC RPL5)
ENST00000370321.8	8430.95623976087	-0.399550280522032	0.117426389908816	11.5619356836331	0.000673157374638357	0.0744099792375331	RPL5	NR_146333	Homo sapiens ribosomal protein L5 (RPL5), transcript variant 2, non-coding RNA. (from RefSeq NR_146333)
ENST00000645119.1	4324.73906024479	-0.560095672584985	0.148275654831542	14.2424942529577	0.000160700426599365	0.0463260540127824	RPL5		ribosomal protein L5 (from HGNC RPL5)
ENST00000470843.5	1519.79098946173	-0.78210321036436	0.208767081631765	13.9960266248583	0.00018319736181097	0.0465626384449198	RPL5		ribosomal protein L5 (from HGNC RPL5)
ENST00000315741.5	3384.69455659492	-0.190049110912679	0.138126029514553	1.89211609281827	0.168963440337152	0.626678953513128	RPL5		ribosomal protein L5 (from HGNC RPL5)
ENST00000540243.5	367.346230581826	-0.456410657750747	0.285033356581098	2.51083722463703	0.113065849126068	0.567342272100829	MTF2	NM_001164393	Homo sapiens metal response element binding transcription factor 2 (MTF2), transcript variant 4, mRNA. (from RefSeq NM_001164393)
ENST00000545708.5	367.346230581826	-0.456410657750747	0.285033356581098	2.51083722463703	0.113065849126068	0.567342272100829	MTF2	NM_001164391	Homo sapiens metal response element binding transcription factor 2 (MTF2), transcript variant 3, mRNA. (from RefSeq NM_001164391)
ENST00000370298.9	429.854982576492	-0.490380787703897	0.267856616792232	3.28387322055529	0.0699636362216021	0.49651829076545	MTF2	NM_007358	Homo sapiens metal response element binding transcription factor 2 (MTF2), transcript variant 1, mRNA. (from RefSeq NM_007358)
ENST00000370303.4	379.837099123207	-0.467728053776565	0.27992383708199	2.73684519785462	0.0980581822550643	0.548190062241935	MTF2	NM_001164392	Homo sapiens metal response element binding transcription factor 2 (MTF2), transcript variant 2, mRNA. (from RefSeq NM_001164392)
ENST00000370282.8	346.989410729569	-0.236768883774992	0.22860369321629	1.06398421377982	0.302308234010169	0.734038028883984	TMED5	NM_016040	Homo sapiens transmembrane p24 trafficking protein 5 (TMED5), transcript variant 1, mRNA. (from RefSeq NM_016040)
ENST00000370290.7	129.142329396802	-0.0625239197596202	0.320774888027694	0.0378500221642355	0.845744605991582	0.966480564538298	TMED5	NR_030761	Homo sapiens transmembrane p24 trafficking protein 5 (TMED5), transcript variant 3, non-coding RNA. (from RefSeq NR_030761)
ENST00000479918.5	232.044975569077	-0.268270743535666	0.251781825973668	1.12514398930934	0.288813510044362	0.725781450537307	TMED5	NM_001167830	Homo sapiens transmembrane p24 trafficking protein 5 (TMED5), transcript variant 2, mRNA. (from RefSeq NM_001167830)
ENST00000370280.1	220.851978500486	-0.239699446135213	0.256246434250341	0.867603432171649	0.3516196354037	0.762531908712069	TMED5		Membrane; Single-pass type I membrane protein (By similarity). (from UniProt B1AKT3)
ENST00000370272.9	241.751385433842	-0.344930964211359	0.33821452327245	1.02259060975386	0.311905296442399	0.738955680594687	DR1	NM_001938	Homo sapiens down-regulator of transcription 1 (DR1), mRNA. (from RefSeq NM_001938)
ENST00000370267.1	241.751385433842	-0.344930964211359	0.33821452327245	1.02259060975386	0.311905296442399	0.738955680594687	DR1		down-regulator of transcription 1 (from HGNC DR1)
ENST00000260506.12	162.293483485162	0.000616498206759862	0.379167500833444	2.64645183278844e-06	0.998702008444889	0.999908478197503	FNBP1L	NM_001024948	Homo sapiens formin binding protein 1 like (FNBP1L), transcript variant 1, mRNA. (from RefSeq NM_001024948)
ENST00000271234.11	148.309953803092	0.00993622306050381	0.384947070449308	0.000666913179728112	0.979397190784972	0.995977463171087	FNBP1L	NM_001164473	Homo sapiens formin binding protein 1 like (FNBP1L), transcript variant 3, mRNA. (from RefSeq NM_001164473)
ENST00000604705.5	148.936869723412	-0.0028118559105538	0.384677479581298	5.34370852989241e-05	0.994167462033905	0.999227345321618	FNBP1L		formin binding protein 1 like (from HGNC FNBP1L)
ENST00000370253.6	161.564326458687	0.0134630788575375	0.379137266672612	0.00126254006866588	0.971655338917829	0.994648493099521	FNBP1L	NM_017737	Homo sapiens formin binding protein 1 like (FNBP1L), transcript variant 2, mRNA. (from RefSeq NM_017737)
ENST00000436063.7	996.879769400924	-0.229728692739367	0.202161408286856	1.28401810871216	0.257153270642332	0.702984718761853	DNTTIP2	NM_014597	Homo sapiens deoxynucleotidyltransferase terminal interacting protein 2 (DNTTIP2), mRNA. (from RefSeq NM_014597)
ENST00000359208.6	756.020688674554	-0.146998009455343	0.217603995479934	0.453356640548677	0.500745234482548	0.841090655673533	DNTTIP2		The sequence shown here is derived from an Ensembl automatic analysis pipeline and should be considered as preliminary data. (from UniProt J3KP30)
ENST00000528680.1	154.741470941355	-0.114818361495285	0.34324435337048	0.11106609654685	0.738933649324536	0.939903423639285	DNTTIP2		The sequence shown here is derived from an Ensembl automatic analysis pipeline and should be considered as preliminary data. (from UniProt E9PRB3)
ENST00000370238.8	156.8978459011	0.252593497062656	0.313722380980022	0.653692407922009	0.418795632618047	0.799475249639548	GCLM	NM_002061	Homo sapiens glutamate-cysteine ligase modifier subunit (GCLM), transcript variant 1, mRNA. (from RefSeq NM_002061)
ENST00000615724.1	141.25057572181	0.340934904762319	0.324019173132155	1.12079849376967	0.289746582547048	0.726231892080585	GCLM	NM_001308253	Homo sapiens glutamate-cysteine ligase modifier subunit (GCLM), transcript variant 2, mRNA. (from RefSeq NM_001308253)
ENST00000370214.9	368.388828395026	-0.027548640309243	0.237647343350584	0.0134392251996758	0.907709864245567	0.982000232587346	ABCD3	NM_002858	Homo sapiens ATP binding cassette subfamily D member 3 (ABCD3), transcript variant 1, mRNA. (from RefSeq NM_002858)
ENST00000647998.2	332.050598160117	-0.0338623893602658	0.243716947208646	0.0193082806737124	0.889486309741124	0.976678632647755	ABCD3		ATP binding cassette subfamily D member 3 (from HGNC ABCD3)
ENST00000315713.5	122.807985857604	-0.274600344181915	0.373454804972549	0.535971278544551	0.464107171793765	0.822252604449535	ABCD3	NM_001122674	Homo sapiens ATP binding cassette subfamily D member 3 (ABCD3), transcript variant 2, mRNA. (from RefSeq NM_001122674)
ENST00000545882.5	837.558493382265	-0.0616539264339828	0.178138281932424	0.119528201373001	0.729546757499356	0.937972659972515	CNN3	NM_001286056	Homo sapiens calponin 3 (CNN3), transcript variant 3, mRNA. (from RefSeq NM_001286056)
ENST00000394202.8	720.034242073373	-0.0909015662190422	0.186189599891409	0.237712348282329	0.625863281642101	0.899521553213977	CNN3	NM_001286055	Homo sapiens calponin 3 (CNN3), transcript variant 2, mRNA. (from RefSeq NM_001286055)
ENST00000370206.9	941.328580835223	-0.0620545858579237	0.171091171540478	0.131356573830203	0.717029622602758	0.934098254387981	CNN3	NM_001839	Homo sapiens calponin 3 (CNN3), transcript variant 1, mRNA. (from RefSeq NM_001839)
ENST00000415017.1	537.425653921049	-0.0987238677485154	0.211442672852424	0.21736709472043	0.641053424717262	0.907025604106143	CNN3		The sequence shown here is derived from an Ensembl automatic analysis pipeline and should be considered as preliminary data. (from UniProt E9PDU6)
ENST00000609116.5	321.256704833499	-0.46172203426602	0.292209326008997	2.46375076105764	0.116500293688707	0.57104014617136	PTBP2	NM_001300990	Homo sapiens polypyrimidine tract binding protein 2 (PTBP2), transcript variant 7, mRNA. (from RefSeq NM_001300990)
ENST00000370197.5	317.969666388424	-0.438143918750497	0.292524639439274	2.21551775960364	0.136629217294749	0.592762485401672	PTBP2	NM_001300987	Homo sapiens polypyrimidine tract binding protein 2 (PTBP2), transcript variant 3, mRNA. (from RefSeq NM_001300987)
ENST00000370198.5	315.237966316244	-0.439528217517125	0.292885229866824	2.2240576194051	0.135875540500941	0.59193304772687	PTBP2	NM_001300988	Homo sapiens polypyrimidine tract binding protein 2 (PTBP2), transcript variant 4, mRNA. (from RefSeq NM_001300988)
ENST00000426398.2	318.525004761319	-0.46387600931346	0.292470831520837	2.48230656790626	0.115133296680473	0.568525906821472	PTBP2	NM_021190	Homo sapiens polypyrimidine tract binding protein 2 (PTBP2), transcript variant 6, mRNA. (from RefSeq NM_021190)
ENST00000361915.8	235.399457983663	0.0624450874066713	0.315986713007868	0.0391771059068873	0.843098209189261	0.966346569598918	AGL	NM_000642	Homo sapiens amylo-alpha-1, 6-glucosidase, 4-alpha-glucanotransferase (AGL), transcript variant 1, mRNA. (from RefSeq NM_000642)
ENST00000294724.8	235.399457983663	0.0624450874066713	0.315986713007868	0.0391771059068873	0.843098209189261	0.966346569598918	AGL	NM_000028	Homo sapiens amylo-alpha-1, 6-glucosidase, 4-alpha-glucanotransferase (AGL), transcript variant 4, mRNA. (from RefSeq NM_000028)
ENST00000370163.7	235.399457983663	0.0624450874066713	0.315986713007868	0.0391771059068873	0.843098209189261	0.966346569598918	AGL	NM_000643	Homo sapiens amylo-alpha-1, 6-glucosidase, 4-alpha-glucanotransferase (AGL), transcript variant 3, mRNA. (from RefSeq NM_000643)
ENST00000370165.7	235.399457983663	0.0624450874066713	0.315986713007868	0.0391771059068873	0.843098209189261	0.966346569598918	AGL	NM_000644	Homo sapiens amylo-alpha-1, 6-glucosidase, 4-alpha-glucanotransferase (AGL), transcript variant 2, mRNA. (from RefSeq NM_000644)
ENST00000370161.6	231.622350485209	0.0714722560522892	0.31636224993234	0.0512145915182458	0.820963112716202	0.961010642320862	AGL	NM_000646	Homo sapiens amylo-alpha-1, 6-glucosidase, 4-alpha-glucanotransferase (AGL), transcript variant 6, mRNA. (from RefSeq NM_000646)
ENST00000639037.1	336.594621753205	0.301667790499666	0.345067877487255	0.775850306011606	0.378413275937489	0.777281323547275	AC118553.2		Homo sapiens cDNA FLJ32610 fis, clone STOMA2000055, highly similar to Mouse mRNA for tetracycline transporter-like protein. (from mRNA AK057172)
ENST00000287482.6	267.734466892571	-0.705942668690433	0.308835053901767	5.1182271683741	0.0236757923412241	0.337251751213105	SASS6	NM_194292	Homo sapiens SAS-6 centriolar assembly protein (SASS6), transcript variant 1, mRNA. (from RefSeq NM_194292)
ENST00000370141.7	207.15366942992	0.146313537503292	0.357308978244024	0.168974719314051	0.681024619026199	0.921554842191489	TRMT13	NR_135078	Homo sapiens tRNA methyltransferase 13 homolog (TRMT13), transcript variant 2, non-coding RNA. (from RefSeq NR_135078)
ENST00000370132.8	168.107228627072	-0.288249921409002	0.326138779412587	0.776555729458124	0.378196594370136	0.777281323547275	DBT	NM_001918	Homo sapiens dihydrolipoamide branched chain transacylase E2 (DBT), mRNA. (from RefSeq NM_001918)
ENST00000370131.3	120.085186176585	-0.500298572971784	0.361510686724738	1.89499953616013	0.16863909963169	0.626277734816744	DBT		Belongs to the 2-oxoacid dehydrogenase family. (from UniProt Q5VVL7)
ENST00000370128.8	244.187228008208	0.29755619938661	0.352023378112008	0.729430259560601	0.393067925889687	0.78560709432732	RTCA	NM_003729	Homo sapiens RNA 3'-terminal phosphate cyclase (RTCA), transcript variant 2, mRNA. (from RefSeq NM_003729)
ENST00000260563.4	232.17984661376	0.225998065037367	0.353514756461522	0.415189745425963	0.519347079435742	0.848909540523792	RTCA	NM_001130841	Homo sapiens RNA 3'-terminal phosphate cyclase (RTCA), transcript variant 1, mRNA. (from RefSeq NM_001130841)
ENST00000370112.8	158.632856033946	-0.11510045619356	0.314644528197196	0.133396189966064	0.714936418339768	0.933642560372891	SLC30A7		Seems to facilitate zinc transport from the cytoplasm into the Golgi apparatus. Partly regulates cellular zinc homeostasis. Required with ZNT5 for the activation of zinc- requiring enzymes, alkaline phosphatases (ALPs). Transports zinc into the lumens of the Golgi apparatus and the vesicular compartments where ALPs locate, thus, converting apoALPs to holoALPs. Required with ZNT5 and ZNT6 for the …
ENST00000357650.9	161.121350424164	-0.116330370032765	0.313369087353079	0.137360722862866	0.710919037387778	0.932122785604337	SLC30A7	NM_133496	Homo sapiens solute carrier family 30 member 7 (SLC30A7), transcript variant 1, mRNA. (from RefSeq NM_133496)
ENST00000370109.8	217.231808680383	-0.0696221235120001	0.278793941867146	0.062340804265645	0.802833739092435	0.956126605082781	DPH5	NM_015958	Homo sapiens diphthamide biosynthesis 5 (DPH5), transcript variant 2, mRNA. (from RefSeq NM_015958)
ENST00000342173.11	194.822329729346	-0.054828758024266	0.288480085571487	0.036128737072687	0.849249882972676	0.967595508658566	DPH5	NM_001077395	Homo sapiens diphthamide biosynthesis 5 (DPH5), transcript variant 3, mRNA. (from RefSeq NM_001077395)
ENST00000488176.1	217.231808680383	-0.0696221235120001	0.278793941867146	0.062340804265645	0.802833739092435	0.956126605082781	DPH5		S-adenosyl-L-methionine-dependent methyltransferase that catalyzes the trimethylation of the amino group of the modified target histidine residue in translation elongation factor 2 (EF- 2), to form an intermediate called diphthine. The three successive methylation reactions represent the second step of diphthamide biosynthesis (By similarity). (from UniProt Q9H2P9)
ENST00000370078.2	107.206089697677	0.736518006267318	0.395458432733257	3.58232527176116	0.0583973552493853	0.472572767663991	PRMT6	NM_018137	Homo sapiens protein arginine methyltransferase 6 (PRMT6), mRNA. (from RefSeq NM_018137)
ENST00000565488.6	169.469546182818	-0.19288806720039	0.353879880266138	0.294661532213809	0.587248680201742	0.88298542562708	SLC25A24	NM_013386	Homo sapiens solute carrier family 25 member 24 (SLC25A24), transcript variant 1, mRNA. (from RefSeq NM_013386)
ENST00000370025.9	537.138791062158	-0.288814448962824	0.249313213646896	1.33354675525813	0.248175225186206	0.696839471021953	PRPF38B	NM_018061	Homo sapiens pre-mRNA processing factor 38B (PRPF38B), transcript variant 1, mRNA. (from RefSeq NM_018061)
ENST00000370022.9	106.429822636773	-0.534115431806948	0.4060300763304	1.71606603520871	0.190200221171883	0.647844255863476	PRPF38B		May be required for pre-mRNA splicing (Potential). (from UniProt Q5VTL8)
ENST00000370021.1	464.854648304318	-0.160761595334603	0.267375763634746	0.359215569246089	0.548942211297008	0.864484623002612	PRPF38B	NM_001349771	Homo sapiens pre-mRNA processing factor 38B (PRPF38B), transcript variant 15, mRNA. (from RefSeq NM_001349771)
ENST00000370008.4	269.531182716493	-0.290752434297949	0.282308080597174	1.04638284877105	0.306341622502357	0.736105937677374	STXBP3	NM_007269	Homo sapiens syntaxin binding protein 3 (STXBP3), mRNA. (from RefSeq NM_007269)
ENST00000369968.6	185.238011461022	0.429813253402039	0.325855630086956	1.77610192005827	0.182628717636124	0.64164795492532	CLCC1	NM_001278203	Homo sapiens chloride channel CLIC like 1 (CLCC1), transcript variant 4, mRNA. (from RefSeq NM_001278203)
ENST00000369969.6	231.610614271393	0.398443722560844	0.300634810220498	1.78668251243427	0.181330888789555	0.6403518291808	CLCC1	NM_001278202	Homo sapiens chloride channel CLIC like 1 (CLCC1), transcript variant 3, mRNA. (from RefSeq NM_001278202)
ENST00000356970.6	300.8943620248	0.283059076728835	0.268835446112973	1.11934232702446	0.290060112013044	0.726231892080585	CLCC1	NM_001048210	Homo sapiens chloride channel CLIC like 1 (CLCC1), transcript variant 1, mRNA. (from RefSeq NM_001048210)
ENST00000369976.5	104.353569418059	0.0755484337701125	0.440552894120725	0.0294515751992463	0.863740518837645	0.970845919940565	CLCC1		chloride channel CLIC like 1 (from HGNC CLCC1)
ENST00000369970.7	264.300796836609	0.40513785716121	0.281874883555181	2.10131652859724	0.147172370361355	0.602822643910301	CLCC1	NM_015127	Homo sapiens chloride channel CLIC like 1 (CLCC1), transcript variant 2, mRNA. (from RefSeq NM_015127)
ENST00000302500.4	229.63711052624	0.392903040566129	0.301206967213803	1.72993961574002	0.188418609365027	0.647345335163339	CLCC1		Seems to act as a chloride ion channel (By similarity). (from UniProt Q96S66)
ENST00000348264.6	183.264507715868	0.423678920133627	0.32661757264769	1.71678572238206	0.190107319364107	0.647844255863476	CLCC1		Seems to act as a chloride ion channel (By similarity). (from UniProt Q96S66)
ENST00000400794.7	192.243448219036	0.0399306734857679	0.365786374496485	0.0119288974335063	0.913028400410409	0.983433039615688	WDR47	NM_001142550	Homo sapiens WD repeat domain 47 (WDR47), transcript variant 1, mRNA. (from RefSeq NM_001142550)
ENST00000361054.7	186.344299014367	0.0292083651324575	0.369967586735195	0.00623510156506768	0.937062323843899	0.987583438332773	WDR47		Interacts with MAP1S (via WD repeats) (By similarity). (from UniProt O94967)
ENST00000369962.7	201.499477823432	0.0702694904319143	0.362384590402101	0.0377060774256393	0.84603452914294	0.966592369792742	WDR47	NM_001142551	Homo sapiens WD repeat domain 47 (WDR47), transcript variant 3, mRNA. (from RefSeq NM_001142551)
ENST00000369965.8	197.63838945531	0.0533428271722	0.364428975518128	0.021462102714878	0.883527086718484	0.975731366574177	WDR47	NM_014969	Homo sapiens WD repeat domain 47 (WDR47), transcript variant 2, mRNA. (from RefSeq NM_014969)
ENST00000357672.7	178.027943020291	0.0109547126764796	0.371100239545127	0.000870925912252574	0.976456684016942	0.995575296595725	WDR47		WD repeat domain 47 (from HGNC WDR47)
ENST00000461096.6	90.1277293854977	0.0269463341304064	0.448582380499183	0.00360698747029886	0.952109280851778	0.990386474224635	TAF13		TFIID beta-specific TAFII. (from UniProt Q15543)
ENST00000338366.6	92.4399442815132	0.068639655023914	0.4461319790265	0.0237068303173871	0.877633212269712	0.974620148558139	TAF13	NM_005645	Homo sapiens TATA-box binding protein associated factor 13 (TAF13), mRNA. (from RefSeq NM_005645)
ENST00000234677.7	685.106140068143	0.0662859805628226	0.174507216177972	0.144500508645933	0.703847265815725	0.929723194269987	SARS	NM_006513	Homo sapiens seryl-tRNA synthetase (SARS), transcript variant 1, mRNA. (from RefSeq NM_006513)
ENST00000369923.4	651.945585207392	0.0265728535159958	0.175070752181819	0.0230547837833655	0.87931469554671	0.974945655139705	SARS	NM_001330669	Homo sapiens seryl-tRNA synthetase (SARS), transcript variant 3, mRNA. (from RefSeq NM_001330669)
ENST00000271332.4	203.288199910036	0.62976904889891	0.30575036677415	4.34011502853816	0.0372244084348677	0.402582218001933	CELSR2	NM_001408	Homo sapiens cadherin EGF LAG seven-pass G-type receptor 2 (CELSR2), mRNA. (from RefSeq NM_001408)
ENST00000538502.5	154.343931620422	-0.0372493152814338	0.339896233102013	0.0120394873711263	0.912627791944196	0.983433039615688	SORT1	NM_001205228	Homo sapiens sortilin 1 (SORT1), transcript variant 2, mRNA. (from RefSeq NM_001205228)
ENST00000256637.8	182.591585128995	0.0437934722624426	0.311953763287852	0.0197689848125435	0.888184192828597	0.976264330535116	SORT1	NM_002959	Homo sapiens sortilin 1 (SORT1), transcript variant 1, mRNA. (from RefSeq NM_002959)
ENST00000271308.9	1119.83922541223	-0.242465654306493	0.143917874445937	2.82898010964918	0.0925771346091313	0.53928442781451	PSMA5	NM_002790	Homo sapiens proteasome subunit alpha 5 (PSMA5), transcript variant 1, mRNA. (from RefSeq NM_002790)
ENST00000538610.5	835.022096724225	-0.279382375510265	0.15935152632148	3.06345069440778	0.0800714580075281	0.51718468918045	PSMA5	NM_001199774	Homo sapiens proteasome subunit alpha 5 (PSMA5), transcript variant 4, mRNA. (from RefSeq NM_001199774)
ENST00000369851.6	507.142927698142	0.367172760096617	0.212161102030742	3.0351648368998	0.0814782736169008	0.518769101605313	GNAI3	NM_006496	Homo sapiens G protein subunit alpha i3 (GNAI3), mRNA. (from RefSeq NM_006496)
ENST00000655992.1	157.510483488313	-0.10097328186401	0.345094243731901	0.0853134034756948	0.770221954155613	0.947056311259891	AMPD2		adenosine monophosphate deaminase 2 (from HGNC AMPD2)
ENST00000667949.1	236.705726192315	0.11038261276821	0.296540532419324	0.138923805135974	0.709353248105109	0.931950098749601	AMPD2		adenosine monophosphate deaminase 2 (from HGNC AMPD2)
ENST00000342115.8	235.296101825918	0.111639687925121	0.297481769143726	0.141207327227448	0.707083703570061	0.931340753402507	AMPD2	NM_139156	Homo sapiens adenosine monophosphate deaminase 2 (AMPD2), transcript variant 2, mRNA. (from RefSeq NM_139156)
ENST00000528667.7	235.597545830858	0.109825024622283	0.297520659165393	0.136610865941293	0.711673790761803	0.932586795146351	AMPD2	NM_001368809	Homo sapiens adenosine monophosphate deaminase 2 (AMPD2), transcript variant 4, mRNA. (from RefSeq NM_001368809)
ENST00000256578.8	235.597545830858	0.109825024622283	0.297520659165393	0.136610865941293	0.711673790761803	0.932586795146351	AMPD2	NM_004037	Homo sapiens adenosine monophosphate deaminase 2 (AMPD2), transcript variant 1, mRNA. (from RefSeq NM_004037)
ENST00000358729.8	228.124702206914	0.159341080817547	0.302711583385192	0.278107641548502	0.597944226299969	0.887415894171444	AMPD2	NM_001308170	Homo sapiens adenosine monophosphate deaminase 2 (AMPD2), transcript variant 6, mRNA. (from RefSeq NM_001308170)
ENST00000652975.1	168.146778963524	-0.107058701301826	0.338654305499723	0.0996027826925285	0.75230683199038	0.943251279623992	AMPD2		adenosine monophosphate deaminase 2 (from HGNC AMPD2)
ENST00000369840.7	229.483645960328	0.0768170412059639	0.298618385250931	0.0662492986972296	0.79687819168574	0.953727579797471	AMPD2		The sequence shown here is derived from an Ensembl automatic analysis pipeline and should be considered as preliminary data. (from UniProt H0Y360)
ENST00000528454.5	230.366355103143	0.159750983375342	0.301026573391171	0.282707976529949	0.59493178134479	0.886205001586324	AMPD2	NM_001257361	Homo sapiens adenosine monophosphate deaminase 2 (AMPD2), transcript variant 5, mRNA. (from RefSeq NM_001257361)
ENST00000256594.7	241.041136476458	-0.297979750485036	0.259055786192297	1.3161030922593	0.251292623091438	0.699410014923648	GSTM3		Belongs to the GST superfamily. (from UniProt Q6FGJ9)
ENST00000361066.7	241.041136476458	-0.297979750485036	0.259055786192297	1.3161030922593	0.251292623091438	0.699410014923648	GSTM3	NR_024537	Homo sapiens glutathione S-transferase mu 3 (GSTM3), transcript variant 2, non-coding RNA. (from RefSeq NR_024537)
ENST00000540225.2	195.517959255109	-0.363913489994169	0.270614040412464	1.79381163527626	0.180462442094115	0.638816297520631	GSTM3		glutathione S-transferase mu 3 (from HGNC GSTM3)
ENST00000393614.8	344.695263950882	0.193144748471053	0.221055682715788	0.768556400751308	0.380664012103436	0.777994141840236	AHCYL1	NM_001242674	Homo sapiens adenosylhomocysteinase like 1 (AHCYL1), transcript variant 3, mRNA. (from RefSeq NM_001242674)
ENST00000369799.10	385.71881488029	0.268065371718707	0.212214131353138	1.60940602426946	0.204575316878644	0.660328049847669	AHCYL1	NM_006621	Homo sapiens adenosylhomocysteinase like 1 (AHCYL1), transcript variant 1, mRNA. (from RefSeq NM_006621)
ENST00000359172.3	344.695263950882	0.193144748471053	0.221055682715788	0.768556400751308	0.380664012103436	0.777994141840236	AHCYL1	NM_001242676	Homo sapiens adenosylhomocysteinase like 1 (AHCYL1), transcript variant 5, mRNA. (from RefSeq NM_001242676)
ENST00000369796.5	212.139670265166	0.150087397140496	0.315133032212602	0.228749227845043	0.632452811995305	0.90281691296322	STRIP1	NM_001270768	Homo sapiens striatin interacting protein 1 (STRIP1), transcript variant 2, mRNA. (from RefSeq NM_001270768)
ENST00000369795.8	236.276778331772	0.0975894482068178	0.292747915939334	0.111809433286638	0.738093451184221	0.939903423639285	STRIP1	NM_033088	Homo sapiens striatin interacting protein 1 (STRIP1), transcript variant 1, mRNA. (from RefSeq NM_033088)
ENST00000652747.1	501.393527534454	0.213473641913956	0.241052736399753	0.789629247728243	0.374212256381024	0.774622524522993	RBM15		May be implicated in HOX gene regulation. (from UniProt Q96T37)
ENST00000369784.8	502.152408899028	0.206208738072153	0.240946533584418	0.737276045807889	0.39053485739326	0.785106408687351	RBM15		May be implicated in HOX gene regulation. (from UniProt Q96T37)
ENST00000602849.1	508.010094824064	0.207926583128416	0.240564691372574	0.752073647862929	0.385820494722865	0.781108977046291	RBM15		May be implicated in HOX gene regulation. (from UniProt Q96T37)
ENST00000487146.8	501.393527534454	0.213473641913956	0.241052736399753	0.789629247728243	0.374212256381024	0.774622524522993	RBM15	NM_001201545	Homo sapiens RNA binding motif protein 15 (RBM15), transcript variant 2, mRNA. (from RefSeq NM_001201545)
ENST00000618772.4	502.152408899028	0.206208738072153	0.240946533584418	0.737276045807889	0.39053485739326	0.785106408687351	RBM15	NM_022768	Homo sapiens RNA binding motif protein 15 (RBM15), transcript variant 1, mRNA. (from RefSeq NM_022768)
ENST00000650953.2	462.847766841074	0.225903501394703	0.248311543761869	0.833858050157289	0.361159300736934	0.764894043445558	RBM15		RNA binding motif protein 15 (from HGNC RBM15)
ENST00000652342.2	485.017432482004	0.248737131751335	0.245167069119765	1.03810079977119	0.308263587345099	0.736660387862322	RBM15		May be implicated in HOX gene regulation. (from UniProt Q96T37)
ENST00000654015.1	478.400865192394	0.254557982926877	0.245726191898701	1.08244086434686	0.298152159051366	0.731096612143944	RBM15		RNA binding motif protein 15 (from HGNC RBM15)
ENST00000617047.1	479.159746556968	0.246910773737571	0.24557564799545	1.01938196771978	0.312665652999804	0.739570921018925	RBM15		RNA binding motif protein 15 (from HGNC RBM15)
ENST00000483260.5	133.811000353981	0.163739012174447	0.33179549793749	0.244834298566786	0.620736126348217	0.896209892856675	LAMTOR5		The sequence shown here is derived from an Ensembl automatic analysis pipeline and should be considered as preliminary data. (from UniProt E9PLX3)
ENST00000474861.6	133.811000353981	0.163739012174447	0.33179549793749	0.244834298566786	0.620736126348217	0.896209892856675	LAMTOR5		The sequence shown here is derived from an Ensembl automatic analysis pipeline and should be considered as preliminary data. (from UniProt E9PLX3)
ENST00000602318.5	165.823803837556	0.174546649159534	0.300141898641987	0.340117735319353	0.559761270747381	0.868395074023564	LAMTOR5		As part of the Ragulator complex it is involved in amino acid sensing and activation of mTORC1, a signaling complex promoting cell growth in response to growth factors, energy levels, and amino acids. Activated by amino acids through a mechanism involving the lysosomal V-ATPase, the Ragulator functions as a guanine nucleotide exchange factor activating the small GTPases Rag. Activated Ragulator a…
ENST00000256644.8	191.612726870578	0.159580811271944	0.28337374412959	0.318515936880985	0.572500880389636	0.874174860284448	LAMTOR5		late endosomal/lysosomal adaptor, MAPK and MTOR activator 5 (from HGNC LAMTOR5)
ENST00000602858.5	131.996623179175	0.134453291551874	0.332628616415883	0.164110573441299	0.685399866473474	0.923823953452455	LAMTOR5		late endosomal/lysosomal adaptor, MAPK and MTOR activator 5 (from HGNC LAMTOR5)
ENST00000614544.1	191.612726870578	0.159580811271944	0.28337374412959	0.318515936880985	0.572500880389636	0.874174860284448	LAMTOR5	NM_006402	Homo sapiens late endosomal/lysosomal adaptor, MAPK and MTOR activator 5 (LAMTOR5), mRNA. (from RefSeq NM_006402)
ENST00000545121.5	353.644625330667	-0.0766924826610664	0.229092766017182	0.11166320911596	0.738258483441401	0.939903423639285	CEPT1	NR_138485	Homo sapiens choline/ethanolamine phosphotransferase 1 (CEPT1), transcript variant 6, non-coding RNA. (from RefSeq NR_138485)
ENST00000357172.9	353.644625330667	-0.0766924826610664	0.229092766017182	0.11166320911596	0.738258483441401	0.939903423639285	CEPT1	NR_138484	Homo sapiens choline/ethanolamine phosphotransferase 1 (CEPT1), transcript variant 5, non-coding RNA. (from RefSeq NR_138484)
ENST00000615636.4	229.218790133405	0.134729639319382	0.276638673854681	0.238413811623943	0.625354098027906	0.899047336115786	CEPT1		choline/ethanolamine phosphotransferase 1 (from HGNC CEPT1)
ENST00000235090.10	533.738889711961	0.642183911423311	0.206339116251555	9.80457892996935	0.0017407788935833	0.118637865899645	WDR77	NR_133654	Homo sapiens WD repeat domain 77 (WDR77), transcript variant 5, non-coding RNA. (from RefSeq NR_133654)
ENST00000449340.1	409.11063027476	0.653558275608372	0.218189526095706	9.12339472709459	0.00252361228930442	0.1406493249239	WDR77		The sequence shown here is derived from an Ensembl automatic analysis pipeline and should be considered as preliminary data. (from UniProt H0Y711)
ENST00000369722.8	1333.62083093992	-0.272352221807759	0.154606210252879	3.10207383586706	0.0781926276007911	0.51377288452393	ATP5PB	NM_001688	Homo sapiens ATP synthase peripheral stalk-membrane subunit b (ATP5PB), mRNA. (from RefSeq NM_001688)
ENST00000483994.1	997.132388992406	-0.33883328658476	0.163968771777937	4.26628687005696	0.0388757928724767	0.410248938452006	ATP5PB		ATP synthase peripheral stalk-membrane subunit b (from HGNC ATP5PB)
ENST00000356415.5	105.164411120658	0.411362321492432	0.377572947155235	1.20228265303312	0.272865926378654	0.714007344319267	RAP1A	NM_001370216	Homo sapiens RAP1A, member of RAS oncogene family (RAP1A), transcript variant 4, mRNA. (from RefSeq NM_001370216)
ENST00000433097.5	70.8073354415422	0.210936673213066	0.439904830806531	0.231160932715817	0.630664347352601	0.902130943455383	RAP1A		RAP1A, member of RAS oncogene family (from HGNC RAP1A)
ENST00000369709.3	105.164411120658	0.411362321492432	0.377572947155235	1.20228265303312	0.272865926378654	0.714007344319267	RAP1A	NM_002884	Homo sapiens RAP1A, member of RAS oncogene family (RAP1A), transcript variant 2, mRNA. (from RefSeq NM_002884)
ENST00000369702.5	551.129933862922	-0.25252598713855	0.237586333404842	1.1218118677865	0.289528646226743	0.726231892080585	DDX20	NM_007204	Homo sapiens DEAD-box helicase 20 (DDX20), mRNA. (from RefSeq NM_007204)
ENST00000475700.1	308.7918679025	-0.378391654578953	0.309680981905313	1.47197313903126	0.225034634688	0.677779348862141	DDX20		The sequence shown here is derived from an Ensembl automatic analysis pipeline and should be considered as preliminary data. (from UniProt E9PJ60)
ENST00000358039.9	154.151862180381	-0.0271252327172428	0.364252879995203	0.00554766315110555	0.940626356793161	0.988222563770623	ST7L	NM_017744	Homo sapiens suppression of tumorigenicity 7 like (ST7L), transcript variant 1, mRNA. (from RefSeq NM_017744)
ENST00000361846.7	147.875799991694	-0.0374474804009816	0.368053189422938	0.0103525792774093	0.918956998661745	0.984512666656838	ST7L		Membrane; Multi-pass membrane protein (Potential). (from UniProt Q8TDW4)
ENST00000360743.8	148.161219510375	-0.113363628030376	0.365366110332371	0.0959877550004506	0.756698673048053	0.944597016097723	ST7L	NM_138728	Homo sapiens suppression of tumorigenicity 7 like (ST7L), transcript variant 3, mRNA. (from RefSeq NM_138728)
ENST00000490715.5	147.875799991694	-0.0374474804009816	0.368053189422938	0.0103525792774093	0.918956998661745	0.984512666656838	ST7L		Membrane; Multi-pass membrane protein (Potential). (from UniProt Q8TDW4)
ENST00000490067.5	136.142323466773	-0.163585492734268	0.374120880070931	0.190310307363077	0.662658476823708	0.914715977694898	ST7L	NM_138727	Homo sapiens suppression of tumorigenicity 7 like (ST7L), transcript variant 2, mRNA. (from RefSeq NM_138727)
ENST00000343210.11	148.005281213664	-0.0310157334440505	0.366330095083876	0.00717034871229316	0.932517456876913	0.986447655439347	ST7L	NM_138729	Homo sapiens suppression of tumorigenicity 7 like (ST7L), transcript variant 4, mRNA. (from RefSeq NM_138729)
ENST00000369666.5	129.995742500056	-0.164152312080127	0.377055716729737	0.188697164166541	0.664003175585054	0.914860168305947	ST7L		Membrane; Multi-pass membrane protein (Potential). (from UniProt Q8TDW4)
ENST00000263168.4	398.184292721032	-0.0663644007528101	0.236591835413374	0.0787829264654505	0.778953576197059	0.947925051225453	CAPZA1	NM_006135	Homo sapiens capping actin protein of muscle Z-line subunit alpha 1 (CAPZA1), mRNA. (from RefSeq NM_006135)
ENST00000413052.6	288.724934096543	0.324160707886014	0.251350890775453	1.68335064389429	0.194479825062321	0.651382747404247	MOV10	NM_020963	Homo sapiens Mov10 RISC complex RNA helicase (MOV10), transcript variant 1, mRNA. (from RefSeq NM_020963)
ENST00000369645.5	288.724934096543	0.324160707886014	0.251350890775453	1.68335064389429	0.194479825062321	0.651382747404247	MOV10	NM_001321324	Homo sapiens Mov10 RISC complex RNA helicase (MOV10), transcript variant 4, mRNA. (from RefSeq NM_001321324)
ENST00000369644.5	272.27318036511	0.331807336233339	0.261133763975791	1.63537327366033	0.200961457219334	0.657995611194215	MOV10	NM_001286072	Homo sapiens Mov10 RISC complex RNA helicase (MOV10), transcript variant 3, mRNA. (from RefSeq NM_001286072)
ENST00000357443.2	288.724934096543	0.324160707886014	0.251350890775453	1.68335064389429	0.194479825062321	0.651382747404247	MOV10	NM_001369507	Homo sapiens Mov10 RISC complex RNA helicase (MOV10), transcript variant 5, mRNA. (from RefSeq NM_001369507)
ENST00000339083.11	285.842754088194	-0.0647105633511996	0.272409075598882	0.0562554286714914	0.812515391282176	0.959501177764242	RHOC	NM_175744	Homo sapiens ras homolog family member C (RHOC), transcript variant 1, mRNA. (from RefSeq NM_175744)
ENST00000369633.6	285.842754088194	-0.0647105633511996	0.272409075598882	0.0562554286714914	0.812515391282176	0.959501177764242	RHOC	NM_001042679	Homo sapiens ras homolog family member C (RHOC), transcript variant 3, mRNA. (from RefSeq NM_001042679)
ENST00000369642.7	285.842754088194	-0.0647105633511996	0.272409075598882	0.0562554286714914	0.812515391282176	0.959501177764242	RHOC	NM_001042678	Homo sapiens ras homolog family member C (RHOC), transcript variant 2, mRNA. (from RefSeq NM_001042678)
ENST00000285735.6	285.842754088194	-0.0647105633511996	0.272409075598882	0.0562554286714914	0.812515391282176	0.959501177764242	RHOC		Regulates a signal transduction pathway linking plasma membrane receptors to the assembly of focal adhesions and actin stress fibers. Serves as a microtubule-dependent signal that is required for the myosin contractile ring formation during cell cycle cytokinesis. Regulates apical junction formation in bronchial epithelial cells. (from UniProt P08134)
ENST00000468093.5	58.7575352401675	-0.144811095162258	0.485357429514222	0.0885716702723727	0.766000894997825	0.946110527990831	RHOC		The sequence shown here is derived from an Ensembl automatic analysis pipeline and should be considered as preliminary data. (from UniProt E9PLA2)
ENST00000369638.6	285.842754088194	-0.0647105633511996	0.272409075598882	0.0562554286714914	0.812515391282176	0.959501177764242	RHOC		Regulates a signal transduction pathway linking plasma membrane receptors to the assembly of focal adhesions and actin stress fibers. Serves as a microtubule-dependent signal that is required for the myosin contractile ring formation during cell cycle cytokinesis. Regulates apical junction formation in bronchial epithelial cells. (from UniProt P08134)
ENST00000369637.5	285.842754088194	-0.0647105633511996	0.272409075598882	0.0562554286714914	0.812515391282176	0.959501177764242	RHOC		Regulates a signal transduction pathway linking plasma membrane receptors to the assembly of focal adhesions and actin stress fibers. Serves as a microtubule-dependent signal that is required for the myosin contractile ring formation during cell cycle cytokinesis. Regulates apical junction formation in bronchial epithelial cells. (from UniProt P08134)
ENST00000369636.6	259.709782542042	-0.155516287269458	0.27967239927445	0.307642019714322	0.57913075358366	0.878007685343381	RHOC		Belongs to the small GTPase superfamily. Rho family. (from UniProt Q5JR05)
ENST00000484280.6	58.7575352401675	-0.144811095162258	0.485357429514222	0.0885716702723727	0.766000894997825	0.946110527990831	RHOC		The sequence shown here is derived from an Ensembl automatic analysis pipeline and should be considered as preliminary data. (from UniProt E9PLA2)
ENST00000369632.6	285.842754088194	-0.0647105633511996	0.272409075598882	0.0562554286714914	0.812515391282176	0.959501177764242	RHOC		Regulates a signal transduction pathway linking plasma membrane receptors to the assembly of focal adhesions and actin stress fibers. Serves as a microtubule-dependent signal that is required for the myosin contractile ring formation during cell cycle cytokinesis. Regulates apical junction formation in bronchial epithelial cells. (from UniProt P08134)
ENST00000425265.6	272.923434221917	-0.0406019568994462	0.276266125178762	0.0215381314894358	0.883322442667245	0.975648289567832	RHOC		Belongs to the small GTPase superfamily. Rho family. (from UniProt Q5JR08)
ENST00000534717.5	247.250491674198	-0.0385554648730998	0.290324133411392	0.0175804324187965	0.894516674154737	0.97761559675588	RHOC		Belongs to the small GTPase superfamily. Rho family. (from UniProt E9PQH6)
ENST00000436685.6	190.827795460243	-0.239436105641412	0.302113558576594	0.623870002393403	0.429612793924012	0.805054875421762	RHOC		Belongs to the small GTPase superfamily. Rho family. (from UniProt Q5JR07)
ENST00000605933.5	180.684096261027	-0.0339684080742324	0.314864984992805	0.0115933335625442	0.914255608604234	0.983433039615688	AL603832.3		Homo sapiens PPM1J mRNA for protein phosphatase 1J, partial cds, clone: FLJ35951SAAF. (from mRNA AB451471)
ENST00000606505.5	187.790580288974	0.0379781180633776	0.30765728236476	0.0152044456302463	0.901864545772208	0.979930339814625	AL603832.3		Homo sapiens PPM1J mRNA for protein phosphatase 1J, partial cds, clone: FLJ35951SAAF. (from mRNA AB451471)
ENST00000528831.5	58.7575352401675	-0.144811095162258	0.485357429514222	0.0885716702723727	0.766000894997825	0.946110527990831	RHOC		The sequence shown here is derived from an Ensembl automatic analysis pipeline and should be considered as preliminary data. (from UniProt E9PLA2)
ENST00000484054.3	125.078703340824	0.141219682874731	0.345979094141102	0.166851816292656	0.682924989367794	0.922565077548932	RHOC		Belongs to the small GTPase superfamily. Rho family. (from UniProt E9PN11)
ENST00000414971.1	114.201456255821	-0.0524853923242568	0.360333532149562	0.0211502873817437	0.88437028740409	0.975843957732697	RHOC		Belongs to the small GTPase superfamily. Rho family. (from UniProt Q5JR06)
ENST00000369626.7	1901.14147053992	-0.303401164136762	0.125321891079454	5.85412215008293	0.0155406076670623	0.291081732852818	SLC16A1	NM_003051	Homo sapiens solute carrier family 16 member 1 (SLC16A1), transcript variant 1, mRNA. (from RefSeq NM_003051)
ENST00000538576.5	1901.14147053992	-0.303401164136762	0.125321891079454	5.85412215008293	0.0155406076670623	0.291081732852818	SLC16A1	NM_001166496	Homo sapiens solute carrier family 16 member 1 (SLC16A1), transcript variant 2, mRNA. (from RefSeq NM_001166496)
ENST00000458229.5	1725.41611563716	-0.307171063352657	0.128158345678257	5.73618454567749	0.0166188555155948	0.296866735278574	SLC16A1		solute carrier family 16 member 1 (from HGNC SLC16A1)
ENST00000443580.5	995.252349180298	-0.268500350213613	0.150846178307282	3.16191129499798	0.0753748883636269	0.508036065616706	SLC16A1		solute carrier family 16 member 1 (from HGNC SLC16A1)
ENST00000429288.1	632.763338500695	-0.229983562476373	0.175892527707278	1.70394664695225	0.19177264953346	0.649299038075973	SLC16A1		solute carrier family 16 member 1 (from HGNC SLC16A1)
ENST00000361127.6	181.881282472152	-0.492003456013131	0.370199124974562	1.73373863342398	0.187934142893804	0.64673275298801	LRIG2	NM_014813	Homo sapiens leucine rich repeats and immunoglobulin like domains 2 (LRIG2), transcript variant 1, mRNA. (from RefSeq NM_014813)
ENST00000261441.9	173.978123568048	0.212836113465192	0.359137720280454	0.355182306042636	0.551194110789001	0.865186399961707	RSBN1	NM_018364	Homo sapiens round spermatid basic protein 1 (RSBN1), transcript variant 1, mRNA. (from RefSeq NM_018364)
ENST00000612242.4	173.978123568048	0.212836113465192	0.359137720280454	0.355182306042636	0.551194110789001	0.865186399961707	RSBN1		Nucleus (By similarity). (from UniProt Q5VWQ0)
ENST00000616024.4	166.202529454003	0.20203511303072	0.370120548694641	0.301178411046251	0.583144604343103	0.880167808962062	RSBN1		round spermatid basic protein 1 (from HGNC RSBN1)
ENST00000615321.1	173.447971363413	0.213811351232553	0.359460563225428	0.357802249986179	0.549729350270962	0.864816722990379	RSBN1		round spermatid basic protein 1 (from HGNC RSBN1)
ENST00000650596.1	131.236728808283	-0.0317761364386109	0.432419473127939	0.00539913151321514	0.941425127346874	0.98856728289078	DCLRE1B		DNA cross-link repair 1B (from HGNC DCLRE1B)
ENST00000650450.2	162.063577199237	0.113687575727749	0.411970370899459	0.0767086705842104	0.781808285087166	0.948973397089316	DCLRE1B	NM_022836	Homo sapiens DNA cross-link repair 1B (DCLRE1B), transcript variant 1, mRNA. (from RefSeq NM_022836)
ENST00000426820.7	370.306509460719	0.00357813156087804	0.272808770035596	0.000171948849583714	0.989537697980551	0.99829466875914	HIPK1	NM_198268	Homo sapiens homeodomain interacting protein kinase 1 (HIPK1), transcript variant 1, mRNA. (from RefSeq NM_198268)
ENST00000369559.8	321.38001829096	-0.0628048808915014	0.282535501317679	0.0493466371705722	0.824204098430703	0.961360920709785	HIPK1	NM_152696	Homo sapiens homeodomain interacting protein kinase 1 (HIPK1), transcript variant 2, mRNA. (from RefSeq NM_152696)
ENST00000626993.2	350.754397298489	-0.00814184107835319	0.277753422035631	0.000858760579845352	0.976621644619975	0.995575296595725	HIPK1		homeodomain interacting protein kinase 1 (from HGNC HIPK1)
ENST00000369558.5	370.306509460719	0.00357813156087804	0.272808770035596	0.000171948849583714	0.989537697980551	0.99829466875914	HIPK1	NM_001369807	Homo sapiens homeodomain interacting protein kinase 1 (HIPK1), transcript variant 6, mRNA. (from RefSeq NM_001369807)
ENST00000369561.8	350.724125538413	-0.0270499367948047	0.275256006100508	0.00964254503686846	0.92177629225787	0.984588078691662	HIPK1		The sequence shown here is derived from an Ensembl automatic analysis pipeline and should be considered as preliminary data. (from UniProt J3KP92)
ENST00000369555.6	350.754397298489	-0.00814184107835319	0.277753422035631	0.000858760579845352	0.976621644619975	0.995575296595725	HIPK1		homeodomain interacting protein kinase 1 (from HGNC HIPK1)
ENST00000340480.8	262.027163582004	0.323666043485186	0.314175777493186	1.07628050364738	0.299531125334397	0.731753597477003	HIPK1	NM_198269	Homo sapiens homeodomain interacting protein kinase 1 (HIPK1), transcript variant 3, mRNA. (from RefSeq NM_198269)
ENST00000369553.5	252.887069530071	0.305001147713991	0.320101949693053	0.919474565980622	0.33761297190608	0.756679646545344	HIPK1	NM_181358	Homo sapiens homeodomain interacting protein kinase 1 (HIPK1), transcript variant 4, mRNA. (from RefSeq NM_181358)
ENST00000358465.7	391.803911403006	-0.0144044139136355	0.280545818466885	0.00263649929573262	0.959049134157994	0.992037426670436	TRIM33	NM_015906	Homo sapiens tripartite motif containing 33 (TRIM33), transcript variant a, mRNA. (from RefSeq NM_015906)
ENST00000448034.5	324.678880813442	-0.0639148368413331	0.307171816995151	0.0432801959500893	0.835198571376656	0.964058337875683	TRIM33		The sequence shown here is derived from an Ensembl automatic analysis pipeline and should be considered as preliminary data. (from UniProt H0Y612)
ENST00000369543.6	380.600227579465	0.00640683777059488	0.282977962235462	0.000513145411247251	0.981927295616614	0.996509390768611	TRIM33	NM_033020	Homo sapiens tripartite motif containing 33 (TRIM33), transcript variant b, mRNA. (from RefSeq NM_033020)
ENST00000369541.4	592.48281420387	-0.576253257094176	0.198033497032538	8.39657694936405	0.0037592824369834	0.166577391377286	BCAS2	NM_005872	Homo sapiens BCAS2 pre-mRNA processing factor (BCAS2), mRNA. (from RefSeq NM_005872)
ENST00000369535.5	190.228071184235	0.233625017376715	0.37468879754955	0.39141064752468	0.531558836097956	0.85529214255613	NRAS	NM_002524	Homo sapiens NRAS proto-oncogene, GTPase (NRAS), mRNA. (from RefSeq NM_002524)
ENST00000339438.10	1967.00057729762	-0.209640497007615	0.183622895274534	1.30598933616426	0.25312209375378	0.700723140118041	CSDE1	NM_007158	Homo sapiens cold shock domain containing E1 (CSDE1), transcript variant 2, mRNA. (from RefSeq NM_007158)
ENST00000610726.4	1904.49120142894	-0.199076116571317	0.181807134524619	1.20140413138839	0.27304121819117	0.714007344319267	CSDE1	NM_001242891	Homo sapiens cold shock domain containing E1 (CSDE1), transcript variant 4, mRNA. (from RefSeq NM_001242891)
ENST00000438362.6	1904.49120142894	-0.199076116571317	0.181807134524619	1.20140413138839	0.27304121819117	0.714007344319267	CSDE1		RNA-binding protein. Required for internal initiation of translation of human rhinovirus RNA. May be involved in translationally coupled mRNA turnover. Implicated with other RNA- binding proteins in the cytoplasmic deadenylation/translational and decay interplay of the FOS mRNA mediated by the major coding- region determinant of instability (mCRD) domain. (from UniProt O75534)
ENST00000358528.9	1903.79909191635	-0.19898737779818	0.181796803742311	1.20047022278419	0.273227716166741	0.71402454803136	CSDE1	NM_001007553	Homo sapiens cold shock domain containing E1 (CSDE1), transcript variant 1, mRNA. (from RefSeq NM_001007553)
ENST00000261443.9	1967.00057729762	-0.209640497007615	0.183622895274534	1.30598933616426	0.25312209375378	0.700723140118041	CSDE1	NM_001242893	Homo sapiens cold shock domain containing E1 (CSDE1), transcript variant 6, mRNA. (from RefSeq NM_001242893)
ENST00000530886.5	1688.54272586849	-0.21544916625746	0.188388534860638	1.31107161993606	0.252200724380268	0.700298585194625	CSDE1		Contains 4 CSD (cold-shock) domains. (from UniProt E9PLT0)
ENST00000369530.5	1967.69268681021	-0.209723891717409	0.183632601110125	1.30688993323642	0.252958522803642	0.700723140118041	CSDE1	NM_001130523	Homo sapiens cold shock domain containing E1 (CSDE1), transcript variant 3, mRNA. (from RefSeq NM_001130523)
ENST00000534699.5	1903.79909191635	-0.19898737779818	0.181796803742311	1.20047022278419	0.273227716166741	0.71402454803136	CSDE1	NM_001242892	Homo sapiens cold shock domain containing E1 (CSDE1), transcript variant 5, mRNA. (from RefSeq NM_001242892)
ENST00000529046.5	295.181546507629	-0.00219516941391139	0.294535216035207	5.59010310752228e-05	0.994034512714193	0.999177916379914	CSDE1		Contains 1 CSD (cold-shock) domain. (from UniProt E9PNG3)
ENST00000534389.2	190.182273153934	-0.127303174949228	0.354994931272486	0.127923997624606	0.720594295009088	0.935011143235484	CSDE1		Contains 1 CSD (cold-shock) domain. (from UniProt E9PLD4)
ENST00000369528.9	165.687401610555	-0.104000464051221	0.344716183004706	0.0902809288504329	0.763820316141	0.946060505128632	SIKE1	NR_049742	Homo sapiens suppressor of IKBKE 1 (SIKE1), transcript variant 4, non-coding RNA. (from RefSeq NR_049742)
ENST00000060969.5	179.794871525892	-0.123471783758332	0.339134465820049	0.131478069170029	0.716904421981419	0.934098254387981	SIKE1	NM_025073	Homo sapiens suppressor of IKBKE 1 (SIKE1), transcript variant 2, mRNA. (from RefSeq NM_025073)
ENST00000418797.5	230.205921952479	-0.0861228818576065	0.278737932426721	0.0953742724394999	0.757452936615383	0.944844628056332	ATP1A1		ATPase Na+/K+ transporting subunit alpha 1 (from HGNC ATP1A1)
ENST00000295598.10	2596.46070093271	0.0139121927908928	0.1237001643739	0.0126486086503235	0.91045390032583	0.98311372349305	ATP1A1	NM_000701	Homo sapiens ATPase Na+/K+ transporting subunit alpha 1 (ATP1A1), transcript variant 1, mRNA. (from RefSeq NM_000701)
ENST00000537345.5	2594.1832998701	0.0132653867929793	0.12367913845328	0.0115037036893426	0.914586429400904	0.983433039615688	ATP1A1	NM_001160233	Homo sapiens ATPase Na+/K+ transporting subunit alpha 1 (ATP1A1), transcript variant 3, mRNA. (from RefSeq NM_001160233)
ENST00000369494.5	339.517756061754	-0.120070848117878	0.242254602400918	0.245338660719185	0.620376564922719	0.896167605769467	ATP1A1		ATPase Na+/K+ transporting subunit alpha 1 (from HGNC ATP1A1)
ENST00000369496.8	2555.10461205423	0.0107235680159496	0.123856220275055	0.00749380249040144	0.931015894999592	0.986447655439347	ATP1A1	NM_001160234	Homo sapiens ATPase Na+/K+ transporting subunit alpha 1 (ATP1A1), transcript variant 4, mRNA. (from RefSeq NM_001160234)
ENST00000440951.1	335.612435857144	0.0292389160542532	0.211628059124748	0.019121460212645	0.890018840403073	0.976963958215558	ATP1A1		ATPase Na+/K+ transporting subunit alpha 1 (from HGNC ATP1A1)
ENST00000369483.5	136.425502354159	0.494122482903901	0.360305473144551	1.93813414286404	0.163871269237168	0.622051071964306	IGSF3	NM_001542	Homo sapiens immunoglobulin superfamily member 3 (IGSF3), transcript variant 1, mRNA. (from RefSeq NM_001542)
ENST00000369486.7	138.930137528494	0.458038096538493	0.356784582380475	1.69266694067261	0.193249780493216	0.650215252853482	IGSF3	NM_001007237	Homo sapiens immunoglobulin superfamily member 3 (IGSF3), transcript variant 2, mRNA. (from RefSeq NM_001007237)
ENST00000318837.6	136.425502354159	0.494122482903901	0.360305473144551	1.93813414286404	0.163871269237168	0.622051071964306	IGSF3		Membrane; Single-pass type I membrane protein (Potential). (from UniProt O75054)
ENST00000393203.3	369.978557099329	0.23874355032988	0.235031330488958	1.03763852094498	0.30837132614452	0.736777446861442	PTGFRN	NM_020440	Homo sapiens prostaglandin F2 receptor inhibitor (PTGFRN), mRNA. (from RefSeq NM_020440)
ENST00000369466.9	426.782658549825	-0.0661580581372141	0.225833038291852	0.0858567521341911	0.769512040294144	0.946975562834991	TTF2	NM_003594	Homo sapiens transcription termination factor 2 (TTF2), mRNA. (from RefSeq NM_003594)
ENST00000349139.6	672.518131849751	-0.113098702117014	0.212903403169947	0.282463366662824	0.595091165917435	0.886205001586324	WDR3	NM_006784	Homo sapiens WD repeat domain 3 (WDR3), mRNA. (from RefSeq NM_006784)
ENST00000235521.4	132.74974042399	-0.713829695592624	0.346477192652875	4.22329719112753	0.039872608580028	0.4149398436461	WARS2	NM_015836	Homo sapiens tryptophanyl tRNA synthetase 2, mitochondrial (WARS2), transcript variant 1, mRNA. (from RefSeq NM_015836)
ENST00000641597.1	2036.7934185501	0.226016337203562	0.144517774887178	2.44415221346355	0.117963603188268	0.57104014617136	PHGDH		3-phospho-D-glycerate + NAD(+) = 3- phosphonooxypyruvate + NADH. (from UniProt O43175)
ENST00000493622.5	324.37903301769	0.174822091986274	0.230632039793684	0.575927352648733	0.447913111035112	0.815043620031112	PHGDH		phosphoglycerate dehydrogenase (from HGNC PHGDH)
ENST00000641720.1	266.156876302326	0.217302278942544	0.249062200601269	0.760479556374662	0.38317848837515	0.77949401172333	PHGDH		phosphoglycerate dehydrogenase (from HGNC PHGDH)
ENST00000641023.1	2036.7934185501	0.226016337203562	0.144517774887178	2.44415221346355	0.117963603188268	0.57104014617136	PHGDH	NM_006623	Homo sapiens phosphoglycerate dehydrogenase (PHGDH), mRNA. (from RefSeq NM_006623)
ENST00000642041.1	332.068599259405	0.258215548827276	0.242590447255929	1.13001448446902	0.287772249343966	0.725505125865819	PHGDH		phosphoglycerate dehydrogenase (from HGNC PHGDH)
ENST00000641947.1	1967.12155332609	0.204802205321377	0.144024952939518	2.02023121045359	0.155215505920682	0.612943613366509	PHGDH		phosphoglycerate dehydrogenase (from HGNC PHGDH)
ENST00000641213.1	422.907212264184	0.331771843098347	0.21170429338317	2.45585146236563	0.117087661620708	0.57104014617136	PHGDH		phosphoglycerate dehydrogenase (from HGNC PHGDH)
ENST00000641074.1	1552.76679828274	0.152340328852945	0.152217245154763	1.00032018316718	0.317233045311076	0.742722733804057	PHGDH		phosphoglycerate dehydrogenase (from HGNC PHGDH)
ENST00000641115.1	1600.79841581696	0.205869350399497	0.151667301610647	1.84042728856942	0.174900874675575	0.633535541569281	PHGDH		phosphoglycerate dehydrogenase (from HGNC PHGDH)
ENST00000641491.1	422.907212264184	0.331771843098347	0.21170429338317	2.45585146236563	0.117087661620708	0.57104014617136	PHGDH		phosphoglycerate dehydrogenase (from HGNC PHGDH)
ENST00000369409.9	1967.96074148159	0.230346109250673	0.144322265157464	2.5454429228576	0.110612887691342	0.564196390470679	PHGDH		phosphoglycerate dehydrogenase (from HGNC PHGDH)
ENST00000641513.1	422.537589757514	0.333021713147499	0.211784048165255	2.472548562046	0.115849943349089	0.569851538376863	PHGDH		phosphoglycerate dehydrogenase (from HGNC PHGDH)
ENST00000641587.1	174.947648732811	-0.136460379918321	0.30184287609315	0.203048319985363	0.652271499624621	0.910619433792031	PHGDH		phosphoglycerate dehydrogenase (from HGNC PHGDH)
ENST00000641570.1	421.361139748981	0.326048008216424	0.214062890299553	2.31925035941234	0.127781593988745	0.580482938087658	PHGDH		phosphoglycerate dehydrogenase (from HGNC PHGDH)
ENST00000641891.1	422.537589757514	0.333021713147499	0.211784048165255	2.472548562046	0.115849943349089	0.569851538376863	PHGDH		phosphoglycerate dehydrogenase (from HGNC PHGDH)
ENST00000641375.1	422.537589757514	0.333021713147499	0.211784048165255	2.472548562046	0.115849943349089	0.569851538376863	PHGDH		phosphoglycerate dehydrogenase (from HGNC PHGDH)
ENST00000641371.1	511.415669731659	0.113368794890011	0.205285802137509	0.304464723873636	0.581096883889191	0.879111463864212	PHGDH		phosphoglycerate dehydrogenase (from HGNC PHGDH)
ENST00000641272.1	764.006855790069	0.203583967508095	0.185903365512317	1.19576906218565	0.274168949199494	0.714628689037966	PHGDH		phosphoglycerate dehydrogenase (from HGNC PHGDH)
ENST00000641247.1	332.068599259405	0.258215548827276	0.242590447255929	1.13001448446902	0.287772249343966	0.725505125865819	PHGDH		phosphoglycerate dehydrogenase (from HGNC PHGDH)
ENST00000641811.1	976.823789207496	0.221335366702764	0.165026577641678	1.79722445467505	0.180048407283818	0.638192370691744	PHGDH		phosphoglycerate dehydrogenase (from HGNC PHGDH)
ENST00000256646.7	707.080071237214	0.26741955130425	0.195858260578626	1.87879605211523	0.170471047373683	0.629362667129972	NOTCH2	NM_024408	Homo sapiens notch receptor 2 (NOTCH2), transcript variant 1, mRNA. (from RefSeq NM_024408)
ENST00000579475.7	222.845863335007	0.753716092940969	0.351131345124068	4.83152782466833	0.027943857050895	0.355997591886947	NOTCH2		notch 2 (from HGNC NOTCH2)
ENST00000578049.4	319.116138432327	-0.207353367052129	0.242978237065777	0.727352144658553	0.393742810182462	0.785793720010834	SEC22B	NM_004892	Homo sapiens SEC22 homolog B, vesicle trafficking protein (gene/pseudogene) (SEC22B), mRNA. (from RefSeq NM_004892)
ENST00000367123.8	216.241357997304	0.523200677867404	0.387937213602218	1.89384002227388	0.168769440286807	0.626549613811347	SRGAP2C	NM_001329984	Homo sapiens SLIT-ROBO Rho GTPase activating protein 2C (SRGAP2C), transcript variant 1, mRNA. (from RefSeq NM_001329984)
ENST00000609879.2	4501.40251980005	0.365561299374255	0.616804904454162	0.351018424373848	0.553537190165206	0.866045709877938	HIST2H3PS2	NM_001355409	Homo sapiens histone cluster 2 H3 pseudogene 2 (HIST2H3PS2), mRNA. (from RefSeq NM_001355409)
ENST00000392948.4	4501.40251980005	0.365561299374255	0.616804904454162	0.351018424373848	0.553537190165206	0.866045709877938	HIST2H3PS2		The nucleosome is a histone octamer containing two molecules each of H2A, H2B, H3 and H4 assembled in one H3-H4 heterotetramer and two H2A-H2B heterodimers. The octamer wraps approximately 147 bp of DNA (By similarity). (from UniProt Q5TEC6)
ENST00000313835.14	261.872871529917	-0.41022291828184	0.308687975308267	1.73886825790534	0.187282289850331	0.646043729497562	GPR89A	NM_001097612	Homo sapiens G protein-coupled receptor 89A (GPR89A), transcript variant 1, mRNA. (from RefSeq NM_001097612)
ENST00000466593.5	121.041960849145	-0.704841393610023	0.413242209212311	2.85171730625093	0.0912763897379752	0.535621487940818	GPR89A		The sequence shown here is derived from an Ensembl automatic analysis pipeline and should be considered as preliminary data. (from UniProt E9PKY3)
ENST00000534502.5	244.519573872863	-0.46124105357341	0.325396708811242	1.97497868055241	0.159920393270401	0.618899495684695	GPR89A	NM_001097613	Homo sapiens G protein-coupled receptor 89A (GPR89A), transcript variant 2, mRNA. (from RefSeq NM_001097613)
ENST00000462900.2	244.519573872863	-0.46124105357341	0.325396708811242	1.97497868055241	0.159920393270401	0.618899495684695	GPR89A		Voltage dependent anion channel required for acidification and functions of the Golgi apparatus that may function in counter-ion conductance (By similarity). (from UniProt B7ZAQ6)
ENST00000369294.5	266.578186379276	-0.291003782491338	0.293258050800804	0.977871257436959	0.322724924086507	0.745665110709279	POLR3C		The sequence shown here is derived from an Ensembl automatic analysis pipeline and should be considered as preliminary data. (from UniProt E9PHH9)
ENST00000334163.4	397.759524667001	-0.0570496056099074	0.27338628391947	0.0436705078268176	0.834467834788671	0.964058337875683	POLR3C	NM_006468	Homo sapiens RNA polymerase III subunit C (POLR3C), transcript variant 1, mRNA. (from RefSeq NM_006468)
ENST00000632040.1	447.553688947729	0.280653756448583	0.22199069076957	1.60524687169934	0.205161234602163	0.660858433575936	RBM8A		RNA binding motif protein 8A (from HGNC RBM8A)
ENST00000633781.1	447.462456148569	0.279343471638504	0.222018384842389	1.58984639788466	0.207348080646929	0.663895041826244	RBM8A		RNA binding motif protein 8A (from HGNC RBM8A)
ENST00000583313.6	807.884432197598	0.183892051828343	0.171758566272832	1.15232513062602	0.283062946835529	0.722509945199974	RBM8A	NM_005105	Homo sapiens RNA binding motif protein 8A (RBM8A), mRNA. (from RefSeq NM_005105)
ENST00000632555.1	747.421064895946	0.108857405627419	0.180382120706496	0.365433237663112	0.545504129355987	0.861483170195181	RBM8A		Component of a splicing-dependent multiprotein exon junction complex (EJC) deposited at splice junction on mRNAs. The EJC is a dynamic structure consisting of a few core proteins and several more peripheral nuclear and cytoplasmic associated factors that join the complex only transiently either during EJC assembly or during subsequent mRNA metabolism. Core components of the EJC, that remains boun…
ENST00000369307.4	746.446173214401	0.16860895177066	0.176968175753702	0.912132683375191	0.339549187622752	0.757498466825296	RBM8A		Component of a splicing-dependent multiprotein exon junction complex (EJC) deposited at splice junction on mRNAs. The EJC is a dynamic structure consisting of a few core proteins and several more peripheral nuclear and cytoplasmic associated factors that join the complex only transiently either during EJC assembly or during subsequent mRNA metabolism. Core components of the EJC, that remains boun…
ENST00000604000.4	118.386127879972	0.0695061186073718	0.346980586763386	0.0402274075847728	0.841036606140236	0.965581977488322	LIX1L	NM_153713	Homo sapiens limb and CNS expressed 1 like (LIX1L), mRNA. (from RefSeq NM_153713)
ENST00000582401.6	229.87871556292	0.257772434848906	0.337774780491499	0.586285439553322	0.443859121662329	0.813084455219559	TXNIP	NM_006472	Homo sapiens thioredoxin interacting protein (TXNIP), transcript variant 1, mRNA. (from RefSeq NM_006472)
ENST00000425134.2	181.500071835857	0.359362315275383	0.373736851592699	0.938898059856299	0.33256139366689	0.753355241784899	TXNIP	NM_001313972	Homo sapiens thioredoxin interacting protein (TXNIP), transcript variant 2, mRNA. (from RefSeq NM_001313972)
ENST00000652587.1	374.365841848928	-0.170797043439336	0.293417037525454	0.335429418928243	0.562479404629684	0.86972563954079	CHD1L	NR_145687	Homo sapiens chromodomain helicase DNA binding protein 1 like (CHD1L), transcript variant 29, non-coding RNA. (from RefSeq NR_145687)
ENST00000650721.1	185.801094659005	-0.0191097850591849	0.362773713943447	0.00276760135935206	0.958044245028302	0.991693824149152	CHD1L	NR_145683	Homo sapiens chromodomain helicase DNA binding protein 1 like (CHD1L), transcript variant 25, non-coding RNA. (from RefSeq NR_145683)
ENST00000361293.10	512.666907791927	-0.165856598990282	0.254282394464118	0.421668988030959	0.51610542439009	0.847462801711905	CHD1L	NR_145690	Homo sapiens chromodomain helicase DNA binding protein 1 like (CHD1L), transcript variant 32, non-coding RNA. (from RefSeq NR_145690)
ENST00000369258.8	599.959792325807	-0.195335447187334	0.235028167708021	0.684758525274773	0.407952943183009	0.792890562231081	CHD1L	NM_004284	Homo sapiens chromodomain helicase DNA binding protein 1 like (CHD1L), transcript variant 1, mRNA. (from RefSeq NM_004284)
ENST00000467213.5	186.419670064486	0.049422330347581	0.359614660157127	0.0189063486694039	0.890635309159475	0.977307124223461	CHD1L	NR_046070	Homo sapiens chromodomain helicase DNA binding protein 1 like (CHD1L), transcript variant 6, non-coding RNA. (from RefSeq NR_046070)
ENST00000369259.4	481.743352885732	-0.234183620648056	0.260800228560235	0.797262792812163	0.371913011555548	0.773656380203381	CHD1L	NR_145693	Homo sapiens chromodomain helicase DNA binding protein 1 like (CHD1L), transcript variant 35, non-coding RNA. (from RefSeq NR_145693)
ENST00000651407.1	185.414299296315	-0.0221146357592499	0.362586097909123	0.00370970253779035	0.951433013816808	0.990386474224635	CHD1L		chromodomain helicase DNA binding protein 1 like (from HGNC CHD1L)
ENST00000650714.1	491.253790732385	-0.201916112493101	0.246868524803744	0.663052771665278	0.415484264422329	0.79757714134803	CHD1L		chromodomain helicase DNA binding protein 1 like (from HGNC CHD1L)
ENST00000651070.1	185.482969993324	-0.0205129033593244	0.362551404295327	0.00319264265895924	0.954940727498299	0.990791868551956	CHD1L		chromodomain helicase DNA binding protein 1 like (from HGNC CHD1L)
ENST00000651231.1	536.189672088448	-0.198494683261748	0.242533362023859	0.663872140508914	0.415196251265876	0.797552238331383	CHD1L		chromodomain helicase DNA binding protein 1 like (from HGNC CHD1L)
ENST00000431239.6	563.025298439905	-0.0959837789890339	0.246444557401279	0.150882384917594	0.697693541896492	0.927762342431012	CHD1L	NM_024568	Homo sapiens chromodomain helicase DNA binding protein 1 like (CHD1L), transcript variant 3, mRNA. (from RefSeq NM_024568)
ENST00000314163.12	261.148976351956	-0.44982871896571	0.307030348045939	2.11173313608434	0.146173685866321	0.60191370108204	GPR89B	NM_016334	Homo sapiens G protein-coupled receptor 89B (GPR89B), transcript variant 1, mRNA. (from RefSeq NM_016334)
ENST00000468618.6	120.391251729163	-0.745282885794364	0.415407589384536	3.15413215533295	0.0757349517013023	0.508669809823007	GPR89B		G protein-coupled receptor 89B (from HGNC GPR89B)
ENST00000322209.4	140.087155225583	-0.0456958854591779	0.320751681968042	0.0202238371129653	0.886913708284551	0.976095019370166	NUDT4B	NM_001355407	Homo sapiens nudix hydrolase 4B (NUDT4B), mRNA. (from RefSeq NM_001355407)
ENST00000524974.5	226.100280236815	0.0103566854715093	0.323010851323272	0.00102310342977319	0.974483225119007	0.995575296595725	PDE4DIP		phosphodiesterase 4D interacting protein (from HGNC PDE4DIP)
ENST00000585156.5	227.983189966583	-0.026291217908947	0.320243152451879	0.00669990048905333	0.93476367325944	0.986819586873206	PDE4DIP	NM_001350521	Homo sapiens phosphodiesterase 4D interacting protein (PDE4DIP), transcript variant 11, mRNA. (from RefSeq NM_001350521)
ENST00000618462.4	220.32441298725	0.00882796415310007	0.328167651925324	0.000720060828669489	0.978592175429609	0.995961820907055	PDE4DIP	NM_001350523	Homo sapiens phosphodiesterase 4D interacting protein (PDE4DIP), transcript variant 13, mRNA. (from RefSeq NM_001350523)
ENST00000369356.8	211.383548209367	0.0360928435186302	0.33309361458047	0.0117014266019737	0.913858357006783	0.983433039615688	PDE4DIP	NM_001198834	Homo sapiens phosphodiesterase 4D interacting protein (PDE4DIP), transcript variant 9, mRNA. (from RefSeq NM_001198834)
ENST00000369354.7	211.395583422255	0.0320470878460495	0.333384234834391	0.00920723729915096	0.923556828557235	0.985034372493053	PDE4DIP	NM_014644	Homo sapiens phosphodiesterase 4D interacting protein (PDE4DIP), transcript variant 1, mRNA. (from RefSeq NM_014644)
ENST00000369349.7	191.325683900427	0.149343891413144	0.341281597719466	0.191861877144831	0.661371490176731	0.91460062713015	PDE4DIP	NM_001002812	Homo sapiens phosphodiesterase 4D interacting protein (PDE4DIP), transcript variant 2, mRNA. (from RefSeq NM_001002812)
ENST00000369351.7	191.466742991465	0.152551508547531	0.340992325885123	0.200571137912974	0.654260234393464	0.911483673185459	PDE4DIP		May function as an anchor sequestering components of the cAMP-dependent pathway to Golgi and/or centrosomes (By similarity). (from UniProt Q5VU43)
ENST00000479408.6	180.906306224136	0.155482263072966	0.349567690638367	0.198391394486364	0.6560224110151	0.912144153812009	PDE4DIP		The sequence shown here is derived from an Ensembl automatic analysis pipeline and should be considered as preliminary data. (from UniProt E9PQG4)
ENST00000313431.13	237.538531762068	0.202652358498474	0.318355536568355	0.407125480869041	0.52343211526178	0.851340950114491	PDE4DIP	NM_001002811	Homo sapiens phosphodiesterase 4D interacting protein (PDE4DIP), transcript variant 5, mRNA. (from RefSeq NM_001002811)
ENST00000529945.2	244.158806572795	0.165419284873224	0.315235848143011	0.276218348126577	0.599190626296887	0.888281940635082	PDE4DIP		May function as an anchor sequestering components of the cAMP-dependent pathway to Golgi and/or centrosomes (By similarity). (from UniProt Q5VU43)
ENST00000545683.1	5774.83607318805	0.182343728094581	0.167685049502402	1.18271605292661	0.27680375404016	0.717543994969221	HIST2H2BF	NM_001161334	Homo sapiens histone cluster 2 H2B family member f (HIST2H2BF), transcript variant 2, mRNA. (from RefSeq NM_001161334)
ENST00000369167.2	6182.61794857281	0.241434891423494	0.16409117408442	2.16513389234223	0.141172326173945	0.597746609374294	HIST2H2BF	NM_001024599	Homo sapiens histone cluster 2 H2B family member f (HIST2H2BF), transcript variant 1, mRNA. (from RefSeq NM_001024599)
ENST00000331491.1	6579.81540070915	0.377246931030902	0.154576242396714	5.95509195443864	0.0146748374139276	0.283858150786208	HIST2H3D	NM_001123375	Homo sapiens histone cluster 2 H3 family member d (HIST2H3D), mRNA. (from RefSeq NM_001123375)
ENST00000578186.2	14438.477503588	0.213691602528706	0.138585259339075	2.37728155106028	0.12311161486093	0.573853549516247	HIST2H4A	NM_003548	Homo sapiens histone cluster 2 H4 family member a (HIST2H4A), mRNA. (from RefSeq NM_003548)
ENST00000618193.1	14438.477503588	0.213691602528706	0.138585259339075	2.37728155106028	0.12311161486093	0.573853549516247	HIST2H4A		Core component of nucleosome. Nucleosomes wrap and compact DNA into chromatin, limiting DNA accessibility to the cellular machineries which require DNA as a template. Histones thereby play a central role in transcription regulation, DNA repair, DNA replication and chromosomal stability. DNA accessibility is regulated via a complex set of post-translational modifications of histones, also called h…
ENST00000614272.1	14438.2906756494	0.213612026560362	0.138560642779055	2.37635591612369	0.123184599615489	0.573853549516247	HIST2H4A		Core component of nucleosome. Nucleosomes wrap and compact DNA into chromatin, limiting DNA accessibility to the cellular machineries which require DNA as a template. Histones thereby play a central role in transcription regulation, DNA repair, DNA replication and chromosomal stability. DNA accessibility is regulated via a complex set of post-translational modifications of histones, also called h…
ENST00000613412.1	14438.2906756494	0.213612026560362	0.138560642779055	2.37635591612369	0.123184599615489	0.573853549516247	HIST2H4A		Core component of nucleosome. Nucleosomes wrap and compact DNA into chromatin, limiting DNA accessibility to the cellular machineries which require DNA as a template. Histones thereby play a central role in transcription regulation, DNA repair, DNA replication and chromosomal stability. DNA accessibility is regulated via a complex set of post-translational modifications of histones, also called h…
ENST00000369158.1	12881.1783632845	0.408845438268202	0.128946286467539	10.0485985620386	0.00152463883205949	0.109564303461467	HIST2H3C	NM_021059	Homo sapiens histone cluster 2 H3 family member c (HIST2H3C), mRNA. (from RefSeq NM_021059)
ENST00000369159.2	11515.4614028074	0.112379404299604	0.1325636472864	0.718753798451345	0.396552990301055	0.787415362986363	HIST2H2AA3	NM_003516	Homo sapiens histone cluster 2 H2A family member a3 (HIST2H2AA3), mRNA. (from RefSeq NM_003516)
ENST00000607355.2	11515.7556777673	0.112389495705113	0.132713777558805	0.71725802916869	0.397044800759047	0.787507253749928	HIST2H2AA4	NM_001040874	Homo sapiens histone cluster 2 H2A family member a4 (HIST2H2AA4), mRNA. (from RefSeq NM_001040874)
ENST00000403683.1	12880.0435024197	0.408678956579173	0.128974705778087	10.0359964672376	0.00153510481327902	0.110001224905823	HIST2H3A	NM_001005464	Homo sapiens histone cluster 2 H3 family member a (HIST2H3A), mRNA. (from RefSeq NM_001005464)
ENST00000621520.1	14437.9409937212	0.213952308949236	0.138497250631615	2.38611715646267	0.122417351411823	0.573853549516247	HIST2H4B		Core component of nucleosome. Nucleosomes wrap and compact DNA into chromatin, limiting DNA accessibility to the cellular machineries which require DNA as a template. Histones thereby play a central role in transcription regulation, DNA repair, DNA replication and chromosomal stability. DNA accessibility is regulated via a complex set of post-translational modifications of histones, also called h…
ENST00000612061.1	14438.1278216598	0.214031853612187	0.138521851738393	2.38704321077982	0.122344837853262	0.573853549516247	HIST2H4B		Core component of nucleosome. Nucleosomes wrap and compact DNA into chromatin, limiting DNA accessibility to the cellular machineries which require DNA as a template. Histones thereby play a central role in transcription regulation, DNA repair, DNA replication and chromosomal stability. DNA accessibility is regulated via a complex set of post-translational modifications of histones, also called h…
ENST00000579512.2	14438.1278216598	0.214031853612187	0.138521851738393	2.38704321077982	0.122344837853262	0.573853549516247	HIST2H4B	NM_001034077	Homo sapiens histone cluster 2 H4 family member b (HIST2H4B), mRNA. (from RefSeq NM_001034077)
ENST00000369155.3	5719.61108853674	0.0996974498553776	0.175493217753476	0.322805922026774	0.569926248012786	0.872750995935058	HIST2H2BE	NM_003528	Homo sapiens histone cluster 2 H2B family member e (HIST2H2BE), mRNA. (from RefSeq NM_003528)
ENST00000331380.3	6664.67876452748	-0.260328539151231	0.175685141537836	2.19555853738775	0.138409030465878	0.595264996965692	HIST2H2AC	NM_003517	Homo sapiens histone cluster 2 H2A family member c (HIST2H2AC), mRNA. (from RefSeq NM_003517)
ENST00000331128.5	1918.61409784822	0.135063853692314	0.193330112177857	0.488719294227195	0.484499154793549	0.831750339168662	HIST2H2AB	NM_175065	Homo sapiens histone cluster 2 H2A family member b (HIST2H2AB), mRNA. (from RefSeq NM_175065)
ENST00000369146.8	130.045923700307	0.361545255405657	0.34862224176038	1.08422746647379	0.297753764174005	0.730905785013608	SV2A	NM_014849	Homo sapiens synaptic vesicle glycoprotein 2A (SV2A), transcript variant 1, mRNA. (from RefSeq NM_014849)
ENST00000369145.1	122.791818890939	0.312121785668423	0.353256934953711	0.785330604111621	0.3755157933966	0.775011199669743	SV2A		Plays a role in the control of regulated secretion in neural and endocrine cells, enhancing selectively low-frequency neurotransmission. Positively regulates vesicle fusion by maintaining the readily releasable pool of secretory vesicles (By similarity). (from UniProt Q7L0J3)
ENST00000271628.9	625.19234290105	0.168175073569207	0.201153232134575	0.698477232311035	0.403295839774887	0.79082561857343	SF3B4	NM_005850	Homo sapiens splicing factor 3b subunit 4 (SF3B4), mRNA. (from RefSeq NM_005850)
ENST00000457312.1	257.51061066263	-0.152341274825668	0.235953510402076	0.415175864772607	0.519354062475175	0.848909540523792	SF3B4		splicing factor 3b subunit 4 (from HGNC SF3B4)
ENST00000581312.6	218.036230639295	0.63637446415662	0.376609892952682	2.97155960791372	0.0847401221193267	0.525317900408979	OTUD7B	NM_020205	Homo sapiens OTU deubiquitinase 7B (OTUD7B), mRNA. (from RefSeq NM_020205)
ENST00000643970.1	217.22951974494	-0.129259148575155	0.295938031279145	0.189743006914938	0.663130596718456	0.914836267071267	VPS45	NM_001279354	Homo sapiens vacuolar protein sorting 45 homolog (VPS45), transcript variant 3, mRNA. (from RefSeq NM_001279354)
ENST00000535106.5	179.63974799476	-0.0970404496668871	0.327117715013068	0.0877079130556808	0.767111546518882	0.946110527990831	VPS45		May play a role in vesicle-mediated protein trafficking from the Golgi stack through the trans-Golgi network. (from UniProt Q9NRW7)
ENST00000462852.5	67.6073074433656	-0.182419193660966	0.454188758779168	0.159703642719677	0.689429512313095	0.924399474408577	VPS45		vacuolar protein sorting 45 homolog (from HGNC VPS45)
ENST00000369128.9	179.63974799476	-0.0970404496668871	0.327117715013068	0.0877079130556808	0.767111546518882	0.946110527990831	VPS45	NM_001279353	Homo sapiens vacuolar protein sorting 45 homolog (VPS45), transcript variant 2, mRNA. (from RefSeq NM_001279353)
ENST00000611412.4	177.493070092151	-0.154886405305825	0.328907278112108	0.220508792728438	0.638652517031573	0.906017286185348	VPS45		vacuolar protein sorting 45 homolog (from HGNC VPS45)
ENST00000644510.2	240.405063335712	-0.0635430021004688	0.2845404341287	0.0496680261249764	0.823641942931159	0.961321503127869	VPS45	NM_007259	Homo sapiens vacuolar protein sorting 45 homolog (VPS45), transcript variant 1, mRNA. (from RefSeq NM_007259)
ENST00000491789.2	167.177338682186	-0.0843715180151244	0.327586630177819	0.065979759714736	0.797282792585079	0.953727579797471	VPS45	NR_103998	Homo sapiens vacuolar protein sorting 45 homolog (VPS45), transcript variant 5, non-coding RNA. (from RefSeq NR_103998)
ENST00000419023.3	182.241645581395	-0.0986995232381673	0.316305498618974	0.0968199074914935	0.755679769464043	0.944433068856951	VPS45		vacuolar protein sorting 45 homolog (from HGNC VPS45)
ENST00000644526.1	239.073085176425	-0.0457436966941817	0.287513125701425	0.0252373929158836	0.873776960572775	0.97274253894346	VPS45		vacuolar protein sorting 45 homolog (from HGNC VPS45)
ENST00000583931.6	577.114296607929	-0.373791956152962	0.214270521862139	3.03903791548878	0.0812840783318862	0.518596968853652	ANP32E	NM_030920	Homo sapiens acidic nuclear phosphoprotein 32 family member E (ANP32E), transcript variant 1, mRNA. (from RefSeq NM_030920)
ENST00000629042.2	219.573168491073	-0.412049554344254	0.298412796261161	1.89687927244424	0.168428044070754	0.626277734816744	ANP32E		acidic nuclear phosphoprotein 32 family member E (from HGNC ANP32E)
ENST00000616917.4	488.089739502956	-0.379395346945299	0.226466733030326	2.80338337936087	0.0940656190971591	0.541392194040538	ANP32E	NM_001136479	Homo sapiens acidic nuclear phosphoprotein 32 family member E (ANP32E), transcript variant 3, mRNA. (from RefSeq NM_001136479)
ENST00000436748.6	437.799784198385	-0.440486917362984	0.239908694602939	3.36803177903536	0.0664731259340914	0.492946776589891	ANP32E	NM_001136478	Homo sapiens acidic nuclear phosphoprotein 32 family member E (ANP32E), transcript variant 2, mRNA. (from RefSeq NM_001136478)
ENST00000534437.1	97.5043751975522	-0.493818073707364	0.405619937723299	1.46527031941825	0.226093415906981	0.67818825835976	ANP32E		The sequence shown here is derived from an Ensembl automatic analysis pipeline and should be considered as preliminary data. (from UniProt H0YCE2)
ENST00000369114.9	217.162138144923	-0.0592019669779856	0.286470279256759	0.0426929408424996	0.836304529473409	0.96433019486821	ANP32E		acidic nuclear phosphoprotein 32 family member E (from HGNC ANP32E)
ENST00000369115.3	219.573168491073	-0.412049554344254	0.298412796261161	1.89687927244424	0.168428044070754	0.626277734816744	ANP32E		acidic nuclear phosphoprotein 32 family member E (from HGNC ANP32E)
ENST00000533654.5	231.444340084548	-0.27167885234622	0.273057185915305	0.9863516945409	0.320635689951557	0.744752028429496	ANP32E	NM_001280560	Homo sapiens acidic nuclear phosphoprotein 32 family member E (ANP32E), transcript variant 5, mRNA. (from RefSeq NM_001280560)
ENST00000534220.1	123.980924769467	-0.475476679475218	0.338455021978597	1.96329612934376	0.161161241644338	0.620497995155049	ANP32E		The sequence shown here is derived from an Ensembl automatic analysis pipeline and should be considered as preliminary data. (from UniProt E9PI45)
ENST00000532744.2	221.195650105197	-0.629906841005473	0.277297941146353	5.12479362930456	0.0235863751874168	0.337251751213105	ANP32E		The sequence shown here is derived from an Ensembl automatic analysis pipeline and should be considered as preliminary data. (from UniProt E9PPH5)
ENST00000414276.6	150.269667725217	0.179856998289647	0.374385913397659	0.231399816584357	0.630487822596561	0.901929876267497	APH1A	NR_045035	Homo sapiens aph-1 homolog A, gamma-secretase subunit (APH1A), transcript variant 7, non-coding RNA. (from RefSeq NR_045035)
ENST00000369109.8	299.700219757337	0.0627583631737928	0.273768257146678	0.0526806005511702	0.818462796709081	0.961010642320862	APH1A	NM_001077628	Homo sapiens aph-1 homolog A, gamma-secretase subunit (APH1A), transcript variant 1, mRNA. (from RefSeq NM_001077628)
ENST00000360244.8	306.06430663212	0.0959833938682238	0.283273307297655	0.115195943619014	0.734304442071631	0.939903423639285	APH1A	NR_045033	Homo sapiens aph-1 homolog A, gamma-secretase subunit (APH1A), transcript variant 5, non-coding RNA. (from RefSeq NR_045033)
ENST00000236017.5	141.247749296131	0.089812835094545	0.378706484235387	0.0563979912859622	0.812282406569703	0.959501177764242	APH1A		aph-1 homolog A, gamma-secretase subunit (from HGNC APH1A)
ENST00000614145.4	536.421572044022	-0.149647736400531	0.190598375831451	0.613046340238625	0.433643109407931	0.807053903341656	MRPS21	NM_031901	Homo sapiens mitochondrial ribosomal protein S21 (MRPS21), transcript variant 1, mRNA. (from RefSeq NM_031901)
ENST00000581066.2	536.421572044022	-0.149647736400531	0.190598375831451	0.613046340238625	0.433643109407931	0.807053903341656	MRPS21	NM_018997	Homo sapiens mitochondrial ribosomal protein S21 (MRPS21), transcript variant 2, mRNA. (from RefSeq NM_018997)
ENST00000324862.7	395.889708870102	0.110225964031136	0.25286470510428	0.190636253057264	0.662387596424	0.914676246822386	PRPF3	NR_146769	Homo sapiens pre-mRNA processing factor 3 (PRPF3), transcript variant 6, non-coding RNA. (from RefSeq NR_146769)
ENST00000401000.8	279.00251577391	0.107606798024296	0.28443874358511	0.143900461167675	0.70443380879681	0.929950517139909	RPRD2	NM_001297674	Homo sapiens regulation of nuclear pre-mRNA domain containing 2 (RPRD2), transcript variant 3, mRNA. (from RefSeq NM_001297674)
ENST00000369068.4	284.071318669538	0.0747176271613696	0.282885096769133	0.0700848128908831	0.7912133327117	0.952150070417791	RPRD2	NM_015203	Homo sapiens regulation of nuclear pre-mRNA domain containing 2 (RPRD2), transcript variant 1, mRNA. (from RefSeq NM_015203)
ENST00000438568.6	239.696433538469	0.315717734374462	0.269798804179591	1.38372548671934	0.239467579380912	0.688127516177967	TARS2	NR_073513	Homo sapiens threonyl-tRNA synthetase 2, mitochondrial (TARS2), transcript variant 4, non-coding RNA. (from RefSeq NR_073513)
ENST00000369054.6	344.709927129701	0.421058416364326	0.232711258009389	3.31568852605452	0.0686215700887785	0.49651829076545	TARS2	NM_001271896	Homo sapiens threonyl-tRNA synthetase 2, mitochondrial (TARS2), transcript variant 3, mRNA. (from RefSeq NM_001271896)
ENST00000369064.8	417.417365318537	0.383340038560037	0.217699808489754	3.13282570775355	0.0767306368780162	0.509775992821363	TARS2	NR_073514	Homo sapiens threonyl-tRNA synthetase 2, mitochondrial (TARS2), transcript variant 5, non-coding RNA. (from RefSeq NR_073514)
ENST00000606933.5	370.135361858109	0.419987852108044	0.227235595902966	3.45780600063146	0.0629537956512507	0.482838285912345	TARS2	NM_001271895	Homo sapiens threonyl-tRNA synthetase 2, mitochondrial (TARS2), transcript variant 2, mRNA. (from RefSeq NM_001271895)
ENST00000620947.4	314.449563763948	-0.232778808567854	0.23570121825396	0.974434094415173	0.323576812659926	0.745923071188277	MCL1	NM_001197320	Homo sapiens MCL1 apoptosis regulator, BCL2 family member (MCL1), transcript variant 3, mRNA. (from RefSeq NM_001197320)
ENST00000369026.3	552.052540539565	-0.0756439458724004	0.197431588293702	0.146944351808301	0.70147271654528	0.928797750539816	MCL1	NM_021960	Homo sapiens MCL1 apoptosis regulator, BCL2 family member (MCL1), transcript variant 1, mRNA. (from RefSeq NM_021960)
ENST00000307940.3	353.132980361625	0.0656000871641415	0.232619761937374	0.0795703710956275	0.777880476780216	0.947925051225453	MCL1	NM_182763	Homo sapiens MCL1 apoptosis regulator, BCL2 family member (MCL1), transcript variant 2, mRNA. (from RefSeq NM_182763)
ENST00000369016.8	233.117557599042	-0.106566013401009	0.27851460374423	0.14624668988084	0.7021482739609	0.929085085519646	ENSA		endosulfine alpha (from HGNC ENSA)
ENST00000369014.9	458.94164657308	0.402227735997214	0.234493060001748	2.986154334123	0.0839793885931986	0.523859921113838	ENSA	NM_004436	Homo sapiens endosulfine alpha (ENSA), transcript variant 3, mRNA. (from RefSeq NM_004436)
ENST00000361532.9	371.454261043941	0.479634437813458	0.263667528622681	3.38344947118843	0.0658540924612358	0.491982500357896	ENSA	NM_207046	Homo sapiens endosulfine alpha (ENSA), transcript variant 6, mRNA. (from RefSeq NM_207046)
ENST00000361631.9	224.285197467092	0.509606341708844	0.294026584409038	3.05403057120657	0.0805370430567188	0.517737406984609	ENSA	NM_207045	Homo sapiens endosulfine alpha (ENSA), transcript variant 5, mRNA. (from RefSeq NM_207045)
ENST00000509582.5	137.881989948952	-0.388220289026086	0.331054163565479	1.36847192201419	0.242074602212009	0.690980179236692	ENSA		Protein phosphatase inhibitor that specifically inhibits protein phosphatase 2A (PP2A) during mitosis. When phosphorylated at Ser-67 during mitosis, specifically interacts with PPP2R2D (PR55-delta) and inhibits its activity, leading to inactivation of PP2A, an essential condition to keep cyclin-B1-CDK1 activity high during M phase (By similarity). Also acts as a stimulator of insulin secretion by…
ENST00000339643.9	298.863376221868	0.351010991046975	0.253219633916421	1.9417709396909	0.163476377196955	0.621970470596059	ENSA	NM_207042	Homo sapiens endosulfine alpha (ENSA), transcript variant 1, mRNA. (from RefSeq NM_207042)
ENST00000638926.1	282.831330215076	0.34400041524163	0.256268129535723	1.82000685581238	0.177312460687741	0.635103758076057	ENSA		endosulfine alpha (from HGNC ENSA)
ENST00000271690.12	416.066922638264	0.294333014545004	0.232990822209852	1.61518404280868	0.203764613779468	0.659983286559194	ENSA	NM_207044	Homo sapiens endosulfine alpha (ENSA), transcript variant 4, mRNA. (from RefSeq NM_207044)
ENST00000356527.9	257.506510803464	0.021705064143708	0.248441626165907	0.00764521108149552	0.930324241541066	0.986447655439347	ENSA		The sequence shown here is derived from an Ensembl automatic analysis pipeline and should be considered as preliminary data. (from UniProt A6NMQ3)
ENST00000513281.5	328.579537109126	0.358492886330822	0.264036708766714	1.87681047669248	0.170697101096441	0.62943180159396	ENSA	NM_207047	Homo sapiens endosulfine alpha (ENSA), transcript variant 7, mRNA. (from RefSeq NM_207047)
ENST00000503345.1	138.525749755499	-0.382502038055299	0.328166865859556	1.35167853725792	0.244984886911464	0.694384200478151	ENSA		Protein phosphatase inhibitor that specifically inhibits protein phosphatase 2A (PP2A) during mitosis. When phosphorylated at Ser-67 during mitosis, specifically interacts with PPP2R2D (PR55-delta) and inhibits its activity, leading to inactivation of PP2A, an essential condition to keep cyclin-B1-CDK1 activity high during M phase (By similarity). Also acts as a stimulator of insulin secretion by…
ENST00000503241.1	255.988652287053	0.0608804673143742	0.252410722054424	0.0583475764057368	0.80912698599048	0.95870592747852	ENSA	NM_207043	Homo sapiens endosulfine alpha (ENSA), transcript variant 2, mRNA. (from RefSeq NM_207043)
ENST00000362052.7	140.987129057089	-0.305936760960742	0.324774918379461	0.88420981413816	0.347051231943044	0.761273789314479	ENSA	NM_207168	Homo sapiens endosulfine alpha (ENSA), transcript variant 8, mRNA. (from RefSeq NM_207168)
ENST00000271732.8	157.075355933512	0.315171629082993	0.329968033868366	0.926237602715091	0.335842493826996	0.755962102421563	GOLPH3L	NM_018178	Homo sapiens golgi phosphoprotein 3 like (GOLPH3L), mRNA. (from RefSeq NM_018178)
ENST00000427665.1	129.910325562007	0.0696183672468958	0.347889527933163	0.0402178135850875	0.841055310395051	0.965581977488322	GOLPH3L		golgi phosphoprotein 3 like (from HGNC GOLPH3L)
ENST00000358595.10	195.66393855853	0.596625126302156	0.331154907128056	3.34824347599491	0.0672767674239052	0.494904613279041	ARNT	NM_001668	Homo sapiens aryl hydrocarbon receptor nuclear translocator (ARNT), transcript variant 1, mRNA. (from RefSeq NM_001668)
ENST00000354396.6	187.4040814164	0.58374798202993	0.331621954322282	3.19308681576111	0.0739502508195568	0.505361703291208	ARNT	NM_001286036	Homo sapiens aryl hydrocarbon receptor nuclear translocator (ARNT), transcript variant 6, mRNA. (from RefSeq NM_001286036)
ENST00000515192.5	186.875709489535	0.552291954371694	0.332949544039404	2.8302045250837	0.0925065778251983	0.53928442781451	ARNT	NM_001350226	Homo sapiens aryl hydrocarbon receptor nuclear translocator (ARNT), transcript variant 9, mRNA. (from RefSeq NM_001350226)
ENST00000505755.5	189.159610412041	0.508670160067706	0.33386613771928	2.37999908366014	0.122897619017609	0.573853549516247	ARNT	NM_178427	Homo sapiens aryl hydrocarbon receptor nuclear translocator (ARNT), transcript variant 3, mRNA. (from RefSeq NM_178427)
ENST00000271640.9	374.029632517919	-0.085470011595313	0.260257589761523	0.107553382090856	0.74294695528496	0.940050306832297	SETDB1	NM_001366418	Homo sapiens SET domain bifurcated histone lysine methyltransferase 1 (SETDB1), transcript variant 5, mRNA. (from RefSeq NM_001366418)
ENST00000368962.6	151.6683975757	0.0606674487463794	0.374698602596352	0.0262382343431113	0.871319868108612	0.972151756864631	SETDB1	NM_001243491	Homo sapiens SET domain bifurcated histone lysine methyltransferase 1 (SETDB1), transcript variant 3, mRNA. (from RefSeq NM_001243491)
ENST00000534805.5	224.673888720401	-0.0382650034280639	0.307025683538404	0.0154997073128698	0.900921125933242	0.979839628725312	SETDB1		The sequence shown here is derived from an Ensembl automatic analysis pipeline and should be considered as preliminary data. (from UniProt E9PQM8)
ENST00000368969.8	365.800907334763	-0.10270322153358	0.258611782588409	0.157209025668678	0.691739206820468	0.925483016991107	SETDB1	NM_012432	Homo sapiens SET domain bifurcated histone lysine methyltransferase 1 (SETDB1), transcript variant 2, mRNA. (from RefSeq NM_012432)
ENST00000498193.5	354.850995973637	-0.111330860663293	0.260056646577488	0.182599400431968	0.669148808522663	0.917136818969276	SETDB1		S-adenosyl-L-methionine + L-lysine-[histone] = S-adenosyl-L-homocysteine + N(6)-methyl-L-lysine-[histone]. (from UniProt E9PRF4)
ENST00000561294.5	469.360757911535	0.0659863749983719	0.216931140292295	0.0926139583446712	0.760879984296365	0.945767519874305	CERS2		Contains 1 TLC (TRAM/LAG1/CLN8) domain. (from UniProt H0YNU7)
ENST00000560793.6	378.244103512793	0.528661020389727	0.280007643953309	3.68183811767773	0.0550081759495463	0.462954715709605	CERS2		Contains 1 TLC (TRAM/LAG1/CLN8) domain. (from UniProt H0YLQ6)
ENST00000271688.10	655.379653226874	0.18527207726544	0.204656156770232	0.823976078132333	0.364020212931936	0.767711649876636	CERS2	NM_181746	Homo sapiens ceramide synthase 2 (CERS2), transcript variant 1, mRNA. (from RefSeq NM_181746)
ENST00000368954.9	655.379653226874	0.18527207726544	0.204656156770232	0.823976078132333	0.364020212931936	0.767711649876636	CERS2	NM_022075	Homo sapiens ceramide synthase 2 (CERS2), transcript variant 2, mRNA. (from RefSeq NM_022075)
ENST00000368949.8	510.552499966437	0.0728129782969458	0.21613403921644	0.113602497015123	0.736079438235678	0.939903423639285	CERS2		Nucleus (By similarity). (from UniProt Q5SZE1)
ENST00000361419.9	383.24756161363	0.149907087948606	0.234177723272076	0.411130691029641	0.521396168483303	0.850191091134452	CERS2		Nucleus (By similarity). (from UniProt Q5SZE4)
ENST00000558062.5	366.637354994147	0.0757955973454782	0.240964048707651	0.0990155505183736	0.753014225442437	0.94351551005191	CERS2		Nucleus (By similarity). (from UniProt H0YKH6)
ENST00000421609.5	294.993970434428	0.0773517449797509	0.263004048068311	0.0865122205662772	0.768658874556623	0.946482942551065	CERS2		Nucleus (By similarity). (from UniProt Q5SZE3)
ENST00000457392.1	200.592634330718	0.110195899696019	0.294975992650987	0.139785170394177	0.708494675425298	0.931652814104437	CERS2		Nucleus (By similarity). (from UniProt Q5SZE2)
ENST00000271620.8	125.36946282059	0.284057005511598	0.413827664973055	0.477614779725485	0.489504714425661	0.835211799292169	PRUNE1	NM_021222	Homo sapiens prune exopolyphosphatase 1 (PRUNE1), transcript variant 1, mRNA. (from RefSeq NM_021222)
ENST00000368921.4	181.889661363822	-0.155506867341587	0.304462046449522	0.260241140815822	0.60995453624195	0.891004704347843	MLLT11	NM_006818	Homo sapiens MLLT11 transcription factor 7 cofactor (MLLT11), mRNA. (from RefSeq NM_006818)
ENST00000602841.5	313.092375666244	0.431182227432655	0.245379627181137	3.15184655005704	0.0758410936729557	0.508669809823007	SCNM1	NR_144937	Homo sapiens TNFAIP8L2-SCNM1 readthrough (TNFAIP8L2-SCNM1), transcript variant 2, non-coding RNA. (from RefSeq NR_144937)
ENST00000368905.8	369.534363161957	0.406487460668157	0.229783136932977	3.18152064529615	0.0744753905556127	0.50589964865843	SCNM1	NR_037937	Homo sapiens sodium channel modifier 1 (SCNM1), transcript variant 3, non-coding RNA. (from RefSeq NR_037937)
ENST00000368902.1	313.092375666244	0.431182227432655	0.245379627181137	3.15184655005704	0.0758410936729557	0.508669809823007	SCNM1	NM_001204856	Homo sapiens sodium channel modifier 1 (SCNM1), transcript variant 2, mRNA. (from RefSeq NM_001204856)
ENST00000368892.8	479.689420073558	-0.046654398577126	0.209198970757412	0.0497094589841254	0.823569609976987	0.961321503127869	VPS72	NM_005997	Homo sapiens vacuolar protein sorting 72 homolog (VPS72), transcript variant 2, mRNA. (from RefSeq NM_005997)
ENST00000354473.4	442.634484270473	-0.0615137504832196	0.213553835046846	0.0829157820954123	0.773384242122531	0.947264522228888	VPS72	NM_001271087	Homo sapiens vacuolar protein sorting 72 homolog (VPS72), transcript variant 1, mRNA. (from RefSeq NM_001271087)
ENST00000640458.1	249.266767139462	-0.161908234507359	0.25491316850643	0.401540931204778	0.526294527015601	0.852403405718519	VPS72	NM_001271088	Homo sapiens vacuolar protein sorting 72 homolog (VPS72), transcript variant 3, mRNA. (from RefSeq NM_001271088)
ENST00000349792.9	739.412617784363	0.204718607509612	0.19497518247706	1.11169645841596	0.291713473251917	0.727200077272952	PIP5K1A	NM_003557	Homo sapiens phosphatidylinositol-4-phosphate 5-kinase type 1 alpha (PIP5K1A), transcript variant 2, mRNA. (from RefSeq NM_003557)
ENST00000409426.5	731.167643035167	0.193717955875435	0.196740123857543	0.977369880691853	0.322849004000833	0.745665110709279	PIP5K1A	NM_001330689	Homo sapiens phosphatidylinositol-4-phosphate 5-kinase type 1 alpha (PIP5K1A), transcript variant 5, mRNA. (from RefSeq NM_001330689)
ENST00000368888.9	715.991237452635	0.205898712768274	0.196615818440987	1.10601953631476	0.292948852619823	0.727876296043259	PIP5K1A	NM_001135638	Homo sapiens phosphatidylinositol-4-phosphate 5-kinase type 1 alpha (PIP5K1A), transcript variant 1, mRNA. (from RefSeq NM_001135638)
ENST00000441902.6	668.095191045304	0.201275131372866	0.202595867395234	0.995414810609347	0.318422538900526	0.74339313141677	PIP5K1A	NM_001135636	Homo sapiens phosphatidylinositol-4-phosphate 5-kinase type 1 alpha (PIP5K1A), transcript variant 3, mRNA. (from RefSeq NM_001135636)
ENST00000368890.8	632.515765205431	0.146383721650811	0.204073286367694	0.51810728205335	0.471650180154707	0.825753494173636	PIP5K1A	NM_001135637	Homo sapiens phosphatidylinositol-4-phosphate 5-kinase type 1 alpha (PIP5K1A), transcript variant 4, mRNA. (from RefSeq NM_001135637)
ENST00000368884.7	903.312990177919	-0.0255891568583603	0.170703078991778	0.0224314767626623	0.880944962435039	0.975287743062159	PSMD4	NM_002810	Homo sapiens proteasome 26S subunit, non-ATPase 4 (PSMD4), transcript variant 2, mRNA. (from RefSeq NM_002810)
ENST00000368881.8	861.164330685571	-0.0268093273744312	0.173041558453583	0.0239539513506344	0.877002137272975	0.974274167381565	PSMD4	NM_001330692	Homo sapiens proteasome 26S subunit, non-ATPase 4 (PSMD4), transcript variant 1, mRNA. (from RefSeq NM_001330692)
ENST00000437736.5	459.56979948569	-0.0484454730635633	0.203662869637885	0.0564997532248697	0.812116291079185	0.959501177764242	PSMD4		proteasome 26S subunit, non-ATPase 4 (from HGNC PSMD4)
ENST00000445776.1	414.072471875144	-0.0415897327365477	0.219532528838457	0.0358144668950615	0.849899149889635	0.967653471909934	PSMD4		The sequence shown here is derived from an Ensembl automatic analysis pipeline and should be considered as preliminary data. (from UniProt H0Y3Y9)
ENST00000453615.1	159.699932633063	-0.225450879058093	0.345317809599719	0.422822015650738	0.515532261649647	0.847462801711905	PSMD4		The sequence shown here is derived from an Ensembl automatic analysis pipeline and should be considered as preliminary data. (from UniProt H0Y561)
ENST00000449313.5	157.698090082088	0.901668834333136	0.420670010408795	4.83945134744589	0.0278157434122529	0.355812569817564	ZNF687		The sequence shown here is derived from an Ensembl automatic analysis pipeline and should be considered as preliminary data. (from UniProt F8WCX2)
ENST00000336715.11	266.300803081348	0.627673887029519	0.317279903880447	4.01513350660574	0.0450936530706557	0.435539775733582	ZNF687	NM_020832	Homo sapiens zinc finger protein 687 (ZNF687), transcript variant 2, mRNA. (from RefSeq NM_020832)
ENST00000324048.9	266.300803081348	0.627673887029519	0.317279903880447	4.01513350660574	0.0450936530706557	0.435539775733582	ZNF687	NM_001304763	Homo sapiens zinc finger protein 687 (ZNF687), transcript variant 1, mRNA. (from RefSeq NM_001304763)
ENST00000426871.1	139.746777739796	0.972504502054313	0.40281060764111	6.1559765836781	0.0130968782717171	0.271360414589655	ZNF687		The sequence shown here is derived from an Ensembl automatic analysis pipeline and should be considered as preliminary data. (from UniProt H0Y5I5)
ENST00000368874.8	398.855704188454	0.375270257924681	0.292334044860029	1.67162423074467	0.196041123327594	0.652170231205208	PI4KB	NM_001369624	Homo sapiens phosphatidylinositol 4-kinase beta (PI4KB), transcript variant 7, mRNA. (from RefSeq NM_001369624)
ENST00000368875.6	385.059191854157	0.409179543641661	0.29309505747754	1.97931336618798	0.159462760904798	0.618805567730308	PI4KB	NM_002651	Homo sapiens phosphatidylinositol 4-kinase beta (PI4KB), transcript variant 1, mRNA. (from RefSeq NM_002651)
ENST00000368873.5	380.257290220859	0.356452505492239	0.294399202141712	1.48542175132681	0.222928161889519	0.676344433906378	PI4KB	NM_001369629	Homo sapiens phosphatidylinositol 4-kinase beta (PI4KB), transcript variant 11, mRNA. (from RefSeq NM_001369629)
ENST00000368872.5	398.855704188454	0.375270257924681	0.292334044860029	1.67162423074467	0.196041123327594	0.652170231205208	PI4KB	NM_001198773	Homo sapiens phosphatidylinositol 4-kinase beta (PI4KB), transcript variant 2, mRNA. (from RefSeq NM_001198773)
ENST00000368868.10	94.5209209917253	0.369974656664751	0.38844704531348	0.916891188307005	0.338292570854115	0.757120099790289	SELENBP1	NM_003944	Homo sapiens selenium binding protein 1 (SELENBP1), transcript variant 1, mRNA. (from RefSeq NM_003944)
ENST00000447402.7	83.1283084748681	0.265880248582146	0.402807775110522	0.439025832564219	0.50759301960584	0.844231276430195	SELENBP1	NM_001258288	Homo sapiens selenium binding protein 1 (SELENBP1), transcript variant 2, mRNA. (from RefSeq NM_001258288)
ENST00000426705.6	95.615209096218	0.310407698228606	0.388316579418685	0.644349867294643	0.422140022607699	0.80081776249275	SELENBP1	NM_001258289	Homo sapiens selenium binding protein 1 (SELENBP1), transcript variant 3, mRNA. (from RefSeq NM_001258289)
ENST00000290541.7	1452.8537795379	0.0747820594941079	0.16651029687312	0.201931859499041	0.653166002716733	0.910887641689038	PSMB4	NM_002796	Homo sapiens proteasome subunit beta 4 (PSMB4), mRNA. (from RefSeq NM_002796)
ENST00000392723.5	345.87071914955	0.416535542618301	0.249998366453574	2.81173919522745	0.0935768758409961	0.541392194040538	POGZ	NM_207171	Homo sapiens pogo transposable element derived with ZNF domain (POGZ), transcript variant 2, mRNA. (from RefSeq NM_207171)
ENST00000271715.7	360.794352272675	0.430355588149037	0.247644885219234	3.05770683556156	0.080354999162598	0.5176736139219	POGZ	NM_015100	Homo sapiens pogo transposable element derived with ZNF domain (POGZ), transcript variant 1, mRNA. (from RefSeq NM_015100)
ENST00000368863.6	334.415339620469	0.375829747718571	0.251059930434522	2.26498208161787	0.132327742629884	0.585322152985063	POGZ	NM_145796	Homo sapiens pogo transposable element derived with ZNF domain (POGZ), transcript variant 3, mRNA. (from RefSeq NM_145796)
ENST00000409503.5	350.027090475463	0.462612031709488	0.250900720308087	3.44616372925668	0.0633987602665635	0.483738472024924	POGZ	NM_001194937	Homo sapiens pogo transposable element derived with ZNF domain (POGZ), transcript variant 4, mRNA. (from RefSeq NM_001194937)
ENST00000531094.5	335.103457352337	0.450085119525799	0.253368912755702	3.20011868195161	0.0736329265482166	0.504473573892538	POGZ	NM_001194938	Homo sapiens pogo transposable element derived with ZNF domain (POGZ), transcript variant 5, mRNA. (from RefSeq NM_001194938)
[truncated: 23,467 more rows]
