# Supplementary material for: dCas13-mediated translational repression for accurate gene silencing in mammalian cells
Source: Nat Commun. 2024 Mar 11;15:2205. doi: 10.1038/s41467-024-46412-7 (PMC10928199; doi:10.1038/s41467-024-46412-7)
Supplement: Supplementary file 6 — Source Data [file 41467_2024_46412_MOESM6_ESM.zip › Source Data/SupplementaryFigure1g_dCas13.csv]

Sample	Rep1	Rep2	Rep3	Average	Stdev
Control	0.953486	0.967053	1.07946	1	0.0691488
Start codon	0.374964	0.441524	0.377311	0.397933	0.0377692
ORF #1	0.826603	0.802586	0.762616	0.797268	0.0323231
ORF #2	0.904951	0.976679	0.825719	0.902449	0.0755114
Stop codon	1.61208	1.7528	1.72038	1.69509	0.073694
3�� UTR	1.2134	1.25738	1.13648	1.20242	0.0611951
