# Supplementary material for: dCas13-mediated translational repression for accurate gene silencing in mammalian cells
Source: Nat Commun. 2024 Mar 11;15:2205. doi: 10.1038/s41467-024-46412-7 (PMC10928199; doi:10.1038/s41467-024-46412-7)
Supplement: Supplementary file 6 — Source Data [file 41467_2024_46412_MOESM6_ESM.zip › Source Data/SupplementaryFigure6a_WTCas13.csv]

Sample	Rep1	Rep2	Rep3	Average	Stdev
Control	1.07482	0.97869	0.946494	1	0.0667623
5 UTR #1	0.463205	0.700681	0.615877	0.593254	0.120343
5 UTR #4	0.334297	0.320782	0.336184	0.330421	0.00840119
5 UTR #1_5 UTR #4	0.255862	0.243649	0.262551	0.254021	0.00958479
