# Supplementary material for: dCas13-mediated translational repression for accurate gene silencing in mammalian cells
Source: Nat Commun. 2024 Mar 11;15:2205. doi: 10.1038/s41467-024-46412-7 (PMC10928199; doi:10.1038/s41467-024-46412-7)
Supplement: Supplementary file 6 — Source Data [file 41467_2024_46412_MOESM6_ESM.zip › Source Data/SupplementaryFigure6j.csv]

gene	TPM	Rank
ABCA13	0.002095029	1
NEB	0.002484218	2
DNAH1	0.002485385	3
RYR1	0.003596907	4
OTOG	0.003642493	5
ACAN	0.004133568	6
HYDIN	0.00413842	7
DNAH6	0.004359809	8
RP1L1	0.004424007	9
MYO15B	0.004641597	10
PKDREJ	0.004713815	11
CSMD1	0.005088283	12
VWF	0.005136546	13
FBN3	0.005143884	14
DCHS2	0.005380383	15
TCHH	0.00546939	16
CACNA1G	0.006082295	17
SHANK1	0.006692785	18
LRRC7	0.006754662	19
NEXMIF	0.007019111	20
DSCAML1	0.007046416	21
TRPM2	0.007080188	22
LRRK1	0.007179897	23
CR1	0.00729389	24
SCN8A	0.007307394	25
CC2D2B	0.007407423	26
ANKRD31	0.007497592	27
HMCN1	0.007655443	28
COL15A1	0.007670631	29
MTUS2	0.007777795	30
FLG	0.00783154	31
SH3TC1	0.007971214	32.5
IGSF1	0.007971214	32.5
FRMPD2	0.00813677	34
EVC2	0.008143034	35
COL12A1	0.008179658	36
ATP8B3	0.008193494	37
C4A	0.008301368	38.5
C4B	0.008301368	38.5
COL24A1	0.008447434	40
NRXN2	0.008457354	41
DCHS1	0.008758209	42
FRMPD1	0.009179652	43
CACNA1E	0.009182119	44
COL6A3	0.009331853	45
ADAMTS6	0.009546752	46
PTPRH	0.009564015	47
FMNL1	0.009695509	48
PXDNL	0.009905691	49
NPR2	0.010190559	50
ATP12A	0.010269709	51
PDZRN4	0.010299709	52
MYOF	0.010309747	53
LAMB4	0.010324684	54
TLR9	0.010339981	55
CNTN3	0.01038057	56.5
SCUBE2	0.01038057	56.5
PSD	0.010421479	58
NEFH	0.010462711	59
TOGARAM2	0.01047307	60.5
STK31	0.01047307	60.5
ABCC11	0.010490076	62
PROB1	0.010514712	63
CFAP54	0.010525339	64
KIAA1324	0.010535658	65.5
NOD2	0.010535658	65.5
UBA7	0.010546162	67
GRID2	0.010598999	68.5
PCDHAC2	0.010598999	68.5
KIF19	0.010695451	70
CACNA1B	0.01072132	71
SCUBE3	0.010749797	72
CLCN1	0.010804699	73.5
ADPRHL1	0.010804699	73.5
MYOCD	0.010826817	75
IGSF22	0.010936123	76
LGR6	0.011041546	77
ALS2CL	0.011205297	78
PCDHA1	0.011241021	79
CLCA2	0.011325268	80
PCDHA5	0.011410788	81
TBC1D2	0.01151012	82
RASGRF1	0.011540765	83
STAB2	0.011629941	84
NFASC	0.011700142	85
BCAN	0.011727052	86
CFAP61	0.011728725	87
CMYA5	0.011736984	88
FBLN2	0.011786313	89
SYNPO	0.011831992	90
GRID2IP	0.011982425	91
ZNF804A	0.012002395	92
SEMA6B	0.012033903	93
EFCAB5	0.012107661	94
GAS2L2	0.012144432	95
IQSEC3	0.012278665	96
SEC31B	0.012310149	97
ZNF99	0.012371697	98
AMER3	0.012415259	99
TLR5	0.012459129	100
ESPN	0.012518107	101
PTCHD4	0.012637755	102
NTRK3	0.012744338	103
ADAMTS4	0.012775122	104
PPP4R3C	0.012852735	105
SCARF1	0.012884045	106
NAIP	0.012976217	107
SUSD2	0.013010825	108
PLCL1	0.013262315	109
PCDHB10	0.013372694	110
SLC6A5	0.013423605	111
CDH11	0.013440662	112
PCDHB12	0.013457762	113
ITGB6	0.013578692	114.5
ITGB3	0.013578692	114.5
PCDHB16	0.013791135	116
PASD1	0.013845289	117
CRYBG1	0.013931814	118
ADGRB3	0.013982552	119
DYSF	0.014011047	120
EXOC3L1	0.014352511	121
KEL	0.01463043	122
KCNN3	0.014650693	123
SH3RF2	0.01469139	124
LNX1	0.014711823	125.5
HGF	0.014711823	125.5
SMC1B	0.014754361	127
CARF	0.014773465	128
DLG2	0.014909808	129
KLHL4	0.014919324	130
MYLK	0.015048109	131
EGF	0.015099204	132
FBXO43	0.015132762	133
PDZD2	0.015218912	134
APC2	0.015263782	135
ARHGAP4	0.015371264	136
RIN2	0.015404144	137
PDE2A	0.015453728	138
TPO	0.015587526	139
ADGRG1	0.015601476	140
ESRP1	0.015740775	141
STKLD1	0.015764234	142
AR	0.015809961	143
GRM7	0.015897212	144
RGS9	0.015906467	145
GRM4	0.015950027	146
DNAH7	0.015996295	147
IL17RE	0.016075685	148.5
STRA6	0.016075685	148.5
ZNF311	0.016100153	150
ALDH1L1	0.016128639	151
NOTCH4	0.016294744	152
TMEM232	0.016323766	153
POU6F2	0.016374304	154
COL11A2	0.016679646	155
NLRP14	0.016687127	156
TRPV4	0.016708671	157
SLC5A11	0.016763551	158
KRT76	0.016816853	159.5
KCNC2	0.016816853	159.5
SLC6A19	0.016924481	161
VILL	0.017004574	162
KCND2	0.017033495	163
DMPK	0.017060969	164
RIMS1	0.017115715	165
GOLGA8S	0.017171754	166
PSD4	0.017276835	167
KLHL32	0.017312276	168
SALL4	0.017326481	169
NTRK2	0.017373793	170
SIGLEC1	0.017390182	171
ANKLE1	0.017455117	172
KCNA5	0.017512915	173
POU6F1	0.017571097	174
POM121L2	0.017630454	175
CPED1	0.017786476	176.5
HEATR4	0.017786476	176.5
DCLK3	0.01782534	178
ATP8A2	0.017943682	179
DISP3	0.018062672	180
CPNE5	0.018112672	181
CCDC148	0.018174915	182
DPP10	0.018300984	183
CDH18	0.01844158	184
MMP14	0.018460385	185
THSD7B	0.018511778	186
SYN3	0.018525045	187
SYCP1	0.018706149	188
KIRREL3	0.018729355	189
ADRA1D	0.018788278	190
FAM227A	0.01885526	191
CPT1B	0.018876637	192
PTPN5	0.019024821	193
GRIK4	0.01910121	194
KSR2	0.019223003	195
ADAMTS10	0.019337844	196
DAB1	0.019373261	197
CPNE9	0.019444487	198
FRMD1	0.01958852	199
TRIM55	0.019624862	200
C3	0.019644329	201
ADARB2	0.019729965	202
P4HA3	0.01977159	203
ADAMTSL4	0.019864414	204
TJP3	0.019877853	205
SNTG2	0.019958114	206
IL21R	0.019995842	207
FGD3	0.020115746	208
KIF21B	0.020131177	209
CCDC183	0.020148192	210
FMO5	0.020186643	211.5
ZNF846	0.020186643	211.5
NLRP1	0.020193518	213
CCDC13	0.020400672	214
MTTP	0.020439374	215
IKZF2	0.020459963	216
ATP2B3	0.020628138	217
ADRA1B	0.020700197	218
IKZF1	0.020740786	219
NOS1	0.020746183	220
KNDC1	0.020791777	221
TF	0.020904027	222
ATP1A2	0.020925422	223
JPH2	0.020964883	224
CCDC102B	0.0209877	225
RASGRP3	0.021149595	226
LGSN	0.021155601	227
HR	0.021170064	228
MYO7A	0.021257749	229
KDM4E	0.021283301	230
CYP4Z1	0.021326211	231
PRSS36	0.021381615	232
SLC2A5	0.021499595	233
PTGIS	0.021543382	234
STAT6	0.021585735	235
KCNA2	0.021587348	236
C17orf113	0.021625937	237
CHRNB4	0.021631494	238
ADAMTS13	0.021705808	239
PCDH17	0.021722326	240
AMER2	0.021756608	241
TMPRSS2	0.021900208	242
PTGER4	0.022083091	243.5
TRIM34	0.022083091	243.5
SLC16A4	0.02212929	245
BTK	0.022158268	246
MATN3	0.022175683	247
GREB1	0.022200784	248
NPIPB5	0.0222248	249
FAM200B	0.022226658	250
SLC26A7	0.022261011	251
RHCG	0.022505959	252
MYPN	0.022550198	253
NELL1	0.022582829	254
PRAMEF13	0.022747958	255.5
PRAMEF14	0.022747958	255.5
KRT16	0.022796984	257
CDH20	0.022839452	258
MMP13	0.022895672	259
BEND2	0.022897274	260
GHR	0.022898051	261
PCDHB9	0.022955388	262
GLIS3	0.022970251	263
CDH12	0.023043116	264
RNF207	0.023044599	265
TMEM151A	0.023045317	266
SHC4	0.023193034	267
SRPX2	0.023196931	269
ONECUT1	0.023196931	269
SLC8A2	0.023196931	269
TRANK1	0.023199126	271
FAM90A1	0.023247914	272
TLR1	0.023280368	273
MST1R	0.023358534	274
FIBCD1	0.023402214	275
STPG2	0.023506224	276
ZC2HC1C	0.023663984	277
MBD5	0.0237373	278
LTBP2	0.023769051	279
PER3	0.023868982	280
TRIM49B	0.023877654	283
TRIM49	0.023877654	283
TRIM49D1	0.023877654	283
TRIM49D2	0.023877654	283
TRIM49C	0.023877654	283
IRF4	0.023931676	286
WNK4	0.023957302	287
LRP1B	0.024013572	288
XKRX	0.024040456	289
KLHL10	0.024044865	290
DAGLA	0.024182648	291
COMP	0.024182949	292
BIRC3	0.024206512	293
PCSK4	0.024247783	294
KCNJ4	0.024261011	295
NHSL2	0.024311933	296
ADAMTS14	0.024351985	297
SYNGAP1	0.024356612	298
THSD7A	0.02435747	299
MXRA8	0.024429101	300
STARD9	0.024473607	301
FRMD3	0.024494684	302
FAM83C	0.024510632	303
SCTR	0.024542461	304.5
LCAT	0.024542461	304.5
GJC2	0.024599536	306.5
CCDC166	0.024599536	306.5
IPCEF1	0.024656878	308
PTK2B	0.024980675	309
ABCC8	0.025053148	310
WDR66	0.025146181	311
FZD10	0.02517985	312
ANKRD24	0.02521253	313
SVEP1	0.025295469	314
IL10RA	0.025312609	315
ZNF662	0.025366428	316
CAVIN2	0.025427405	317
CAPN12	0.025477248	318
FAM43A	0.025550243	319
IKBKE	0.025585355	320
DUSP27	0.0257296	321
VAT1L	0.025799514	322
ITGAM	0.025864663	323
KIRREL2	0.025878178	324
KLHDC7B	0.025883688	325
RAD9B	0.025925982	326
GSDMB	0.025989682	327
CFAP43	0.026092164	328
ADGRA1	0.026139518	329
ARID3C	0.026247644	330.5
ZACN	0.026247644	330.5
ITGB4	0.026283594	332
RSKR	0.026378555	333
CFAP65	0.026471248	334
JAK3	0.026514179	335
COL9A2	0.026601244	336
TRPA1	0.026633613	337
KLHDC1	0.026644334	338.5
LHX1	0.026644334	338.5
ADGRG3	0.02667199	340
CPHXL	0.026711618	341
CASP1	0.026779242	342.5
RHBDL3	0.026779242	342.5
SHBG	0.026915523	344
ACOX2	0.026917926	345
MAPK15	0.02692126	346
GLI1	0.026949234	347
OAS1	0.027053199	348
CATSPER3	0.02719229	349
DCAF4L1	0.027332818	350
KRT79	0.02738189	351.5
TBX21	0.02738189	351.5
DCAF4L2	0.027403629	353.5
GRASP	0.027403629	353.5
F8	0.027423195	355
PIP5KL1	0.027474807	356
TBXAS1	0.027486401	357
CHST2	0.027644672	358
FERMT3	0.027658786	359
RUBCNL	0.027701143	360
ADGRG5	0.027751203	361
SH2D2A	0.027836318	362
PDIA2	0.027912547	363
CATIP	0.0279836	364
SOAT2	0.028075778	365.5
ANKDD1A	0.028075778	365.5
SLC44A3	0.02808827	367.5
CBFA2T3	0.02808827	367.5
NLRP11	0.028130614	369
IQCH	0.028159771	370
SAMD3	0.028185664	371
LRRTM2	0.028408036	372
LDHAL6B	0.028434948	373
RAB44	0.028464179	374
TRIM66	0.028476898	375
APCDD1	0.028520543	376
WIF1	0.02858865	377
TIGD4	0.028633945	378
ABCC6	0.028828327	379
ZMYND15	0.028861666	380
ST8SIA2	0.028901095	381
BPIFC	0.028921434	382
CCNB3	0.02896184	383
KCNMA1	0.028980013	384
ATP2A1	0.029103195	385
L3MBTL1	0.029285668	386
KCNH4	0.029328681	387
CYP46A1	0.029333756	388
GARNL3	0.029445528	389
CARMIL3	0.029450558	390
SCN5A	0.029474885	391
ANKRD34A	0.029574691	392
ANGPT2	0.029635544	393
KCNF1	0.029696648	394
ZNF474	0.029796622	395
CYP2F1	0.029881482	396
CCR10	0.029965441	397
C16orf89	0.03005057	398
APBA1	0.030169897	399
EGR4	0.030194705	400
SLC35F4	0.030258139	401
SYNC	0.030450051	402.5
ANO4	0.030450051	402.5
ZCWPW2	0.030483575	404
HTR2B	0.030514564	405
SLC6A1	0.030659061	406
DNAH11	0.030701982	407
VN1R1	0.030749421	408
ADRB1	0.030775373	409.5
MMP3	0.030775373	409.5
CCDC30	0.030824351	411
HAO2	0.030929242	413
WNT8B	0.030929242	413
ROM1	0.030929242	413
SLC38A5	0.03110772	415
NR1I3	0.031202952	416.5
SBK2	0.031202952	416.5
CLSTN2	0.031250856	418
KLHL3	0.031295581	419
TNFRSF10A	0.031378811	420
RYR2	0.031460784	421
ANXA9	0.03148155	422.5
FANK1	0.03148155	422.5
NIPAL4	0.031516136	424
TENM4	0.031534676	425
AKR1B15	0.031575524	426
ACOXL	0.03167924	427
CNKSR2	0.031699239	428
PCDHA12	0.03172029	429
RXRG	0.031724393	430.5
PLIN5	0.031724393	430.5
RNLS	0.031765167	432
SLC4A1	0.031781205	433
GRK4	0.031790591	435
KRT77	0.031790591	435
TMEM121B	0.031790591	435
ALOX5	0.031812934	437
PCDHB6	0.031822516	438
CNBD2	0.031902727	439
FEZF2	0.032006387	440
OR7E24	0.032053941	441
ESRRG	0.032077671	442
POLN	0.032173565	443
HS3ST4	0.032221195	444
KCTD19	0.03223916	445
SEMA3G	0.032316527	446
TAT	0.03236601	447
ZNF534	0.032447241	448
AGBL3	0.032451493	449
TTLL6	0.032501867	450
ANKRD2	0.032647533	451
SMPD3	0.032748609	452
B3GALNT1	0.032850313	453
NME9	0.03295265	454.5
FOXS1	0.03295265	454.5
TUBAL3	0.032958523	456.5
RUNDC3A	0.032958523	456.5
PTF1A	0.03315925	458
SPATA31E1	0.033183953	459
PPP2R2B	0.033186346	460.5
ZNF713	0.033186346	460.5
CLVS2	0.033263524	462
GPR158	0.033284503	463
DRC7	0.033301444	464
EML6	0.03334194	465
OR10X1	0.033368456	466.5
B3GALT1	0.033368456	466.5
ASXL3	0.033471204	468
FRZB	0.033474053	469
FOXD4	0.033495057	470
CCDC9B	0.03358032	471.5
SPACA6	0.03358032	471.5
AKR1C3	0.033687263	473
RBKS	0.03379489	474.5
RNF113B	0.03379489	474.5
PAK3	0.033810927	476
CELSR3	0.033871413	477
DDR2	0.033884925	478.5
ST14	0.033884925	478.5
CTSO	0.033903207	480
GJA8	0.033969043	482
KCNJ12	0.033969043	482
KCNJ18	0.033969043	482
AKR1E2	0.034012221	484
ECM1	0.034065624	485
CHRDL2	0.034292558	486
C16orf86	0.034343509	487
CCKAR	0.034374402	488
SYNPO2	0.034400576	489
AKR1B10	0.034455377	490
MYRF	0.034486471	491
PCK1	0.034511585	492
CALHM6	0.034567976	493
HCRTR1	0.034622294	494
UNCX	0.034652962	496
ASIC3	0.034652962	496
TMEM266	0.034652962	496
TMEM130	0.034789552	498
F5	0.034860256	499
MINAR1	0.034987213	500
LANCL3	0.03504349	501
PAMR1	0.035134564	502
SGIP1	0.035171854	503
FOXD4L6	0.035301163	504.5
FOXD4L3	0.035301163	504.5
FOXD4L5	0.035387898	506.5
FOXD4L4	0.035387898	506.5
KRT78	0.035398916	508
ANKMY1	0.035433587	509
CREB3L1	0.035468326	510
CRHR1	0.03547506	511
MEGF10	0.035491698	512
CACNA1H	0.035499416	513
NES	0.035652851	514
SPATA4	0.035735813	515.5
RNF148	0.035735813	515.5
ZDHHC11	0.035739142	517
DMP1	0.035890568	518
CYP1A1	0.035961921	519
FOXD4L1	0.036097429	520
BEST2	0.036177692	521
PCDHB4	0.036471561	522
CEACAM19	0.036475175	523
INPP5D	0.036499594	524
TGM3	0.036521455	525
PCDHB7	0.0365646	526
GCNT2	0.036648535	527
ZFP3	0.036691371	528
GUCY2D	0.036692057	529
LY6G6F	0.036728475	530
SOWAHB	0.036742026	531
SLC37A2	0.036765947	532
AJM1	0.03677195	533
SLC9A2	0.036816077	534
HCN4	0.0368226	535
PHF24	0.036835996	536
SHC2	0.03692077	537
FAM53A	0.037025384	538.5
APOL1	0.037025384	538.5
NBPF19	0.037098045	540
CFAP57	0.037176693	541
INAVA	0.037180319	542
HNMT	0.037377388	543
UTY	0.037384893	544
LIMCH1	0.037410141	545
HIVEP3	0.037473932	546
TEKT3	0.037606749	547
TERT	0.037676939	548
WNT2B	0.03770386	549
LCA5L	0.037792247	550
MMP23B	0.03780282	551.5
FCMR	0.03780282	551.5
HRH1	0.037842774	553
CELF4	0.037922109	554
NALCN	0.038022558	555
SLC45A1	0.038244903	556
HFM1	0.038249639	557
CELF6	0.038323826	558
ZNF577	0.038486907	559
HTR3A	0.038568968	560
FAM78A	0.038605112	561
DNASE1	0.038746523	562
IFIT1B	0.038900744	563
BEST4	0.038984582	564
FNDC1	0.039007689	565
CNR1	0.039068782	566
MAP4K1	0.039080544	567
ACTRT2	0.039138246	568
PDE11A	0.039153347	569
FRG2	0.03917704	570
FOXL2	0.039244889	571
CYP39A1	0.039323578	572
PPL	0.039386238	573
ABCD2	0.039405949	574
PPARA	0.039409251	575
FUT5	0.03945993	576
GPR173	0.039568336	577
FILIP1	0.039578203	578
RSPH9	0.039617231	579
SLC16A3	0.039668522	580
SOX30	0.039735632	581
TPSB2	0.039766168	582.5
TPSAB1	0.039766168	582.5
RPS6KA2	0.039786946	584
LRGUK	0.039818285	585
NOS3	0.039909679	586
SHH	0.039931228	587
KLHL31	0.03996908	588
DNAJC27	0.040067427	589
CATSPERG	0.040118501	590
SPI1	0.040527972	591
TRPC4	0.040541785	592
CAVIN4	0.040571477	593
LRRIQ3	0.040618984	594
GPRASP1	0.040919248	595
MTMR11	0.040952353	596
ARHGEF19	0.040973166	597
LRRN3	0.04101094	598
TTYH1	0.041017792	599
ANKRD36C	0.041019171	600
PCDHB11	0.041233148	601
ACSBG1	0.041347287	602
WNT9B	0.04138757	603
NOD1	0.041572508	604
MIP	0.041644885	605
GRIN3B	0.041653309	606
ETFBKMT	0.041809489	607
RSPH4A	0.041815149	608
DOK3	0.041969481	609
AQP8	0.0419754	610
ATP4A	0.041978091	611
PJVK	0.041990887	612
CCDC180	0.042031295	613
MMP17	0.042055008	614
LMOD1	0.042268486	615
SLC17A9	0.042362637	616
SEZ6L	0.042433026	617
COL9A3	0.042469106	618
DNALI1	0.042481127	619
CEMIP	0.042509168	620
MAGEB10	0.042612054	621
CCDC151	0.042629138	622
LYPD3	0.0427385	623
SLC6A20	0.042848499	624
GAL3ST3	0.042864564	625
C1QL3	0.04299919	626.5
ACCS	0.04299919	626.5
ADGRF4	0.043095204	628
PARP10	0.043273804	629
LYST	0.043487707	630
DMC1	0.043513216	631
CCDC33	0.043554585	632
DBX2	0.043645074	633
PTPRN2	0.043703961	634
ACVR1C	0.04370992	635
FBXO24	0.043748993	636
MYO1F	0.043757719	637
TBR1	0.043927652	638
MROH1	0.044041219	639
TMC5	0.04409848	640
SYT2	0.044119137	641
HSF2BP	0.044316536	642
FAM186B	0.044394171	643
CCM2L	0.0444496	644
NPIPB7	0.044663818	645
LRRK2	0.044732167	646
ZNF575	0.044821189	647
TGFB3	0.044885474	648
OSGIN1	0.045204276	649
MX1	0.045273063	650
KRT1	0.045363384	651
DKKL1	0.045398286	652
NBPF10	0.045540525	653
TMEM255A	0.045578716	654
ARMC2	0.045739449	655
BSPRY	0.046027598	656
KIAA1211L	0.046134506	657
IGSF21	0.046191269	658.5
LRRN4CL	0.046191269	658.5
OR51E2	0.046311493	660
NPC1L1	0.046331604	661
ABCG4	0.04641022	662
SLC15A1	0.046483148	663
GRM2	0.046513454	664
SLC4A4	0.046562849	665
CLIC3	0.046598241	666
CHRNA4	0.046611244	667
PTGDR2	0.046862296	668
LTK	0.046948668	669
CYTH4	0.046984016	670
PIP5K1B	0.047044586	671
SOWAHD	0.047068217	672
GALNT5	0.047224688	673
SEPTIN4	0.047512254	674
DEF6	0.047529437	675
ZNF671	0.047582238	676
ROPN1L	0.047863351	677.5
NMRK2	0.047863351	677.5
EFCAB6	0.048173773	679
FLVCR2	0.04831852	680
TEX14	0.048338711	681
EBF4	0.048341732	682
RET	0.048549612	683
PITPNM2	0.048598348	684
IGSF10	0.048652187	685
FAM92B	0.048823303	686
MAP3K12	0.048933888	687
ADCY5	0.048959035	688
PLXNC1	0.049042915	689
LZTS1	0.049072826	690
SRRM4	0.049108489	691
TTLL9	0.049199073	692
COL8A1	0.04922135	693
FES	0.04937406	694
PIK3R5	0.04944836	695
COL4A3	0.049556875	696
P2RY11	0.049558482	697
CLTRN	0.049661036	698
NMRAL1	0.049665084	699
PDGFRA	0.049673446	700
LDB2	0.049694632	701
SYT6	0.049861627	702.5
FBXO15	0.049861627	702.5
CCDC159	0.05000998	704
USF3	0.050096771	705
TM6SF1	0.050107607	706
CCNI2	0.050246795	707
ZNF157	0.050262928	708
GNMT	0.050359701	709.5
LIME1	0.050359701	709.5
POPDC2	0.050386758	711
AKAP6	0.050475764	712
RAPGEF3	0.050477326	713
GSTM5	0.050611487	714
PRUNE2	0.05061496	715
LEFTY1	0.050669037	716.5
LEFTY2	0.050669037	716.5
EGFL8	0.050714346	718
SYNE2	0.050766778	719
KCNJ3	0.05077373	720
SULT2B1	0.050811365	721
SYT4	0.050854811	722
NEURL1	0.050983626	723
POPDC3	0.051074022	724
KLRK1	0.051100486	726
PARP6	0.051100486	726
GAL3ST1	0.051100486	726
FRY	0.051109943	728
SLC47A2	0.05124319	729
HAND1	0.051348547	730.5
SCN2B	0.051348547	730.5
MTHFD2L	0.051438837	732
SCNN1B	0.051492425	733
CCR4	0.051535174	734.5
ALOXE3	0.051535174	734.5
PLEKHA6	0.051633611	736
SLC15A3	0.051684109	737
KCNS3	0.051827127	738
RHCE	0.051851964	739
ACTL7B	0.052107393	740
GOLGA8M	0.052153644	741
L1CAM	0.052180918	742
NEURL2	0.052184327	743
THBD	0.052231997	744
C1RL	0.052260826	745
FGF20	0.05236535	746
PHOX2A	0.052374089	747
AMHR2	0.052417217	748
ANK1	0.052502791	749
ARHGAP23	0.052543643	750
LAMB3	0.05258673	751
PLEKHN1	0.052713292	752
FRG2C	0.052757781	753
TBC1D8	0.052826484	754
FGF21	0.052889003	755
GPLD1	0.052907563	756
PAK6	0.052914398	757
IL4I1	0.052980843	758
CFAP52	0.053177939	759
ASIC2	0.053363376	760
CAMK1G	0.053491809	761
TRIM71	0.053709286	762
SPEF2	0.0539176	763
KRT14	0.053953942	764
RGS4	0.053968371	765.5
LTA	0.053968371	765.5
ANGPTL6	0.054188015	767
C6orf118	0.054305815	768
CCDC85A	0.05434432	769
PCDHB8	0.054380708	770
LHX9	0.054524746	771
HMX2	0.054556342	772.5
TSSK6	0.054556342	772.5
NFATC2	0.054629658	774
DLG4	0.054887339	775
ZNF501	0.054972803	776
LRRC27	0.055022355	777
GJB3	0.055183427	778.5
PHF21B	0.055183427	778.5
USH1G	0.05526698	780
DECR1	0.055487258	781
FAM184B	0.055536688	782
SLC2A10	0.055570132	783
FGF5	0.055609553	784
DPP6	0.055668407	785
PHOSPHO1	0.055825094	786
XCR1	0.055829772	787
PLXNA4	0.055842385	788
ZNF660	0.056176541	789
CDC20B	0.056209111	790
PDZD7	0.056261228	791.5
ACRV1	0.056261228	791.5
TMCC2	0.056262213	793
SHISA4	0.056264897	794
MDH1B	0.056319542	795
CNTD1	0.056351546	796
LCP2	0.056418531	797
C6orf163	0.056527644	798
NEURL3	0.056928357	799
INSM2	0.056971996	800
GRIN2D	0.057045657	801
CCDC184	0.057177301	802
ITPKB	0.057254346	803
C2CD2	0.057326855	804
DENND2A	0.057333294	805
CCDC146	0.057364205	806
FAM228B	0.057424908	807
JPH4	0.057445033	808
FAM227B	0.05744819	809
ANXA2R	0.057488047	810.5
NCALD	0.057488047	810.5
ZNF132	0.057591264	812
AQP4	0.05760779	813
MAML3	0.057680944	814
TNNI3K	0.057690262	815
KRT4	0.057853836	816
ADGRG2	0.057905812	817
CACNA1C	0.057938818	818
CCDC157	0.057967054	819
ACVRL1	0.058029649	820
CHRNA3	0.058076106	821
TMEM200C	0.058102084	822
PGR	0.058210415	823
ITIH5	0.058460863	824
ZNF862	0.058663962	825
MC1R	0.05873002	826
BARX1	0.058787242	827
IQANK1	0.05896864	828
SSX5	0.059093859	830
SSX1	0.059093859	830
SSX3	0.059093859	830
SYNM	0.059211729	832
SEZ6	0.059257928	833
ZSCAN5B	0.059271088	834
SPP1	0.059307692	835
ESPNL	0.059364077	836
CYP1B1	0.059425847	837
LOR	0.059699162	838.5
SGCZ	0.059699162	838.5
GLP2R	0.059727427	840
SEMA4G	0.059738907	841
TNFSF13	0.059762964	842
VWA5A	0.06017438	843
MRO	0.060263073	844
BAIAP3	0.060320962	845
RAX2	0.060444575	846
ZDHHC1	0.060606019	847
NOTUM	0.060704949	848
TMEM154	0.060791958	849
ENTPD2	0.060829856	850
EHD2	0.060845918	851
ATP6V0A4	0.060867108	852
ONECUT3	0.060955279	853
OLFML2A	0.061033355	854
NR5A2	0.061074663	855
GPR1	0.061143357	856
LMLN2	0.061170932	857
DPP7	0.061207681	858
ZNF599	0.061413602	859
NBPF14	0.061428073	860
RCAN2	0.061550745	861
CARD9	0.061654119	862
FEZF1	0.061814911	863
MAP6	0.06196797	864
ZNF385B	0.061977589	865
ISL1	0.062222357	866
VSTM2A	0.062350105	867
DNASE1L2	0.062375331	868
SAPCD1	0.062590537	869
ITGB8	0.062700206	870
INHBB	0.062765515	871
RNF165	0.062776265	872
LOXL4	0.062777235	873
HTR7	0.06290066	874
ATP1A4	0.062965806	875
C3orf67	0.063004859	876
PTX4	0.063034776	877
TFDP3	0.063082513	878
CLEC4A	0.063170502	879
KCNB1	0.063188836	880
PCNX2	0.063293168	881
ACACB	0.063382706	882
AKNA	0.063539006	883
CCDC87	0.063865859	884
NAALAD2	0.063961003	885
FGFBP1	0.064012775	886.5
IL7R	0.064012775	886.5
SLC24A4	0.064020306	888
SARDH	0.064059359	889
PCDHB14	0.064107182	890
TLR3	0.064214967	891
COLQ	0.064274993	892
FOSB	0.06430274	893
PCDHB5	0.064351866	894
ALDH3A1	0.06456452	895
LAMC2	0.064575933	896
RFX2	0.064616634	897
ARHGEF37	0.064668951	898
KIFC2	0.064681031	899
MGAT5B	0.06477511	900
RSC1A1	0.064775575	901
NCKAP5	0.064775945	902
KYNU	0.06483182	903
GCNT4	0.064877812	904
XKR5	0.064942665	905
NEDD9	0.065027057	906
DLX3	0.065067792	907
JAKMIP1	0.065264382	908
COX4I2	0.065295066	909
CYP7B1	0.065375695	910
HIC1	0.065441527	911
INKA1	0.065539297	912
ASTN2	0.065544968	913
CASC1	0.065575726	914
GPR153	0.065639249	915
PGF	0.065700625	916
OVGP1	0.065719259	917
CLDN15	0.06576655	918.5
SCN4B	0.06576655	918.5
RGS20	0.065912071	920
EXD3	0.066128366	921
BLNK	0.066137159	922
ADAMTS7	0.066343508	923
SSH3	0.066474805	924
GRIP2	0.066679748	925
CCDC144A	0.066868006	926
TTC6	0.066873647	927
PLCD1	0.066882664	928.5
CEL	0.066882664	928.5
CCDC191	0.066941781	930
GOLGA7B	0.066948106	931
SEMA5B	0.06695088	932
EHBP1L1	0.067000383	933
SLC4A8	0.067004457	934
KIAA2026	0.06718351	935
TTPA	0.067244781	936
FLNC	0.067325158	937
SLC25A27	0.067374527	938
OLFML2B	0.067424224	939
GRHL3	0.067691587	940
B3GALT4	0.067698306	941
SPEG	0.067737201	942
SNED1	0.067880564	943
HCRTR2	0.067961632	944
PPIAL4H	0.068243875	945
LRRC4	0.068270473	946
IGSF9B	0.068356797	947
GABBR1	0.068405237	948
EVA1C	0.068433588	949
SYN1	0.068465742	950
ZMYND10	0.068592367	951
RSPO3	0.068778883	952
RASGEF1A	0.068838391	953
ACP7	0.068912145	954
RAB27B	0.068913274	955
VWDE	0.068999349	956
IL1A	0.069041397	957
GOLGA8J	0.069132458	958
LY86	0.069135952	959
AQP1	0.069572485	960
SCG2	0.069590794	961
DOCK3	0.069610602	962
GPC5	0.069705946	963
PCDH19	0.069819719	964
CPA4	0.069916866	965.5
CABP7	0.069916866	965.5
SLIT3	0.069935346	967
PDE8B	0.069973416	968
PTPN4	0.070038302	969
CNIH3	0.07005166	970
ISM2	0.07007749	971
PDZD4	0.070217263	972
PHACTR1	0.070299669	973
GLIPR1	0.070384615	974
PIGZ	0.070423001	975
TENT5B	0.071065649	976.5
CACNG8	0.071065649	976.5
USP51	0.071170014	978
ITM2A	0.07121593	979.5
DRGX	0.07121593	979.5
SNCAIP	0.071257515	981
TMEM217	0.071301358	982
PRDM1	0.071360241	983
SELPLG	0.071478285	984
SYT12	0.071755607	985
ZSCAN1	0.071846233	986
KIAA0319	0.071926533	987
LRRIQ1	0.07200919	988
TFAP2B	0.072043726	989
PTCH2	0.072143251	990
PITPNM3	0.072232561	991
KIAA1217	0.072278368	992
ATOH1	0.072407754	993
MAP3K9	0.072498227	994
UPK1A	0.072645968	995
DNM3	0.07266397	996
ZNF487	0.07274179	997.5
AANAT	0.07274179	997.5
SLC2A14	0.072865729	999
ASCL5	0.073111037	1000
NPIPA5	0.073257112	1001
RASGRP2	0.073276974	1002
WAS	0.073382743	1003
SLC25A52	0.073456949	1004.5
CSDC2	0.073456949	1004.5
CRACR2B	0.073504223	1006
HOXD4	0.073531895	1007
CRHR2	0.073540572	1008
IP6K3	0.073723965	1009
ARHGAP24	0.073807828	1010
HLA-DRA	0.073832025	1011
RNF180	0.073875679	1012
DGKA	0.074085983	1013
PCDHA11	0.074153639	1014
DCAF8L1	0.074392867	1015
GLIPR1L2	0.074569179	1016
PTPN21	0.074589359	1017
ARHGAP45	0.074629366	1018
SERPINA6	0.074654824	1019
HECW2	0.074688495	1020
CFAP70	0.074829705	1021
ZNF630	0.075159445	1022
FBXO41	0.075198367	1023
SYNE1	0.075254989	1024
TNFRSF11B	0.075416607	1025
REM2	0.075470317	1026
STARD8	0.075934449	1027
SLC6A17	0.075966553	1028
KDF1	0.075998227	1029.5
IL1R2	0.075998227	1029.5
TOX	0.076177078	1031
MESP2	0.076194098	1032
TEKT4	0.076271644	1033
AK7	0.076392136	1034
ADAM21	0.076499278	1035
CFI	0.07659614	1036
C5orf49	0.07665073	1037.5
HBE1	0.07665073	1037.5
C16orf71	0.07679931	1039
CCDC39	0.076970137	1040
IL6R	0.077469446	1041
NCF1	0.07759399	1042
STAT4	0.077770495	1043
GFI1B	0.077821418	1044
CCDC40	0.078064854	1045
RCN3	0.078309326	1046
PPFIBP2	0.078328828	1047
TRPM4	0.078346597	1048
FMO4	0.078450858	1049
ATP8B1	0.078593805	1050
GDPD5	0.078682206	1051
LRTOMT	0.078704231	1052
CDKL5	0.078803391	1053
ACKR2	0.078835494	1054
GGN	0.078878556	1055
SLC24A1	0.079026644	1056
TLE2	0.079332366	1057
POU4F2	0.079333505	1058
CYP24A1	0.079487348	1059
ADAMTS20	0.079496309	1060
ATP6V1B1	0.079645061	1061
DPP4	0.079788704	1062
ODF3L1	0.079832458	1063
APOD	0.080015969	1064.5
IL23A	0.080015969	1064.5
WDR31	0.080074432	1066
ZNF729	0.080774589	1067
ZNF280A	0.080805856	1068
ZSCAN5C	0.080869711	1069
TMEM272	0.080915024	1070
FRK	0.080929659	1071
ARMCX4	0.080950992	1072
ST6GALNAC2	0.08099537	1073
PLTP	0.081083569	1074
SEMA6C	0.081219243	1075
NAV2	0.081626219	1076
DTX4	0.081675817	1077
KRT3	0.081713355	1078
OPRL1	0.081892826	1079
ETNPPL	0.081920634	1080
FTCDNL1	0.081998455	1081
SSTR2	0.082120306	1082
GJA5	0.082139389	1083.5
PTGER2	0.082139389	1083.5
CRISPLD2	0.082256375	1085
ARHGEF9	0.082317515	1086
TMEM26	0.082349053	1087
LMTK3	0.082375375	1088
PCDHB3	0.082394332	1089
IFITM10	0.082597471	1090
SERPINE1	0.082676133	1091
UNC5A	0.082769339	1092
NXPH2	0.082963143	1093
CACNA1A	0.083083315	1094
GRAMD2A	0.08309173	1095
AGAP2	0.083271487	1096
NKX2-3	0.08327693	1097
LRMDA	0.083358738	1098
PIK3CD	0.083359794	1099
PLD5	0.083427295	1100
NPEPL1	0.083792843	1101
LRRC37B	0.083803934	1102
LDLRAD4	0.084110017	1103
MAT1A	0.084175442	1104
KIF26B	0.084193243	1105
KRT6A	0.084244131	1106
GGT1	0.085093136	1107
DGKQ	0.085235434	1108
PTGS2	0.085241868	1109
ADCY1	0.085301888	1110
ARTN	0.085729128	1111
MAP3K8	0.085990282	1112
LHFPL5	0.086137362	1113
TRPC3	0.086214909	1114
SCN1B	0.086549503	1115
BSN	0.086575414	1116
FHDC1	0.086746973	1117
PARP3	0.086885643	1118
TSNAXIP1	0.086996255	1119
STXBP5L	0.087079631	1120
CALCRL	0.087131746	1121
TCEA3	0.087207404	1122
KRT222	0.087345018	1123
TRIM7	0.087582041	1124
XKR7	0.087651491	1125
ITGA2B	0.088079298	1126
GPR101	0.088108586	1127
TMEM91	0.088361192	1128
GPR146	0.088477305	1129.5
ST6GALNAC6	0.088477305	1129.5
ARHGAP31	0.088528024	1131
SCARA5	0.088620414	1132
PTPRE	0.088707253	1133
DMRTA1	0.088820575	1134
AZIN2	0.08900468	1135
LYG2	0.089107616	1136.5
BOK	0.089107616	1136.5
KANK3	0.0894493	1138
CDH23	0.089481554	1139
PGM5	0.08953647	1140
ZDHHC11B	0.089756134	1141
SLC1A2	0.089767985	1142
PPP1R9A	0.089812587	1143
CA11	0.089864097	1144
ZNF572	0.089914409	1145.5
BBOF1	0.089914409	1145.5
TRIM67	0.090057391	1147
SH3RF3	0.090066434	1148
SLC40A1	0.090247173	1149
HOXD1	0.090300153	1150
RGS7	0.090431062	1151
RAPGEFL1	0.090546126	1152
ALPK1	0.090589503	1153
CACNB3	0.090672676	1154
SH3D21	0.091284201	1155
VXN	0.091357809	1156
GSG1L	0.091811522	1157
UCN	0.091980875	1158
LMO7	0.092003133	1159
CCDC150	0.092071352	1160
TLN2	0.092176789	1161
LDHD	0.092560388	1162
DLGAP3	0.092603107	1163
CRYBG2	0.092647793	1164
TEX12	0.092787725	1165
FRG2B	0.092864963	1166
CSPG4	0.092895586	1167
GFRA2	0.092991654	1168
LAMA3	0.093001215	1169
TEKT2	0.093217215	1170
TIGD3	0.093224072	1171
IGSF9	0.093237581	1172
TPTE	0.093322079	1173
TSGA10	0.093416871	1174
PURG	0.093525158	1175
AHNAK2	0.093618359	1176
CLEC3B	0.093724591	1177
DCAF8L2	0.093840931	1178
C7orf31	0.093879493	1179
HAP1	0.093989006	1180
AKAP3	0.094223531	1181
PLEKHA4	0.094328352	1182
FCRLB	0.094444963	1183
LPAR2	0.095005031	1184
KIF27	0.095125302	1185
NAGS	0.095164476	1186
ZFP2	0.095286551	1187
GIPR	0.096206093	1188
DLL4	0.096334003	1189
SLC9A9	0.096378478	1190
REG4	0.096663586	1191.5
KLRC4	0.096663586	1191.5
SLCO2A1	0.096683705	1193
ARHGEF10L	0.097018423	1194
PROM1	0.097047064	1195
PCDHB15	0.097122418	1196
LRRN2	0.097738292	1197
HAPLN2	0.098162297	1198
DMBX1	0.098308946	1199
SAMD14	0.098385076	1200
SYTL1	0.098632885	1201
CACNB2	0.098656102	1202
KLK1	0.098737846	1203
NPIPA3	0.098773544	1205.5
NPIPA2	0.098773544	1205.5
NPIPA7	0.098773544	1205.5
NPIPA8	0.098773544	1205.5
CASKIN1	0.098933212	1208
OASL	0.098933366	1209
ARHGEF4	0.099152826	1210
FSBP	0.099330168	1211.5
CCL5	0.099330168	1211.5
ADAMTS17	0.099368195	1213
TTBK2	0.099379177	1214
NECTIN4	0.099445605	1215
SLC2A4	0.099644496	1216
GOLGA8T	0.09976693	1217
FUT1	0.099883359	1218
GOLGA8K	0.099927585	1219
PRIMA1	0.100019961	1220
SLC52A1	0.100150762	1221
ADGRA2	0.100204652	1222
FAXDC2	0.100283088	1223
MMP10	0.100416691	1224
MFSD4A	0.100433488	1225.5
ANKRD34B	0.100433488	1225.5
ZNF774	0.100531975	1227
GABBR2	0.100631365	1228
TOMM20L	0.100719401	1229
S100A9	0.100740959	1230.5
PSCA	0.100740959	1230.5
MAPK4	0.10074387	1232
NCKAP1L	0.100747404	1233
ST8SIA6	0.100885469	1234
AK9	0.101103366	1235
GSTM4	0.101222973	1236
SH2D3A	0.10136225	1237
WDR27	0.101382634	1238
ZNF699	0.101461489	1239
HAND2	0.101709622	1240
LRRC17	0.101773575	1241
RASGEF1C	0.102309612	1242
SAP25	0.102650382	1243
VASH2	0.102770161	1244
CERKL	0.10284211	1245
TLR6	0.102877674	1246
BDKRB2	0.103098297	1247
RASIP1	0.103260136	1248
OXTR	0.103274862	1249
ACTL6B	0.103284223	1250
IGDCC3	0.103367245	1251
RASAL1	0.103409508	1252
KRT84	0.103482855	1253
HAAO	0.1034897	1254
GABRA5	0.103520077	1255
CTAGE9	0.103547735	1256
GAS2L1	0.103726817	1257
NPIPA1	0.104277055	1258
COL3A1	0.104336575	1259
SCUBE1	0.104388296	1260
FITM1	0.104463993	1261
ZNF454	0.104575676	1262
SOX1	0.105081442	1263
CDA	0.10513047	1264
TCN2	0.105182259	1265
NIPAL2	0.105303608	1266
IRX4	0.105463576	1267
SELENOP	0.105495827	1268
PARD3B	0.105585412	1269
CUL9	0.105840232	1270
PPP1R14D	0.105903488	1271
PLPP2	0.105961685	1272
EPS8L1	0.10602183	1273
IRX1	0.106075053	1274.5
NR6A1	0.106075053	1274.5
RALGPS1	0.106259045	1276
TXLNB	0.106275804	1277
TBL1Y	0.106323558	1278
PRR22	0.106455652	1279
SSPN	0.106755021	1280
KDM5D	0.106858074	1281
KCNK6	0.106880659	1282
CRYGS	0.107034592	1283
IL20RA	0.107040362	1284
NACAD	0.107250718	1285
KRT75	0.107435345	1286
B3GNT9	0.107662093	1287
LMNTD2	0.107667004	1288
NGF	0.107675323	1289
PBX4	0.107900135	1290
RELL2	0.107936742	1291
RPS6KA6	0.10804981	1292
CSKMT	0.10814145	1293
PPM1J	0.108159923	1294
OSBPL7	0.10816622	1295
ADCYAP1	0.108316444	1296
PREX2	0.108350436	1297
FAM189A1	0.108438482	1298
LBX1	0.10868864	1299
MROH6	0.108754178	1300
ARHGEF17	0.109003729	1301
C19orf33	0.109049492	1302
DACH2	0.109091906	1303
HNF4G	0.109293936	1304
CR1L	0.109458415	1305
PRKCG	0.109827386	1306
HUS1B	0.109900781	1307
PLXNB1	0.109979535	1308
CDK5R2	0.110009914	1309
DISC1	0.110095706	1310
ENTPD5	0.110110445	1311
PCLO	0.11027495	1312
MAGEC2	0.110277777	1313
FAM122C	0.110366853	1314
SNAI2	0.110682034	1315
CYB5R2	0.110724008	1316
SMIM34A	0.110791341	1317
DOCK8	0.11114898	1318
PF4V1	0.11134527	1319
RASD2	0.111543373	1320
AATK	0.111924328	1321
HLA-DOB	0.111982235	1322
THSD1	0.111990094	1323
TEX15	0.112114481	1324
CCDC197	0.112408023	1325
CLIP2	0.11257292	1326
CALB2	0.112837062	1327
C1R	0.11297126	1328
SIRPB1	0.11302361	1329
ALPL	0.113067877	1330
CEP126	0.113161994	1331
TMEM176B	0.113269387	1332
CTAGE6	0.113508864	1333
MAK	0.113666403	1334
GREM2	0.113766328	1335
CCNJL	0.113940532	1336
MPPED2	0.114006037	1337
THBS4	0.114296768	1338
MDGA1	0.114367132	1339
PF4	0.114976094	1340
TPBGL	0.115467885	1341
CACNB1	0.115535138	1342
MAP3K11	0.115579886	1343
PRTFDC1	0.115651273	1344
KLHL14	0.115890417	1345
UBD	0.115954142	1346
MAPK8IP3	0.116001609	1347
JHY	0.116002337	1348
RAB26	0.116059299	1349
PREX1	0.11608502	1350
USP43	0.116235877	1351
ZFHX2	0.116340505	1352
GOLGA8H	0.116585604	1353
ZNF347	0.116693909	1354
EGR2	0.116796542	1355
ZNF425	0.117140923	1356
APOBEC3G	0.117243159	1357
EGFLAM	0.117356577	1358
ZNF596	0.117636277	1359
HIST1H2AA	0.118056347	1360
GPD1	0.118062091	1361
IRS1	0.118232581	1362
IGSF11	0.118391825	1363
MAP3K14	0.11846371	1364
NXPH3	0.118542176	1365
RIN3	0.118547492	1366
ZNF677	0.118590084	1367
ATRNL1	0.118683903	1368
LYPD5	0.119032019	1369
B3GNT4	0.119149551	1370
ST6GALNAC5	0.120013601	1371
GPHA2	0.120023953	1372.5
HSD3B7	0.120023953	1372.5
AHNAK	0.120129551	1374
LRCOL1	0.120592307	1376
TMEM92	0.120592307	1376
DNAJB7	0.120592307	1376
ANK3	0.120626243	1378
VSIG10L	0.120756028	1379
KRBOX1	0.121032558	1380.5
KHDC1L	0.121032558	1380.5
ZIC4	0.121180152	1382
ANKRD37	0.121401652	1383
ANKRD29	0.121775602	1384
METTL27	0.122058257	1385
GRIK3	0.122109579	1386
TNFSF15	0.122162439	1387
IL17RD	0.122199723	1388
PRKCE	0.122344362	1389
NT5C1A	0.12246848	1390
CDC14C	0.122800054	1391
FAM102A	0.12303007	1392
TNS2	0.123696248	1393
PLPP4	0.1240142	1394
NECAB2	0.124019875	1395
ELMOD3	0.124022248	1396
NRG2	0.12409778	1397
GLIS1	0.124190212	1398
GBX1	0.124198261	1399
RNF182	0.124215589	1400.5
STC1	0.124215589	1400.5
SYT7	0.124235296	1402
FAM24B	0.124444714	1403
AFAP1L2	0.124450261	1404
BTBD8	0.12448751	1405
ST5	0.124718996	1406
RGL1	0.124749797	1407
SIDT1	0.125104209	1408
BTC	0.125181073	1409
PRX	0.125673804	1410
RAB33A	0.125730907	1411
FAM110C	0.125783485	1412
CCDC171	0.125788688	1413
PDE4B	0.126022477	1414
PTPRZ1	0.126109615	1415
ZC3H6	0.126348082	1416
PTGES	0.126495427	1417
DRAXIN	0.126675062	1418
ANGPT1	0.126901903	1419
TMEM108	0.126988109	1420
ANKRD1	0.127043708	1421
OPRD1	0.12709718	1422
TMEM63C	0.127100976	1423
ADGRV1	0.127185889	1424
CTAGE4	0.127282042	1425.5
CTAGE8	0.127282042	1425.5
SPDYC	0.12738624	1427
CCDC110	0.127409526	1428
SOX10	0.127417849	1429
RIIAD1	0.127443382	1430
SLFN12	0.127649967	1431
LGALS8	0.127868667	1432
KCNQ1	0.128007082	1433
PCDHA10	0.128099028	1434
SLC22A15	0.128154014	1435
ERBB3	0.128181211	1436
FAT4	0.128252739	1437
LTC4S	0.128289689	1438
LGI2	0.128372682	1439
NUAK2	0.128472795	1440
KCNIP3	0.128475312	1441
TEX46	0.128597092	1442
ATOH8	0.128657406	1443
AC073111.4	0.128766366	1444
IZUMO4	0.129173761	1445
IL18R1	0.12959936	1446
GNB3	0.130119399	1447
CFAP53	0.130180203	1448
TUBA3C	0.130322892	1449
SP5	0.130382806	1450
SLC45A4	0.13044792	1451
IGFBP4	0.130488837	1452
EPAS1	0.130819509	1453
OLFM2	0.131166424	1454
STOX1	0.131213619	1455
IRX6	0.131515779	1456
PPP2R2C	0.131533099	1457
HTR6	0.131587186	1458
CC2D2A	0.131941836	1459
CFAP299	0.131979063	1460
LHX6	0.132064142	1461
NTNG2	0.132068633	1462
PACSIN1	0.132120449	1463
PRSS53	0.132123658	1464
CTAGE15	0.132262607	1465
ZNF844	0.132474438	1466
CHST4	0.132523475	1467
VPS9D1	0.132561207	1468
ZNF735	0.133119905	1469
SH2B3	0.133254664	1470
IFI16	0.133337075	1471
HSPB8	0.133586497	1472
ZNF114	0.133686238	1473
PAPOLB	0.133928814	1474
ACPP	0.134165959	1475
RRAD	0.134251207	1476
THBS3	0.134294421	1477
KIF17	0.134442645	1478
ABCD1	0.134545217	1479
LHFPL3	0.134585196	1480
ERV3-1	0.134695591	1481
KLHL2	0.134875169	1482
PRRT1	0.135155255	1483
S1PR3	0.135396613	1484
SCN9A	0.135541108	1485
CHD5	0.135750524	1486
HPCA	0.135764538	1487
CST5	0.136006362	1488
CD79A	0.136236452	1489
PABPC1L	0.136286067	1490
OLFM1	0.136519834	1491
APBB3	0.13652366	1492
ERVMER34-1	0.136641853	1493
CLCF1	0.136867176	1494
FAM49A	0.13716408	1495
SULT1C2	0.137224911	1496
MMP11	0.137246351	1497
FOXA3	0.137520806	1498
C21orf58	0.137602304	1499
ZNF497	0.137611202	1500
KCNQ4	0.13762048	1501
ACTRT3	0.137634573	1502
CLHC1	0.137824368	1503
RELB	0.137943854	1504
MMP24	0.138258442	1505
GSTT2B	0.13826264	1506
BHMG1	0.138371551	1507
CCDC96	0.138390552	1508
TBXT	0.138436511	1509
NTF3	0.138611848	1510
MYO3A	0.138766021	1511
SRGAP3	0.138898324	1512
SFRP4	0.1391531	1513
EML5	0.139153968	1514
ASGR1	0.139164707	1515
TNNC1	0.139181588	1516
TMEM225B	0.139449576	1517
BRSK1	0.139524894	1518
IGDCC4	0.139543909	1519
GLB1L	0.139693738	1520
ZDHHC23	0.139794723	1521
CHN2	0.139924014	1522
PLXDC1	0.140421302	1523
WHRN	0.140623778	1524
BNC2	0.140762312	1525
RIC3	0.140885865	1526
BRD3OS	0.141037342	1527
ZNF438	0.141272714	1528
DDX60	0.141283013	1529
CDH1	0.141455721	1530
RHOF	0.141914093	1531
SETBP1	0.14212217	1532
ALOX12B	0.142154722	1533
PKDCC	0.142164788	1534
HS6ST3	0.142296542	1535
SEMA3F	0.142397553	1536
WNT9A	0.142468852	1537
ADORA2A	0.142611403	1538
CCDC153	0.142620133	1539
WDPCP	0.142638469	1540
SCGB1D4	0.142943252	1541
KRT17	0.14311856	1542
B4GALNT4	0.14327656	1543
KANSL1L	0.143846902	1544
MEST	0.14384845	1545
SULF1	0.143979189	1546
ZFYVE26	0.144046775	1547
RPL3L	0.144053501	1548
FAM167A	0.144211269	1549
TTN	0.144287336	1550
DYNC1I1	0.144337479	1551
EPHA6	0.144369874	1552
ZNF354C	0.144526787	1553
RASSF5	0.144563864	1554
RASD1	0.144792461	1555
ISG20	0.145236483	1556
KCNC3	0.145654579	1557
TACC2	0.145900582	1558
CORO2B	0.146328966	1559
CCDC80	0.146391729	1560
WNT3	0.146586449	1561
ZNF365	0.146655927	1562
KLF7	0.146994953	1563
FAM222A	0.147001774	1564
A4GALT	0.147036531	1565
NR4A3	0.147260976	1566
SNX33	0.147275455	1567
PYGM	0.147338875	1568
ERMAP	0.147359255	1569
SERPINB8	0.147360065	1570
PLEKHG5	0.147740631	1571
CLDN4	0.147816551	1572
SYTL5	0.147954823	1573
CPS1	0.148013281	1574
GATA5	0.148124731	1575
TMEM38A	0.14851559	1576
ACOT11	0.148541203	1577
ATP10D	0.148572019	1578
LRRC75A	0.148723129	1579
CFAP69	0.149171723	1580
ADAMTSL5	0.149235627	1581
FCHO1	0.149411369	1582
SKOR1	0.149427157	1583
HELZ2	0.149687502	1584
SCYGR4	0.150029941	1585.5
SCYGR6	0.150029941	1585.5
CCDC69	0.150068018	1587
GOLGA8A	0.15017811	1588
COL13A1	0.150281231	1589
CYP27C1	0.150351436	1590
KLHL29	0.150396734	1591
INVS	0.150483878	1592
C19orf73	0.150740384	1593
VAV1	0.151052815	1594
ZNF169	0.151453466	1595
PLXDC2	0.15147519	1596
ARHGAP44	0.151536989	1597
KRT6B	0.151544676	1598
LBX2	0.15167538	1599
PRSS35	0.151724535	1600
ITGA9	0.151758637	1601
ERC2	0.151781524	1602
GSTM1	0.15183446	1603
MAP3K13	0.151937312	1604
FABP6	0.15200711	1605
RBMS3	0.152153705	1606
VGLL2	0.152255178	1607
ADAMTS9	0.152367071	1608
WDR78	0.15248436	1609
MAP3K10	0.152918625	1610
SLC27A5	0.153051231	1611
FBXO2	0.15319228	1612
PPM1M	0.153215243	1613
KIAA1328	0.153231876	1614
PDE8A	0.153245045	1615
BOD1L2	0.153255675	1616
ILDR2	0.153298002	1617
RHPN1	0.153462299	1618
ZNF208	0.153601111	1619
HSD17B14	0.153797359	1620
GMCL2	0.153819459	1621
ARHGEF28	0.153954222	1622
ARHGDIB	0.153975574	1623
PGBD2	0.15407378	1624
TRIM46	0.154269803	1625
TNS3	0.154306731	1626
SIRPG	0.1544155	1627
RSPO2	0.154605522	1628
FAM189A2	0.15510682	1629
AL353579.1	0.155159472	1630
RIBC1	0.155330799	1631
GRAMD1C	0.15534123	1632
CCDC89	0.155381033	1633
APOBEC3A	0.155596369	1634.5
SHISAL1	0.155596369	1634.5
PLCXD2	0.155865799	1636
NRIP3	0.155938329	1637
ARHGEF25	0.156227316	1638
CKMT2	0.15664664	1639
MVP	0.15684534	1640
SLC9A5	0.157012962	1641
PRDM5	0.157187611	1642
LIPG	0.157261642	1643
MMP25	0.157388256	1644
CSRNP3	0.157502912	1645
PIFO	0.157509048	1646
SLC25A45	0.157584891	1647
PRODH	0.157648009	1648
UNC13B	0.15810913	1649
SCYGR3	0.158273344	1650.5
TCEAL7	0.158273344	1650.5
HS3ST2	0.15841921	1652
FLRT3	0.158497781	1653
P2RY2	0.158611573	1654
FAM120AOS	0.158884403	1655
ZIC3	0.158890684	1656
ZNF878	0.159142312	1657
ARSJ	0.159199211	1658
RBM24	0.159373093	1659
MN1	0.159794649	1660
MYL1	0.159801676	1661
ZNF517	0.15986639	1662
FNDC5	0.160057736	1663
ZNF467	0.160285895	1664
CLMP	0.160354557	1665
PPP1R16A	0.16059679	1666
CACNA2D3	0.160622888	1667
DDIT4L	0.160670164	1668
OTUD7A	0.160780539	1669
IDNK	0.161048577	1670
GUCY1A2	0.161078719	1671
DCUN1D3	0.161532733	1672
TESK2	0.161672638	1673
VSNL1	0.16243577	1674.5
RHOH	0.16243577	1674.5
RGMA	0.162667047	1676
EPHA10	0.163037431	1677
KIAA1549L	0.163396625	1678
KCNB2	0.163454273	1679
SUSD4	0.163467769	1680
USP6	0.163547813	1681
IRX2	0.163851919	1682
CFAP206	0.164016177	1683
ZNF827	0.164275334	1684
MICALL2	0.16431172	1685
TTLL1	0.164372454	1686
CXCL17	0.164444056	1687
MGAT3	0.164651502	1688
SEMA7A	0.164674744	1689
BDNF	0.164892636	1690
ZNF665	0.164964722	1691
NEBL	0.164977915	1692
MACF1	0.165411507	1693
RFX6	0.165417181	1694
CALR3	0.165480082	1695
NPIPB2	0.165528666	1696
FSIP1	0.165533385	1697
SCYGR7	0.16555028	1698
PRR19	0.1656265	1699
TMEM243	0.165952717	1700
RFPL4A	0.165957829	1701.5
RFPL4AL1	0.165957829	1701.5
CDNF	0.166086012	1703
ELSPBP1	0.166161101	1704
MTSS1	0.166180911	1705
ZNF521	0.166192484	1706
CRIP3	0.166624207	1707
RIMS3	0.166629592	1708
ARNTL2	0.166675176	1709
DENND3	0.166684422	1710
ZNF69	0.167021313	1711
CHST9	0.167356754	1712
KISS1R	0.16740819	1713
NFKBIZ	0.16751744	1714
CHRD	0.167687919	1715
ZNF135	0.168086241	1716
FOXB2	0.168125181	1717
CCSER1	0.168179908	1718
FAM131B	0.16845191	1719
ZNF837	0.168452814	1720
LRATD2	0.168501367	1721
SLC6A11	0.168961311	1722
CGN	0.16904576	1723
DMD	0.169102163	1724
BAZ2B	0.169230775	1725
TMEM100	0.169244811	1726
THEMIS2	0.169453857	1727
PGBD4	0.169467893	1728
SLC25A53	0.169733445	1729
RGS12	0.169954832	1730
C2	0.170147046	1731
HOXD9	0.170172183	1732
STAG3	0.170353897	1733
GNG2	0.170609688	1734
PNMT	0.171265542	1735
ARRDC2	0.171329895	1736
RMDN2	0.171590418	1737
APLF	0.171591718	1738
8-Mar	0.171729057	1739
IL17RC	0.172229366	1740
ABCA7	0.172392026	1741
NTN3	0.172522188	1742
PROX1	0.172611177	1743
SYT3	0.172810352	1744
GPR155	0.173320652	1745
IQCD	0.173451825	1746
TMEM178A	0.17347691	1747
RAB40AL	0.173812241	1748
ANKRD9	0.174179616	1749
DUSP15	0.174263493	1750
RAB40A	0.174460794	1751
NEURL1B	0.174550023	1752
MAP4K2	0.174574218	1753
RFLNA	0.17477146	1754
COL19A1	0.174771687	1755
DEPP1	0.175164905	1756
TMEM37	0.175322663	1757
ZBTB47	0.175455298	1758
ZBED6	0.175511688	1759
MAST1	0.175654082	1760
SYT17	0.175687639	1761
MAML2	0.175973317	1762
CNN1	0.176107332	1763
HYAL3	0.176164877	1764
NINL	0.176243631	1765
TMEFF2	0.176340341	1766
CDC14B	0.176437923	1767
COL5A2	0.176509399	1768
PPP1R16B	0.176541523	1769
EXOC1L	0.176722385	1770
FAM149B1	0.17678792	1771
SLCO5A1	0.176797586	1772
SPEF1	0.176833087	1773
HVCN1	0.17710414	1774
ST3GAL3	0.177170325	1775
KLRC2	0.177403376	1776
IKZF4	0.177423857	1777
WDR17	0.177634382	1778
FBN1	0.177925623	1779
KBTBD3	0.177934732	1780
OCA2	0.178015508	1781
FZD9	0.178021773	1782
STYK1	0.178037517	1783
TTLL11	0.178812375	1784
EYA1	0.179015838	1785
MYOM2	0.17904572	1786
PAX2	0.179082752	1787
SPTBN4	0.179102466	1788
ANKRD12	0.179261684	1789
ZNF20	0.179593756	1790
JAK2	0.179610234	1791
USP31	0.179616488	1792
PRPF40B	0.179652063	1793
ETS1	0.179663499	1794
PPP1R32	0.179814719	1795
TULP4	0.180431984	1796
SGSM1	0.180669953	1797
FAT3	0.180725078	1798
CNTRL	0.181622	1799
LRP1	0.181676303	1800
CALHM5	0.181813284	1801
CYP27B1	0.18208573	1802
BICRA	0.182375874	1803
STAP2	0.182422621	1804
SH2D5	0.182515076	1805
KCNJ2	0.182913648	1806
FAM181B	0.183018712	1807
KLF14	0.183033107	1808
PIF1	0.183073342	1809
LRRC24	0.183080462	1810
HSD11B1L	0.183100763	1811
SLC2A11	0.183316355	1812
PLA2G7	0.183442623	1813
C7orf61	0.183643108	1814
SH3YL1	0.18365876	1815
ZNF491	0.183710273	1816
RTN4RL1	0.183762866	1817
ANK2	0.183912134	1818
PLEKHH2	0.18402742	1819
VPS13B	0.184339965	1820
FDXACB1	0.18437912	1821
TTC25	0.184489796	1822
KCNA6	0.184535624	1823
SEPTIN1	0.184698576	1824
SLC27A6	0.184875315	1825
SPAG4	0.185480276	1826
EPB41L4A	0.185614382	1827
JPH3	0.186031354	1828
TLL2	0.186044805	1829
ZNF763	0.186327709	1830
CLOCK	0.186359098	1831
ADORA1	0.186519307	1832
COL5A1	0.186577494	1833
CUX2	0.18688175	1834
TESK1	0.187524072	1835
CSAD	0.187728883	1836
ACER2	0.187824624	1837
TRIM16	0.188047267	1838
KIF3C	0.188055809	1839
ADGRB2	0.188063064	1840
TOGARAM1	0.188177928	1841
ZC3H12A	0.188338504	1842
FBXL8	0.188895505	1843
SLC38A3	0.189192096	1844
PADI2	0.189192166	1845
OAS3	0.189249988	1846
MYBL1	0.189344586	1847
SCYGR5	0.189511505	1848
ZNF692	0.189640869	1849
ZBTB16	0.189971463	1850
EPB41L4B	0.190066974	1851
PPP4R4	0.190105523	1852
BICDL1	0.19023873	1853
PCDH10	0.190592086	1854
PRICKLE2	0.190720944	1855
VSIG10	0.190771145	1856
NKX1-2	0.190938191	1857
TMEM191B	0.190991764	1858
SLC19A3	0.191028483	1859
LRRC37A	0.191046007	1860
ADAMTS15	0.191208794	1861
MAN1C1	0.191254602	1862
XYLT1	0.191285054	1863
ASTN1	0.191289356	1864
PRICKLE4	0.191296448	1865
SAMD9	0.191469403	1866
FIGN	0.191480908	1867
MAGI2	0.191484102	1868
TMEM8B	0.191633705	1869
TCIRG1	0.191667897	1870
ULK4	0.19173781	1871
RPS6KC1	0.191804448	1872
BIN1	0.191808871	1873
SPTB	0.191816799	1874
ACSL6	0.191946639	1875
MATN2	0.192037913	1876
HFE	0.192099663	1877
HOGA1	0.192759337	1878
PKNOX2	0.192969545	1879
PLEKHG4B	0.193252724	1880
PLPP7	0.193583632	1881
GLIS2	0.19375456	1882
ADAMTS19	0.194113905	1883
DKK1	0.19440214	1884
ARHGAP28	0.194533071	1885
PTPRD	0.194584156	1886
GRAMD2B	0.19459567	1887
ATF7IP2	0.194633437	1888
LRRC37A3	0.19464989	1889
NPL	0.194659649	1890
ACE	0.194833776	1891
SPARC	0.195011203	1892
GPC2	0.195189583	1893
BCL3	0.195273267	1894
MAMSTR	0.195530932	1895
MFSD6	0.195543546	1896
MTMR8	0.195627756	1897
CHST13	0.195733256	1898.5
RAMP2	0.195733256	1898.5
CDH7	0.196079242	1900
GRK3	0.196129576	1901
PLA2G4C	0.19617713	1902
KIF6	0.196290131	1903
C2CD4B	0.196350481	1904
ANKRD23	0.196722827	1905.5
TMEM74	0.196722827	1905.5
SLC16A7	0.196743183	1907
TMEM169	0.196923879	1908
SCG5	0.197739462	1909
HSPG2	0.197746618	1910
STK36	0.197869163	1911
HES2	0.198120247	1912
FRMD5	0.198322316	1913
CYS1	0.198411477	1914.5
SRGN	0.198411477	1914.5
TLE6	0.198470575	1916
MLXIPL	0.198644163	1917
OGDHL	0.19871427	1918
EVC	0.199091686	1919
PDGFD	0.19910047	1920
CR2	0.199671532	1921
TNC	0.199755006	1922
ALDH1A3	0.199884526	1923
SOSTDC1	0.199916494	1924
COX7B2	0.200039921	1925
NKAPL	0.200425188	1926
VIPR1	0.200812759	1927
PLA2G4F	0.200869592	1928
IGLON5	0.201042821	1929
SSH1	0.201299695	1930
NR2E1	0.201328688	1931
PEX11G	0.201532297	1932
RAB3C	0.201679745	1933.5
IDI2	0.201679745	1933.5
MRAS	0.201714125	1935
SLC29A4	0.202040109	1936
TEP1	0.202049734	1937
DACT3	0.20267893	1938
PLPPR3	0.202750046	1939
CDH3	0.202952761	1940
GASK1A	0.203327095	1941
TPK1	0.203641693	1942
BICRAL	0.203643452	1943
C17orf98	0.203884897	1944
VASH1	0.204024807	1945
ZNF717	0.204032278	1946
ARNT2	0.20430289	1947
TMEM31	0.204350443	1948
WNT16	0.204415543	1949
DENND2C	0.204934088	1950
TET2	0.204988897	1951
ZNF418	0.205184338	1952
GAREM1	0.205185384	1953
DUSP8	0.205226063	1954
TRABD2B	0.205446831	1955
OTP	0.2056438	1956
BATF2	0.205826359	1957
ANKRD36B	0.205939481	1958
CCT6B	0.205939815	1959
PRSS8	0.20601125	1960
LRP2	0.20625982	1961
ROBO3	0.206458207	1962
ZNF214	0.206852336	1963
ALPP	0.206864113	1964
MYZAP	0.20688567	1965
ETV2	0.207047626	1966
BEND5	0.207572393	1967
SNX25	0.207600377	1968
BCAR3	0.207705906	1969
NAT2	0.207719071	1970
GNAZ	0.207729806	1971
ALPG	0.208050714	1972
PKD1	0.208193577	1973
ZNF785	0.208212913	1974
DOCK6	0.208644961	1975
KCNH2	0.208773792	1976
CLDN23	0.208927987	1977
GK2	0.208953319	1978
KCNC4	0.209414203	1979
PMEL	0.209691491	1980
RIPPLY2	0.209921639	1981
L3MBTL4	0.210209614	1982
EPHB3	0.210288074	1983
S100P	0.21033542	1984
NBPF15	0.210540314	1985
ADCK5	0.210656721	1986
PER2	0.210689318	1987
RHBDF1	0.21088841	1988
LPXN	0.210940743	1989
JDP2	0.210985198	1990
CCDC15	0.211013418	1991
HEXD	0.211069731	1992
ECEL1	0.211096976	1993
HCN3	0.21137292	1994
TMEM271	0.211501756	1995
PDE4A	0.211568843	1996
STAC	0.211731888	1997
PCDH18	0.211754561	1998
ATG16L2	0.211816076	1999
[truncated: 16,489 more rows]
