# Supplementary material for: dCas13-mediated translational repression for accurate gene silencing in mammalian cells
Source: Nat Commun. 2024 Mar 11;15:2205. doi: 10.1038/s41467-024-46412-7 (PMC10928199; doi:10.1038/s41467-024-46412-7)
Supplement: Supplementary file 6 — Source Data [file 41467_2024_46412_MOESM6_ESM.zip › Source Data/SupplementaryFigure3e_WTCas13_gRNA_EGFP_start_codon_Rep1.txt]

pos	ttl	15	16	17	18	19	20	21	22	23	24	25	26	27	28	29	30	31	32	33	34	35
-300	33	0	0	0	0	1	0	2	1	3	0	1	1	2	2	11	7	1	0	1	0	0
-299	33	0	0	0	0	0	1	2	6	1	0	1	0	4	5	5	5	3	0	0	0	0
-298	36	0	0	0	1	1	0	1	2	0	0	3	1	1	8	12	3	3	0	0	0	0
-297	48	0	0	0	0	1	4	4	2	1	1	2	1	2	9	5	12	4	0	0	0	0
-296	32	0	0	1	0	0	3	2	4	3	1	2	1	2	2	5	5	1	0	0	0	0
-295	23	0	0	0	2	1	1	0	1	1	3	1	3	0	3	5	2	0	0	0	0	0
-294	37	0	0	0	1	0	0	2	1	1	2	1	0	2	4	8	11	1	2	0	1	0
-293	46	0	0	0	1	0	0	4	8	3	1	0	3	4	8	6	6	2	0	0	0	0
-292	33	0	0	0	1	0	0	1	3	1	1	0	1	1	4	8	8	4	0	0	0	0
-291	32	0	0	0	0	0	2	3	3	2	0	1	1	1	6	5	5	3	0	0	0	0
-290	26	1	0	0	0	0	0	0	2	1	0	1	0	1	1	12	4	2	1	0	0	0
-289	36	0	0	0	1	3	3	1	2	0	1	0	2	3	7	3	6	3	0	0	1	0
-288	35	0	0	0	1	0	2	2	2	0	0	0	0	1	6	12	7	1	1	0	0	0
-287	34	0	0	0	1	0	0	4	2	2	0	1	1	0	6	9	6	2	0	0	0	0
-286	33	0	0	0	2	0	1	1	4	1	2	1	1	1	3	8	5	2	1	0	0	0
-285	29	0	0	0	0	0	2	2	1	2	3	1	0	2	4	3	7	1	0	0	1	0
-284	37	0	0	0	0	1	1	3	0	1	0	3	3	1	4	13	3	4	0	0	0	0
-283	34	0	0	0	0	0	1	0	4	1	0	0	3	1	6	6	8	2	1	1	0	0
-282	26	0	1	1	0	0	1	3	1	1	1	0	2	2	1	3	5	3	1	0	0	0
-281	39	0	0	0	0	0	1	1	2	2	2	1	2	2	8	6	10	2	0	0	0	0
-280	32	0	0	0	0	2	0	3	3	0	1	2	0	3	4	7	5	1	1	0	0	0
-279	39	0	0	0	0	0	2	3	4	2	1	1	0	2	5	6	11	0	2	0	0	0
-278	33	0	0	0	1	1	0	3	2	0	1	2	1	2	2	6	8	4	0	0	0	0
-277	39	0	0	0	0	0	1	2	0	3	2	4	0	2	8	10	2	4	1	0	0	0
-276	37	0	0	0	0	0	2	0	2	0	1	1	3	1	5	10	8	3	1	0	0	0
-275	31	0	2	1	0	0	3	1	2	2	0	0	1	0	2	5	7	4	1	0	0	0
-274	35	0	0	0	0	0	1	4	6	1	1	1	1	2	4	7	4	3	0	0	0	0
-273	32	0	0	0	0	0	0	5	4	2	0	0	1	3	4	6	4	2	0	1	0	0
-272	49	0	0	0	0	0	2	1	3	1	3	1	2	2	7	11	9	4	3	0	0	0
-271	39	0	0	0	0	1	1	1	5	2	3	1	1	2	2	12	6	2	0	0	0	0
-270	34	0	0	0	0	1	1	0	3	1	1	0	3	1	5	4	8	5	1	0	0	0
-269	37	0	0	1	0	1	2	2	4	0	1	3	3	3	4	5	6	1	1	0	0	0
-268	27	0	0	0	0	0	0	1	2	0	1	2	1	0	1	8	9	2	0	0	0	0
-267	38	0	0	0	0	0	1	4	3	1	1	2	0	2	3	11	9	0	1	0	0	0
-266	30	0	0	0	0	0	1	0	4	1	0	0	3	2	2	8	7	2	0	0	0	0
-265	34	1	0	0	1	0	0	5	3	1	1	1	2	1	6	6	5	1	0	0	0	0
-264	56	0	0	6	2	6	5	2	6	5	1	0	2	2	1	9	9	0	0	0	0	0
-263	38	0	0	1	1	1	1	3	7	0	1	2	0	1	5	8	5	1	1	0	0	0
-262	23	1	0	0	0	0	0	5	2	2	1	0	0	0	1	7	3	1	0	0	0	0
-261	36	0	0	1	0	3	2	4	2	3	2	2	1	1	4	5	5	0	1	0	0	0
-260	49	0	0	0	0	0	5	3	5	2	2	1	1	3	5	6	9	7	0	0	0	0
-259	40	0	0	1	1	1	2	1	5	3	0	4	1	2	5	6	6	1	0	1	0	0
-258	34	0	0	0	0	1	1	0	2	0	1	2	0	4	4	5	10	2	2	0	0	0
-257	51	0	0	1	0	1	1	1	5	0	1	1	2	3	11	14	7	2	1	0	0	0
-256	50	0	0	0	0	1	0	3	3	1	2	1	2	4	6	11	11	2	3	0	0	0
-255	42	0	0	0	1	1	1	2	5	1	2	2	1	3	3	1	12	6	1	0	0	0
-254	37	0	0	0	0	0	2	0	3	2	1	0	1	1	5	11	10	1	0	0	0	0
-253	38	0	0	0	1	1	0	1	8	0	0	1	2	3	3	7	4	4	2	1	0	0
-252	40	0	0	1	0	3	2	0	0	2	1	2	2	1	5	9	9	3	0	0	0	0
-251	50	0	0	0	0	0	0	2	2	5	1	3	1	2	6	14	11	2	1	0	0	0
-250	43	0	0	1	0	1	0	3	1	4	3	1	1	3	2	10	9	3	1	0	0	0
-249	46	0	0	0	0	0	1	4	3	2	1	1	1	1	7	15	9	1	0	0	0	0
-248	38	0	0	1	1	1	1	3	0	0	1	1	1	3	2	8	8	5	1	0	0	1
-247	30	0	0	0	0	0	0	0	2	2	0	0	0	0	1	8	11	6	0	0	0	0
-246	45	0	1	0	0	1	0	3	3	2	2	2	3	5	5	5	8	5	0	0	0	0
-245	48	0	0	0	0	0	1	3	8	3	1	0	0	4	11	8	8	0	1	0	0	0
-244	32	0	0	0	3	1	2	2	1	1	0	1	1	2	3	10	4	0	1	0	0	0
-243	42	0	0	1	0	2	0	3	1	1	0	1	3	1	5	12	9	2	1	0	0	0
-242	44	0	0	0	0	0	0	5	5	2	1	2	2	3	7	5	7	2	3	0	0	0
-241	34	0	0	0	0	1	4	3	1	0	1	1	1	3	5	6	4	4	0	0	0	0
-240	38	0	0	0	0	0	1	3	4	1	1	1	0	1	6	8	8	4	0	0	0	0
-239	52	1	0	0	0	2	4	4	7	1	0	0	1	1	5	10	13	3	0	0	0	0
-238	41	0	0	0	0	0	0	4	4	0	5	1	1	3	6	7	8	1	0	0	1	0
-237	60	0	0	0	1	1	1	2	5	5	1	2	4	3	7	14	10	3	1	0	0	0
-236	41	0	0	0	0	1	1	2	5	1	0	2	2	2	2	13	6	3	0	0	0	1
-235	38	2	0	0	1	0	1	3	2	1	0	0	2	3	7	12	3	1	0	0	0	0
-234	36	0	0	0	0	0	2	3	3	3	0	1	0	3	4	8	4	4	1	0	0	0
-233	34	0	0	0	0	0	3	6	2	0	1	1	2	2	3	7	5	1	1	0	0	0
-232	54	0	0	1	0	1	1	2	3	5	4	3	1	3	5	10	11	4	0	0	0	0
-231	54	0	1	0	2	0	2	4	4	2	3	2	2	2	10	7	7	4	1	1	0	0
-230	75	0	0	2	0	3	0	4	4	22	1	1	0	4	10	18	3	2	1	0	0	0
-229	40	0	0	0	2	0	0	1	3	2	0	5	1	4	4	7	9	2	0	0	0	0
-228	52	1	0	0	2	3	0	2	4	2	1	3	1	2	4	10	13	3	0	1	0	0
-227	54	0	0	0	1	0	1	2	2	1	1	3	1	1	9	15	10	4	3	0	0	0
-226	51	0	0	0	0	1	2	4	3	3	0	1	2	2	5	10	16	2	0	0	0	0
-225	50	0	0	0	0	0	0	3	3	3	1	2	2	1	6	14	9	6	0	0	0	0
-224	39	0	0	0	2	1	0	1	3	0	1	1	0	2	8	7	12	1	0	0	0	0
-223	48	0	0	0	0	0	0	2	6	2	1	2	1	2	2	14	13	2	0	1	0	0
-222	38	0	0	0	0	0	0	1	3	2	4	1	1	2	2	8	10	4	0	0	0	0
-221	55	0	0	0	0	1	2	4	9	0	1	4	1	3	10	10	6	4	0	0	0	0
-220	51	0	0	0	2	2	2	1	3	2	0	2	2	0	1	12	10	9	3	0	0	0
-219	49	0	0	0	1	2	1	3	6	1	2	1	3	3	3	9	9	5	0	0	0	0
-218	40	0	0	0	0	0	1	3	2	3	1	2	0	3	6	7	10	2	0	0	0	0
-217	45	0	0	0	0	0	1	6	3	3	1	1	3	6	4	6	4	5	2	0	0	0
-216	43	2	0	0	1	0	0	0	3	3	0	5	1	2	6	8	8	3	0	0	0	1
-215	44	0	0	0	1	1	0	2	2	0	0	0	1	2	8	9	11	5	2	0	0	0
-214	64	0	0	0	1	0	1	8	2	4	2	1	4	1	8	15	14	1	2	0	0	0
-213	49	0	0	0	1	0	1	1	6	1	1	2	1	1	8	15	11	0	0	0	0	0
-212	46	0	0	0	0	0	3	5	5	2	1	2	0	4	5	9	7	2	1	0	0	0
-211	57	0	0	0	1	1	1	3	4	1	3	2	3	1	5	13	9	7	1	0	2	0
-210	57	0	1	1	1	0	1	2	3	2	1	3	2	0	9	19	11	1	0	0	0	0
-209	44	0	0	0	0	1	1	1	2	0	1	0	1	3	7	16	7	3	1	0	0	0
-208	59	0	0	1	0	0	3	5	4	1	2	0	2	2	7	16	11	5	0	0	0	0
-207	40	0	0	0	0	1	0	2	2	3	1	3	2	0	3	11	10	1	1	0	0	0
-206	54	1	0	0	0	0	1	2	5	3	3	1	0	4	7	11	14	2	0	0	0	0
-205	64	0	0	0	2	0	1	3	6	4	5	2	2	4	6	6	14	7	2	0	0	0
-204	40	1	0	0	0	1	2	0	1	5	1	2	0	3	5	11	6	1	1	0	0	0
-203	64	1	0	0	0	1	2	5	3	3	1	2	1	5	10	15	8	4	3	0	0	0
-202	50	0	0	0	0	1	0	1	3	2	0	1	4	1	6	10	18	3	0	0	0	0
-201	51	0	0	0	0	1	2	5	3	3	1	1	1	5	3	11	7	7	1	0	0	0
-200	62	0	0	1	1	2	1	7	3	1	0	1	1	3	5	13	17	6	0	0	0	0
-199	61	0	1	0	2	2	0	2	6	2	1	2	3	4	7	16	8	4	1	0	0	0
-198	49	0	0	0	1	3	1	2	1	3	3	0	3	5	4	10	7	4	0	1	1	0
-197	55	0	0	0	1	0	0	4	4	1	4	0	0	6	7	9	13	4	1	1	0	0
-196	59	0	0	0	0	2	1	4	2	3	0	1	1	2	12	12	11	8	0	0	0	0
-195	60	0	0	0	1	2	1	6	6	0	2	2	4	3	10	11	10	2	0	0	0	0
-194	51	0	0	2	2	0	0	2	4	0	0	2	1	3	8	11	7	6	3	0	0	0
-193	69	0	0	0	2	1	2	4	10	3	3	0	1	3	8	22	7	1	0	2	0	0
-192	55	0	0	0	0	1	0	5	5	0	0	1	3	4	13	12	7	3	1	0	0	0
-191	87	0	0	0	1	2	2	7	16	2	1	5	4	4	11	14	10	6	1	0	1	0
-190	64	0	0	1	0	1	1	2	8	4	3	1	3	1	7	13	8	11	0	0	0	0
-189	65	0	0	1	0	0	2	2	2	4	0	3	0	9	9	16	15	2	0	0	0	0
-188	73	0	0	2	0	1	1	4	7	6	4	1	3	2	8	16	9	8	1	0	0	0
-187	66	1	0	0	0	4	2	4	5	3	3	4	2	1	7	14	8	5	1	2	0	0
-186	53	0	0	0	0	0	1	2	5	3	1	3	3	4	5	13	8	5	0	0	0	0
-185	62	0	0	0	2	0	2	1	2	3	2	2	3	1	11	15	14	3	1	0	0	0
-184	63	0	1	0	1	0	2	6	4	3	0	4	2	5	6	10	11	7	1	0	0	0
-183	85	0	0	1	1	0	4	9	9	3	2	2	3	5	8	17	14	6	0	0	1	0
-182	66	0	0	0	1	3	1	11	8	0	0	1	2	6	7	13	9	4	0	0	0	0
-181	70	0	0	0	1	2	0	5	7	2	2	4	4	4	7	10	17	4	0	1	0	0
-180	71	0	0	1	0	0	2	5	7	0	1	1	2	1	7	17	20	7	0	0	0	0
-179	76	0	0	0	2	2	0	2	7	3	6	4	2	2	13	17	10	6	0	0	0	0
-178	62	0	0	0	0	0	1	4	5	2	1	2	3	6	10	12	10	5	1	0	0	0
-177	79	1	0	0	1	1	2	3	1	0	5	4	3	5	8	19	16	7	1	2	0	0
-176	85	0	0	0	0	2	0	7	9	4	0	6	2	6	8	22	15	2	1	0	1	0
-175	61	0	0	2	1	2	0	3	4	1	1	2	2	5	7	14	12	5	0	0	0	0
-174	79	0	0	0	0	1	2	7	2	1	4	2	3	3	12	18	20	4	0	0	0	0
-173	85	0	0	1	1	0	3	4	3	8	2	1	1	4	10	13	26	7	1	0	0	0
-172	72	0	0	1	0	1	0	4	5	3	3	2	1	1	9	22	14	6	0	0	0	0
-171	70	0	0	0	0	1	1	2	1	2	5	1	6	6	4	15	20	4	2	0	0	0
-170	72	0	0	0	1	3	0	2	7	5	0	5	0	7	9	16	13	4	0	0	0	0
-169	112	0	0	0	0	2	2	7	5	3	2	3	6	5	8	37	28	4	0	0	0	0
-168	92	0	0	0	1	2	0	8	5	5	4	2	4	4	9	25	17	5	1	0	0	0
-167	94	0	0	1	3	2	4	5	7	3	4	3	2	7	8	18	16	9	2	0	0	0
-166	67	0	0	2	1	2	2	4	3	1	3	4	8	3	9	8	11	4	1	1	0	0
-165	69	0	0	0	0	0	1	3	5	2	3	0	4	4	8	21	15	2	1	0	0	0
-164	86	0	1	0	1	0	2	3	10	4	2	1	2	4	18	17	17	3	1	0	0	0
-163	90	0	0	1	2	3	4	1	6	3	1	2	4	5	10	25	16	6	1	0	0	0
-162	94	0	0	0	0	0	2	5	6	4	4	1	2	5	13	22	20	6	4	0	0	0
-161	79	0	0	1	1	1	4	2	2	3	1	3	1	7	9	21	13	10	0	0	0	0
-160	64	0	0	0	0	0	2	3	2	3	2	3	4	2	7	16	16	2	2	0	0	0
-159	91	0	0	0	0	1	4	5	5	2	3	5	2	4	11	17	20	8	3	0	1	0
-158	107	0	0	1	1	0	4	8	4	8	2	1	5	5	17	19	22	9	0	1	0	0
-157	102	0	0	1	1	1	2	6	5	4	1	4	3	5	17	20	22	8	1	0	1	0
-156	97	0	0	0	1	2	2	7	9	4	4	3	3	6	12	18	20	5	1	0	0	0
-155	99	1	0	0	0	1	1	9	4	2	5	7	4	5	11	22	17	8	1	1	0	0
-154	107	0	2	4	2	2	2	11	7	2	4	1	8	6	11	26	14	4	0	1	0	0
-153	92	0	0	0	0	3	4	9	5	2	1	2	2	5	16	19	14	10	0	0	0	0
-152	82	0	0	0	4	0	3	5	4	2	1	1	2	5	13	18	17	7	0	0	0	0
-151	87	0	0	0	0	2	0	4	8	5	3	1	3	6	8	19	20	5	2	1	0	0
-150	80	0	0	0	0	2	0	3	9	5	0	4	1	6	14	15	12	8	1	0	0	0
-149	91	0	0	0	2	0	3	7	4	5	2	6	4	4	9	22	18	3	1	1	0	0
-148	95	0	0	0	4	3	1	4	16	6	1	1	1	4	10	23	19	2	0	0	0	0
-147	92	0	0	1	1	0	3	5	7	5	0	3	3	7	8	18	19	10	2	0	0	0
-146	79	0	0	0	0	0	4	4	7	4	2	4	2	4	6	20	13	8	1	0	0	0
-145	94	0	0	1	2	2	3	3	11	3	4	5	2	2	6	20	19	10	1	0	0	0
-144	85	0	0	0	1	1	0	5	6	5	1	3	3	5	16	17	16	6	0	0	0	0
-143	90	0	0	0	2	1	2	3	7	1	2	2	6	6	8	24	16	9	1	0	0	0
-142	86	0	0	1	0	1	6	5	6	3	0	3	2	2	14	18	19	4	1	1	0	0
-141	110	1	0	4	2	3	2	7	6	2	4	6	1	8	13	23	21	5	1	1	0	0
-140	101	0	0	3	0	2	1	8	5	5	5	2	4	6	4	28	18	8	1	1	0	0
-139	87	0	0	1	0	0	4	8	9	6	2	1	3	5	11	18	11	7	1	0	0	0
-138	82	0	1	0	3	0	1	6	3	2	1	1	3	6	16	16	19	4	0	0	0	0
-137	114	0	1	4	4	0	1	6	11	4	3	6	5	5	9	23	24	5	3	0	0	0
-136	105	0	0	0	0	1	1	5	6	4	3	2	7	9	13	27	18	8	1	0	0	0
-135	98	0	0	0	1	2	2	9	7	2	4	1	7	7	10	16	19	8	3	0	0	0
-134	102	0	0	0	3	1	4	6	9	5	2	1	3	7	13	15	21	10	2	0	0	0
-133	158	0	0	1	1	2	5	10	13	6	4	4	2	6	21	32	44	5	2	0	0	0
-132	121	0	0	1	2	1	1	6	6	2	5	6	8	7	10	24	26	14	2	0	0	0
-131	110	0	0	1	0	1	3	7	13	3	2	2	3	5	21	25	16	7	0	1	0	0
-130	132	0	0	0	2	3	3	8	11	4	3	1	8	3	22	33	25	5	1	0	0	0
-129	93	0	0	0	1	0	3	5	5	2	3	2	2	5	7	21	27	6	3	1	0	0
-128	107	0	0	0	3	1	3	6	10	2	2	7	2	6	11	23	20	8	2	1	0	0
-127	148	0	0	2	1	0	3	17	12	2	2	2	3	6	17	32	34	12	3	0	0	0
-126	106	0	0	0	0	1	3	10	9	1	4	3	2	7	18	16	21	7	4	0	0	0
-125	108	0	0	0	0	1	6	4	9	3	3	1	5	3	13	25	24	8	2	0	0	1
-124	186	0	0	0	2	1	1	7	15	6	8	2	13	8	26	27	51	15	3	0	1	0
-123	100	0	0	1	0	4	4	6	6	6	2	5	2	5	11	21	18	8	0	0	1	0
-122	131	0	1	0	2	3	2	12	11	4	1	2	6	5	16	32	25	8	1	0	0	0
-121	114	0	0	0	1	0	1	11	13	7	4	6	7	2	9	19	22	10	0	0	1	1
-120	109	0	0	0	2	3	2	6	5	4	2	5	1	6	10	30	22	8	3	0	0	0
-119	116	0	0	0	3	3	4	8	6	4	2	6	3	8	18	15	22	11	3	0	0	0
-118	117	0	0	1	1	2	2	6	5	3	4	6	5	7	16	32	17	9	1	0	0	0
-117	127	0	0	0	1	3	1	8	6	5	1	8	4	6	22	34	14	10	4	0	0	0
-116	117	0	0	0	0	2	4	4	6	4	3	5	4	8	18	22	21	11	3	1	0	1
-115	123	0	0	0	2	4	2	3	9	4	2	4	5	7	18	29	25	8	0	0	1	0
-114	135	0	0	1	1	1	1	5	12	2	4	4	7	4	16	28	36	11	2	0	0	0
-113	110	0	0	4	1	3	2	6	5	3	1	6	5	9	15	22	15	10	3	0	0	0
-112	150	0	1	1	0	5	8	6	17	7	3	3	7	10	16	27	24	11	4	0	0	0
-111	116	0	0	0	1	2	9	10	8	4	6	1	3	5	10	21	25	10	1	0	0	0
-110	132	0	0	0	4	2	4	11	7	5	6	2	5	8	16	22	29	9	1	0	0	1
-109	131	0	0	0	1	3	7	7	9	6	2	5	4	8	11	28	27	10	3	0	0	0
-108	117	0	0	2	2	1	2	4	9	2	2	4	3	7	12	31	19	13	2	1	1	0
-107	146	0	0	3	0	5	4	10	10	7	5	3	7	13	18	32	17	10	1	0	1	0
-106	159	0	0	0	2	5	8	10	8	6	6	2	7	12	19	25	36	10	3	0	0	0
-105	132	0	0	1	2	1	4	7	17	3	1	6	8	14	13	20	25	7	3	0	0	0
-104	160	0	0	1	2	3	6	8	9	7	2	5	7	6	18	38	37	9	2	0	0	0
-103	131	0	0	2	0	1	5	11	12	3	1	5	1	3	18	31	25	11	2	0	0	0
-102	153	0	0	1	1	2	6	8	7	5	6	6	6	5	21	35	22	18	3	1	0	0
-101	109	0	1	0	3	1	3	7	6	5	4	1	5	8	9	19	27	8	2	0	0	0
-100	137	0	0	1	0	4	5	8	11	3	3	5	4	5	14	31	27	13	2	1	0	0
-99	117	0	1	1	0	2	0	10	4	4	6	4	9	7	18	18	24	5	2	1	0	1
-98	119	1	0	1	2	0	3	9	7	2	2	5	2	7	17	31	21	8	1	0	0	0
-97	159	0	1	1	2	3	2	12	17	7	4	4	8	9	15	37	28	7	1	1	0	0
-96	147	1	0	1	3	0	6	6	18	7	6	6	3	7	12	25	27	16	2	1	0	0
-95	126	0	0	1	0	2	2	14	5	1	4	3	3	7	11	33	29	11	0	0	0	0
-94	198	0	0	1	2	1	8	16	9	5	2	4	6	16	31	47	43	6	1	0	0	0
-93	135	0	0	0	0	3	6	5	9	8	1	2	4	10	21	28	26	10	2	0	0	0
-92	139	0	0	1	0	4	3	7	8	3	4	4	5	8	19	28	34	7	2	1	0	1
-91	142	0	0	0	1	1	0	8	7	5	4	3	5	8	17	34	32	15	1	1	0	0
-90	182	0	0	0	0	4	5	13	6	11	5	8	5	11	20	41	28	20	4	1	0	0
-89	158	0	0	1	2	4	2	9	12	7	5	10	4	11	19	37	20	13	1	1	0	0
-88	200	0	0	2	1	5	3	15	26	4	9	6	9	14	20	35	35	14	2	0	0	0
-87	141	0	0	1	1	4	10	11	9	4	6	5	4	7	14	32	23	8	1	1	0	0
-86	142	0	0	2	0	3	3	8	9	4	5	5	1	6	19	30	33	9	4	0	1	0
-85	207	0	0	1	2	2	5	12	12	6	7	7	7	13	29	54	36	10	3	1	0	0
-84	151	0	0	0	4	1	4	5	16	5	5	2	8	9	21	31	23	13	3	0	0	1
-83	176	0	0	1	2	6	5	7	13	6	5	10	6	6	17	43	31	16	1	0	1	0
-82	195	0	0	3	4	3	7	12	20	7	3	5	7	12	20	56	29	5	0	2	0	0
-81	146	0	0	0	3	4	1	12	14	3	6	3	5	8	21	27	26	11	2	0	0	0
-80	150	0	0	0	1	1	7	7	8	0	3	5	5	10	20	41	29	9	1	1	0	2
-79	154	1	0	0	1	3	4	7	10	9	5	4	9	7	20	31	29	12	1	1	0	0
-78	137	0	0	0	1	1	1	3	12	2	2	4	5	10	21	31	30	12	2	0	0	0
-77	175	0	1	0	0	2	5	9	5	8	7	7	2	7	31	41	33	14	3	0	0	0
-76	166	1	0	0	3	4	2	9	10	3	4	7	12	6	19	41	32	11	2	0	0	0
-75	152	0	0	0	1	1	3	12	17	6	6	3	5	3	20	35	32	5	3	0	0	0
-74	192	0	0	0	3	2	1	13	16	9	5	5	9	14	17	45	35	15	1	1	1	0
-73	216	1	0	1	0	2	10	22	19	3	10	4	5	14	22	46	42	12	3	0	0	0
-72	163	0	0	0	2	0	5	9	13	6	4	7	4	6	22	39	28	16	2	0	0	0
-71	179	0	0	3	2	1	6	18	8	10	8	10	7	9	22	41	25	7	0	2	0	0
-70	210	0	0	0	0	1	7	14	15	13	4	3	10	14	29	45	41	11	2	1	0	0
-69	161	0	0	0	1	2	10	11	7	4	6	6	6	7	24	32	30	6	6	2	1	0
-68	197	0	1	1	3	2	8	8	14	6	9	6	9	18	15	36	40	18	2	1	0	0
-67	211	0	0	0	1	0	4	10	24	11	6	5	6	8	21	49	50	10	5	0	0	1
-66	197	0	0	1	2	2	5	12	12	5	1	9	5	12	29	48	42	9	2	1	0	0
-65	189	0	0	1	2	1	4	14	12	7	11	4	4	8	18	51	36	12	4	0	0	0
-64	195	0	0	0	0	3	3	13	11	6	4	11	8	11	23	38	43	15	5	1	0	0
-63	176	2	0	2	0	5	6	20	15	10	6	7	7	13	21	23	20	15	3	1	0	0
-62	172	0	0	0	4	1	2	12	11	5	8	6	6	14	25	30	38	9	1	0	0	0
-61	192	0	0	0	0	3	2	17	14	8	5	7	9	6	23	42	42	12	1	0	1	0
-60	187	0	0	0	4	2	7	10	13	9	4	9	4	7	25	43	35	11	4	0	0	0
-59	232	1	0	2	3	1	3	14	21	6	9	5	9	11	29	41	53	19	3	2	0	0
-58	189	0	0	0	5	1	4	13	10	9	5	9	6	11	26	43	37	8	2	0	0	0
-57	168	0	0	1	1	2	8	12	15	6	4	7	5	11	21	34	28	11	1	1	0	0
-56	212	0	0	1	1	3	7	11	18	7	7	5	5	6	34	47	42	15	1	1	0	1
-55	237	0	0	0	4	4	4	12	18	12	6	3	10	10	16	52	58	20	7	0	0	1
-54	202	0	0	1	6	4	8	14	11	8	6	5	9	13	29	36	36	13	1	1	0	1
-53	222	0	0	2	4	2	4	15	18	8	6	5	9	18	25	50	44	10	1	1	0	0
-52	247	0	0	0	0	7	5	12	21	11	5	7	10	11	32	58	49	15	4	0	0	0
-51	193	1	0	0	2	5	8	18	17	8	6	7	8	8	21	26	40	10	6	2	0	0
-50	242	0	0	1	1	2	4	18	22	18	11	8	4	17	32	44	36	20	4	0	0	0
-49	250	0	0	1	1	4	4	23	23	10	10	9	15	11	37	46	40	14	1	0	1	0
-48	241	0	1	1	6	5	8	21	22	7	11	7	6	10	19	38	57	18	4	0	0	0
-47	231	0	0	2	5	3	7	20	20	3	2	7	9	13	25	48	44	17	5	1	0	0
-46	237	0	0	2	1	4	5	17	23	6	7	10	10	16	24	58	38	12	3	0	0	1
-45	228	0	0	1	4	0	5	16	16	8	10	8	8	13	33	46	43	12	4	1	0	0
-44	275	0	1	2	0	2	4	15	22	10	4	2	10	17	44	65	40	32	4	1	0	0
-43	290	0	0	2	6	3	9	20	23	14	13	11	11	13	28	66	53	13	2	1	1	1
-42	218	0	0	2	6	1	8	13	20	10	4	5	13	11	31	48	26	19	1	0	0	0
-41	267	1	0	2	2	3	6	17	20	15	7	14	10	11	26	55	47	27	1	0	0	3
-40	248	0	0	0	3	2	5	16	19	10	11	10	9	14	32	51	44	15	4	2	0	1
-39	262	0	2	0	3	5	7	15	19	6	11	11	7	11	30	55	52	22	3	2	1	0
-38	328	0	0	0	4	4	9	13	34	10	1	10	10	18	59	65	63	20	6	1	0	1
-37	269	0	0	2	2	6	11	20	24	7	11	11	12	14	45	39	43	18	3	1	0	0
-36	282	0	0	2	2	2	7	12	26	12	5	11	13	13	28	59	62	19	6	2	0	1
-35	314	0	1	1	3	2	10	19	24	12	11	12	16	15	37	58	71	17	3	2	0	0
-34	268	0	1	3	0	2	6	12	19	9	4	9	16	15	32	55	48	32	5	0	0	0
-33	265	0	1	0	0	5	5	17	19	7	3	14	11	23	37	55	43	17	6	1	0	1
-32	344	1	1	1	2	1	11	16	29	17	12	16	11	21	39	74	71	18	2	1	0	0
-31	293	0	0	3	0	3	6	16	22	11	10	13	10	20	40	72	51	13	3	0	0	0
-30	276	0	0	3	3	5	9	15	21	12	12	12	13	15	39	63	44	8	1	0	1	0
-29	302	0	0	3	1	4	8	15	25	13	11	3	21	22	37	64	56	16	3	0	0	0
-28	296	0	1	2	4	4	12	9	21	8	9	9	14	21	37	69	51	19	6	0	0	0
-27	278	0	0	0	5	0	8	13	22	9	7	8	15	17	28	43	66	34	1	1	1	0
-26	333	0	0	5	4	5	7	17	20	9	10	17	16	14	27	73	81	19	6	3	0	0
-25	306	0	0	2	3	5	8	13	13	5	10	17	6	15	41	76	68	21	3	0	0	0
-24	303	0	0	1	5	4	12	14	18	8	10	9	7	20	42	59	58	28	6	1	1	0
-23	362	0	2	2	2	2	7	15	19	6	8	8	18	24	37	85	78	41	4	4	0	0
-22	301	0	2	2	1	5	4	18	18	9	5	8	18	17	37	82	54	19	2	0	0	0
-21	255	6	6	2	2	2	8	14	9	2	11	13	8	16	40	63	31	17	4	1	0	0
-20	343	0	0	2	12	5	10	29	37	15	11	8	17	23	42	59	56	14	3	0	0	0
-19	357	0	0	2	7	3	8	21	22	16	12	11	13	14	25	79	84	28	6	5	0	1
-18	213	0	1	0	6	2	7	11	15	8	7	9	9	10	25	42	33	24	3	1	0	0
-17	338	0	1	1	5	4	9	25	31	13	15	1	10	16	43	68	65	25	5	0	1	0
-16	362	0	1	1	2	3	15	20	27	11	10	11	11	17	44	99	68	16	4	2	0	0
-15	306	0	0	1	1	5	6	18	23	12	12	11	12	18	38	72	45	25	6	1	0	0
-14	555	0	0	3	4	6	16	31	39	16	14	16	23	20	58	109	114	72	14	0	0	0
-13	665	0	0	2	4	19	18	50	57	37	18	12	22	38	55	146	136	35	8	7	1	0
-12	2133	2	0	17	63	55	78	144	153	69	54	61	63	114	308	503	349	86	9	4	0	1
-11	595	0	0	5	12	7	29	42	50	26	18	15	29	52	93	87	90	30	8	1	1	0
-10	776	0	1	5	8	13	17	38	57	40	21	26	45	50	76	154	157	58	7	3	0	0
-9	1821	1	1	3	16	24	55	145	191	75	45	62	86	93	234	416	287	69	15	3	0	0
-8	511	0	1	3	8	10	18	42	29	20	27	23	36	36	61	93	72	20	5	4	0	3
-7	777	0	0	1	4	15	22	45	60	41	32	27	37	39	77	160	151	58	6	1	0	1
-6	1402	1	0	2	14	18	38	109	120	58	27	43	57	70	194	309	259	66	16	1	0	0
-5	524	0	0	6	8	8	18	42	36	19	18	22	24	37	62	92	91	35	3	2	1	0
-4	643	0	1	1	3	10	16	38	66	36	20	24	38	31	65	102	115	61	10	6	0	0
-3	1837	0	2	6	12	24	53	163	131	70	45	63	73	118	358	427	221	60	7	1	2	1
-2	528	0	1	3	9	11	23	47	26	22	19	23	21	41	79	94	79	24	4	1	1	0
-1	548	0	0	2	5	7	6	26	41	19	18	22	23	44	51	106	112	55	9	0	1	1
0	2805	3	5	21	36	52	87	209	143	83	80	106	108	143	543	785	328	60	11	1	0	1
1	589	0	0	4	6	14	19	26	50	29	19	17	35	40	57	93	110	58	10	2	0	0
2	144	0	0	0	3	3	3	5	17	11	6	3	11	12	9	24	24	12	0	1	0	0
3	1629	1	1	6	17	22	55	127	119	54	51	45	76	82	270	364	255	72	9	1	2	0
4	464	1	2	3	5	8	16	37	32	21	20	14	27	40	86	90	46	15	0	1	0	0
5	549	1	0	2	4	10	24	24	38	23	13	27	28	38	42	98	102	54	14	5	1	1
6	1135	0	1	6	13	18	44	78	89	46	35	37	37	49	178	237	197	60	7	0	2	1
7	436	0	0	6	4	12	13	30	25	17	9	13	23	40	66	88	69	18	2	1	0	0
8	500	0	0	3	4	5	13	30	44	28	19	18	26	28	46	97	97	28	11	1	1	1
9	1394	0	0	7	8	18	35	89	99	43	33	37	65	66	201	358	260	61	10	3	1	0
10	437	1	0	6	6	10	8	32	22	12	8	18	22	25	74	98	74	10	9	1	0	1
11	463	0	0	1	4	6	10	27	28	24	12	16	15	32	35	87	108	45	8	2	0	3
12	1229	0	0	1	6	15	34	84	81	47	39	40	50	49	182	329	197	68	5	2	0	0
13	364	0	0	3	7	6	14	18	25	8	14	11	20	32	44	71	60	22	8	1	0	0
14	404	0	0	0	9	8	10	19	37	9	21	8	19	31	37	73	85	33	4	0	1	0
15	1084	0	2	7	4	24	25	59	76	46	29	31	44	62	176	271	165	53	7	3	0	0
16	362	0	0	1	1	5	13	22	28	13	11	19	17	25	46	66	70	15	7	2	1	0
17	429	1	0	2	4	3	14	25	27	20	17	14	18	21	43	89	86	35	9	1	0	0
18	1239	0	2	1	10	15	29	76	87	37	40	42	48	61	171	312	239	59	7	2	1	0
19	393	1	0	0	3	6	10	20	25	18	14	19	23	36	58	76	59	17	8	0	0	0
20	412	0	0	5	4	6	14	28	26	16	10	14	16	25	48	76	80	31	7	2	3	1
21	1144	0	0	6	7	9	23	65	75	29	30	39	29	56	182	309	205	67	9	2	1	1
22	389	0	0	5	31	13	14	27	18	13	12	17	22	27	48	54	63	22	3	0	0	0
23	376	0	1	1	5	5	7	25	30	10	11	11	19	22	42	73	71	38	4	1	0	0
24	1190	0	1	4	8	7	33	61	80	31	31	32	32	61	171	318	234	66	17	2	1	0
25	319	1	0	4	5	4	15	16	18	11	14	10	16	28	44	69	41	18	4	0	0	1
26	378	1	0	3	2	7	7	19	26	23	8	7	24	15	32	68	86	38	8	4	0	0
27	1063	0	0	3	10	18	18	55	77	29	26	40	42	54	146	273	210	50	11	1	0	0
28	326	2	1	0	5	10	19	17	17	15	19	14	7	24	45	45	70	12	4	0	0	0
29	348	0	0	1	5	4	5	11	28	16	8	15	16	28	32	63	77	32	5	2	0	0
30	1030	0	1	4	2	8	20	58	74	29	18	31	47	46	155	259	219	42	15	1	1	0
31	295	2	1	1	4	10	14	18	9	14	11	10	9	20	56	62	37	13	4	0	0	0
32	338	0	0	1	0	2	7	12	19	10	8	8	13	12	29	75	108	27	4	1	1	1
33	1042	0	1	2	8	8	16	58	63	33	34	33	41	48	149	275	190	60	16	4	3	0
34	314	1	0	3	4	2	13	19	21	12	11	12	14	21	56	68	40	15	1	0	1	0
35	352	0	0	0	4	6	4	18	27	9	9	10	10	17	28	77	83	37	9	4	0	0
36	1125	1	0	2	5	6	23	47	83	40	26	26	30	39	158	305	236	84	9	3	2	0
37	302	0	0	0	3	5	12	15	14	14	12	10	17	25	51	53	49	16	4	2	0	0
38	313	0	1	0	3	3	8	16	27	19	14	6	11	23	27	65	64	19	5	1	1	0
39	1103	4	0	6	13	16	19	53	59	36	28	38	51	55	159	290	223	39	9	2	3	0
40	295	0	0	3	2	5	9	19	19	15	18	9	13	24	43	52	42	17	4	1	0	0
41	379	0	3	1	1	5	4	14	19	12	14	13	15	19	41	69	103	39	5	2	0	0
42	1160	0	1	1	5	9	24	58	66	34	31	35	41	49	146	291	279	76	11	1	2	0
43	269	0	0	1	2	7	11	12	7	11	15	12	12	23	37	64	39	12	4	0	0	0
44	356	0	0	2	4	6	9	17	25	13	9	14	16	18	26	62	94	29	11	1	0	0
45	1112	0	0	1	6	10	18	62	89	41	32	38	53	41	156	283	209	57	9	4	2	1
46	262	1	0	0	3	7	11	17	16	12	10	7	21	18	39	39	40	18	3	0	0	0
47	284	2	0	1	3	4	2	11	15	17	6	11	14	16	24	59	68	21	9	1	0	0
48	1048	1	1	2	6	9	13	57	68	38	20	24	35	39	156	282	224	65	7	1	0	0
49	276	0	0	4	7	4	7	16	16	13	12	10	17	19	39	51	38	19	3	1	0	0
50	315	1	1	3	3	6	6	16	17	13	7	10	20	22	24	49	80	28	6	3	0	0
51	1275	0	1	3	11	9	27	72	97	42	40	53	49	55	177	308	253	62	13	2	0	1
52	308	0	0	2	5	8	12	20	13	14	11	7	10	17	53	60	47	20	6	1	1	1
53	339	0	0	0	4	3	9	12	37	12	8	2	19	25	33	56	79	28	9	1	2	0
54	1113	0	1	6	10	5	17	79	71	45	25	34	35	52	142	268	234	73	15	1	0	0
55	284	0	1	2	5	5	8	15	21	9	10	6	16	26	45	55	39	19	1	1	0	0
56	342	0	0	1	3	5	11	12	23	13	16	9	21	20	33	58	70	36	10	1	0	0
57	1033	0	0	2	7	14	23	42	65	33	26	29	32	39	123	289	235	59	15	0	0	0
58	266	0	1	2	6	10	9	15	7	12	5	8	20	23	43	57	29	15	3	0	1	0
59	364	0	0	2	2	5	6	6	31	17	10	8	16	21	22	73	89	43	11	1	0	1
60	1187	0	0	6	10	10	12	66	93	33	22	28	50	50	168	286	263	80	4	3	2	1
61	243	1	0	0	3	5	6	13	9	7	7	16	18	24	46	36	37	13	1	1	0	0
62	290	0	0	1	3	5	5	17	19	17	9	6	14	20	23	42	77	26	6	0	0	0
63	1076	2	3	1	7	8	18	58	73	51	29	39	36	32	151	283	212	58	11	3	1	0
64	271	0	0	4	3	2	8	10	9	18	15	8	11	23	42	52	44	16	2	2	1	1
65	323	0	0	1	2	5	8	13	22	11	3	12	16	21	23	62	83	30	10	1	0	0
66	1087	2	1	4	5	10	16	59	69	46	23	32	41	44	153	312	209	50	11	0	0	0
67	235	1	0	2	2	5	10	14	8	7	9	10	10	20	43	40	38	13	2	0	1	0
68	281	0	0	0	4	8	8	14	23	15	6	6	12	22	23	42	67	22	9	0	0	0
69	1095	0	0	0	8	11	30	53	75	36	30	41	31	33	140	325	209	56	14	1	2	0
70	273	0	0	3	3	8	8	21	13	14	11	16	13	14	39	63	32	12	2	1	0	0
71	244	0	0	2	2	4	10	13	20	11	3	6	10	23	21	37	44	30	7	1	0	0
72	1180	0	0	2	5	10	21	54	86	46	35	33	44	49	176	312	240	52	13	1	0	1
73	282	0	0	2	4	7	10	24	4	11	11	16	14	25	44	48	43	16	3	0	0	0
74	342	1	0	0	2	3	9	17	27	18	16	9	15	20	21	48	75	44	16	0	0	1
75	1106	0	1	1	8	10	29	49	70	28	23	30	26	57	161	282	252	71	6	1	0	1
76	255	1	0	1	5	8	11	18	18	8	12	17	8	21	34	48	31	11	2	1	0	0
77	298	0	0	1	7	6	8	13	17	13	8	4	13	17	20	57	76	31	5	2	0	0
78	1449	1	1	4	7	8	16	79	78	46	36	36	37	71	229	391	313	76	17	3	0	0
79	230	0	0	2	4	3	6	13	16	13	8	10	5	19	37	55	20	14	4	1	0	0
80	324	1	1	0	7	6	9	18	16	13	10	11	10	22	23	62	69	38	8	0	0	0
81	1121	0	1	3	1	12	19	56	61	27	28	26	26	55	147	307	266	75	7	2	1	1
82	208	0	1	1	1	4	7	13	6	9	9	11	8	18	27	50	30	9	2	1	1	0
83	298	1	0	4	5	3	6	7	28	13	6	8	20	9	23	50	78	28	7	1	0	1
84	1135	0	0	1	4	11	20	43	54	37	27	29	34	54	159	314	263	72	13	0	0	0
85	215	0	0	4	4	4	8	21	14	11	7	9	7	16	41	36	24	6	2	1	0	0
86	329	0	0	0	1	3	4	14	30	7	11	12	11	28	30	51	78	35	10	2	1	1
87	1050	0	0	2	5	8	18	50	71	32	25	31	34	42	148	265	233	72	13	1	0	0
88	240	0	0	2	4	7	9	8	6	10	5	7	13	26	42	39	40	18	2	2	0	0
89	244	0	0	0	4	2	9	7	14	9	10	6	13	18	17	49	52	25	6	0	2	1
90	1008	1	1	2	7	3	20	59	55	41	22	28	35	45	143	286	204	48	6	2	0	0
91	232	0	1	2	3	4	10	14	8	11	2	14	12	26	42	40	23	18	2	0	0	0
92	307	0	1	1	5	4	7	9	22	11	6	11	9	13	20	60	81	35	10	1	1	0
93	1137	1	1	4	4	7	15	49	67	45	20	32	36	49	149	316	271	62	8	1	0	0
94	210	0	2	0	2	3	7	18	11	7	4	13	10	19	38	31	32	9	3	0	1	0
95	319	0	0	2	1	3	6	17	27	11	8	1	19	27	25	58	73	26	10	4	1	0
96	1047	0	2	4	2	9	22	48	77	29	24	17	41	42	160	280	230	49	9	1	0	1
97	181	1	0	3	3	6	11	16	14	8	4	10	5	22	27	20	15	15	1	0	0	0
98	309	0	1	1	5	4	9	12	19	19	4	16	9	22	17	48	81	26	12	1	3	0
99	1134	1	0	2	1	6	21	45	58	31	33	41	34	37	186	297	258	73	9	0	0	1
100	209	0	0	2	0	3	10	13	17	10	8	15	10	20	38	35	17	8	2	1	0	0
101	249	0	0	1	2	3	4	15	16	11	4	7	11	14	16	42	62	35	5	1	0	0
102	1093	0	0	3	8	11	9	46	72	32	32	44	35	45	130	283	241	81	17	4	0	0
103	234	0	0	1	4	5	7	18	10	9	14	10	14	28	33	33	33	13	1	1	0	0
104	305	0	0	1	2	3	4	7	12	14	5	7	18	23	19	68	74	34	11	2	1	0
105	1026	0	1	0	3	5	20	61	63	38	20	23	33	35	123	273	252	63	10	3	0	0
106	203	0	0	0	3	2	12	11	8	8	5	13	13	13	42	32	26	15	0	0	0	0
107	297	0	1	1	4	4	4	11	19	11	12	8	20	22	21	51	67	36	5	0	0	0
108	1128	0	0	3	5	5	21	48	80	40	27	28	25	49	145	313	266	60	12	1	0	0
109	222	0	1	0	2	5	11	16	18	7	8	11	13	17	32	43	20	15	3	0	0	0
110	336	1	1	0	3	2	1	7	25	10	14	11	15	17	25	72	88	40	3	1	0	0
111	1096	1	2	2	3	6	15	49	78	24	19	35	29	41	151	330	237	64	8	2	0	0
112	216	0	0	0	0	6	7	14	12	12	5	8	6	15	38	48	26	13	4	1	0	1
113	258	2	0	1	2	2	9	7	10	12	13	9	11	15	21	55	57	27	4	1	0	0
114	1031	0	0	3	6	7	22	54	66	34	17	21	36	42	149	300	200	62	10	1	1	0
115	221	0	0	2	5	2	8	10	11	19	8	15	11	21	28	36	26	11	7	1	0	0
116	313	0	0	0	5	8	4	9	34	10	10	10	13	14	27	34	84	40	10	1	0	0
117	971	0	2	2	4	5	8	41	59	34	19	30	25	26	125	264	241	74	9	1	1	1
118	208	1	1	1	0	11	11	7	9	8	8	9	9	26	42	33	17	14	1	0	0	0
119	297	0	0	0	8	8	3	10	20	12	7	8	16	15	22	50	78	30	9	1	0	0
120	974	1	0	2	3	8	8	40	58	29	20	27	25	47	142	277	221	52	11	1	2	0
121	163	0	0	2	5	2	7	14	3	9	5	12	7	17	34	24	17	5	0	0	0	0
122	257	0	0	1	3	6	0	8	17	12	6	8	10	18	16	48	62	34	7	1	0	0
123	913	1	0	2	3	4	6	47	48	28	26	22	37	27	121	254	208	71	5	3	0	0
124	135	0	0	1	3	4	4	5	7	4	5	6	4	22	22	24	9	11	3	1	0	0
125	251	1	2	1	2	3	2	3	18	13	12	8	14	13	11	42	60	38	4	3	0	1
126	920	0	0	5	4	7	18	49	66	27	10	36	29	38	111	231	214	65	8	1	1	0
127	178	0	1	0	3	4	10	11	9	5	8	9	11	15	32	34	15	8	3	0	0	0
128	245	0	1	0	6	3	5	12	14	12	6	9	10	13	16	46	60	21	11	0	0	0
129	888	0	1	0	2	5	16	43	47	14	12	23	30	45	131	253	199	59	7	0	1	0
130	167	0	1	0	6	3	5	12	9	5	6	9	7	16	30	24	22	11	1	0	0	0
131	193	2	0	2	3	4	4	6	19	5	7	7	6	7	10	30	49	25	5	2	0	0
132	990	0	2	0	12	12	11	54	48	30	24	28	33	39	125	287	215	60	9	1	0	0
133	196	0	1	0	5	2	10	8	7	12	9	5	13	15	36	36	19	15	2	0	1	0
134	221	0	0	1	3	5	5	5	18	12	9	7	9	15	14	34	53	26	4	1	0	0
135	976	0	3	2	3	4	10	48	62	22	23	29	37	39	154	285	199	48	5	1	1	1
136	170	0	0	2	2	2	7	11	14	5	10	8	6	7	34	34	19	6	3	0	0	0
137	290	0	0	0	2	4	4	4	28	16	11	14	9	21	12	43	84	29	5	1	3	0
138	1055	1	2	4	2	6	14	65	110	39	21	21	34	38	141	278	205	62	8	4	0	0
139	184	0	0	0	2	4	7	13	14	5	4	7	4	17	33	36	14	18	5	0	1	0
140	337	0	0	1	3	2	5	12	22	19	10	9	14	22	14	69	85	42	6	2	0	0
141	1111	0	0	1	4	5	14	63	105	39	31	29	46	35	131	314	215	66	13	0	0	0
142	186	2	0	1	4	5	9	10	10	11	5	11	11	14	34	30	19	10	0	0	0	0
143	252	0	0	1	3	2	12	5	16	11	9	6	12	15	20	48	63	23	5	1	0	0
144	954	0	1	1	7	4	12	37	40	24	22	27	37	39	130	294	205	62	11	1	0	0
145	161	0	0	0	4	5	6	7	9	7	5	7	6	16	35	32	18	3	1	0	0	0
146	247	0	1	1	3	3	6	10	21	15	5	7	10	13	24	43	58	20	7	0	0	0
147	974	0	1	4	2	12	16	43	66	26	24	32	25	32	137	256	213	68	11	5	1	0
148	157	0	0	2	6	4	3	13	8	9	4	11	8	15	25	22	18	7	1	1	0	0
149	247	0	0	0	2	5	6	9	20	8	7	10	14	15	17	45	51	32	5	0	1	0
150	1038	0	1	5	4	5	17	47	62	33	29	28	29	47	166	277	223	54	5	4	2	0
151	170	0	1	2	2	9	7	9	9	5	7	9	10	22	33	16	15	10	4	0	0	0
152	238	0	0	1	2	4	6	4	21	5	5	11	13	17	17	40	52	29	9	2	0	0
153	968	1	0	1	6	9	8	33	55	29	20	20	31	44	134	262	228	70	16	1	0	0
154	165	0	0	2	2	3	7	12	10	9	5	12	11	14	29	28	15	5	1	0	0	0
155	272	1	1	0	2	4	5	12	29	14	12	6	12	12	21	34	62	37	7	1	0	0
156	854	0	0	1	6	7	7	50	63	29	22	20	34	30	130	231	170	41	11	1	0	1
157	149	0	0	0	2	4	11	8	7	9	4	10	4	9	27	31	16	6	1	0	0	0
158	209	0	0	0	4	2	4	7	16	10	6	6	10	14	13	42	45	26	3	0	1	0
159	834	1	0	2	3	6	9	39	56	23	19	28	36	26	121	212	197	48	6	1	1	0
160	132	0	1	0	2	5	6	11	7	4	10	4	6	11	21	25	10	6	3	0	0	0
161	215	0	0	0	4	5	10	2	20	15	5	11	9	9	12	36	43	25	9	0	0	0
162	1039	0	0	3	4	4	16	62	73	35	22	23	28	35	146	309	214	60	4	1	0	0
163	148	0	0	1	2	4	6	10	4	8	5	10	8	15	30	26	13	4	2	0	0	0
164	218	1	0	2	4	3	2	9	16	6	4	14	13	14	14	35	52	23	5	1	0	0
165	886	0	0	2	6	4	11	52	54	26	26	21	33	38	125	232	193	49	10	2	2	0
166	151	0	1	1	2	1	4	6	9	8	3	13	6	13	30	23	20	8	3	0	0	0
167	267	0	1	2	2	2	5	5	16	17	11	14	10	15	18	41	74	24	8	1	1	0
168	936	1	0	2	7	9	12	53	64	25	19	23	19	38	129	257	222	43	9	3	1	0
169	149	1	1	1	0	8	5	3	7	5	11	11	7	11	35	17	11	13	1	1	0	0
170	232	0	0	0	5	9	5	14	27	10	7	8	7	10	15	41	47	18	7	2	0	0
171	968	0	0	1	7	8	14	57	38	35	13	24	38	56	141	261	212	50	11	0	1	1
172	177	1	0	0	3	2	5	17	8	8	10	6	5	24	29	27	11	16	4	1	0	0
173	317	0	0	1	4	7	5	10	36	11	12	14	10	18	18	59	73	35	3	1	0	0
174	974	0	0	4	7	9	13	56	48	22	23	24	33	34	160	295	189	50	5	1	1	0
175	150	0	1	2	4	2	8	11	5	9	7	4	7	16	25	27	13	8	1	0	0	0
176	186	0	1	0	4	0	5	4	24	10	10	2	8	8	10	34	38	22	6	0	0	0
177	883	1	0	2	6	5	13	42	54	31	13	24	29	47	135	241	191	40	9	0	0	0
178	116	0	1	1	1	3	3	13	2	6	6	5	7	13	14	17	12	8	2	0	1	1
179	192	0	0	1	4	6	5	9	12	7	8	4	6	13	17	19	50	22	7	1	0	1
180	749	0	2	1	7	5	14	32	48	23	13	8	28	29	93	216	184	40	5	1	0	0
181	107	0	0	3	2	1	5	5	5	8	0	10	4	7	24	18	6	7	0	2	0	0
182	188	0	0	1	4	4	5	13	13	5	7	5	5	11	10	32	61	9	3	0	0	0
183	740	0	0	2	1	5	13	30	43	15	17	16	21	32	101	216	171	48	6	3	0	0
184	118	0	0	0	1	2	4	6	4	7	8	8	4	10	23	23	12	3	2	0	1	0
185	205	0	0	2	4	2	5	8	13	7	6	8	11	5	10	29	68	22	3	2	0	0
186	846	0	1	0	3	5	10	40	50	23	16	20	27	21	126	236	192	62	10	3	1	0
187	116	0	0	1	1	3	6	8	11	8	3	7	3	10	21	21	7	5	0	0	0	1
188	205	0	0	0	2	5	8	5	16	9	4	5	11	15	15	32	49	24	4	0	1	0
189	799	0	1	0	0	5	6	41	46	19	26	18	13	31	102	250	187	44	6	4	0	0
190	127	0	0	1	1	2	4	6	8	5	6	6	10	13	27	18	6	9	3	1	0	1
191	213	0	1	0	4	4	1	6	18	7	7	2	7	11	15	29	59	30	6	1	5	0
192	767	1	0	4	2	7	13	34	41	25	12	19	30	27	121	212	159	48	12	0	0	0
193	121	0	1	1	1	4	5	7	8	6	5	9	3	16	24	16	10	4	1	0	0	0
194	190	0	0	2	3	2	5	6	8	6	4	6	8	12	11	40	45	24	7	1	0	0
195	774	0	0	1	1	1	9	50	39	20	20	19	23	34	112	212	181	38	12	1	0	1
196	126	1	1	1	2	7	2	4	3	9	7	7	3	23	20	16	7	11	2	0	0	0
197	181	0	0	3	1	3	4	9	16	9	3	7	5	14	15	26	47	14	2	1	2	0
198	776	0	0	2	1	2	9	16	38	23	13	21	18	36	96	234	203	53	9	2	0	0
199	134	0	0	0	2	5	9	7	7	4	2	13	4	18	26	21	11	2	3	0	0	0
200	301	0	1	0	3	3	3	6	38	20	10	12	11	19	22	58	64	27	4	0	0	0
201	700	1	2	1	4	4	7	32	54	15	12	17	21	23	90	199	155	47	14	1	0	1
202	113	0	0	0	4	2	7	6	4	7	6	7	5	10	25	17	9	3	1	0	0	0
203	198	0	0	0	2	5	6	11	21	6	5	5	8	12	9	33	39	29	4	2	1	0
204	703	2	0	2	2	7	7	37	56	25	17	13	25	30	82	189	159	45	4	1	0	0
205	112	0	0	1	4	5	3	9	6	4	7	7	6	13	18	14	7	5	2	0	1	0
206	164	0	0	1	3	1	4	12	14	6	8	6	3	16	8	24	25	23	9	1	0	0
207	781	1	0	1	2	2	6	45	51	25	13	24	24	35	108	236	159	40	7	0	2	0
208	135	0	0	0	2	2	9	13	5	7	10	9	7	18	23	12	10	5	2	0	0	1
209	178	0	1	0	0	0	6	9	12	4	6	5	7	9	20	24	46	24	4	1	0	0
210	670	0	0	3	5	4	11	27	32	17	14	14	20	30	80	186	171	49	6	0	1	0
211	113	0	0	0	1	6	6	12	1	5	4	4	6	16	22	14	7	6	0	2	0	1
212	190	1	0	2	3	5	4	8	17	10	6	3	8	9	10	20	55	24	3	1	1	0
213	642	0	0	1	4	7	8	27	37	16	16	15	23	35	69	182	156	38	7	1	0	0
214	108	0	1	2	2	1	3	6	6	6	6	2	8	11	21	18	5	10	0	0	0	0
215	194	0	0	0	2	5	4	5	20	6	5	5	13	14	14	32	46	20	2	0	0	1
216	606	0	0	1	2	4	4	28	44	14	15	14	10	27	93	171	133	44	2	0	0	0
217	95	0	0	1	0	1	3	8	3	5	5	6	11	4	13	17	11	6	1	0	0	0
218	176	0	0	2	1	3	5	4	20	3	7	3	8	12	14	29	46	14	5	0	0	0
219	688	0	0	0	2	4	8	21	32	29	19	14	23	29	112	196	151	36	9	2	0	1
220	85	0	0	2	0	2	2	4	5	6	5	7	2	7	16	13	8	4	1	0	1	0
221	163	0	0	2	0	3	2	5	10	6	1	5	5	12	12	27	50	16	4	3	0	0
222	829	0	1	2	5	5	10	46	41	26	18	33	19	33	116	245	171	48	10	0	0	0
223	152	0	0	0	1	5	3	11	4	3	8	6	4	23	33	17	16	16	2	0	0	0
224	182	0	0	1	1	4	4	8	12	7	5	4	10	12	10	33	37	27	7	0	0	0
225	688	0	0	0	3	7	7	18	47	24	14	24	24	24	86	205	136	60	6	3	0	0
226	115	0	0	2	0	5	5	4	5	2	7	5	3	16	29	16	5	10	1	0	0	0
227	151	0	0	1	2	6	5	6	14	5	2	5	9	8	4	17	45	14	6	2	0	0
228	663	0	1	0	3	4	5	28	56	20	21	16	17	32	92	165	155	39	7	2	0	0
229	116	0	0	1	3	5	6	6	12	5	6	10	3	7	18	18	6	6	3	1	0	0
230	153	0	0	0	2	3	1	8	13	6	2	5	5	13	9	19	47	19	1	0	0	0
231	653	0	0	3	4	1	8	20	34	17	14	13	18	28	93	177	163	48	11	1	0	0
232	82	0	0	1	2	6	7	1	2	4	3	7	4	3	21	14	4	2	1	0	0	0
233	147	0	0	3	1	3	3	3	13	8	8	6	12	11	8	27	25	12	2	2	0	0
234	669	0	1	2	2	3	8	32	51	26	15	15	12	28	86	176	157	43	12	0	0	0
235	90	1	0	1	0	1	5	8	5	3	8	4	7	12	15	9	7	4	0	0	0	0
236	142	0	0	2	1	1	2	3	14	5	9	3	9	10	13	18	30	13	8	1	0	0
237	637	0	0	3	8	2	11	24	29	16	21	13	20	18	72	193	163	38	5	1	0	0
238	96	0	0	1	4	1	5	5	6	8	3	4	4	13	17	12	7	3	3	0	0	0
239	152	0	0	0	4	2	5	5	16	3	5	7	10	13	6	25	34	11	6	0	0	0
240	669	0	1	0	3	4	8	30	31	20	17	14	25	17	113	185	160	36	5	0	0	0
241	104	0	0	0	0	3	8	5	9	4	7	3	3	13	18	16	9	4	1	1	0	0
242	144	0	0	0	1	3	1	7	12	5	4	5	7	12	10	22	38	13	4	0	0	0
243	541	0	1	0	4	7	6	20	32	23	14	12	22	27	76	138	124	29	4	1	1	0
244	86	0	0	0	2	3	8	2	6	4	4	6	2	9	19	10	7	2	2	0	0	0
245	172	0	0	0	2	1	5	5	12	5	4	7	5	9	12	42	42	16	4	1	0	0
246	570	0	1	0	2	3	10	27	32	18	17	14	21	23	82	160	129	25	6	0	0	0
247	84	0	0	0	0	4	3	4	6	5	6	3	5	12	13	11	8	4	0	0	0	0
248	192	0	1	0	2	2	3	3	14	8	5	8	7	8	11	32	52	28	8	0	0	0
249	543	0	0	0	0	4	4	25	26	15	13	16	22	25	89	154	112	33	5	0	0	0
250	80	0	0	0	1	5	6	5	4	4	2	4	3	11	11	13	2	6	2	0	1	0
251	134	0	0	0	1	2	4	4	7	7	4	5	6	9	9	23	25	20	4	3	1	0
252	594	0	0	1	1	3	6	40	36	20	9	16	15	17	84	183	122	34	5	1	1	0
253	86	1	0	0	1	2	9	4	8	0	3	9	1	7	13	13	10	5	0	0	0	0
254	125	0	0	0	3	1	2	6	12	4	3	4	3	6	7	23	33	13	3	1	0	1
255	550	1	0	0	2	4	6	19	35	18	13	22	13	19	73	169	120	30	6	0	0	0
256	103	0	0	0	2	2	11	5	9	2	6	7	5	14	17	13	7	3	0	0	0	0
257	190	0	1	0	3	4	2	7	11	10	6	8	13	10	6	26	64	14	4	0	1	0
258	476	0	0	2	4	3	9	32	9	17	13	13	15	13	72	136	102	31	4	1	0	0
259	75	0	0	0	2	1	7	3	3	5	3	5	5	11	9	11	6	4	0	0	0	0
260	128	0	0	1	0	0	5	7	13	3	6	5	9	10	2	25	29	13	0	0	0	0
261	471	0	0	2	5	1	2	23	32	11	12	13	17	17	63	132	112	26	2	0	0	1
262	86	0	0	0	3	0	9	3	4	3	3	8	2	12	16	12	6	3	2	0	0	0
263	100	0	0	0	1	1	1	4	4	4	3	3	6	7	3	18	31	12	2	0	0	0
264	591	0	0	1	2	2	2	22	42	17	17	17	19	26	76	178	124	39	7	0	0	0
265	79	1	0	1	0	0	6	7	3	2	4	4	3	12	11	12	5	6	2	0	0	0
266	160	0	0	0	1	5	3	6	15	7	3	5	4	7	9	23	52	12	6	2	0	0
267	585	0	0	4	5	1	6	31	42	18	16	15	14	24	78	176	122	23	7	1	2	0
268	92	0	0	0	1	2	6	0	6	5	6	8	7	9	13	15	4	5	4	1	0	0
269	109	0	0	0	1	1	2	7	8	5	2	1	8	9	3	19	29	13	1	0	0	0
270	529	0	0	0	2	4	7	29	23	24	14	13	16	21	81	144	114	29	6	2	0	0
271	94	0	0	2	0	1	3	2	5	6	4	8	4	8	11	17	11	8	4	0	0	0
272	155	1	1	0	1	2	6	7	6	6	4	7	6	8	9	26	41	21	3	0	0	0
273	616	0	0	0	2	2	7	14	34	14	10	14	20	21	89	202	148	33	6	0	0	0
274	72	0	0	0	2	0	3	5	2	4	4	5	7	9	11	10	6	2	2	0	0	0
275	137	0	0	0	1	4	5	8	13	9	7	4	7	9	7	18	27	13	4	1	0	0
276	559	0	0	0	0	5	6	28	38	15	12	22	24	27	71	144	119	31	13	3	1	0
277	87	0	0	0	1	2	2	3	6	9	5	9	2	2	14	13	7	5	4	2	1	0
278	160	0	0	0	1	3	3	10	5	6	7	2	1	7	10	39	46	16	4	0	0	0
279	635	0	0	1	4	3	6	25	41	14	17	10	11	23	73	176	176	49	6	0	0	0
280	97	0	0	0	1	3	3	6	1	5	5	4	15	18	20	9	3	3	0	1	0	0
281	128	0	0	2	3	1	4	6	12	3	5	5	3	11	13	17	25	15	2	1	0	0
282	534	0	0	0	5	4	8	24	25	16	13	19	22	19	72	143	126	30	6	1	0	1
283	75	0	0	0	1	6	4	2	4	5	3	6	4	7	12	11	6	2	1	0	0	1
284	107	0	0	1	1	0	2	7	4	9	6	0	5	4	6	21	27	14	0	0	0	0
285	574	0	0	1	2	1	6	22	38	10	16	17	10	19	91	160	135	40	5	0	0	1
286	80	0	1	1	1	1	7	10	4	3	6	0	3	5	15	11	8	4	0	0	0	0
287	134	0	0	1	2	3	5	7	8	6	5	4	5	9	7	20	35	11	5	1	0	0
288	543	0	1	0	1	1	7	34	42	17	13	15	18	19	86	142	119	27	1	0	0	0
289	81	0	0	0	3	4	4	6	1	4	3	6	4	14	12	6	11	2	0	0	0	1
290	144	1	0	0	3	2	2	3	10	8	4	4	7	5	9	22	41	21	2	0	0	0
291	542	0	0	0	1	4	6	21	34	17	6	12	23	27	83	154	124	28	1	1	0	0
292	101	0	1	1	1	2	5	2	9	7	2	4	1	14	21	21	4	4	1	0	0	1
293	131	0	1	0	0	3	3	2	19	6	5	3	8	11	5	14	28	19	3	1	0	0
294	491	0	0	1	1	0	15	33	27	11	10	14	18	22	67	126	102	32	11	0	1	0
295	86	2	0	1	5	1	7	10	1	4	6	5	2	5	20	9	1	6	1	0	0	0
296	100	0	0	0	1	2	2	4	6	3	3	1	4	3	9	13	33	14	2	0	0	0
297	466	0	1	0	2	5	7	16	40	10	8	12	19	11	55	122	122	31	4	1	0	0
298	74	0	1	2	0	1	1	4	2	2	3	1	5	6	22	10	9	5	0	0	0	0
299	118	0	0	0	1	2	4	1	15	4	5	5	3	8	7	14	27	15	6	1	0	0
300	475	0	1	0	0	6	5	25	29	14	13	14	17	28	61	125	103	28	4	1	1	0
