# Supplementary material for: dCas13-mediated translational repression for accurate gene silencing in mammalian cells
Source: Nat Commun. 2024 Mar 11;15:2205. doi: 10.1038/s41467-024-46412-7 (PMC10928199; doi:10.1038/s41467-024-46412-7)
Supplement: Supplementary file 6 — Source Data [file 41467_2024_46412_MOESM6_ESM.zip › Source Data/Figure1h_dCas13.csv]

Sample	Rep1	Rep2	Rep3	Average	Stdev
Control	0.901288	1.0075	1.09121	1	0.0951845
5 UTR #1	0.416022	0.437369	0.389216	0.414202	0.024128
5 UTR #2	0.506779	0.482106	0.598844	0.529243	0.0615258
5 UTR #3	0.544405	0.588974	0.49256	0.54198	0.048253
5 UTR #4	0.369181	0.325028	0.417573	0.370594	0.0462887
5 UTR #5	0.762213	0.868796	0.781021	0.80401	0.0568889
5 UTR #6	0.607158	0.622229	0.639627	0.623005	0.0162482
5 UTR #7	0.612368	0.678474	0.661797	0.65088	0.0343784
5 UTR #8	0.638672	0.702984	0.700746	0.680801	0.0365014
Start codon	0.300426	0.322254	0.272347	0.298342	0.0250186
