# Supplementary material for: dCas13-mediated translational repression for accurate gene silencing in mammalian cells
Source: Nat Commun. 2024 Mar 11;15:2205. doi: 10.1038/s41467-024-46412-7 (PMC10928199; doi:10.1038/s41467-024-46412-7)
Supplement: Supplementary file 6 — Source Data [file 41467_2024_46412_MOESM6_ESM.zip › Source Data/SupplementaryFigure3e_WTCas13_gRNA_Control_Rep1.txt]

pos	ttl	15	16	17	18	19	20	21	22	23	24	25	26	27	28	29	30	31	32	33	34	35
-300	18	0	0	0	0	0	0	0	0	0	2	0	0	1	0	5	5	4	1	0	0	0
-299	21	0	0	0	0	0	1	1	0	0	0	0	0	0	1	7	5	4	2	0	0	0
-298	11	0	0	0	0	0	1	0	2	0	1	0	0	1	0	2	0	2	1	1	0	0
-297	19	0	0	0	0	1	0	1	0	0	0	0	4	0	2	3	5	2	0	1	0	0
-296	20	0	0	0	1	0	0	2	1	0	0	0	0	2	3	2	7	2	0	0	0	0
-295	11	0	0	0	0	0	0	0	1	0	0	0	2	0	0	4	1	2	1	0	0	0
-294	11	0	0	0	1	0	0	1	0	0	0	0	0	0	1	3	5	0	0	0	0	0
-293	17	0	0	0	0	2	1	1	2	0	0	0	0	0	1	1	2	6	1	0	0	0
-292	11	0	0	1	1	0	0	1	0	1	0	0	0	0	1	2	4	0	0	0	0	0
-291	22	0	0	0	0	0	0	2	1	0	0	0	0	0	1	3	6	6	3	0	0	0
-290	20	1	1	0	0	1	0	0	1	2	0	1	0	0	2	3	2	4	1	1	0	0
-289	9	0	0	0	0	0	0	0	0	0	0	1	0	0	0	3	2	2	1	0	0	0
-288	21	0	0	0	0	0	0	0	1	1	0	2	0	0	1	3	3	4	4	2	0	0
-287	20	0	0	0	0	0	1	2	1	0	0	0	1	1	1	6	2	1	4	0	0	0
-286	15	0	0	0	0	0	0	0	0	1	0	1	0	1	0	2	3	4	3	0	0	0
-285	10	0	0	0	0	0	0	0	0	0	1	0	0	0	0	2	3	4	0	0	0	0
-284	16	0	0	0	0	0	0	0	0	0	0	1	2	0	1	2	3	4	3	0	0	0
-283	9	0	0	0	0	0	0	0	1	0	0	0	1	2	2	0	2	0	1	0	0	0
-282	15	0	0	0	0	0	2	1	0	0	1	0	1	0	0	3	6	1	0	0	0	0
-281	24	0	0	0	1	0	0	3	2	0	0	0	0	0	1	2	8	6	0	1	0	0
-280	10	0	0	0	0	0	0	0	2	3	0	0	0	1	1	0	1	1	1	0	0	0
-279	18	0	0	0	0	0	0	2	0	1	0	0	2	0	1	4	4	1	2	1	0	0
-278	24	0	0	0	0	0	0	0	3	1	3	1	1	0	2	2	6	3	2	0	0	0
-277	10	0	0	1	0	0	0	0	0	0	0	1	1	1	0	0	3	3	0	0	0	0
-276	17	0	0	0	0	0	0	0	2	0	2	1	1	0	0	1	5	3	1	0	0	1
-275	18	0	0	0	0	0	0	1	0	0	1	0	1	1	2	4	4	2	1	1	0	0
-274	14	0	0	0	0	0	0	1	0	1	0	0	0	2	0	3	5	1	0	0	0	1
-273	14	0	0	0	0	0	0	0	0	0	0	0	0	1	0	2	4	4	1	0	2	0
-272	22	0	0	0	0	0	0	0	1	1	0	0	2	0	2	4	7	2	3	0	0	0
-271	20	0	0	0	0	0	0	1	0	0	0	1	0	1	1	5	6	5	0	0	0	0
-270	9	0	0	0	1	0	0	0	1	1	0	1	0	0	0	1	2	2	0	0	0	0
-269	16	0	0	0	0	0	0	1	2	0	1	1	1	0	1	4	3	0	2	0	0	0
-268	19	0	0	0	1	0	0	1	1	2	0	0	1	0	3	1	5	3	1	0	0	0
-267	23	0	0	0	0	0	0	0	2	0	1	1	3	3	1	2	5	0	5	0	0	0
-266	15	0	0	0	0	0	0	0	2	1	0	2	0	1	2	1	2	0	4	0	0	0
-265	15	0	0	0	1	0	0	1	0	0	0	0	2	0	0	4	1	5	1	0	0	0
-264	64	0	0	4	4	6	12	8	6	2	1	2	1	1	1	5	5	3	3	0	0	0
-263	18	0	0	0	1	0	0	1	0	0	1	0	0	3	2	0	6	3	1	0	0	0
-262	18	0	0	1	0	0	0	0	2	1	1	1	1	1	0	2	5	2	1	0	0	0
-261	27	0	0	1	0	1	0	1	3	0	1	2	1	1	2	1	4	8	1	0	0	0
-260	18	0	0	0	0	0	2	1	1	0	0	1	0	0	1	3	7	1	0	0	1	0
-259	16	0	0	0	0	0	0	0	2	0	0	0	2	0	0	2	5	5	0	0	0	0
-258	12	0	0	0	1	0	0	1	0	0	1	0	1	0	1	2	2	1	1	0	1	0
-257	15	0	0	0	0	1	0	0	1	2	0	0	0	0	1	2	4	2	1	1	0	0
-256	20	0	0	0	0	0	0	2	2	0	0	0	0	0	1	3	7	3	1	0	0	1
-255	27	0	0	0	0	0	0	0	1	1	1	0	0	2	5	4	3	4	5	1	0	0
-254	23	0	0	0	0	0	0	1	1	0	0	3	0	1	2	4	8	1	1	0	1	0
-253	20	0	0	0	0	0	0	0	0	1	0	0	0	1	1	7	4	2	1	2	0	1
-252	23	0	0	0	0	0	1	0	0	0	0	2	0	2	0	3	9	4	2	0	0	0
-251	25	0	0	0	0	0	1	2	1	0	0	0	0	1	1	2	8	7	1	0	1	0
-250	21	0	0	0	0	2	0	1	1	0	0	0	0	0	1	6	4	4	1	1	0	0
-249	19	0	0	1	0	0	0	2	0	0	0	0	0	1	2	1	5	5	2	0	0	0
-248	22	0	0	0	0	0	0	0	1	0	0	0	1	1	2	4	6	4	3	0	0	0
-247	14	0	0	0	0	0	1	1	1	2	1	0	0	1	0	0	4	3	0	0	0	0
-246	22	0	0	0	0	0	2	1	2	0	0	1	1	2	0	1	4	7	1	0	0	0
-245	23	0	0	0	0	1	1	0	1	1	2	0	1	1	1	4	7	1	2	0	0	0
-244	21	0	0	1	0	1	0	1	0	0	2	1	0	0	0	3	4	5	2	0	0	1
-243	12	0	0	0	0	0	0	0	0	0	0	0	0	2	2	0	3	2	1	1	1	0
-242	30	0	0	0	1	0	2	1	0	2	2	0	0	3	0	4	2	11	2	0	0	0
-241	21	0	0	0	0	1	0	3	1	0	0	1	1	4	1	0	3	6	0	0	0	0
-240	20	0	0	1	0	0	0	0	2	0	0	0	1	1	2	3	7	1	1	1	0	0
-239	17	0	0	1	0	0	1	0	1	0	0	1	0	0	2	1	6	1	1	1	0	1
-238	19	0	0	0	1	0	0	0	2	1	2	0	1	1	1	3	3	4	0	0	0	0
-237	29	0	0	0	2	0	0	1	0	0	0	0	0	1	5	5	9	2	4	0	0	0
-236	18	0	0	0	0	0	1	1	1	0	2	0	1	0	1	2	6	2	0	1	0	0
-235	18	0	0	0	0	0	0	0	0	0	0	0	0	0	1	4	6	4	1	2	0	0
-234	20	0	0	0	0	0	0	0	0	0	0	0	3	1	0	6	3	2	3	2	0	0
-233	24	0	0	0	0	0	4	0	3	0	0	0	1	0	0	2	8	2	3	0	0	1
-232	22	0	0	0	0	0	1	1	0	1	0	1	0	2	0	2	6	2	5	1	0	0
-231	23	0	0	0	0	0	0	1	0	2	0	0	1	0	2	2	8	3	4	0	0	0
-230	11	0	0	0	0	0	0	1	0	1	0	0	0	1	0	4	4	0	0	0	0	0
-229	22	0	0	0	0	0	0	0	1	0	0	0	2	1	2	5	5	3	2	1	0	0
-228	25	0	0	0	0	0	0	1	2	0	1	0	0	2	1	1	7	6	4	0	0	0
-227	22	0	0	0	0	0	0	0	0	3	0	1	2	0	1	5	1	5	4	0	0	0
-226	18	0	0	0	0	0	1	0	0	1	1	0	2	0	2	2	6	0	2	1	0	0
-225	25	0	0	1	0	0	1	0	0	0	0	0	2	3	2	4	4	5	2	1	0	0
-224	24	0	0	0	0	0	0	0	0	0	0	0	0	1	1	5	7	7	3	0	0	0
-223	18	0	0	0	1	0	1	0	0	1	1	0	0	0	1	5	4	4	0	0	0	0
-222	21	0	0	0	1	0	0	1	1	0	1	1	0	0	0	2	7	5	1	1	0	0
-221	23	0	0	0	0	0	0	1	1	1	1	0	1	1	1	5	6	5	0	0	0	0
-220	21	0	0	0	0	0	0	1	2	1	0	0	0	2	1	4	6	1	2	1	0	0
-219	22	0	0	0	2	2	0	0	1	1	0	2	2	0	0	1	6	4	0	1	0	0
-218	17	0	0	0	0	0	3	0	0	0	0	1	1	2	1	0	4	3	1	1	0	0
-217	22	0	0	0	1	0	0	0	0	0	0	0	1	0	2	3	9	3	3	0	0	0
-216	17	1	0	0	2	0	0	1	0	1	1	0	0	0	1	3	2	1	4	0	0	0
-215	20	0	0	0	0	0	0	1	0	0	0	0	0	1	4	3	2	5	2	1	1	0
-214	30	0	0	0	1	0	1	1	2	3	3	0	0	0	1	3	6	6	1	2	0	0
-213	29	0	0	0	1	0	0	1	0	1	0	1	0	0	1	3	7	8	5	1	0	0
-212	24	1	0	0	0	0	0	1	2	1	0	0	0	0	1	4	5	3	2	2	1	1
-211	40	0	1	0	0	1	0	2	2	0	1	0	2	1	2	6	7	8	5	1	0	1
-210	21	0	0	0	1	0	0	0	0	1	1	1	1	0	0	2	5	7	1	1	0	0
-209	20	0	0	0	0	0	0	0	1	0	0	0	2	2	0	4	4	5	1	1	0	0
-208	28	0	0	1	0	0	1	0	1	3	0	1	0	1	2	3	5	7	2	0	1	0
-207	11	0	0	0	0	0	0	1	0	0	2	0	0	0	2	0	3	1	2	0	0	0
-206	20	0	0	0	1	1	0	1	0	0	0	0	0	0	2	6	4	1	3	1	0	0
-205	33	0	0	0	1	0	2	0	0	1	0	0	0	1	4	5	8	6	4	0	0	1
-204	16	0	0	0	0	0	2	0	1	0	0	0	1	0	0	2	5	1	4	0	0	0
-203	33	0	0	0	0	0	2	0	1	3	0	0	2	2	1	3	9	6	4	0	0	0
-202	30	0	0	1	0	0	0	2	1	0	1	1	2	2	1	6	4	7	2	0	0	0
-201	21	0	0	0	0	0	0	2	1	1	0	0	1	2	3	2	3	3	2	1	0	0
-200	29	0	0	0	0	0	1	1	2	1	0	1	1	1	4	5	6	6	0	0	0	0
-199	28	0	0	0	0	0	0	0	4	0	2	0	0	3	1	5	8	0	3	1	0	1
-198	14	0	0	0	0	0	0	1	1	0	0	2	1	0	2	2	2	2	1	0	0	0
-197	26	0	0	0	0	0	1	1	1	1	0	0	0	1	3	6	5	5	2	0	0	0
-196	27	0	0	0	0	1	0	1	2	2	1	1	1	0	1	4	7	3	2	1	0	0
-195	31	0	0	0	0	1	1	0	1	0	0	0	1	2	4	6	4	7	3	1	0	0
-194	30	0	0	0	0	0	1	1	2	0	2	0	0	2	3	5	7	2	4	1	0	0
-193	27	0	0	1	0	0	0	0	3	0	2	1	3	1	2	3	4	4	1	1	1	0
-192	28	0	0	0	0	2	0	0	1	2	0	3	2	2	2	4	5	3	2	0	0	0
-191	33	0	0	0	0	0	0	1	0	1	0	0	2	0	1	8	13	4	1	1	0	1
-190	22	0	0	0	1	0	0	0	2	0	0	0	1	1	0	7	5	4	1	0	0	0
-189	28	0	0	0	0	0	0	0	5	0	0	0	1	0	2	2	9	7	1	1	0	0
-188	24	0	0	0	0	0	1	1	3	1	0	0	0	0	1	4	4	7	2	0	0	0
-187	25	0	0	0	0	1	1	0	0	1	0	1	0	1	1	5	6	5	1	1	1	0
-186	30	0	0	0	1	0	0	1	0	0	0	1	0	3	3	5	7	4	3	2	0	0
-185	25	0	0	0	0	0	0	1	1	0	1	0	0	2	3	4	7	4	2	0	0	0
-184	37	0	0	0	0	0	1	2	3	0	1	1	0	3	1	6	7	8	2	1	0	1
-183	40	0	0	0	0	3	0	0	2	1	3	1	2	1	3	10	7	3	4	0	0	0
-182	25	0	0	0	0	0	0	1	1	0	2	1	1	1	2	4	5	4	1	0	2	0
-181	41	0	0	0	0	0	2	1	2	0	0	0	2	2	4	8	9	10	1	0	0	0
-180	40	0	0	0	1	0	2	1	4	3	0	3	1	1	2	6	5	7	3	1	0	0
-179	30	0	0	0	0	0	1	2	1	2	0	3	0	0	1	6	6	6	2	0	0	0
-178	28	0	0	0	0	0	1	2	2	1	1	0	0	2	2	4	6	4	3	0	0	0
-177	32	0	0	0	1	0	1	1	3	4	0	1	0	1	1	3	4	5	5	0	1	1
-176	42	0	0	0	0	2	0	4	1	5	4	3	2	2	3	2	8	6	0	0	0	0
-175	32	0	0	0	0	1	0	2	1	0	1	2	0	1	2	7	6	4	5	0	0	0
-174	40	0	0	0	0	1	0	0	1	0	0	3	1	0	6	3	12	8	4	0	1	0
-173	38	0	0	0	1	1	0	1	2	1	1	0	0	0	2	7	12	4	3	3	0	0
-172	39	0	0	0	0	0	1	0	2	0	0	0	3	1	3	7	10	7	3	2	0	0
-171	43	1	0	0	0	3	1	2	2	2	2	3	0	2	5	2	11	4	3	0	0	0
-170	38	0	0	0	0	0	1	3	2	1	1	0	1	4	2	4	6	9	2	1	1	0
-169	38	0	0	0	0	0	0	1	1	1	0	1	4	1	5	4	8	8	3	1	0	0
-168	32	0	0	0	0	1	0	1	0	0	0	0	2	1	3	7	9	6	1	0	0	1
-167	55	0	0	0	0	2	0	2	2	1	0	0	2	2	4	10	11	12	3	3	1	0
-166	29	0	0	0	0	0	2	0	0	2	2	0	1	0	4	5	6	4	2	1	0	0
-165	29	0	0	0	0	0	0	2	1	2	0	0	3	1	1	5	9	3	2	0	0	0
-164	48	0	0	0	2	0	2	1	2	3	1	1	3	4	6	5	10	6	2	0	0	0
-163	35	0	0	0	0	0	2	3	1	2	0	0	2	2	2	5	5	8	2	0	1	0
-162	40	0	0	0	1	0	2	0	3	1	0	1	0	2	5	4	11	8	2	0	0	0
-161	35	0	0	0	1	1	1	0	0	1	0	1	2	1	4	6	8	4	4	1	0	0
-160	41	0	0	0	0	2	1	3	4	2	0	2	1	3	6	7	7	0	3	0	0	0
-159	35	0	0	1	1	0	2	2	3	0	1	1	1	0	3	5	9	2	4	0	0	0
-158	50	0	0	0	1	1	0	3	2	3	1	1	0	3	6	6	10	4	8	1	0	0
-157	43	0	0	0	0	0	2	1	3	4	3	2	0	0	3	8	8	5	2	0	2	0
-156	32	0	0	0	1	0	0	0	3	0	0	0	1	3	2	6	7	5	2	1	1	0
-155	45	0	0	0	0	0	0	0	1	0	4	1	0	3	2	6	10	13	5	0	0	0
-154	42	1	0	1	1	0	2	1	2	1	0	2	1	2	3	6	4	9	3	2	0	1
-153	50	0	0	0	0	0	3	3	2	1	0	0	2	1	5	7	10	13	3	0	0	0
-152	39	0	1	0	2	1	1	1	2	1	3	1	1	0	1	7	9	4	2	2	0	0
-151	36	0	1	0	0	0	1	0	1	1	0	2	2	1	2	6	9	10	0	0	0	0
-150	44	0	0	0	0	0	0	0	2	5	1	1	3	0	2	7	13	3	4	2	1	0
-149	31	0	0	0	1	0	2	0	0	2	0	1	2	2	4	6	4	6	1	0	0	0
-148	40	0	0	0	0	2	1	1	2	3	2	0	2	0	2	5	6	11	2	1	0	0
-147	30	0	0	0	0	1	1	0	1	3	0	1	0	0	1	7	7	4	2	1	0	1
-146	34	0	0	0	0	0	0	1	1	2	0	2	0	2	1	4	5	10	6	0	0	0
-145	47	0	0	0	0	1	0	2	0	3	3	3	1	2	3	2	13	9	3	1	0	1
-144	47	0	0	0	0	1	0	0	3	4	3	0	1	0	6	7	9	7	6	0	0	0
-143	37	0	0	0	0	0	2	2	2	2	1	2	0	0	3	6	7	6	1	3	0	0
-142	46	0	0	1	1	1	2	2	2	1	0	0	0	5	1	10	10	7	3	0	0	0
-141	52	0	0	1	1	0	2	3	2	3	0	6	2	2	4	9	12	3	1	1	0	0
-140	47	0	0	0	0	0	0	3	1	1	0	0	4	2	3	10	5	12	5	0	1	0
-139	37	0	0	0	0	0	0	1	0	1	1	2	3	1	0	6	9	8	4	1	0	0
-138	50	0	0	0	1	1	0	1	2	1	2	2	2	2	4	9	11	8	3	1	0	0
-137	40	0	0	1	0	0	0	0	0	1	1	2	0	3	4	7	10	7	4	0	0	0
-136	44	0	0	0	0	0	2	3	2	0	3	0	1	0	4	7	8	9	3	2	0	0
-135	47	0	0	0	1	0	1	0	1	1	1	0	0	6	5	3	7	15	3	3	0	0
-134	44	0	0	1	0	0	0	0	2	1	1	2	0	3	3	10	8	8	3	1	0	1
-133	75	0	0	0	0	1	2	5	4	1	0	1	1	2	7	8	21	13	6	0	2	1
-132	41	0	0	1	0	0	1	3	0	0	0	2	1	2	2	9	11	7	2	0	0	0
-131	58	0	0	0	1	0	1	2	2	3	1	0	3	3	6	10	10	9	5	2	0	0
-130	46	0	0	1	0	2	0	0	0	4	1	1	0	1	7	10	10	2	6	1	0	0
-129	41	0	0	0	0	1	4	2	3	1	4	1	4	0	0	6	4	8	2	1	0	0
-128	61	0	0	0	1	0	3	1	5	2	2	2	0	6	4	8	15	10	2	0	0	0
-127	47	0	0	0	1	0	0	2	2	1	1	0	2	4	5	10	9	6	3	1	0	0
-126	47	0	0	0	0	0	0	1	2	2	2	2	2	3	2	10	11	9	0	1	0	0
-125	46	0	1	0	0	1	2	0	2	2	2	2	2	1	1	4	12	10	3	1	0	0
-124	67	0	0	0	1	1	1	0	4	2	2	1	1	2	5	8	16	15	3	4	1	0
-123	57	0	1	0	0	0	2	3	5	2	2	0	2	2	1	4	21	6	4	2	0	0
-122	53	0	0	0	0	1	2	1	1	0	2	0	3	2	5	5	14	11	4	2	0	0
-121	144	0	0	0	2	1	4	13	61	21	11	3	2	1	5	3	9	4	2	1	1	0
-120	52	0	0	0	1	1	0	1	1	3	1	3	1	3	4	3	15	9	3	2	0	1
-119	56	0	0	0	0	1	2	2	2	1	1	0	3	1	3	7	16	12	4	1	0	0
-118	44	0	0	0	0	0	1	2	2	2	2	0	1	3	3	5	10	9	3	0	1	0
-117	63	0	0	0	1	0	0	3	0	3	1	2	0	6	5	10	17	9	6	0	0	0
-116	63	0	0	0	0	0	0	2	4	1	2	2	4	5	7	14	12	3	4	3	0	0
-115	53	0	0	1	0	0	0	1	3	1	0	1	1	5	7	7	10	10	4	2	0	0
-114	69	0	2	0	1	1	1	4	2	2	2	1	0	4	3	10	19	12	4	0	1	0
-113	66	0	0	0	1	2	2	3	1	1	2	3	3	6	1	9	17	11	4	0	0	0
-112	57	0	0	1	0	0	1	1	6	0	1	1	1	1	1	11	19	8	2	2	1	0
-111	49	0	0	0	0	1	2	1	1	0	3	5	2	3	1	3	14	9	1	2	0	1
-110	67	0	0	0	4	0	4	0	2	1	1	2	3	1	3	4	22	12	5	2	0	1
-109	70	0	0	0	0	1	1	3	2	2	0	1	5	1	4	8	21	15	5	0	1	0
-108	49	0	0	0	0	1	0	1	2	2	1	1	4	3	3	9	9	9	4	0	0	0
-107	69	0	0	0	1	1	2	1	2	1	1	2	2	3	7	8	12	20	4	2	0	0
-106	77	0	0	1	0	0	1	0	7	0	2	5	2	2	12	8	19	12	6	0	0	0
-105	58	1	0	0	0	1	0	6	6	0	1	1	1	1	7	8	11	9	5	0	0	0
-104	50	1	0	0	0	0	1	2	2	1	1	3	0	1	5	9	8	9	4	3	0	0
-103	57	1	0	0	1	1	1	3	3	2	3	2	2	1	5	7	9	8	7	1	0	0
-102	76	0	0	0	0	1	3	2	2	2	1	3	4	2	2	5	15	18	15	1	0	0
-101	48	1	0	0	0	0	0	1	3	1	2	2	1	0	6	4	14	10	1	2	0	0
-100	65	0	0	0	0	0	2	3	3	1	1	0	0	2	5	10	16	15	6	1	0	0
-99	71	0	1	0	0	1	3	0	4	1	0	3	2	2	4	13	17	15	4	1	0	0
-98	58	0	0	0	0	1	2	2	3	6	2	5	3	1	4	12	9	6	2	0	0	0
-97	70	0	0	0	1	1	1	3	1	6	1	1	2	3	3	17	8	16	6	0	0	0
-96	73	0	0	0	2	3	0	1	4	1	1	0	3	4	6	6	20	19	2	1	0	0
-95	62	0	0	0	1	1	1	0	3	1	2	3	2	5	4	6	13	14	3	3	0	0
-94	87	0	0	1	1	1	1	2	4	2	2	2	3	3	5	19	25	8	3	3	1	1
-93	61	0	0	0	1	1	0	1	1	2	2	1	1	5	6	12	13	10	4	1	0	0
-92	79	0	0	1	1	0	1	6	1	3	2	1	4	5	6	12	17	12	6	0	1	0
-91	75	0	0	1	2	0	1	2	1	1	1	0	2	2	8	10	21	15	6	2	0	0
-90	73	0	0	0	0	0	0	4	3	3	5	4	2	2	3	9	14	17	7	0	0	0
-89	96	0	0	0	0	0	3	3	5	3	7	2	1	4	7	16	24	16	4	1	0	0
-88	83	0	0	0	2	0	3	7	7	1	3	1	1	3	6	12	10	20	7	0	0	0
-87	74	0	0	0	5	1	1	4	0	4	1	2	2	3	3	7	17	18	6	0	0	0
-86	78	1	0	0	0	1	1	3	5	1	0	1	1	5	4	14	13	17	9	2	0	0
-85	90	0	0	0	0	0	3	2	9	2	0	3	2	1	3	24	15	13	10	3	0	0
-84	50	0	1	0	0	0	1	3	0	2	1	1	0	0	4	8	16	9	3	1	0	0
-83	80	0	0	0	1	0	4	3	4	2	3	1	1	2	2	11	20	19	5	2	0	0
-82	97	0	0	0	0	3	2	4	6	1	3	2	4	0	6	15	24	23	3	0	0	1
-81	64	0	0	0	1	0	3	2	5	2	0	0	2	3	4	12	9	8	8	5	0	0
-80	86	0	0	0	0	0	2	3	4	3	2	3	3	2	3	12	27	17	4	0	1	0
-79	88	0	0	0	0	2	2	3	2	1	4	1	2	3	7	16	18	17	8	2	0	0
-78	60	0	0	0	0	0	2	6	5	1	1	1	1	0	3	13	16	9	1	1	0	0
-77	88	0	0	1	1	0	3	8	2	4	1	4	2	5	4	11	17	18	5	1	0	1
-76	66	0	0	0	0	0	1	2	3	3	1	2	2	4	3	14	13	12	6	0	0	0
-75	83	0	0	0	0	0	0	3	3	2	1	2	2	2	10	14	17	13	11	2	1	0
-74	82	0	0	0	0	0	1	2	5	2	2	2	3	2	5	14	17	14	11	1	1	0
-73	78	0	0	0	1	1	0	3	3	3	2	2	3	3	6	12	16	12	7	3	1	0
-72	67	0	0	1	0	1	3	2	1	0	1	5	3	1	7	13	14	9	5	1	0	0
-71	77	0	0	0	0	2	1	2	2	3	1	2	0	3	7	17	20	8	9	0	0	0
-70	87	0	0	0	1	2	1	7	3	4	0	4	5	4	3	11	24	14	3	1	0	0
-69	72	1	0	0	0	0	2	3	3	2	1	3	1	3	4	12	18	12	6	1	0	0
-68	102	0	0	0	0	3	1	3	3	0	1	6	1	6	9	16	23	17	7	2	3	1
-67	95	0	0	0	0	0	2	0	3	6	2	1	1	6	5	19	32	14	2	2	0	0
-66	111	0	0	0	1	0	4	4	3	2	1	4	6	8	13	16	16	26	4	3	0	0
-65	88	0	0	1	0	0	1	4	6	2	1	3	3	3	3	17	18	13	10	3	0	0
-64	104	0	0	0	3	1	2	0	5	4	3	3	4	6	15	20	17	12	8	1	0	0
-63	94	0	0	0	0	0	0	3	0	2	5	4	1	2	3	17	21	17	16	2	1	0
-62	92	0	0	2	1	0	2	3	2	2	2	0	4	6	13	15	23	11	4	2	0	0
-61	88	0	1	0	1	0	1	4	4	2	3	1	2	5	8	13	22	13	5	0	2	1
-60	83	0	0	0	0	1	2	3	3	2	5	2	2	6	9	12	16	7	7	6	0	0
-59	113	0	0	0	3	0	3	6	3	3	5	1	4	7	4	15	24	23	7	3	2	0
-58	87	0	0	0	0	0	2	3	2	3	5	1	2	2	4	11	22	18	7	3	2	0
-57	78	0	0	0	0	2	2	3	4	3	2	2	3	4	7	8	18	12	6	2	0	0
-56	105	0	0	0	1	1	1	6	5	4	1	2	1	8	12	22	21	16	2	2	0	0
-55	106	0	0	0	2	1	1	4	8	3	4	2	2	4	9	11	20	24	8	1	2	0
-54	88	1	0	0	1	1	1	3	5	5	2	3	6	1	2	13	17	12	7	5	2	1
-53	95	0	0	0	1	1	1	4	8	1	3	2	2	6	8	13	22	18	3	2	0	0
-52	98	0	0	1	1	0	2	4	11	1	1	7	2	2	5	15	22	11	7	5	1	0
-51	73	0	1	0	0	0	1	1	6	1	2	1	4	4	5	18	17	9	3	0	0	0
-50	98	0	0	1	1	0	0	2	3	6	0	2	1	3	5	11	19	29	10	4	1	0
-49	91	0	0	1	1	3	2	5	4	0	2	1	3	5	6	12	18	19	4	3	2	0
-48	110	2	0	0	0	0	1	1	6	2	4	3	4	3	5	19	28	19	10	1	0	2
-47	102	0	0	0	0	1	3	5	3	7	3	1	5	2	1	15	23	20	13	0	0	0
-46	109	0	0	1	2	1	1	7	3	1	2	3	2	3	9	20	21	18	12	1	1	1
-45	102	0	0	0	0	2	0	0	2	6	2	1	3	5	4	18	25	13	15	3	2	1
-44	118	1	0	1	2	2	1	4	8	3	6	3	1	2	9	15	29	18	9	3	1	0
-43	125	0	1	1	1	3	2	4	7	4	2	3	3	5	8	17	31	26	6	1	0	0
-42	93	0	1	1	1	0	2	6	6	2	3	3	2	2	6	13	19	19	5	2	0	0
-41	126	0	0	1	0	0	2	4	4	3	2	4	6	5	12	16	23	27	15	2	0	0
-40	124	0	2	0	0	1	6	6	8	4	4	2	3	4	8	16	26	21	8	4	1	0
-39	126	0	0	0	2	3	2	3	3	1	5	3	4	6	10	15	27	28	11	2	0	1
-38	176	0	0	0	0	0	4	6	9	3	6	4	4	6	11	30	42	34	16	0	1	0
-37	135	0	0	0	2	0	2	7	5	3	2	1	4	5	10	22	36	19	14	2	1	0
-36	128	1	0	1	3	2	2	4	5	5	3	6	4	5	3	20	26	25	10	1	1	1
-35	156	1	0	1	0	0	3	9	11	6	2	1	6	8	7	22	38	29	8	4	0	0
-34	133	0	1	0	0	1	1	0	4	1	2	4	3	8	10	23	25	37	9	2	1	1
-33	123	0	0	1	1	0	1	2	3	6	4	6	7	3	6	15	21	33	10	2	1	1
-32	142	0	0	2	2	1	3	2	7	7	3	4	8	1	12	19	40	20	8	3	0	0
-31	119	0	0	0	1	0	3	6	5	3	5	5	3	6	7	19	29	19	6	1	1	0
-30	109	0	0	0	2	1	1	3	3	3	3	3	2	4	10	20	27	19	4	3	1	0
-29	128	0	0	1	1	3	2	5	7	4	3	1	4	4	13	21	25	18	9	6	0	1
-28	149	0	0	0	1	2	2	2	5	0	3	1	3	6	15	25	24	31	24	5	0	0
-27	132	0	0	0	2	1	2	2	3	2	3	4	4	6	9	10	30	38	11	5	0	0
-26	160	0	0	0	2	0	3	4	9	3	6	2	12	4	9	27	37	19	17	5	1	0
-25	142	0	0	0	1	0	2	1	5	6	1	5	3	10	5	26	35	29	10	2	1	0
-24	131	0	2	0	0	2	3	6	2	2	2	3	2	7	8	22	29	31	9	0	1	0
-23	151	0	0	0	2	0	1	3	2	2	1	1	4	7	13	31	33	38	9	2	0	2
-22	118	0	0	0	2	3	2	1	3	6	2	2	4	3	9	24	24	24	8	1	0	0
-21	122	1	5	1	0	0	2	5	6	3	4	3	2	11	8	17	29	13	9	3	0	0
-20	137	0	0	2	2	1	4	2	5	7	2	5	6	7	10	26	27	21	9	0	0	1
-19	153	0	0	0	0	2	1	8	10	7	4	5	3	4	9	27	32	25	14	1	1	0
-18	97	0	0	0	1	1	1	0	4	3	4	2	3	6	11	15	24	13	8	1	0	0
-17	152	0	0	0	2	0	0	3	9	2	3	6	4	3	5	21	46	33	11	3	0	1
-16	139	0	0	0	1	1	2	6	6	4	4	3	4	3	4	23	38	29	8	2	1	0
-15	156	0	0	0	1	3	2	8	5	3	5	6	4	3	9	27	31	24	17	5	2	1
-14	298	0	0	0	1	2	5	7	19	6	1	5	5	5	16	47	64	63	32	13	4	3
-13	771	0	0	1	3	16	21	47	43	21	12	10	17	30	27	81	177	150	85	19	10	1
-12	2051	1	0	5	20	31	67	72	73	43	33	34	44	64	166	424	596	307	55	9	3	4
-11	385	1	1	4	4	11	5	16	13	11	4	6	9	26	48	73	73	43	26	10	0	1
-10	594	0	2	2	2	6	5	19	23	17	15	9	23	42	62	58	107	126	54	16	4	2
-9	1155	0	1	4	4	8	13	52	57	32	25	27	43	54	77	199	287	199	58	12	2	1
-8	291	0	0	0	1	1	5	9	5	5	9	24	22	21	36	37	65	32	14	3	2	0
-7	458	0	0	2	1	5	10	18	14	14	11	16	14	19	29	64	80	109	40	8	2	2
-6	739	0	1	0	2	4	9	24	36	21	15	20	18	26	52	122	206	129	44	7	3	0
-5	252	0	0	0	0	2	8	7	18	16	10	11	12	8	14	38	37	37	27	6	1	0
-4	474	0	0	0	1	4	8	18	24	17	20	11	9	20	20	36	82	104	81	16	3	0
-3	877	0	0	1	3	7	21	40	45	25	22	27	22	31	81	196	217	115	20	4	0	0
-2	219	0	0	1	2	3	11	5	15	5	8	5	13	7	20	32	40	25	17	9	1	0
-1	364	0	1	1	4	5	5	16	17	13	14	6	6	17	19	29	67	84	43	15	2	0
0	1404	2	2	16	19	12	32	51	44	17	18	28	51	62	108	401	335	153	39	11	2	1
1	313	0	0	4	5	5	3	10	14	10	10	8	9	14	23	33	47	68	34	10	6	0
2	62	0	0	1	0	3	0	2	2	4	1	2	5	3	4	11	9	8	5	1	0	1
3	632	0	0	4	3	3	8	34	23	15	11	16	13	27	62	114	172	91	30	5	1	0
4	208	0	0	3	3	5	7	10	3	9	5	9	6	13	18	28	42	32	8	5	2	0
5	324	1	1	0	2	2	4	8	11	11	7	8	12	9	20	43	52	73	44	13	3	0
6	499	0	0	0	4	4	3	17	24	11	12	14	9	28	29	94	128	83	34	4	1	0
7	210	0	1	1	2	2	3	9	9	12	12	7	8	11	23	33	32	29	11	5	0	0
8	279	0	0	0	3	1	7	3	16	14	3	11	9	7	17	36	50	60	31	8	3	0
9	582	1	1	1	4	3	8	24	19	4	6	10	14	14	42	114	181	96	34	4	2	0
10	166	1	0	0	2	6	4	5	7	6	1	9	10	12	14	22	28	28	8	2	1	0
11	297	0	0	1	1	3	3	3	11	9	9	5	15	14	16	25	70	71	32	7	2	0
12	527	0	0	2	2	4	8	19	21	14	10	4	12	21	30	103	152	95	22	5	2	1
13	164	0	1	2	0	2	1	10	9	4	2	5	4	8	21	26	26	23	13	7	0	0
14	209	0	0	0	2	3	7	6	9	3	5	4	5	11	21	22	51	36	15	8	1	0
15	481	0	0	0	3	6	7	20	26	13	7	8	20	22	31	96	112	84	21	3	2	0
16	139	0	0	0	0	5	5	6	5	7	3	3	7	9	9	21	28	17	11	3	0	0
17	211	0	0	0	4	0	1	7	8	7	6	4	5	10	13	18	50	52	22	3	1	0
18	455	1	0	0	0	0	4	18	15	14	5	5	18	14	36	84	135	83	16	6	0	1
19	166	0	0	2	0	5	6	5	5	5	1	1	3	6	15	33	36	33	7	3	0	0
20	187	0	1	0	3	2	2	5	10	7	2	1	3	4	11	22	37	50	16	9	1	1
21	424	0	0	1	2	4	5	10	17	4	8	7	8	14	36	96	109	80	19	3	1	0
22	217	0	5	8	51	5	4	5	8	10	1	3	5	6	12	26	35	22	8	2	1	0
23	210	0	0	0	0	1	0	10	12	7	10	1	6	4	17	28	43	45	22	2	1	1
24	445	0	0	5	1	2	8	12	13	13	8	10	9	16	20	80	120	84	37	4	3	0
25	169	1	0	1	4	2	3	3	5	6	4	5	3	5	12	18	40	27	16	12	2	0
26	171	1	1	0	1	2	3	7	9	6	6	2	2	5	7	16	34	36	25	6	2	0
27	402	0	0	1	0	0	7	13	18	10	13	5	14	11	26	74	113	77	16	3	1	0
28	125	0	0	1	1	2	5	6	4	5	2	1	1	6	8	23	18	28	12	2	0	0
29	179	0	0	0	1	2	4	3	7	3	4	1	4	6	16	18	41	43	21	4	1	0
30	357	0	0	1	0	2	3	9	15	7	1	8	11	16	19	69	101	63	20	11	1	0
31	135	0	0	2	0	2	3	2	6	2	3	2	7	13	9	26	22	15	18	3	0	0
32	192	0	0	1	0	1	1	1	11	7	6	8	5	8	8	20	41	41	26	4	2	1
33	412	0	0	2	0	3	6	10	17	9	7	9	9	17	25	62	130	64	34	6	2	0
34	149	0	0	1	3	4	2	6	9	6	5	4	9	8	9	25	32	18	5	3	0	0
35	177	0	0	0	1	0	3	5	9	2	6	4	5	10	8	14	41	38	23	6	2	0
36	405	0	0	1	0	1	4	11	16	11	5	4	11	17	33	76	100	82	28	5	0	0
37	137	0	0	1	1	3	6	6	2	3	2	2	8	3	17	27	21	19	13	2	1	0
38	148	0	0	0	1	1	1	3	1	6	5	4	2	2	6	17	32	33	24	7	0	3
39	395	0	0	0	1	3	6	12	6	17	6	10	5	14	39	72	115	63	21	3	2	0
40	136	0	0	2	1	1	4	3	6	1	5	3	4	6	14	22	27	21	13	3	0	0
41	196	0	1	0	0	1	4	4	7	4	5	3	3	9	9	14	40	50	28	9	4	1
42	440	1	0	0	0	4	2	5	23	18	10	4	15	15	26	88	118	78	28	3	2	0
43	84	0	0	3	1	3	4	2	3	2	2	6	2	4	8	16	4	14	8	1	1	0
44	179	0	0	0	1	1	4	6	8	4	4	3	2	14	7	12	40	32	28	12	0	1
45	411	0	1	0	3	4	4	11	20	8	7	9	6	25	20	68	117	81	23	2	2	0
46	109	0	0	3	2	2	2	4	1	4	5	3	4	4	8	12	19	20	9	5	1	1
47	164	0	0	0	0	4	1	0	8	9	2	1	3	8	9	11	38	44	21	4	1	0
48	381	0	0	1	2	3	6	11	18	6	3	6	14	20	27	56	103	68	29	5	2	1
49	115	0	0	1	2	0	2	1	3	7	4	4	7	3	14	14	21	20	8	3	1	0
50	202	0	0	1	2	0	2	4	5	13	4	7	8	8	9	17	40	42	30	8	2	0
51	487	0	0	0	1	4	2	14	24	15	7	5	12	11	32	82	153	95	27	2	1	0
52	136	0	0	1	0	2	6	4	2	7	3	7	7	2	15	22	22	13	20	3	0	0
53	172	0	0	1	0	1	2	4	7	3	1	6	4	5	7	16	34	47	27	5	1	1
54	423	1	0	2	3	1	7	11	19	13	5	7	8	11	31	79	136	68	20	0	0	1
55	138	0	0	6	2	1	0	5	11	6	7	4	4	6	15	15	30	13	10	3	0	0
56	171	0	0	1	2	1	4	5	5	4	6	3	3	5	9	11	33	45	28	4	1	1
57	401	0	0	0	2	4	3	14	14	16	7	10	7	8	22	74	114	64	30	9	1	2
58	98	0	0	0	2	2	2	1	3	3	3	6	4	5	9	18	17	13	6	3	0	1
59	193	0	0	1	0	1	3	2	6	2	6	1	9	9	11	12	52	47	25	5	1	0
60	434	0	0	0	2	3	10	16	16	10	8	9	12	13	31	83	110	84	24	2	1	0
61	108	0	0	0	3	0	2	6	4	3	1	3	2	4	6	18	17	21	12	5	1	0
62	170	0	0	0	2	2	2	3	9	3	3	5	8	3	12	14	30	33	32	8	0	1
63	385	0	0	0	3	1	2	11	23	11	10	13	14	13	26	63	107	68	14	5	0	1
64	136	0	0	0	3	2	3	3	6	2	3	3	7	11	15	16	28	25	9	0	0	0
65	175	0	0	0	1	3	0	1	2	8	2	6	1	9	4	16	44	43	27	6	2	0
66	397	0	0	0	1	2	4	14	13	14	7	8	11	19	35	67	107	77	13	5	0	0
67	104	0	0	1	1	2	3	5	4	3	3	4	4	5	6	21	13	20	6	2	1	0
68	141	0	0	0	2	1	0	3	5	7	5	3	2	4	9	18	32	31	12	5	1	1
69	432	0	0	0	0	1	8	14	14	9	9	6	14	14	38	76	111	80	29	5	3	1
70	102	0	0	2	1	1	1	8	6	8	2	3	6	4	4	15	18	15	6	2	0	0
71	142	0	0	0	0	2	0	3	4	3	6	3	2	8	9	10	32	34	18	6	2	0
72	428	0	0	0	1	3	3	16	14	13	4	10	19	12	24	109	105	77	15	3	0	0
73	150	0	0	4	5	5	3	5	9	8	2	3	3	7	10	20	26	19	16	4	1	0
74	197	0	0	1	2	3	0	5	10	11	8	0	3	4	14	18	36	44	25	12	1	0
75	386	0	0	1	1	1	5	12	8	13	5	9	10	9	34	80	115	64	15	4	0	0
76	103	0	0	0	0	7	5	5	8	4	1	2	4	5	9	12	17	13	8	1	2	0
77	196	0	0	0	2	1	5	9	8	6	3	2	6	5	13	16	34	48	26	7	3	2
78	534	0	0	0	2	2	6	19	21	12	8	11	14	8	30	108	169	89	32	3	0	0
79	85	0	0	0	0	1	5	3	0	0	1	3	3	6	6	19	13	11	9	4	1	0
80	163	0	0	0	0	2	4	5	5	8	1	2	4	8	5	10	37	38	28	6	0	0
81	387	0	0	1	3	2	3	11	14	9	7	5	12	8	23	76	120	67	19	4	2	1
82	93	0	0	1	1	2	2	1	3	1	2	4	6	1	10	13	13	22	7	3	1	0
83	162	0	0	0	0	0	2	3	12	0	0	1	1	4	11	10	41	50	24	2	1	0
84	348	0	0	0	0	3	3	15	10	7	5	5	10	9	19	80	99	60	20	2	0	1
85	103	0	0	0	1	3	4	0	7	7	2	4	6	6	15	14	17	8	5	4	0	0
86	166	0	1	0	1	1	0	4	4	5	4	5	4	7	12	23	22	38	28	6	0	1
87	435	1	0	0	2	7	6	12	15	9	7	3	10	11	30	86	119	87	26	3	1	0
88	88	0	0	1	1	3	2	1	4	3	3	2	3	2	9	18	14	9	8	3	1	1
89	157	0	0	0	1	1	1	5	7	8	5	3	3	4	7	16	31	34	22	5	3	1
90	399	0	0	2	1	1	3	13	13	8	15	9	12	10	23	77	114	69	25	3	1	0
91	98	0	0	0	0	3	3	4	4	5	2	1	4	4	14	14	10	16	8	5	1	0
92	165	0	0	0	1	3	1	5	2	3	6	1	2	5	11	22	21	42	32	3	5	0
93	424	0	0	1	3	2	3	10	16	10	6	3	4	16	28	96	126	71	26	3	0	0
94	94	0	0	1	0	3	6	3	6	2	3	2	6	7	7	13	10	14	8	3	0	0
95	164	0	0	1	2	1	1	7	4	4	5	6	4	3	15	8	38	32	25	7	1	0
96	412	0	0	1	2	1	3	18	22	9	10	3	12	13	28	58	114	83	26	7	2	0
97	77	0	3	0	0	3	1	2	0	3	2	5	2	5	5	12	17	7	9	1	0	0
98	186	0	0	0	0	0	0	2	6	5	7	1	3	10	6	14	35	53	31	10	2	1
99	472	0	1	0	1	0	5	13	15	7	7	9	7	19	37	79	159	77	33	2	1	0
100	96	0	0	2	0	2	2	4	2	1	3	4	4	5	9	19	19	12	3	4	0	1
101	188	0	0	0	1	3	2	3	5	8	6	4	3	6	12	16	25	56	30	7	1	0
102	390	0	0	0	0	1	4	12	13	10	10	5	11	15	24	78	105	64	27	7	2	2
103	109	0	1	0	1	2	5	4	4	1	2	7	5	4	13	18	14	12	13	2	1	0
104	144	1	0	0	1	2	0	4	5	2	2	2	4	10	8	10	33	34	19	5	2	0
105	405	0	0	0	2	0	9	10	13	8	4	9	7	16	23	68	120	77	33	2	4	0
106	73	0	0	0	2	1	2	6	8	1	3	4	2	2	4	7	9	9	12	1	0	0
107	155	0	0	0	0	2	1	3	7	9	2	1	3	6	14	8	36	30	21	9	2	1
108	428	0	1	3	5	1	3	9	21	10	6	8	6	8	27	81	127	75	35	0	2	0
109	107	0	0	1	0	1	5	5	4	7	0	3	2	6	9	16	17	16	10	3	1	1
110	168	0	0	0	0	1	3	1	5	5	4	4	1	5	13	7	43	48	21	6	1	0
111	419	1	0	3	0	1	7	15	17	11	10	8	9	9	31	80	113	76	20	6	2	0
112	90	0	0	0	1	1	0	4	5	3	2	2	4	3	11	14	17	11	8	3	1	0
113	142	1	0	0	1	1	4	1	4	2	3	2	2	6	8	15	30	29	18	9	3	3
114	364	1	1	0	0	1	4	15	11	8	12	5	10	14	27	69	93	67	18	7	0	1
115	79	0	0	0	0	0	3	2	3	7	1	4	4	4	9	6	17	10	6	2	1	0
116	196	0	0	0	0	2	1	3	9	8	5	2	3	6	12	14	41	46	32	9	2	1
117	389	0	0	3	2	1	3	3	18	8	6	3	6	14	20	91	106	81	22	1	1	0
118	77	0	0	1	0	1	1	3	2	3	4	5	2	3	10	18	7	7	9	0	1	0
119	169	0	0	0	1	0	1	1	4	3	5	3	6	5	11	13	40	41	33	2	0	0
120	374	1	0	2	2	0	4	5	12	8	4	3	6	11	31	74	110	73	21	5	1	1
121	77	0	0	1	8	4	2	0	2	2	1	4	2	3	6	11	9	11	9	1	1	0
122	145	0	0	0	1	1	3	2	5	5	7	5	0	5	5	12	32	35	15	9	2	1
123	347	0	0	0	2	3	2	5	15	6	1	6	8	6	26	85	96	60	21	5	0	0
124	73	0	0	1	1	2	3	5	1	2	1	5	1	3	12	8	11	7	8	2	0	0
125	173	2	2	0	0	0	0	0	3	8	3	2	6	4	5	20	44	46	19	5	2	2
126	361	0	0	1	1	0	0	13	16	6	7	8	8	8	21	69	99	77	19	5	2	1
127	63	0	0	1	0	2	3	2	2	3	1	3	2	5	7	9	7	4	9	3	0	0
128	136	0	0	1	0	1	2	2	6	4	5	7	2	6	10	11	30	32	12	3	1	1
129	303	1	1	0	4	1	2	13	14	7	6	9	6	13	16	53	86	60	8	1	2	0
130	72	0	0	2	0	2	2	1	6	5	2	3	6	5	6	6	10	5	8	2	1	0
131	145	0	2	0	0	0	1	4	7	9	0	1	2	4	10	5	29	47	21	3	0	0
132	343	1	0	1	0	2	3	14	15	6	2	6	7	13	23	78	104	44	19	5	0	0
133	86	0	0	0	1	2	4	2	5	2	2	3	2	1	8	13	12	9	14	6	0	0
134	139	0	0	0	0	2	2	1	5	3	4	2	3	8	12	8	29	38	18	3	1	0
135	399	0	0	2	6	1	1	11	11	5	4	14	10	10	21	77	121	82	18	3	1	1
136	65	0	0	0	0	3	0	2	4	3	6	3	3	3	9	7	7	8	6	0	1	0
137	199	0	0	1	0	2	5	3	11	15	3	6	3	8	9	15	35	45	29	7	2	0
138	413	0	3	1	2	1	3	13	17	12	3	11	6	11	25	87	125	64	29	0	0	0
139	81	0	1	0	2	1	1	1	2	3	4	4	7	4	4	13	9	17	3	4	1	0
140	180	0	0	1	3	3	1	2	6	3	0	2	7	9	5	16	32	50	26	12	1	1
141	486	0	0	1	2	2	3	12	22	19	6	8	7	14	20	93	136	115	18	6	2	0
142	73	1	0	1	3	1	1	6	1	1	2	4	4	2	11	10	13	9	3	0	0	0
143	163	0	0	2	3	1	0	2	7	4	5	6	3	2	8	16	41	30	27	6	0	0
144	405	0	0	0	0	1	2	3	11	10	6	2	17	18	33	75	129	70	21	6	1	0
145	67	0	0	1	0	0	4	2	1	3	3	2	1	3	5	12	7	17	6	0	0	0
146	136	0	0	0	1	0	4	0	7	5	5	2	4	5	6	9	40	29	14	4	1	0
147	383	0	1	1	0	1	2	7	11	9	4	6	7	7	30	77	113	81	21	3	2	0
148	99	0	1	1	1	2	3	3	1	4	2	2	7	3	8	10	13	17	12	8	1	0
149	164	0	0	0	0	0	2	1	4	2	3	5	2	8	8	14	36	41	31	5	2	0
150	363	0	0	0	1	4	1	9	14	7	3	4	6	13	33	78	96	71	18	4	1	0
151	78	0	1	0	3	0	1	1	2	4	2	2	5	5	4	13	11	11	8	4	1	0
152	147	0	0	0	1	1	2	1	7	7	3	5	0	4	5	8	27	33	29	10	3	1
153	354	0	1	0	2	3	3	5	14	8	7	7	8	13	22	72	105	60	22	2	0	0
154	76	0	0	2	0	1	3	3	2	2	1	2	2	5	6	11	14	11	9	1	0	1
155	157	0	0	0	2	1	1	2	5	8	3	4	2	2	4	14	28	48	23	8	1	1
156	310	0	0	1	1	1	2	11	10	7	7	3	9	9	20	71	94	46	11	5	2	0
157	53	0	0	0	0	1	0	3	2	4	2	0	0	4	4	9	6	7	7	4	0	0
158	144	0	0	1	1	3	0	2	4	5	3	3	2	1	7	10	31	45	20	5	0	1
159	321	0	0	1	2	0	4	10	11	10	8	3	7	9	21	47	90	74	23	1	0	0
160	66	0	0	0	2	0	0	1	3	3	1	1	5	8	7	6	9	9	7	3	1	0
161	147	0	0	1	2	2	1	1	3	5	4	3	5	7	6	5	27	35	35	4	0	1
162	385	0	0	1	6	0	9	8	15	9	5	6	3	4	27	78	114	75	19	5	1	0
163	73	0	0	1	1	0	3	4	3	2	3	2	2	4	6	12	14	8	2	4	0	2
164	145	0	0	0	0	3	2	3	6	4	2	1	3	6	13	11	25	42	17	7	0	0
165	338	0	0	1	0	1	3	8	12	13	2	2	5	12	20	70	112	59	13	4	0	1
166	84	0	0	0	2	0	2	5	1	1	2	4	2	4	8	12	11	16	13	1	0	0
167	150	0	1	0	0	1	1	2	4	10	4	6	3	3	4	6	31	39	27	7	1	0
168	389	0	0	0	1	3	3	12	14	12	4	2	9	6	24	94	110	76	18	1	0	0
169	56	1	0	0	0	2	1	1	0	1	1	2	2	2	7	10	8	10	5	1	2	0
170	149	0	1	0	1	1	0	5	7	7	1	5	2	9	4	11	33	40	17	2	3	0
171	323	0	0	0	0	1	1	13	11	5	6	7	7	6	25	64	103	55	15	3	1	0
172	79	0	0	0	0	0	2	4	3	6	1	1	3	2	6	6	11	13	13	6	2	0
173	179	0	0	0	1	0	1	4	8	10	0	4	5	3	6	11	47	46	25	7	1	0
174	397	0	0	2	1	1	1	12	14	7	10	5	10	12	23	104	108	63	18	6	0	0
175	72	0	0	2	1	2	0	1	2	3	2	3	6	5	5	13	10	11	5	1	0	0
176	149	0	0	0	1	0	1	1	6	5	4	3	7	8	8	8	27	38	23	7	1	1
177	311	1	0	0	2	2	1	10	10	9	9	8	14	10	19	65	89	44	17	0	1	0
178	62	0	0	0	0	1	3	0	3	2	2	7	2	4	4	11	11	6	6	0	0	0
179	105	0	0	1	0	0	0	3	3	4	2	1	4	5	3	7	25	26	17	2	2	0
180	300	0	0	0	1	0	0	11	9	7	6	8	14	8	25	60	85	53	10	2	0	1
181	58	0	0	0	3	3	2	1	3	2	0	2	3	6	5	8	5	7	6	2	0	0
182	121	0	0	0	0	1	1	2	9	3	3	3	4	7	5	6	21	34	12	7	2	1
183	298	0	0	0	1	0	1	6	11	5	4	3	6	7	21	59	88	64	16	4	2	0
184	44	0	0	0	0	1	2	1	2	2	2	3	3	2	7	4	7	7	1	0	0	0
185	133	0	0	0	0	3	2	1	4	2	5	0	3	4	9	10	24	30	27	7	2	0
186	331	1	0	2	0	2	0	6	15	5	1	5	5	4	24	74	86	75	22	2	0	2
187	46	0	0	1	0	0	0	0	1	1	0	3	0	3	5	7	8	6	9	2	0	0
188	120	0	0	0	0	0	1	4	3	3	0	3	2	7	6	8	25	34	13	9	1	1
189	284	0	0	0	0	2	4	9	13	8	0	6	6	7	23	71	70	53	10	1	1	0
190	60	0	0	0	1	1	1	3	2	3	0	1	2	8	8	8	6	9	5	1	0	1
191	117	0	0	1	0	0	1	2	5	5	3	3	1	4	7	10	23	28	18	6	0	0
192	285	0	0	0	1	0	1	7	12	6	1	7	6	7	17	61	100	42	13	3	1	0
193	61	0	0	0	0	0	1	3	3	5	2	4	3	1	5	8	8	9	7	2	0	0
194	114	0	0	0	0	0	1	3	7	2	6	1	4	2	3	7	20	28	24	6	0	0
195	311	0	0	1	0	0	6	8	18	7	4	9	8	7	14	46	82	75	21	4	1	0
196	59	0	0	0	1	2	3	1	0	3	1	1	3	4	4	6	9	7	10	4	0	0
197	107	0	0	2	1	0	0	3	1	6	5	4	0	2	8	6	15	29	19	5	0	1
198	263	0	0	1	1	1	3	3	7	3	3	3	8	3	16	64	58	67	19	2	1	0
199	64	1	0	2	0	2	5	2	1	3	5	2	4	3	10	8	7	6	2	1	0	0
200	199	0	0	1	0	0	3	3	12	8	5	3	3	9	5	13	54	41	22	15	2	0
201	286	0	3	1	0	0	0	11	15	8	2	3	4	8	25	61	82	46	15	1	1	0
202	50	0	0	1	1	0	0	1	3	5	2	5	2	4	8	3	6	6	2	1	0	0
203	122	0	0	0	1	0	2	0	1	6	0	8	1	3	8	6	30	36	17	3	0	0
204	296	0	0	0	3	2	2	5	18	3	4	7	7	9	21	47	89	56	21	1	1	0
205	47	0	0	0	2	1	3	2	1	4	2	0	2	0	2	4	6	9	9	0	0	0
206	108	0	0	0	2	0	1	3	7	5	2	0	5	3	4	9	23	24	11	7	2	0
207	283	0	0	1	0	2	0	2	16	7	3	8	11	6	16	72	77	42	16	4	0	0
208	58	0	0	1	0	2	3	1	3	3	0	3	2	3	16	7	5	3	3	2	1	0
209	90	0	0	0	0	2	0	2	6	2	1	0	0	7	6	6	13	25	15	4	1	0
210	268	0	0	1	0	0	1	3	10	3	1	6	3	12	26	55	84	42	16	3	2	0
211	56	0	0	0	1	0	0	1	2	4	2	3	5	3	4	2	3	14	9	1	1	1
212	99	0	0	0	1	1	2	1	3	3	4	2	2	2	3	6	23	27	10	8	1	0
213	266	0	0	0	1	1	3	5	14	8	3	4	6	6	17	51	80	43	19	5	0	0
214	43	0	0	0	0	0	3	4	1	5	1	0	2	2	5	5	4	6	5	0	0	0
215	121	0	0	0	2	0	0	0	4	5	1	0	1	3	10	12	22	34	25	2	0	0
216	221	0	0	0	1	0	1	3	7	3	4	5	6	8	13	52	61	41	12	3	1	0
217	41	0	1	0	2	1	1	3	2	2	2	3	3	1	3	4	1	7	4	1	0	0
218	91	0	0	0	0	0	2	3	7	3	3	3	3	3	5	6	17	20	13	3	0	0
219	268	0	0	0	1	0	3	6	10	6	6	2	4	9	22	63	73	45	14	3	1	0
220	36	0	0	0	1	1	1	1	1	4	2	0	1	3	6	2	3	6	4	0	0	0
221	121	0	0	0	0	0	2	1	2	6	1	4	2	1	6	11	21	41	13	9	1	0
222	331	0	0	0	0	2	0	5	14	6	2	5	4	12	22	74	104	55	23	2	0	1
223	51	0	0	0	1	1	3	1	1	1	0	1	2	2	5	3	1	19	9	1	0	0
224	101	1	0	0	1	1	1	0	4	4	4	0	5	8	6	6	24	22	11	3	0	0
225	309	0	0	3	1	0	2	8	12	4	4	5	3	6	20	54	85	68	29	5	0	0
226	48	0	0	0	0	1	1	1	1	2	1	3	2	2	4	8	3	9	7	2	1	0
227	87	0	0	1	2	0	0	1	2	4	0	3	2	4	10	4	22	17	13	1	1	0
228	227	0	0	0	0	4	5	4	8	7	2	5	5	2	15	35	71	44	16	3	1	0
229	42	0	0	1	1	0	3	0	0	2	1	2	4	2	3	8	6	4	3	1	1	0
230	104	0	0	0	0	2	1	3	5	3	1	1	0	4	5	10	19	29	14	7	0	0
231	253	0	0	0	0	0	2	3	10	7	3	5	9	9	15	51	67	61	9	2	0	0
232	37	0	0	0	0	0	1	1	0	2	2	0	3	1	6	4	6	2	5	3	0	1
233	95	0	0	0	0	0	1	1	6	2	3	1	2	3	7	9	21	23	13	3	0	0
234	302	0	0	0	1	0	1	10	13	13	5	6	6	13	21	55	75	65	15	3	0	0
235	45	0	0	0	1	1	2	0	0	0	0	3	4	5	7	6	5	5	5	0	0	1
236	97	0	1	0	0	2	2	2	7	4	2	1	3	4	3	6	18	18	19	4	1	0
237	258	0	0	0	1	1	1	9	14	11	5	6	6	5	18	47	68	44	17	4	1	0
238	36	0	0	0	0	1	0	2	2	3	0	2	1	2	5	6	4	1	6	1	0	0
239	82	0	0	0	0	0	2	2	2	3	2	1	1	8	1	4	19	23	11	3	0	0
240	218	0	0	0	1	2	0	7	6	6	1	1	10	5	14	31	75	45	9	2	3	0
241	39	0	1	0	2	0	0	3	0	3	1	1	2	4	4	10	3	3	2	0	0	0
242	111	0	0	1	1	0	3	0	6	7	2	2	1	1	8	10	18	21	23	5	1	1
243	207	0	0	1	0	0	1	11	8	6	3	1	6	4	12	45	54	39	14	2	0	0
244	44	0	0	0	0	0	4	2	1	3	3	1	2	3	4	4	4	8	4	1	0	0
245	105	0	0	0	0	1	0	0	5	4	5	4	1	1	4	10	25	22	17	4	2	0
246	210	0	0	1	0	0	2	3	10	3	4	7	6	10	14	50	53	38	7	2	0	0
247	49	0	0	0	1	2	2	1	2	3	4	1	4	1	1	4	6	8	7	2	0	0
248	122	0	0	0	0	0	1	1	6	3	1	2	0	5	8	14	24	28	24	5	0	0
249	204	0	0	0	0	0	5	4	14	6	2	5	5	3	13	44	44	46	11	1	0	1
250	38	0	1	0	1	0	3	2	5	0	1	0	1	1	3	4	6	4	4	1	1	0
251	95	0	0	0	0	0	0	1	3	3	4	1	1	5	4	8	19	28	10	5	3	0
252	279	0	0	1	0	0	5	5	10	5	3	4	5	6	21	69	90	41	14	0	0	0
253	38	1	0	1	0	2	0	0	0	1	1	3	5	2	3	7	2	4	6	0	0	0
254	83	0	0	0	1	1	0	2	2	4	2	2	3	3	1	5	16	21	16	4	0	0
255	217	0	0	0	0	0	2	5	7	3	2	5	4	7	18	49	63	38	10	4	0	0
256	61	0	0	0	2	1	1	4	16	5	3	1	2	4	4	6	3	5	4	0	0	0
257	113	0	0	0	0	0	0	1	9	3	4	3	5	5	10	5	24	25	17	2	0	0
258	174	0	0	0	0	1	3	3	9	4	1	1	9	5	7	35	51	37	5	2	1	0
259	41	0	2	0	0	0	3	1	3	2	1	0	2	4	7	6	3	6	0	1	0	0
260	86	1	0	0	0	0	0	0	2	2	2	3	6	5	7	4	18	26	8	2	0	0
261	186	0	0	0	1	0	2	6	3	5	1	3	6	9	10	37	53	37	10	1	1	1
262	41	0	0	0	0	1	1	3	0	2	0	0	2	3	10	6	5	4	4	0	0	0
263	81	0	0	0	0	1	0	0	2	2	0	0	1	7	4	4	14	28	7	10	1	0
264	204	0	0	1	1	0	0	10	8	6	5	4	3	4	17	29	64	42	6	4	0	0
265	25	0	0	0	0	0	0	2	1	1	1	0	1	1	6	4	3	2	2	0	1	0
266	97	0	0	0	1	2	1	1	6	3	1	1	0	4	2	5	17	28	18	5	2	0
267	255	0	0	0	2	1	4	10	5	3	2	5	9	7	13	52	71	52	14	4	1	0
268	43	0	0	0	0	2	1	1	1	2	1	3	3	3	1	5	3	14	2	1	0	0
269	77	0	0	0	0	2	1	1	1	4	1	3	2	1	3	7	13	24	10	4	0	0
270	222	0	0	0	1	2	1	8	9	5	3	1	5	6	15	44	69	39	10	4	0	0
271	38	0	0	0	0	0	2	2	1	0	1	1	1	1	4	0	5	11	5	3	0	1
272	90	0	0	0	1	0	0	0	3	0	2	1	2	3	3	7	22	29	13	2	2	0
273	262	0	0	1	1	0	2	3	8	4	2	6	8	4	18	63	81	42	15	3	1	0
274	35	0	0	1	1	0	0	2	1	1	1	1	2	1	5	8	1	6	4	0	0	0
275	97	0	0	0	1	0	6	1	5	6	1	1	4	5	2	7	17	18	14	7	2	0
276	222	0	0	0	0	2	0	2	8	2	3	4	11	6	10	34	55	53	28	3	1	0
277	44	0	0	0	0	1	3	0	3	4	0	0	2	4	3	4	4	6	4	5	1	0
278	104	0	0	3	1	0	1	1	8	4	2	3	0	2	4	8	33	15	13	4	2	0
279	335	0	0	0	0	0	1	4	12	7	3	0	2	4	15	60	135	66	19	5	2	0
280	52	1	0	0	0	0	1	1	1	2	0	2	4	1	8	11	7	6	4	3	0	0
281	92	0	1	0	1	1	1	1	0	6	3	0	4	5	3	12	18	22	7	6	1	0
282	220	0	0	1	0	2	4	9	10	7	4	2	2	9	17	39	62	39	13	0	0	0
283	37	0	0	0	1	0	1	2	0	3	0	3	2	3	0	7	5	4	6	0	0	0
284	92	1	0	0	0	0	1	1	6	2	6	2	4	6	6	3	21	15	16	2	0	0
285	294	1	0	0	2	0	3	8	21	7	4	6	6	12	11	51	83	60	14	5	0	0
286	50	0	0	0	2	0	2	4	4	4	0	0	1	6	7	3	6	7	2	2	0	0
287	91	0	0	0	2	2	1	1	6	3	3	2	2	3	6	7	14	19	15	4	0	1
288	256	0	0	0	3	1	4	6	12	6	4	5	6	8	16	51	70	47	13	4	0	0
289	43	0	0	0	0	0	1	2	2	1	1	4	2	1	6	7	4	7	2	3	0	0
290	70	0	0	1	0	0	1	2	3	4	1	1	4	3	5	2	11	15	14	3	0	0
291	214	0	0	0	0	0	3	7	8	1	3	1	4	4	21	51	67	33	7	4	0	0
292	30	0	0	1	0	0	0	3	1	3	1	1	1	1	3	5	4	3	1	0	2	0
293	87	0	0	0	0	1	1	0	4	2	1	1	0	5	6	6	16	30	8	5	1	0
294	179	0	0	0	1	0	4	7	8	1	3	2	12	5	12	38	42	34	10	0	0	0
295	51	1	1	1	1	0	2	3	1	2	2	6	2	2	3	8	8	5	2	1	0	0
296	86	2	0	0	1	0	0	3	1	2	2	5	0	3	8	10	16	15	10	5	3	0
297	170	0	0	0	1	1	1	8	4	8	4	4	5	6	11	38	50	21	6	2	0	0
298	40	0	0	0	0	1	3	0	0	2	1	1	3	0	4	7	2	7	5	3	1	0
299	84	0	0	1	2	1	0	2	4	2	1	2	2	8	4	7	8	17	18	5	0	0
300	211	0	0	0	1	0	3	7	8	3	3	7	4	5	9	29	74	43	13	2	0	0
