# Supplementary material for: dCas13-mediated translational repression for accurate gene silencing in mammalian cells
Source: Nat Commun. 2024 Mar 11;15:2205. doi: 10.1038/s41467-024-46412-7 (PMC10928199; doi:10.1038/s41467-024-46412-7)
Supplement: Supplementary file 6 — Source Data [file 41467_2024_46412_MOESM6_ESM.zip › Source Data/SupplementaryFigure2e_dCas13.csv]

Sample	Rep1	Rep2	Rep3	Average	Stdev
Control	1.14054	0.995408	0.864056	1	0.138297
Rluc AUG4	0.72364	0.644478	0.68641	0.684843	0.0396039
Rluc AUG16	0.382886	0.377699	0.342961	0.367849	0.0217087
Rluc AUG25	0.535414	0.521689	0.51642	0.524508	0.00980589
