# Supplementary material for: dCas13-mediated translational repression for accurate gene silencing in mammalian cells
Source: Nat Commun. 2024 Mar 11;15:2205. doi: 10.1038/s41467-024-46412-7 (PMC10928199; doi:10.1038/s41467-024-46412-7)
Supplement: Supplementary file 6 — Source Data [file 41467_2024_46412_MOESM6_ESM.zip › Source Data/SupplementaryFigure2f_WTCas13.csv]

Sample	Rep1	Rep2	Rep3	Average	Stdev
Control	0.934791	1.11073	0.954481	1	0.0963969
Rluc AUG4	0.141472	0.130205	0.131827	0.134501	0.00609073
Rluc AUG16	0.0732534	0.0778753	0.0702027	0.0737771	0.00386303
Rluc AUG25	0.145825	0.152593	0.127445	0.141954	0.0130132
