# Supplementary material for: dCas13-mediated translational repression for accurate gene silencing in mammalian cells
Source: Nat Commun. 2024 Mar 11;15:2205. doi: 10.1038/s41467-024-46412-7 (PMC10928199; doi:10.1038/s41467-024-46412-7)
Supplement: Supplementary file 6 — Source Data [file 41467_2024_46412_MOESM6_ESM.zip › Source Data/Figure4d_WTCas13.csv]

Sample	Rep1	Rep2	Rep3	Average	Stdev
Control	1.15302	0.994631	0.852349	1	0.150407
IRES GCU #1	0.372483	0.374497	0.429195	0.392058	0.0321769
IRES GCU #2	0.573826	0.453691	0.473154	0.500224	0.0644796
