# Supplementary material for: dCas13-mediated translational repression for accurate gene silencing in mammalian cells
Source: Nat Commun. 2024 Mar 11;15:2205. doi: 10.1038/s41467-024-46412-7 (PMC10928199; doi:10.1038/s41467-024-46412-7)
Supplement: Supplementary file 6 — Source Data [file 41467_2024_46412_MOESM6_ESM.zip › Source Data/Figure3d_Translation_efficiency.csv]

	baseMean	log2FoldChange	lfcSE	stat	pvalue	padj	gene	refseq	description
ENST00000327044.7	1312.21628572881	-0.255378136559668	0.222931790447103	1.3127350942152	0.25190004815231	0.999812735800525	NOC2L	NM_015658	Homo sapiens NOC2 like nucleolar associated transcriptional repressor (NOC2L), mRNA. (from RefSeq NM_015658)
ENST00000428771.6	271.138295160656	-0.939383455863005	0.38778241923202	5.85990885763789	0.0154895960755386	0.999812735800525	HES4	NM_001142467	Homo sapiens hes family bHLH transcription factor 4 (HES4), transcript variant 1, mRNA. (from RefSeq NM_001142467)
ENST00000304952.10	277.017538984273	-0.926638105174593	0.399104146738521	5.3795020748194	0.0203746923146284	0.999812735800525	HES4	NM_021170	Homo sapiens hes family bHLH transcription factor 4 (HES4), transcript variant 2, mRNA. (from RefSeq NM_021170)
ENST00000484667.2	203.289437652006	-1.47135230130759	0.49780435985504	8.68197785699981	0.00321372033089916	0.999812735800525	HES4		The sequence shown here is derived from an Ensembl automatic analysis pipeline and should be considered as preliminary data. (from UniProt D6REB3)
ENST00000379370.7	260.191719657638	-0.232482718780783	0.423405548623805	0.299611273381714	0.584126220101818	0.999812735800525	AGRN	NM_198576	Homo sapiens agrin (AGRN), transcript variant 2, mRNA. (from RefSeq NM_198576)
ENST00000620552.4	226.34680562703	-0.283120725429868	0.43768366401761	0.41637498952106	0.518751418683614	0.999812735800525	AGRN	NM_001305275	Homo sapiens agrin (AGRN), transcript variant 1, mRNA. (from RefSeq NM_001305275)
ENST00000651234.1	225.815476794012	-0.28409860260681	0.43602253569961	0.422438335334391	0.515722863175349	0.999812735800525	AGRN		agrin (from HGNC AGRN)
ENST00000652369.1	237.953155887121	-0.213288111320647	0.435083064210202	0.238913522751119	0.624991929386124	0.999812735800525	AGRN	NM_001364727	Homo sapiens agrin (AGRN), transcript variant 3, mRNA. (from RefSeq NM_001364727)
ENST00000360001.11	372.252718077688	-0.427378357060487	0.321009241849617	1.77715184910129	0.182499452237614	0.999812735800525	SDF4		May regulate calcium-dependent activities in the endoplasmic reticulum lumen or post-ER compartment (By similarity). (from UniProt Q9BRK5)
ENST00000660930.1	302.736139169808	-0.455490187149498	0.346425305977141	1.73486813558831	0.187790383768813	0.999812735800525	SDF4	NM_016547	Homo sapiens stromal cell derived factor 4 (SDF4), transcript variant 1, mRNA. (from RefSeq NM_016547)
ENST00000263741.12	297.358426505023	-0.439492148849359	0.346716355993311	1.6120823104193	0.204199340303941	0.999812735800525	SDF4		May regulate calcium-dependent activities in the endoplasmic reticulum lumen or post-ER compartment (By similarity). (from UniProt Q9BRK5)
ENST00000465727.5	247.174441267048	-0.358886811389927	0.388694080948925	0.857893540892363	0.354328841291949	0.999812735800525	SDF4		stromal cell derived factor 4 (from HGNC SDF4)
ENST00000655486.1	376.711674850499	-0.430431728801882	0.318172559292591	1.83533979636073	0.175498135234835	0.999812735800525	SDF4	NM_016176	Homo sapiens stromal cell derived factor 4 (SDF4), transcript variant 2, mRNA. (from RefSeq NM_016176)
ENST00000403997.2	211.933135296954	-0.395750823637528	0.403155220879456	0.969488699294558	0.324807728917027	0.999812735800525	SDF4		The sequence shown here is derived from an Ensembl automatic analysis pipeline and should be considered as preliminary data. (from UniProt H0Y3T6)
ENST00000379198.5	98.9802951229797	-1.12641753800156	0.573515617475225	3.7989266562155	0.051285448703165	0.999812735800525	B3GALT6	NM_080605	Homo sapiens beta-1,3-galactosyltransferase 6 (B3GALT6), mRNA. (from RefSeq NM_080605)
ENST00000349431.10	246.574441281439	-0.0522759531184281	0.345425876648856	0.0231811319298174	0.878986989376886	0.999812735800525	UBE2J2	NM_058167	Homo sapiens ubiquitin conjugating enzyme E2 J2 (UBE2J2), transcript variant 2, mRNA. (from RefSeq NM_058167)
ENST00000360466.6	246.574441281439	-0.0522759531184281	0.345425876648856	0.0231811319298174	0.878986989376886	0.999812735800525	UBE2J2		Catalyzes the covalent attachment of ubiquitin to other proteins. Seems to function in the selective degradation of misfolded membrane proteins from the endoplasmic reticulum (ERAD) (By similarity). (from UniProt Q8N2K1)
ENST00000400930.8	215.327692167977	-0.110053903544707	0.355135766487757	0.0972779544288898	0.755120976297044	0.999812735800525	UBE2J2	NM_194315	Homo sapiens ubiquitin conjugating enzyme E2 J2 (UBE2J2), transcript variant 1, mRNA. (from RefSeq NM_194315)
ENST00000379031.10	242.303620134602	-0.307499161055556	0.368817355858124	0.689289294184007	0.406406223334617	0.999812735800525	PUSL1	NR_144369	Homo sapiens pseudouridine synthase like 1 (PUSL1), transcript variant 3, non-coding RNA. (from RefSeq NR_144369)
ENST00000467712.1	93.9277932931564	-0.388138487124899	0.520793055756213	0.548980958910249	0.458734372931038	0.999812735800525	PUSL1		tRNA uridine = tRNA pseudouridine. (from UniProt J3KTG4)
ENST00000540437.5	302.496695059326	-0.183819276008684	0.284529097513848	0.41955930145869	0.517157026198025	0.999812735800525	INTS11	NM_001256456	Homo sapiens integrator complex subunit 11 (INTS11), transcript variant 1, mRNA. (from RefSeq NM_001256456)
ENST00000545578.5	279.177558031545	-0.166357260833546	0.296480046194753	0.316263458330894	0.573861870191635	0.999812735800525	INTS11	NM_001256460	Homo sapiens integrator complex subunit 11 (INTS11), transcript variant 3, mRNA. (from RefSeq NM_001256460)
ENST00000618806.4	208.650941039414	-0.0832898218457296	0.312036431925253	0.0714022928653861	0.789305879803726	0.999812735800525	INTS11		integrator complex subunit 11 (from HGNC INTS11)
ENST00000620829.4	191.237121631777	0.0980956983860367	0.334375198634607	0.0861885660613666	0.76907970680706	0.999812735800525	INTS11	NM_001256462	Homo sapiens integrator complex subunit 11 (INTS11), transcript variant 4, mRNA. (from RefSeq NM_001256462)
ENST00000435064.5	312.558134549301	-0.17180668149499	0.280417182627504	0.377030709186997	0.539196650135809	0.999812735800525	INTS11	NM_017871	Homo sapiens integrator complex subunit 11 (INTS11), transcript variant 2, mRNA. (from RefSeq NM_017871)
ENST00000411962.5	191.410141094877	0.0964591626263932	0.333602181759562	0.0837255395124714	0.77231075422616	0.999812735800525	INTS11		integrator complex subunit 11 (from HGNC INTS11)
ENST00000421495.6	149.614372744333	0.152207428874277	0.363502267057083	0.175333989481715	0.675414186775219	0.999812735800525	INTS11		integrator complex subunit 11 (from HGNC INTS11)
ENST00000419704.5	217.801281486524	0.0424359436929936	0.318506952878163	0.0177657089530925	0.893965564108645	0.999812735800525	INTS11	NM_001256463	Homo sapiens integrator complex subunit 11 (INTS11), transcript variant 5, mRNA. (from RefSeq NM_001256463)
ENST00000450926.6	295.125693126786	-0.139172047151221	0.282180771693284	0.244274666158319	0.621135630099665	0.999812735800525	INTS11		Catalytic component of the Integrator complex, a complex involved in the small nuclear RNAs (snRNA) U1 and U2 transcription and in their 3'-box-dependent processing. The Integrator complex is associated with the C-terminal domain (CTD) of RNA polymerase II largest subunit (POLR2A) and is recruited to the U1 and U2 snRNAs genes. Mediates the snRNAs 3' cleavage. (from UniProt Q5TA45)
ENST00000528879.5	178.045033986615	-0.313356841540769	0.340070046934453	0.856402398841354	0.354747416923299	0.999812735800525	INTS11		The sequence shown here is derived from an Ensembl automatic analysis pipeline and should be considered as preliminary data. (from UniProt E9PNS4)
ENST00000434694.6	181.971588453571	-0.2306072050355	0.341717934462868	0.459157087319099	0.498018173185737	0.999812735800525	INTS11		The sequence shown here is derived from an Ensembl automatic analysis pipeline and should be considered as preliminary data. (from UniProt C9J979)
ENST00000429572.5	139.717700673306	-0.459540460964823	0.379672662672884	1.4789528264082	0.223938434216376	0.999812735800525	INTS11		integrator complex subunit 11 (from HGNC INTS11)
ENST00000338370.7	642.039173949977	-0.239633381470243	0.230691385790088	1.07863866251085	0.29900229617735	0.999812735800525	AURKAIP1		May act as a negative regulator of Aurora-A kinase, by down-regulation through proteasome-dependent degradation. (from UniProt Q9NWT8)
ENST00000338338.9	642.039173949977	-0.239633381470243	0.230691385790088	1.07863866251085	0.29900229617735	0.999812735800525	AURKAIP1	NM_017900	Homo sapiens aurora kinase A interacting protein 1 (AURKAIP1), transcript variant 1, mRNA. (from RefSeq NM_017900)
ENST00000321751.9	642.039173949977	-0.239633381470243	0.230691385790088	1.07863866251085	0.29900229617735	0.999812735800525	AURKAIP1	NM_001127230	Homo sapiens aurora kinase A interacting protein 1 (AURKAIP1), transcript variant 3, mRNA. (from RefSeq NM_001127230)
ENST00000378853.3	642.039173949977	-0.239633381470243	0.230691385790088	1.07863866251085	0.29900229617735	0.999812735800525	AURKAIP1	NM_001127229	Homo sapiens aurora kinase A interacting protein 1 (AURKAIP1), transcript variant 2, mRNA. (from RefSeq NM_001127229)
ENST00000344843.12	468.308959520715	-0.37319353700996	0.245311708583388	2.32687606161291	0.127156833922163	0.999812735800525	MRPL20	NM_017971	Homo sapiens mitochondrial ribosomal protein L20 (MRPL20), transcript variant 1, mRNA. (from RefSeq NM_017971)
ENST00000492508.1	103.523920560054	-0.101581511753725	0.538787400242138	0.0359722811812446	0.849572745973739	0.999812735800525	MRPL20	NM_001318485	Homo sapiens mitochondrial ribosomal protein L20 (MRPL20), transcript variant 2, mRNA. (from RefSeq NM_001318485)
ENST00000482352.1	242.374303503941	-0.33190248342705	0.299821828112823	1.22890032169676	0.267621005945918	0.999812735800525	MRPL20		Interacts with OXA1L (By similarity). (from UniProt Q9BYC9)
ENST00000378785.7	146.232523870638	0.445619272777555	0.413675127466004	1.14718567654775	0.284139061899657	0.999812735800525	ATAD3C	NM_001039211	Homo sapiens ATPase family AAA domain containing 3C (ATAD3C), mRNA. (from RefSeq NM_001039211)
ENST00000673477.1	713.678314637674	-0.110679606943147	0.277916489798241	0.157846650620243	0.691146840681844	0.999812735800525	ATAD3B	NM_031921	Homo sapiens ATPase family AAA domain containing 3B (ATAD3B), transcript variant 1, mRNA. (from RefSeq NM_031921)
ENST00000308647.8	294.404441023334	-0.151546104952796	0.336697119282077	0.201724151884832	0.653332744864266	0.999812735800525	ATAD3B		May play a role in a mitochondrial network organization typical for stem cells, characterized by reduced mitochondrial metabolism, low mtDNA copies and fragmentated mitochondrial network. may act by suppressing ATAD3A function, interfering with ATAD3A interaction with matrix nucleoid complexes. (from UniProt Q5T9A4)
ENST00000378756.8	945.200015313932	-0.345789913512881	0.281867829868751	1.50023190677321	0.220635682725062	0.999812735800525	ATAD3A	NM_001170535	Homo sapiens ATPase family AAA domain containing 3A (ATAD3A), transcript variant 2, mRNA. (from RefSeq NM_001170535)
ENST00000378755.9	888.573380593665	-0.312279330398874	0.282025823189795	1.22230514482824	0.268908740386621	0.999812735800525	ATAD3A	NM_018188	Homo sapiens ATPase family AAA domain containing 3A (ATAD3A), transcript variant 1, mRNA. (from RefSeq NM_018188)
ENST00000339113.9	259.810708627394	-0.741920821551397	0.384693886316234	3.70939122425973	0.0541071219581831	0.999812735800525	ATAD3A		The sequence shown here is derived from an Ensembl automatic analysis pipeline and should be considered as preliminary data. (from UniProt H0Y2W2)
ENST00000536055.6	812.363144920918	-0.277069874657638	0.284237549922057	0.947197367953493	0.330433710614949	0.999812735800525	ATAD3A	NM_001170536	Homo sapiens ATPase family AAA domain containing 3A (ATAD3A), transcript variant 3, mRNA. (from RefSeq NM_001170536)
ENST00000400830.4	276.537701814994	-0.386575349374205	0.379208078145304	1.03048917684899	0.310043801795104	0.999812735800525	ATAD3A		ATPase family, AAA domain containing 3A (from HGNC ATAD3A)
ENST00000291386.4	407.330636741957	-0.191613349996624	0.282566263371036	0.460283777499697	0.497491379257565	0.999812735800525	SSU72	NM_014188	Homo sapiens SSU72 homolog, RNA polymerase II CTD phosphatase (SSU72), mRNA. (from RefSeq NM_014188)
ENST00000359060.5	149.894303979499	-0.271303504198864	0.403356165018265	0.455115626948555	0.499915582674394	0.999812735800525	SSU72		May be involved in the C-terminal domain of RNA polymerase II dephosphorylation, RNA processing and termination. (from UniProt Q9NP77)
ENST00000341832.10	376.410610575408	-0.248750344852754	0.359843802077884	0.48127753264923	0.48784421601256	0.999812735800525	CDK11B	NM_033490	Homo sapiens cyclin dependent kinase 11B (CDK11B), transcript variant 6, mRNA. (from RefSeq NM_033490)
ENST00000407249.7	362.204170438244	-0.232509990035551	0.361453406059909	0.416752783958231	0.518561805237004	0.999812735800525	CDK11B	NM_001787	Homo sapiens cyclin dependent kinase 11B (CDK11B), transcript variant 1, mRNA. (from RefSeq NM_001787)
ENST00000340677.9	348.852074095502	-0.207720565390366	0.357600557516172	0.33975796676981	0.559968961400259	0.999812735800525	CDK11B	NM_033489	Homo sapiens cyclin dependent kinase 11B (CDK11B), transcript variant 5, mRNA. (from RefSeq NM_033489)
ENST00000611150.3	130.157646161457	-0.167597865964692	0.425130884783433	0.155366387492677	0.69345890557049	0.999812735800525	CDK11B		cyclin dependent kinase 11B (from HGNC CDK11B)
ENST00000615951.4	98.9447728446833	-0.15399362623718	0.479055621968488	0.103190501953904	0.748033989044328	0.999812735800525	CDK11B		cyclin dependent kinase 11B (from HGNC CDK11B)
ENST00000626918.2	314.866538412411	-0.328285691425331	0.39058759507249	0.712990826967484	0.398452714284084	0.999812735800525	CDK11B		cyclin dependent kinase 11B (from HGNC CDK11B)
ENST00000629289.2	314.866538412411	-0.328285691425331	0.39058759507249	0.712990826967484	0.398452714284084	0.999812735800525	CDK11B		cyclin dependent kinase 11B (from HGNC CDK11B)
ENST00000629312.2	314.866538412411	-0.328285691425331	0.39058759507249	0.712990826967484	0.398452714284084	0.999812735800525	CDK11B		cyclin dependent kinase 11B (from HGNC CDK11B)
ENST00000404249.8	259.879941182231	-0.22931770884021	0.373921215027817	0.378656705849053	0.538323022776109	0.999812735800525	CDK11A	NR_132740	Homo sapiens cyclin dependent kinase 11A (CDK11A), transcript variant 6, non-coding RNA. (from RefSeq NR_132740)
ENST00000356200.7	241.685800355653	-0.202674643672429	0.37271467839789	0.297598378786319	0.585391953477532	0.999812735800525	CDK11A		cyclin dependent kinase 11A (from HGNC CDK11A)
ENST00000378638.6	241.685800355653	-0.202674643672429	0.37271467839789	0.297598378786319	0.585391953477532	0.999812735800525	CDK11A		cyclin dependent kinase 11A (from HGNC CDK11A)
ENST00000509982.5	136.018118905109	-0.267942950492333	0.444862845173845	0.366509467113062	0.544913082550901	0.999812735800525	CDK11A		The sequence shown here is derived from an Ensembl automatic analysis pipeline and should be considered as preliminary data. (from UniProt E7ESP2)
ENST00000357760.6	247.462463411783	-0.188044584993097	0.378121937838953	0.249110460348192	0.617702127224338	0.999812735800525	CDK11A	NM_001313982	Homo sapiens cyclin dependent kinase 11A (CDK11A), transcript variant 3, mRNA. (from RefSeq NM_001313982)
ENST00000358779.9	255.624037335114	-0.175965592675832	0.372690954189094	0.224439780986415	0.635677652739161	0.999812735800525	CDK11A	NM_033529	Homo sapiens cyclin dependent kinase 11A (CDK11A), transcript variant 4, mRNA. (from RefSeq NM_033529)
ENST00000378633.5	243.218844069181	-0.155449799771712	0.375282780546926	0.172739873097768	0.677688187350194	0.999812735800525	CDK11A	NM_001313896	Homo sapiens cyclin dependent kinase 11A (CDK11A), transcript variant 5, mRNA. (from RefSeq NM_001313896)
ENST00000460465.5	148.423312171042	-0.299579952931603	0.440105783917286	0.46818656713755	0.493822617478705	0.999812735800525	CDK11A		The sequence shown here is derived from an Ensembl automatic analysis pipeline and should be considered as preliminary data. (from UniProt J3KS35)
ENST00000610897.4	774.569994683208	-0.0583421900816339	0.245163644661243	0.0567762487489318	0.811665738206448	0.999812735800525	GNB1	NM_001282539	Homo sapiens G protein subunit beta 1 (GNB1), transcript variant 2, mRNA. (from RefSeq NM_001282539)
ENST00000615252.4	570.686631126672	-0.0802607931904718	0.263951879504624	0.0926178907605362	0.760875062593625	0.999812735800525	GNB1	NM_001282538	Homo sapiens G protein subunit beta 1 (GNB1), transcript variant 3, mRNA. (from RefSeq NM_001282538)
ENST00000378609.9	774.569994683208	-0.0583421900816339	0.245163644661243	0.0567762487489318	0.811665738206448	0.999812735800525	GNB1	NM_002074	Homo sapiens G protein subunit beta 1 (GNB1), transcript variant 1, mRNA. (from RefSeq NM_002074)
ENST00000439272.6	287.562263696883	0.19448913780792	0.308739664563487	0.396834090160112	0.528728810473633	0.999812735800525	GNB1		The sequence shown here is derived from an Ensembl automatic analysis pipeline and should be considered as preliminary data. (from UniProt F6X3N5)
ENST00000434686.6	264.42761587262	0.289608074379714	0.317145142663865	0.832685268118595	0.361497203289619	0.999812735800525	GNB1		The sequence shown here is derived from an Ensembl automatic analysis pipeline and should be considered as preliminary data. (from UniProt F6UT28)
ENST00000428120.5	75.1179324134043	-0.523357289328004	0.502011487381145	1.07973416334173	0.298757033073466	0.999812735800525	FAAP20	NM_001282671	Homo sapiens FA core complex associated protein 20 (FAAP20), transcript variant 7, mRNA. (from RefSeq NM_001282671)
ENST00000414253.5	84.4371013176256	-0.489707612068637	0.480964938717404	1.03235881565545	0.30960529292763	0.999812735800525	FAAP20	NM_001282672	Homo sapiens FA core complex associated protein 20 (FAAP20), transcript variant 8, mRNA. (from RefSeq NM_001282672)
ENST00000400918.7	76.0939763562666	-0.452933267971919	0.494505403200825	0.833676344969469	0.361211625195713	0.999812735800525	FAAP20	NM_001282673	Homo sapiens FA core complex associated protein 20 (FAAP20), transcript variant 10, mRNA. (from RefSeq NM_001282673)
ENST00000378546.9	89.9886459691974	-0.559759151520891	0.446043846918707	1.57085672059861	0.210082640731124	0.999812735800525	FAAP20	NM_182533	Homo sapiens FA core complex associated protein 20 (FAAP20), transcript variant 2, mRNA. (from RefSeq NM_182533)
ENST00000420515.1	76.2552140653286	-0.479710938138385	0.498731562976522	0.919839264025228	0.337517179821873	0.999812735800525	FAAP20	NM_001256946	Homo sapiens FA core complex associated protein 20 (FAAP20), transcript variant 4, mRNA. (from RefSeq NM_001256946)
ENST00000378536.5	154.66098341516	-0.953674540283653	0.535189229001249	3.17282957973008	0.0748726263404024	0.999812735800525	SKI	NM_003036	Homo sapiens SKI proto-oncogene (SKI), mRNA. (from RefSeq NM_003036)
ENST00000378513.7	133.463659944549	0.396386178283597	0.43553681439484	0.828489110936275	0.362709782451798	0.999812735800525	RER1		retention in endoplasmic reticulum sorting receptor 1 (from HGNC RER1)
ENST00000378518.5	121.741771709861	0.445738489312503	0.447377601122809	0.993637847645971	0.318854875236102	0.999812735800525	RER1		retention in endoplasmic reticulum sorting receptor 1 (from HGNC RER1)
ENST00000605895.6	317.207396890559	0.240784868517023	0.297104414197778	0.658569932228275	0.417065265372683	0.999812735800525	RER1	NM_007033	Homo sapiens retention in endoplasmic reticulum sorting receptor 1 (RER1), mRNA. (from RefSeq NM_007033)
ENST00000306256.13	275.587880663193	0.417014686272708	0.329007365026132	1.61088826506867	0.204366984357408	0.999812735800525	RER1		retention in endoplasmic reticulum sorting receptor 1 (from HGNC RER1)
ENST00000378512.5	194.348298980282	0.256537256020033	0.36085674211966	0.506139287358721	0.476814922078303	0.999812735800525	RER1		retention in endoplasmic reticulum sorting receptor 1 (from HGNC RER1)
ENST00000443438.5	233.481343484685	0.348704910257182	0.350988227931398	0.98955135855536	0.319852051101367	0.999812735800525	RER1		retention in endoplasmic reticulum sorting receptor 1 (from HGNC RER1)
ENST00000488353.2	317.207396890559	0.240784868517023	0.297104414197778	0.658569932228275	0.417065265372683	0.999812735800525	RER1		retention in endoplasmic reticulum sorting receptor 1 (from HGNC RER1)
ENST00000378466.9	200.746316934322	-0.164420549148904	0.337137209566139	0.236119048336491	0.627023302558172	0.999812735800525	PANK4	NM_018216	Homo sapiens pantothenate kinase 4 (PANK4), mRNA. (from RefSeq NM_018216)
ENST00000435556.8	175.824181713509	-0.0768877534706442	0.365417771310199	0.0438737610970179	0.834088655988127	0.999812735800525	PANK4		The sequence shown here is derived from an Ensembl automatic analysis pipeline and should be considered as preliminary data. (from UniProt E9PHT6)
ENST00000505228.5	111.23647055646	0.115689551346724	0.437944159812512	0.0688019541625096	0.793089186035702	0.999812735800525	PANK4		The sequence shown here is derived from an Ensembl automatic analysis pipeline and should be considered as preliminary data. (from UniProt H0YA26)
ENST00000651094.1	202.475654778068	-0.127820028903095	0.337221519258485	0.142519750277771	0.705788778843281	0.999812735800525	PANK4		pantothenate kinase 4 (from HGNC PANK4)
ENST00000378344.7	63.104898684668	0.295558911919189	0.531281645703372	0.305067641650375	0.580722768393432	0.999812735800525	TPRG1L	NM_182752	Homo sapiens tumor protein p63 regulated 1 like (TPRG1L), mRNA. (from RefSeq NM_182752)
ENST00000378322.7	203.35426915489	0.321166586961454	0.319154821998492	1.01298220076592	0.314189454549079	0.999812735800525	WRAP73		WD repeat containing, antisense to TP73 (from HGNC WRAP73)
ENST00000270708.12	218.520968548067	0.387001464934718	0.311602972165502	1.54196799390608	0.214325110776047	0.999812735800525	WRAP73	NM_017818	Homo sapiens WD repeat containing, antisense to TP73 (WRAP73), mRNA. (from RefSeq NM_017818)
ENST00000424367.5	146.667057776217	0.15223173497723	0.372393815605537	0.167175024891506	0.682634753661615	0.999812735800525	WRAP73		WD repeat containing, antisense to TP73 (from HGNC WRAP73)
ENST00000419924.2	92.6685011574663	0.0650488894031807	0.438164648581741	0.0220740369245718	0.881890312239784	0.999812735800525	WRAP73		WD repeat containing, antisense to TP73 (from HGNC WRAP73)
ENST00000378251.3	528.26137549189	-0.112624246522459	0.26973548122361	0.17417621751828	0.676426631316334	0.999812735800525	LRRC47	NM_020710	Homo sapiens leucine rich repeat containing 47 (LRRC47), mRNA. (from RefSeq NM_020710)
ENST00000361605.4	173.422999929371	0.0266426052351721	0.38062380983599	0.00495500002881499	0.943881848684133	0.999812735800525	C1orf174	NM_207356	Homo sapiens chromosome 1 open reading frame 174 (C1orf174), mRNA. (from RefSeq NM_207356)
ENST00000484532.6	369.97399552524	0.254540344638932	0.850720832038589	0.0899162184271205	0.764283693556716	0.999812735800525	AL031847.2		Homo sapiens full open reading frame cDNA clone RZPDo834F116D for gene RPL22, ribosomal protein L22; complete cds, incl. stopcodon. (from mRNA CR456873)
ENST00000234875.9	1990.22742664198	0.00214041697394541	0.257565929807056	6.91986854945981e-05	0.993362814204668	0.999812735800525	RPL22	NM_000983	Homo sapiens ribosomal protein L22 (RPL22), mRNA. (from RefSeq NM_000983)
ENST00000497965.5	1317.73551852182	-0.0756126227449039	0.283353060213827	0.0714672847171585	0.789212274115864	0.999812735800525	RPL22		ribosomal protein L22 (from HGNC RPL22)
ENST00000471204.5	1255.86698011129	-0.066876006468827	0.282348320364306	0.0563049489636569	0.812434426823896	0.999812735800525	RPL22		ribosomal protein L22 (from HGNC RPL22)
ENST00000465387.5	1158.55401538082	-0.143631867914857	0.27754997337917	0.268592496372889	0.604277503991068	0.999812735800525	RPL22		ribosomal protein L22 (from HGNC RPL22)
ENST00000462296.5	372.821891383285	0.213996768344472	0.826127127188398	0.0674064296520953	0.795151135140252	0.999812735800525	RPL22		ribosomal protein L22 (from HGNC RPL22)
ENST00000465335.1	360.403322278374	0.246645836258945	0.82171956549503	0.0904925351387647	0.763551930582817	0.999812735800525	RPL22		ribosomal protein L22 (from HGNC RPL22)
ENST00000343813.10	430.910318363975	0.0368426086150861	0.269700465690283	0.018726770811341	0.891152687244346	0.999812735800525	ICMT	NM_012405	Homo sapiens isoprenylcysteine carboxyl methyltransferase (ICMT), mRNA. (from RefSeq NM_012405)
ENST00000489498.5	95.9360883273016	-0.266293242276492	0.424402514068023	0.394331063497361	0.53003155127097	0.999812735800525	ICMT		isoprenylcysteine carboxyl methyltransferase (from HGNC ICMT)
ENST00000474756.1	86.7368216207657	-0.767074480256296	0.470256051510194	2.65553352786598	0.103190128656965	0.999812735800525	ICMT		isoprenylcysteine carboxyl methyltransferase (from HGNC ICMT)
ENST00000608083.5	625.00327714502	-0.119481857343616	0.223050638220633	0.286641524981562	0.592380802179417	0.999812735800525	ACOT7		Acyl-CoA thioesterases are a group of enzymes that catalyze the hydrolysis of acyl-CoAs to the free fatty acid and coenzyme A (CoASH), providing the potential to regulate intracellular levels of acyl-CoAs, free fatty acids and CoASH. May play an important physiological function in brain. May play a regulatory role by modulating the cellular levels of fatty acyl- CoA ligands for certain transcript…
ENST00000377842.7	594.922545379254	-0.0944021290600938	0.224862355407102	0.17591336941733	0.674909007005955	0.999812735800525	ACOT7	NM_181866	Homo sapiens acyl-CoA thioesterase 7 (ACOT7), transcript variant hBACHd, mRNA. (from RefSeq NM_181866)
ENST00000377845.7	594.922545379254	-0.0944021290600938	0.224862355407102	0.17591336941733	0.674909007005955	0.999812735800525	ACOT7	NM_181865	Homo sapiens acyl-CoA thioesterase 7 (ACOT7), transcript variant hBACHc, mRNA. (from RefSeq NM_181865)
ENST00000377855.6	594.943278533241	-0.0940418451852413	0.224845546219203	0.174599259715066	0.676056233809131	0.999812735800525	ACOT7	NM_181864	Homo sapiens acyl-CoA thioesterase 7 (ACOT7), transcript variant hBACHb, mRNA. (from RefSeq NM_181864)
ENST00000377860.8	402.812720389785	-0.0276380953128912	0.251073282974673	0.0121110042690589	0.912369715053527	0.999812735800525	ACOT7		Acyl-CoA thioesterases are a group of enzymes that catalyze the hydrolysis of acyl-CoAs to the free fatty acid and coenzyme A (CoASH), providing the potential to regulate intracellular levels of acyl-CoAs, free fatty acids and CoASH. May play an important physiological function in brain. May play a regulatory role by modulating the cellular levels of fatty acyl- CoA ligands for certain transcript…
ENST00000418124.5	393.703076745494	-0.042892570494313	0.255779868455271	0.0281138690015155	0.866841396809102	0.999812735800525	ACOT7		Acyl-CoA thioesterases are a group of enzymes that catalyze the hydrolysis of acyl-CoAs to the free fatty acid and coenzyme A (CoASH), providing the potential to regulate intracellular levels of acyl-CoAs, free fatty acids and CoASH. May play an important physiological function in brain. May play a regulatory role by modulating the cellular levels of fatty acyl- CoA ligands for certain transcript…
ENST00000545482.5	644.821723905108	-0.105998807971319	0.226791331205442	0.218080087392963	0.640506705323471	0.999812735800525	ACOT7	NM_007274	Homo sapiens acyl-CoA thioesterase 7 (ACOT7), transcript variant hBACHa, mRNA. (from RefSeq NM_007274)
ENST00000361521.8	644.821723905108	-0.105998807971319	0.226791331205442	0.218080087392963	0.640506705323471	0.999812735800525	ACOT7		Acyl-CoA thioesterases are a group of enzymes that catalyze the hydrolysis of acyl-CoAs to the free fatty acid and coenzyme A (CoASH), providing the potential to regulate intracellular levels of acyl-CoAs, free fatty acids and CoASH. May play an important physiological function in brain. May play a regulatory role by modulating the cellular levels of fatty acyl- CoA ligands for certain transcript…
ENST00000473466.2	468.212966475455	-0.0286817161283637	0.230544261000814	0.015444167616252	0.901097885002636	0.999812735800525	ACOT7		acyl-CoA thioesterase 7 (from HGNC ACOT7)
ENST00000377705.6	460.617883585737	-0.0131090921064966	0.25378060911504	0.00267835443472109	0.958725648885155	0.999812735800525	NOL9	NM_024654	Homo sapiens nucleolar protein 9 (NOL9), mRNA. (from RefSeq NM_024654)
ENST00000377674.9	252.331351972023	0.0574549779391815	0.382136344531141	0.0225952397912721	0.880514418177307	0.999812735800525	ZBTB48	NM_005341	Homo sapiens zinc finger and BTB domain containing 48 (ZBTB48), transcript variant 1, mRNA. (from RefSeq NM_005341)
ENST00000377658.8	272.396515587653	0.122076202453619	0.389389797127601	0.0981052109501235	0.754115413321468	0.999812735800525	KLHL21	NM_014851	Homo sapiens kelch like family member 21 (KLHL21), transcript variant 1, mRNA. (from RefSeq NM_014851)
ENST00000377663.3	199.26088638803	0.0524144610725758	0.429878811157571	0.0148093943022047	0.903141480204695	0.999812735800525	KLHL21		Substrate-specific adapter of a BCR (BTB-CUL3-RBX1) E3 ubiquitin-protein ligase complex required for efficient chromosome alignment and cytokinesis. The BCR(KLHL21) E3 ubiquitin ligase complex regulates localization of the chromosomal passenger complex (CPC) from chromosomes to the spindle midzone in anaphase and mediates the ubiquitination of AURKB. Ubiquitination of AURKB by BCR(KLHL21) E3 ubiq…
ENST00000467612.5	133.085336585506	-0.0877548466834395	0.474117792803935	0.0342565291962131	0.853162214112961	0.999812735800525	KLHL21		kelch like family member 21 (from HGNC KLHL21)
ENST00000496707.5	130.79639565063	-0.0820423011514374	0.477221461610919	0.0295510374097461	0.863512882505394	0.999812735800525	KLHL21		kelch like family member 21 (from HGNC KLHL21)
ENST00000377648.5	117.910020331025	0.0936658766612988	0.408270770365992	0.0524976358157545	0.81877283126465	0.999812735800525	PHF13	NM_153812	Homo sapiens PHD finger protein 13 (PHF13), mRNA. (from RefSeq NM_153812)
ENST00000451196.5	180.350839395564	-0.366597031386067	0.353452048932535	1.08431875260342	0.297733426625468	0.999812735800525	DNAJC11		DnaJ heat shock protein family (Hsp40) member C11 (from HGNC DNAJC11)
ENST00000377577.10	399.268017096086	-0.0942033912839065	0.2622174559685	0.129799638233052	0.718639871329872	0.999812735800525	DNAJC11	NM_018198	Homo sapiens DnaJ heat shock protein family (Hsp40) member C11 (DNAJC11), mRNA. (from RefSeq NM_018198)
ENST00000294401.11	345.647896606547	-0.135218475053557	0.275583982358399	0.242469440027321	0.622428216663037	0.999812735800525	DNAJC11		Event=Alternative splicing; Named isoforms=3; Name=1; IsoId=Q9NVH1-1; Sequence=Displayed; Name=2; IsoId=Q9NVH1-2; Sequence=VSP_019933; Name=3; IsoId=Q9NVH1-3; Sequence=VSP_019932; (from UniProt Q9NVH1)
ENST00000426784.1	171.393608601118	-0.197636266957759	0.344200122268328	0.332680910572833	0.564084718773857	0.999812735800525	DNAJC11		DnaJ heat shock protein family (Hsp40) member C11 (from HGNC DNAJC11)
ENST00000303635.12	149.915240664124	0.296563255331022	0.362263866299105	0.669124172643819	0.413357127017853	0.999812735800525	CAMTA1	NM_015215	Homo sapiens calmodulin binding transcription activator 1 (CAMTA1), transcript variant 1, mRNA. (from RefSeq NM_015215)
ENST00000473578.5	105.922534620753	0.189604176516421	0.422841995915538	0.201661840845688	0.653382786624138	0.999812735800525	CAMTA1	NM_001195563	Homo sapiens calmodulin binding transcription activator 1 (CAMTA1), transcript variant 2, mRNA. (from RefSeq NM_001195563)
ENST00000557126.5	80.7179443428461	0.403925377893433	0.526618656739721	0.592780243865334	0.44134602502123	0.999812735800525	CAMTA1	NM_001242701	Homo sapiens calmodulin binding transcription activator 1 (CAMTA1), transcript variant 3, mRNA. (from RefSeq NM_001242701)
ENST00000461311.1	97.1268133881756	0.119418381172037	0.430164696486931	0.0770123470548683	0.781387771766738	0.999812735800525	CAMTA1		The sequence shown here is derived from an Ensembl automatic analysis pipeline and should be considered as preliminary data. (from UniProt H0YJV1)
ENST00000054666.11	132.214487891078	-0.1934633794674	0.385065414892615	0.253001356737371	0.61496961392339	0.999812735800525	VAMP3	NM_004781	Homo sapiens vesicle associated membrane protein 3 (VAMP3), mRNA. (from RefSeq NM_004781)
ENST00000470357.1	93.2544604765275	-0.188849772397833	0.440683529283816	0.184686337696988	0.667376428403369	0.999812735800525	VAMP3		vesicle associated membrane protein 3 (from HGNC VAMP3)
ENST00000493373.5	1004.57910133956	-0.0429815902501155	0.208331107728754	0.0426668603309253	0.836353829443377	0.999812735800525	PARK7		Parkinsonism associated deglycase (from HGNC PARK7)
ENST00000493678.5	1012.5754333292	-0.0438221970865561	0.209245739958403	0.0439628108086509	0.833922818307542	0.999812735800525	PARK7	NM_001123377	Homo sapiens Parkinsonism associated deglycase (PARK7), transcript variant 2, mRNA. (from RefSeq NM_001123377)
ENST00000377493.9	761.423840109382	0.0260662701857554	0.238115852533123	0.0120252310112932	0.912679330298397	0.999812735800525	PARK7		Parkinsonism associated deglycase (from HGNC PARK7)
ENST00000338639.10	1012.5754333292	-0.0438221970865561	0.209245739958403	0.0439628108086509	0.833922818307542	0.999812735800525	PARK7	NM_007262	Homo sapiens Parkinsonism associated deglycase (PARK7), transcript variant 1, mRNA. (from RefSeq NM_007262)
ENST00000377491.5	1012.5754333292	-0.0438221970865561	0.209245739958403	0.0439628108086509	0.833922818307542	0.999812735800525	PARK7		Parkinsonism associated deglycase (from HGNC PARK7)
ENST00000377488.5	1012.5754333292	-0.0438221970865561	0.209245739958403	0.0439628108086509	0.833922818307542	0.999812735800525	PARK7		Parkinsonism associated deglycase (from HGNC PARK7)
ENST00000469225.1	654.856916745638	-0.013280954383839	0.235635334436214	0.00318050526455238	0.955026368506332	0.999812735800525	PARK7		Parkinsonism associated deglycase (from HGNC PARK7)
ENST00000337907.7	192.837519571124	-1.18916607246393	0.541795233113456	4.83210384598864	0.0279345228324002	0.999812735800525	RERE	NM_012102	Homo sapiens arginine-glutamic acid dipeptide repeats (RERE), transcript variant 1, mRNA. (from RefSeq NM_012102)
ENST00000400908.7	192.837519571124	-1.18916607246393	0.541795233113456	4.83210384598864	0.0279345228324002	0.999812735800525	RERE	NM_001042681	Homo sapiens arginine-glutamic acid dipeptide repeats (RERE), transcript variant 2, mRNA. (from RefSeq NM_001042681)
ENST00000377464.5	141.789441172313	-1.78331245447882	1.07363714216994	2.73461896624856	0.0981949195558087	0.999812735800525	RERE		arginine-glutamic acid dipeptide repeats (from HGNC RERE)
ENST00000234590.10	12280.4605862831	-0.120154919447422	0.146944594619203	0.668814640404719	0.413465182789832	0.999812735800525	ENO1	NM_001428	Homo sapiens enolase 1 (ENO1), transcript variant 1, mRNA. (from RefSeq NM_001428)
ENST00000647408.1	11211.2426966668	-0.115791429370016	0.14910109571434	0.603324986061438	0.437312198058178	0.999812735800525	ENO1	NM_001353346	Homo sapiens enolase 1 (ENO1), transcript variant 3, mRNA. (from RefSeq NM_001353346)
ENST00000646370.2	1522.94472999068	-0.0764060023693828	0.199277933504008	0.147094603744378	0.701327465974906	0.999812735800525	ENO1		enolase 1 (from HGNC ENO1)
ENST00000497492.1	4995.16685169157	-0.106479979343298	0.161573456819948	0.434560593833297	0.509759577449294	0.999812735800525	ENO1		enolase 1 (from HGNC ENO1)
ENST00000646660.1	4184.46802800485	-0.0445555920889512	0.177266173683327	0.0632152061533873	0.801484502619918	0.999812735800525	ENO1		enolase 1 (from HGNC ENO1)
ENST00000646680.1	1196.91193124756	-0.0992853740151381	0.212491473974636	0.218737301817015	0.640003719797373	0.999812735800525	ENO1		enolase 1 (from HGNC ENO1)
ENST00000646906.1	3066.75113046197	-0.0190981615570977	0.196131981302782	0.00948325439631503	0.922423036776055	0.999812735800525	ENO1		enolase 1 (from HGNC ENO1)
ENST00000646156.1	391.642585540249	0.179515094522081	0.429088905417578	0.175339881167417	0.675409044693203	0.999812735800525	ENO1		enolase 1 (from HGNC ENO1)
ENST00000643438.1	1960.50939277011	-0.122472242533707	0.184758085847787	0.439562129489588	0.50733387253876	0.999812735800525	ENO1		enolase 1 (from HGNC ENO1)
ENST00000489867.2	1960.50939277011	-0.122472242533707	0.184758085847787	0.439562129489588	0.50733387253876	0.999812735800525	ENO1		enolase 1 (from HGNC ENO1)
ENST00000340381.11	265.84791206425	-0.273401716872705	0.436531326048445	0.392036631036547	0.531230800173361	0.999812735800525	TMEM201	NM_001130924	Homo sapiens transmembrane protein 201 (TMEM201), transcript variant 1, mRNA. (from RefSeq NM_001130924)
ENST00000340305.9	216.329792301778	-0.198128890473877	0.450005614727089	0.193236046620655	0.660236821449989	0.999812735800525	TMEM201	NM_001010866	Homo sapiens transmembrane protein 201 (TMEM201), transcript variant 2, mRNA. (from RefSeq NM_001010866)
ENST00000416541.5	191.440605196812	-0.102758053534577	0.498334193660006	0.0423162176526546	0.837018180516222	0.999812735800525	TMEM201		The sequence shown here is derived from an Ensembl automatic analysis pipeline and should be considered as preliminary data. (from UniProt H0Y4R5)
ENST00000377298.8	435.33056543837	-0.0601745056212654	0.286389762895963	0.0443303332771023	0.83324022797998	0.999812735800525	CLSTN1	NM_001302883	Homo sapiens calsyntenin 1 (CLSTN1), transcript variant 3, mRNA. (from RefSeq NM_001302883)
ENST00000650348.1	152.37734854088	-0.0892221246476236	0.382211760716674	0.0545869146666718	0.81526569265305	0.999812735800525	CLSTN1		calsyntenin 1 (from HGNC CLSTN1)
ENST00000435891.5	359.934869354115	-0.0130171101365083	0.293579700108711	0.00197267014347347	0.964573803321613	0.999812735800525	CLSTN1		calsyntenin 1 (from HGNC CLSTN1)
ENST00000361311.4	443.5903539777	-0.0513321869140229	0.284740999070832	0.0326162416671423	0.856681813049009	0.999812735800525	CLSTN1	NM_014944	Homo sapiens calsyntenin 1 (CLSTN1), transcript variant 2, mRNA. (from RefSeq NM_014944)
ENST00000253251.12	227.363910812241	-0.179137470187133	0.313265452958731	0.327614794079096	0.56706697064445	0.999812735800525	UBE4B	NM_006048	Homo sapiens ubiquitination factor E4B (UBE4B), transcript variant 2, mRNA. (from RefSeq NM_006048)
ENST00000672724.1	225.691104171388	-0.211601902191237	0.317479116092072	0.44509686631018	0.504672618402409	0.999812735800525	UBE4B		ubiquitination factor E4B (from HGNC UBE4B)
ENST00000343090.11	225.584975710244	-0.20687991915774	0.317481372119493	0.42543809799264	0.514235936425976	0.999812735800525	UBE4B	NM_001105562	Homo sapiens ubiquitination factor E4B (UBE4B), transcript variant 1, mRNA. (from RefSeq NM_001105562)
ENST00000377093.8	293.877913060253	-0.107137179335115	0.313342596122094	0.116365401243911	0.73301043524939	0.999812735800525	KIF1B	NM_183416	Homo sapiens kinesin family member 1B (KIF1B), transcript variant 2, mRNA. (from RefSeq NM_183416)
ENST00000263934.10	319.417706387993	0.132079823997202	0.338376528062586	0.150388916462546	0.698163972560999	0.999812735800525	KIF1B	NM_015074	Homo sapiens kinesin family member 1B (KIF1B), transcript variant 1, mRNA. (from RefSeq NM_015074)
ENST00000377086.5	302.865823892957	0.151680821250795	0.331437169691537	0.20683416113576	0.649260153494675	0.999812735800525	KIF1B	NM_001365952	Homo sapiens kinesin family member 1B (KIF1B), transcript variant 4, mRNA. (from RefSeq NM_001365952)
ENST00000377083.5	293.877913060253	-0.107137179335115	0.313342596122094	0.116365401243911	0.73301043524939	0.999812735800525	KIF1B	NM_001365953	Homo sapiens kinesin family member 1B (KIF1B), transcript variant 5, mRNA. (from RefSeq NM_001365953)
ENST00000377081.5	299.869208837158	0.131098394033983	0.328274315690215	0.15766706882458	0.691313535385772	0.999812735800525	KIF1B		Motor for anterograde transport of mitochondria. Has a microtubule plus end-directed motility. Isoform 2 is required for induction of neuronal apoptosis. (from UniProt O60333)
ENST00000620295.2	300.312563068619	0.133520597268028	0.327865094581568	0.163956216909597	0.685539937900992	0.999812735800525	KIF1B		Belongs to the kinesin-like protein family. (from UniProt Q4R9M9)
ENST00000622724.3	298.710379124486	0.121470785364176	0.330207395020648	0.133719189457963	0.714606599196628	0.999812735800525	KIF1B		kinesin family member 1B (from HGNC KIF1B)
ENST00000491493.5	607.366037629257	-0.509694927684922	0.249459491307151	4.19355954923917	0.0405778122981071	0.999812735800525	PGD		phosphogluconate dehydrogenase (from HGNC PGD)
ENST00000270776.13	1477.86374027021	-0.132839322138173	0.170370917529834	0.608018147727705	0.435534989805576	0.999812735800525	PGD	NM_002631	Homo sapiens phosphogluconate dehydrogenase (PGD), transcript variant 1, mRNA. (from RefSeq NM_002631)
ENST00000477958.5	107.673234656855	-0.180400020363918	0.430520144234549	0.175206812538789	0.675525207659187	0.999812735800525	PGD		phosphogluconate dehydrogenase (from HGNC PGD)
ENST00000483936.5	540.3277606623	0.0933423459005872	0.239147872248047	0.152589826548933	0.696072611770181	0.999812735800525	PGD		phosphogluconate dehydrogenase (from HGNC PGD)
ENST00000465632.5	462.096601064215	-0.480845737987193	0.248995691077946	3.74466240650486	0.0529764279319988	0.999812735800525	PGD		phosphogluconate dehydrogenase (from HGNC PGD)
ENST00000460189.1	684.745746514723	-0.29998054253339	0.207470691181465	2.09411106318936	0.147867693756392	0.999812735800525	PGD		phosphogluconate dehydrogenase (from HGNC PGD)
ENST00000377038.8	354.210622720043	-0.232570097593324	0.269801688451032	0.745958631937725	0.38775877603007	0.999812735800525	DFFA	NM_004401	Homo sapiens DNA fragmentation factor subunit alpha (DFFA), transcript variant 1, mRNA. (from RefSeq NM_004401)
ENST00000476658.5	174.230039681545	-0.205349462260347	0.340980648968399	0.362742767627665	0.546986904474046	0.999812735800525	DFFA		DNA fragmentation factor subunit alpha (from HGNC DFFA)
ENST00000377036.2	299.854907827603	-0.274314991709915	0.288837367905002	0.903960651389824	0.341721930212721	0.999812735800525	DFFA	NM_213566	Homo sapiens DNA fragmentation factor subunit alpha (DFFA), transcript variant 2, mRNA. (from RefSeq NM_213566)
ENST00000356607.9	124.802175163676	-0.101255510800019	0.403525307931759	0.0628313171801551	0.80207562916705	0.999812735800525	PEX14	NM_004565	Homo sapiens peroxisomal biogenesis factor 14 (PEX14), mRNA. (from RefSeq NM_004565)
ENST00000473118.5	369.63364242281	-0.145482372815992	0.266465761436406	0.299701083803768	0.584069875064118	0.999812735800525	TARDBP		TAR DNA binding protein (from HGNC TARDBP)
ENST00000240185.7	716.985710852401	-0.253835161135656	0.225501033667201	1.26909163414297	0.259937157892154	0.999812735800525	TARDBP	NM_007375	Homo sapiens TAR DNA binding protein (TARDBP), mRNA. (from RefSeq NM_007375)
ENST00000639083.1	716.985710852401	-0.253835161135656	0.225501033667201	1.26909163414297	0.259937157892154	0.999812735800525	TARDBP		DNA and RNA-binding protein which regulates transcription and splicing. Involved in the regulation of CFTR splicing. It promotes CFTR exon 9 skipping by binding to the UG repeated motifs in the polymorphic region near the 3'-splice site of this exon. The resulting aberrant splicing is associated with pathological features typical of cystic fibrosis. May also be involved in microRNA biogenesis, ap…
ENST00000639599.1	506.01407328693	-0.134517739078251	0.235788582301319	0.326893896264281	0.567493824067517	0.999812735800525	TARDBP		TAR DNA binding protein (from HGNC TARDBP)
ENST00000629725.2	510.660819123534	-0.137589045911506	0.233668570524715	0.348272397161026	0.555092717031747	0.999812735800525	TARDBP		TAR DNA binding protein (from HGNC TARDBP)
ENST00000439080.6	115.134807132499	0.192849804189387	0.394031208829207	0.240116865767483	0.624121720901671	0.999812735800525	TARDBP		TAR DNA binding protein (from HGNC TARDBP)
ENST00000476201.5	366.97838294309	-0.113663806804907	0.255627544056243	0.198325300128644	0.656076024772613	0.999812735800525	TARDBP		TAR DNA binding protein (from HGNC TARDBP)
ENST00000472476.5	114.56339832725	0.161083028787276	0.394013193247521	0.167498183719779	0.682344889856162	0.999812735800525	TARDBP		TAR DNA binding protein (from HGNC TARDBP)
ENST00000614757.4	507.772347852045	-0.140436797675943	0.234554051211521	0.360085874545874	0.548458546848675	0.999812735800525	AL109811.3		Sequence 30 from Patent WO2011072091. (from mRNA JA482047)
ENST00000621715.4	369.547617176541	-0.136493742762841	0.266326550040047	0.264609658584774	0.606970797505991	0.999812735800525	TARDBP		TAR DNA binding protein (from HGNC TARDBP)
ENST00000315091.7	512.986765024242	-0.139167133425733	0.235771366478883	0.3499341943064	0.554150383437251	0.999812735800525	TARDBP		TAR DNA binding protein (from HGNC TARDBP)
ENST00000473869.5	507.772347852045	-0.140436797675943	0.234554051211521	0.360085874545874	0.548458546848675	0.999812735800525	TARDBP		TAR DNA binding protein (from HGNC TARDBP)
ENST00000638264.1	371.063876120986	-0.19797778959229	0.263451402813856	0.564341365157517	0.452516310068208	0.999812735800525	TARDBP		TAR DNA binding protein (from HGNC TARDBP)
ENST00000649624.1	453.440599669165	-0.113883038949249	0.239705616314281	0.226636706683962	0.634028951997652	0.999812735800525	TARDBP		TAR DNA binding protein (from HGNC TARDBP)
ENST00000616545.4	511.338969712168	-0.136279376521357	0.23625375604606	0.334190152270935	0.563202129454825	0.999812735800525	TARDBP		TAR DNA binding protein (from HGNC TARDBP)
ENST00000621790.4	524.86928043193	-0.163541244515806	0.235922901031914	0.482648088479493	0.487225283506764	0.999812735800525	TARDBP		TAR DNA binding protein (from HGNC TARDBP)
ENST00000622057.4	333.898429676038	-0.198602985635535	0.276849084773583	0.517383489984795	0.471959949774604	0.999812735800525	TARDBP		TAR DNA binding protein (from HGNC TARDBP)
ENST00000617172.4	342.205571631977	-0.23957593548778	0.275435482650369	0.761044535728573	0.383001835439921	0.999812735800525	TARDBP		TAR DNA binding protein (from HGNC TARDBP)
ENST00000611963.4	267.861882421367	-0.161993266427137	0.299991282808686	0.29248479916339	0.588632595052933	0.999812735800525	TARDBP		TAR DNA binding protein (from HGNC TARDBP)
ENST00000620632.4	216.453676822001	-0.167056720651438	0.309631088884323	0.291312273747096	0.589380819128841	0.999812735800525	TARDBP		TAR DNA binding protein (from HGNC TARDBP)
ENST00000619555.4	213.268126192756	-0.149425174190936	0.314646775940322	0.225615616915235	0.634794013300748	0.999812735800525	TARDBP		TAR DNA binding protein (from HGNC TARDBP)
ENST00000610369.4	151.872111965153	-0.147540664989582	0.339600694590473	0.188800909604851	0.663916489303196	0.999812735800525	TARDBP		TAR DNA binding protein (from HGNC TARDBP)
ENST00000614494.1	88.6568496557854	0.00844852638271972	0.426554239385726	0.000391862874344895	0.984206486421951	0.999812735800525	TARDBP		TAR DNA binding protein (from HGNC TARDBP)
ENST00000611136.4	108.93932464154	-0.293949452089961	0.392305935023272	0.564002964395421	0.452651868691306	0.999812735800525	AL109811.3		Sequence 30 from Patent WO2011072091. (from mRNA JA482047)
ENST00000477447.6	54.390613932077	-0.142846056453968	0.602532863052577	0.0566957768924965	0.811796748264733	0.999812735800525	TARDBP		TAR DNA binding protein (from HGNC TARDBP)
ENST00000620505.1	169.274505669861	-0.502437276306522	0.375721132490198	1.77522359407564	0.182736937079374	0.999812735800525	TARDBP		TAR DNA binding protein (from HGNC TARDBP)
ENST00000621573.1	44.1488279456794	-0.590647474417453	0.663375161309111	0.77504973657382	0.378659395060302	0.999812735800525	TARDBP		TAR DNA binding protein (from HGNC TARDBP)
ENST00000376957.7	436.327723065714	-0.651349727700177	0.2975275240025	4.79884180309611	0.0284788758196321	0.999812735800525	SRM	NM_003132	Homo sapiens spermidine synthase (SRM), mRNA. (from RefSeq NM_003132)
ENST00000465788.1	83.3922787136617	-0.161865024857125	0.477533431035451	0.11382321242673	0.735832751631703	0.999812735800525	SRM		spermidine synthase (from HGNC SRM)
ENST00000459997.1	86.8162617829739	0.115860967204286	0.46908035348313	0.0616687861985099	0.803877535669066	0.999812735800525	SRM		spermidine synthase (from HGNC SRM)
ENST00000487300.1	121.814056910528	-1.02506978020284	0.424780323817529	5.87265937280262	0.0153778042903012	0.999812735800525	SRM		spermidine synthase (from HGNC SRM)
ENST00000304457.11	538.769520412389	0.106632298577321	0.246984375253185	0.186067562171175	0.666209905616443	0.999812735800525	EXOSC10	NM_002685	Homo sapiens exosome component 10 (EXOSC10), transcript variant 2, mRNA. (from RefSeq NM_002685)
ENST00000376936.9	576.235781923376	0.0945690903319021	0.244822513343273	0.148949667299746	0.699541121193425	0.999812735800525	EXOSC10	NM_001001998	Homo sapiens exosome component 10 (EXOSC10), transcript variant 1, mRNA. (from RefSeq NM_001001998)
ENST00000376838.5	189.078114666555	0.883469212712844	0.47781892035691	3.36529198643042	0.0665837798347999	0.999812735800525	MTOR		Contains 1 FAT domain. (from UniProt B1AKP8)
ENST00000361445.9	569.947696103878	0.284569707297801	0.292257175508178	0.939881067562595	0.33230842991183	0.999812735800525	MTOR	NM_004958	Homo sapiens mechanistic target of rapamycin kinase (MTOR), mRNA. (from RefSeq NM_004958)
ENST00000251546.8	60.8955836512226	0.117136070607384	0.617288997942296	0.0354088519355713	0.850741507984545	0.999812735800525	FBXO44	NM_183412	Homo sapiens F-box protein 44 (FBXO44), transcript variant 2, mRNA. (from RefSeq NM_183412)
ENST00000376770.5	57.0010592632183	-0.0412411619466262	0.597298944220445	0.0047152266386945	0.945254282087112	0.999812735800525	FBXO44	NM_001014765	Homo sapiens F-box protein 44 (FBXO44), transcript variant 4, mRNA. (from RefSeq NM_001014765)
ENST00000251547.10	57.0010592632183	-0.0412411619466262	0.597298944220445	0.0047152266386945	0.945254282087112	0.999812735800525	FBXO44	NM_033182	Homo sapiens F-box protein 44 (FBXO44), transcript variant 1, mRNA. (from RefSeq NM_033182)
ENST00000376760.5	60.8955836512226	0.117136070607384	0.617288997942296	0.0354088519355713	0.850741507984545	0.999812735800525	FBXO44	NM_001304790	Homo sapiens F-box protein 44 (FBXO44), transcript variant 5, mRNA. (from RefSeq NM_001304790)
ENST00000376762.8	60.8955836512226	0.117136070607384	0.617288997942296	0.0354088519355713	0.850741507984545	0.999812735800525	FBXO44	NR_130909	Homo sapiens F-box protein 44 (FBXO44), transcript variant 7, non-coding RNA. (from RefSeq NR_130909)
ENST00000376692.9	263.90789348852	0.143002805202773	0.320992566859122	0.198030231375014	0.6563155063464	0.999812735800525	MAD2L2	NM_006341	Homo sapiens mitotic arrest deficient 2 like 2 (MAD2L2), transcript variant 2, mRNA. (from RefSeq NM_006341)
ENST00000235310.7	263.90789348852	0.143002805202773	0.320992566859122	0.198030231375014	0.6563155063464	0.999812735800525	MAD2L2		Adapter protein able to interact with different proteins and involved in different biological processes. Mediates the interaction between the error-prone DNA polymerase zeta catalytic subunit REV3L and the inserter polymerase REV1, thereby mediating the second polymerase switching in translesion DNA synthesis. Translesion DNA synthesis releases the replication blockade of replicative polymerases,…
ENST00000376672.5	232.600900404672	0.157148720550896	0.330279699378512	0.225891344992959	0.634587212550852	0.999812735800525	MAD2L2		mitotic arrest deficient 2 like 2 (from HGNC MAD2L2)
ENST00000376669.9	232.600900404672	0.157148720550896	0.330279699378512	0.225891344992959	0.634587212550852	0.999812735800525	MAD2L2		mitotic arrest deficient 2 like 2 (from HGNC MAD2L2)
ENST00000376667.7	263.90789348852	0.143002805202773	0.320992566859122	0.198030231375014	0.6563155063464	0.999812735800525	MAD2L2	NM_001127325	Homo sapiens mitotic arrest deficient 2 like 2 (MAD2L2), transcript variant 1, mRNA. (from RefSeq NM_001127325)
ENST00000445656.5	158.702687595393	0.129894714089258	0.361870168520742	0.128315825813004	0.720184679228323	0.999812735800525	MAD2L2		mitotic arrest deficient 2 like 2 (from HGNC MAD2L2)
ENST00000456915.1	177.510534701019	-0.00233409249805191	0.350986198206316	4.41745360717505e-05	0.994696984913753	0.999812735800525	MAD2L2		mitotic arrest deficient 2 like 2 (from HGNC MAD2L2)
ENST00000376637.7	54.6067173196731	0.295982471455787	0.565972435336307	0.270755402108954	0.60282549181664	0.999812735800525	AGTRAP	NM_001040195	Homo sapiens angiotensin II receptor associated protein (AGTRAP), transcript variant 3, mRNA. (from RefSeq NM_001040195)
ENST00000400895.6	64.7246454495885	0.45693258975307	0.52448585903077	0.753895416721832	0.385245714345766	0.999812735800525	AGTRAP	NM_001040197	Homo sapiens angiotensin II receptor associated protein (AGTRAP), transcript variant 5, mRNA. (from RefSeq NM_001040197)
ENST00000314340.10	92.4967430296034	0.344573372842153	0.434910544531948	0.626238538384406	0.428738408957427	0.999812735800525	AGTRAP	NM_020350	Homo sapiens angiotensin II receptor associated protein (AGTRAP), transcript variant 1, mRNA. (from RefSeq NM_020350)
ENST00000376629.8	82.3885415376088	0.331242010729923	0.453305652929476	0.534717830661521	0.464630110956645	0.999812735800525	AGTRAP	NM_001040194	Homo sapiens angiotensin II receptor associated protein (AGTRAP), transcript variant 2, mRNA. (from RefSeq NM_001040194)
ENST00000376627.6	60.3726533459712	0.50107616655019	0.545854028408359	0.834448028041052	0.360989480708006	0.999812735800525	AGTRAP		angiotensin II receptor associated protein (from HGNC AGTRAP)
ENST00000452018.6	62.9619130900611	0.395900956582413	0.52078623449377	0.574314605965533	0.448549482714212	0.999812735800525	AGTRAP	NM_001040196	Homo sapiens angiotensin II receptor associated protein (AGTRAP), transcript variant 4, mRNA. (from RefSeq NM_001040196)
ENST00000376572.8	397.522640263385	-0.209003174561375	0.317337778352911	0.431237963634075	0.51138212277994	0.999812735800525	KIAA2013	NM_138346	Homo sapiens KIAA2013 (KIAA2013), mRNA. (from RefSeq NM_138346)
ENST00000616327.1	397.522640263385	-0.209003174561375	0.317337778352911	0.431237963634075	0.51138212277994	0.999812735800525	KIAA2013		Membrane; Single-pass type I membrane protein (Potential). (from UniProt Q8IYS2)
ENST00000376576.3	374.638921010101	-0.188159426658075	0.332110530287428	0.31876000577482	0.572353790647004	0.999812735800525	KIAA2013		Membrane; Single-pass type I membrane protein (Potential). (from UniProt Q8IYS2)
ENST00000449038.5	63.0876890093678	-0.574526909851901	0.509933864269837	1.26177582695493	0.261315218278393	0.999812735800525	PLOD1		procollagen-lysine,2-oxoglutarate 5-dioxygenase 1 (from HGNC PLOD1)
ENST00000196061.5	297.220148155668	-0.342193158414114	0.287400647162424	1.4144307259352	0.234322257840099	0.999812735800525	PLOD1	NM_001316320	Homo sapiens procollagen-lysine,2-oxoglutarate 5-dioxygenase 1 (PLOD1), transcript variant 1, mRNA. (from RefSeq NM_001316320)
ENST00000429000.6	88.8077016997688	-0.290442748387453	0.440577232681742	0.432212911511854	0.510905099306134	0.999812735800525	PLOD1		procollagen-lysine,2-oxoglutarate 5-dioxygenase 1 (from HGNC PLOD1)
ENST00000444836.5	582.120921270887	-0.204771475286911	0.242432094905833	0.715042418980559	0.39777491618125	0.999812735800525	MFN2	NM_001127660	Homo sapiens mitofusin 2 (MFN2), transcript variant 2, mRNA. (from RefSeq NM_001127660)
ENST00000235329.9	582.120921270887	-0.204771475286911	0.242432094905833	0.715042418980559	0.39777491618125	0.999812735800525	MFN2	NM_014874	Homo sapiens mitofusin 2 (MFN2), transcript variant 1, mRNA. (from RefSeq NM_014874)
ENST00000620676.6	276.287215273637	0.323380826809754	0.400117106738358	0.646364804286975	0.421415363002326	0.999812735800525	VPS13D	NM_015378	Homo sapiens vacuolar protein sorting 13 homolog D (VPS13D), transcript variant 1, mRNA. (from RefSeq NM_015378)
ENST00000613099.4	276.758840014678	0.321320714117897	0.400058870976688	0.63834995348364	0.424308935215838	0.999812735800525	VPS13D	NM_018156	Homo sapiens vacuolar protein sorting 13 homolog D (VPS13D), transcript variant 2, mRNA. (from RefSeq NM_018156)
ENST00000616661.5	78.5465006715771	-0.30832717909364	0.514572125078774	0.351328355775593	0.553362141611457	0.999812735800525	DHRS3	NM_004753	Homo sapiens dehydrogenase/reductase 3 (DHRS3), transcript variant 1, mRNA. (from RefSeq NM_004753)
ENST00000294489.10	156.666312717956	-0.268332695363525	0.335107275007716	0.640501889658523	0.42352911408593	0.999812735800525	PDPN		May be involved in cell migration and/or actin cytoskeleton organization. When expressed in keratinocytes, induces changes in cell morphology with transfected cells showing an elongated shape, numerous membrane protrusions, major reorganization of the actin cytoskeleton, increased motility and decreased cell adhesion. Required for normal lung cell proliferation and alveolus formation at birth. In…
ENST00000617617.4	156.666312717956	-0.268332695363525	0.335107275007716	0.640501889658523	0.42352911408593	0.999812735800525	PDPN	NM_006474	Homo sapiens podoplanin (PDPN), transcript variant 1, mRNA. (from RefSeq NM_006474)
ENST00000376057.8	155.661829262923	-0.259979553225912	0.333748048410683	0.606068136303492	0.436272078777482	0.999812735800525	PDPN	NM_198389	Homo sapiens podoplanin (PDPN), transcript variant 2, mRNA. (from RefSeq NM_198389)
ENST00000621990.4	111.346073834047	-0.152087026253753	0.389970808811422	0.152077360334829	0.696558010696899	0.999812735800525	PDPN		May be involved in cell migration and/or actin cytoskeleton organization. When expressed in keratinocytes, induces changes in cell morphology with transfected cells showing an elongated shape, numerous membrane protrusions, major reorganization of the actin cytoskeleton, increased motility and decreased cell adhesion. Required for normal lung cell proliferation and alveolus formation at birth. In…
ENST00000510906.5	107.330011860779	-0.12177524756377	0.399889560141702	0.0927311289275039	0.760733385788401	0.999812735800525	PDPN		The sequence shown here is derived from an Ensembl automatic analysis pipeline and should be considered as preliminary data. (from UniProt H0YA72)
ENST00000509009.5	88.0911567481858	-0.0169449781571194	0.430219889895628	0.00155566854499511	0.968538023278768	0.999812735800525	PDPN		The sequence shown here is derived from an Ensembl automatic analysis pipeline and should be considered as preliminary data. (from UniProt E7ETC6)
ENST00000311066.9	277.096765159393	-0.584183034521485	0.460085358998649	1.62551879200169	0.202323984647665	0.999812735800525	PRDM2	NM_015866	Homo sapiens PR/SET domain 2 (PRDM2), transcript variant 2, mRNA. (from RefSeq NM_015866)
ENST00000235372.11	275.547148097291	-0.587279208971967	0.461736482466755	1.63101767030625	0.201562348223864	0.999812735800525	PRDM2	NM_012231	Homo sapiens PR/SET domain 2 (PRDM2), transcript variant 1, mRNA. (from RefSeq NM_012231)
ENST00000375980.9	116.479986956304	-0.61614273725451	0.403366819483509	2.32320112303628	0.127457489662135	0.999812735800525	EFHD2	NM_024329	Homo sapiens EF-hand domain family member D2 (EFHD2), mRNA. (from RefSeq NM_024329)
ENST00000445566.1	53.365069888917	-0.694378358505292	0.617133946529315	1.23901171056621	0.265661606332011	0.999812735800525	EFHD2		The sequence shown here is derived from an Ensembl automatic analysis pipeline and should be considered as preliminary data. (from UniProt H0Y4Y4)
ENST00000375838.5	97.284430682603	0.884449820265689	0.472596586296028	3.52255947559671	0.0605388908192192	0.999812735800525	DNAJC16		DnaJ heat shock protein family (Hsp40) member C16 (from HGNC DNAJC16)
ENST00000616884.4	80.3844793662825	0.261555710383557	0.577213459529349	0.200553538056269	0.65427441657198	0.999812735800525	DNAJC16	NM_001287811	Homo sapiens DnaJ heat shock protein family (Hsp40) member C16 (DNAJC16), transcript variant 2, mRNA. (from RefSeq NM_001287811)
ENST00000475133.5	97.284430682603	0.884449820265689	0.472596586296028	3.52255947559671	0.0605388908192192	0.999812735800525	DNAJC16	NR_109898	Homo sapiens DnaJ heat shock protein family (Hsp40) member C16 (DNAJC16), transcript variant 3, non-coding RNA. (from RefSeq NR_109898)
ENST00000375849.5	106.230848111994	0.771252476492839	0.45644417221522	2.86347627557434	0.0906114827723017	0.999812735800525	DNAJC16		DnaJ heat shock protein family (Hsp40) member C16 (from HGNC DNAJC16)
ENST00000375847.8	131.963553102956	0.54748809061547	0.424525743792866	1.66113101816019	0.197450685236447	0.999812735800525	DNAJC16	NM_015291	Homo sapiens DnaJ heat shock protein family (Hsp40) member C16 (DNAJC16), transcript variant 1, mRNA. (from RefSeq NM_015291)
ENST00000480945.6	160.984861992104	-0.32559883524517	0.35438820288963	0.850625260592636	0.356375514756758	0.999812735800525	DDI2	NM_032341	Homo sapiens DNA damage inducible 1 homolog 2 (DDI2), mRNA. (from RefSeq NM_032341)
ENST00000375799.8	221.845689621851	0.144068785037917	0.470249109558653	0.0922825755563679	0.761295144700534	0.999812735800525	PLEKHM2	NM_015164	Homo sapiens pleckstrin homology and RUN domain containing M2 (PLEKHM2), mRNA. (from RefSeq NM_015164)
ENST00000375793.2	223.910814117594	0.0817409292791479	0.464664906304814	0.0305055284430011	0.861348120769409	0.999812735800525	PLEKHM2		Contains 1 PH domain. (from UniProt Q5VVD7)
ENST00000642363.1	210.518436072994	0.205587681788464	0.471881402715403	0.18658075752316	0.665777791420594	0.999812735800525	PLEKHM2		pleckstrin homology and RUN domain containing M2 (from HGNC PLEKHM2)
ENST00000483273.2	335.464782001212	0.241492123945016	0.345669175790764	0.493770524120251	0.48225016381781	0.999812735800525	UQCRHL	NM_001089591	Homo sapiens ubiquinol-cytochrome c reductase hinge protein like (UQCRHL), mRNA. (from RefSeq NM_001089591)
ENST00000375759.8	716.432654678448	-0.218277852807624	0.298056939220699	0.535905054485625	0.464134777001799	0.999812735800525	SPEN	NM_015001	Homo sapiens spen family transcriptional repressor (SPEN), mRNA. (from RefSeq NM_015001)
ENST00000358432.8	285.57260149569	0.0811291035612734	0.319106979251649	0.0647221433159189	0.799182325281704	0.999812735800525	EPHA2	NM_004431	Homo sapiens EPH receptor A2 (EPHA2), transcript variant 1, mRNA. (from RefSeq NM_004431)
ENST00000375592.8	185.619765109552	-0.00707306738006981	0.447994260948609	0.000246210896037269	0.987480820258243	0.999812735800525	FBXO42	NM_018994	Homo sapiens F-box protein 42 (FBXO42), mRNA. (from RefSeq NM_018994)
ENST00000471507.5	153.226841776853	-0.146789022003849	0.411989751787035	0.128089976662125	0.720420694845309	0.999812735800525	SZRD1	NM_001271869	Homo sapiens SUZ RNA binding domain containing 1 (SZRD1), transcript variant 3, mRNA. (from RefSeq NM_001271869)
ENST00000401088.9	161.084462453755	-0.164563127646315	0.401006148611479	0.170033502647982	0.680082034536833	0.999812735800525	SZRD1	NM_001114600	Homo sapiens SUZ RNA binding domain containing 1 (SZRD1), transcript variant 1, mRNA. (from RefSeq NM_001114600)
ENST00000337132.10	158.881970825437	-0.0331407852162712	0.422899065515584	0.0062241852583611	0.93711732875827	0.999812735800525	NECAP2	NM_018090	Homo sapiens NECAP endocytosis associated 2 (NECAP2), transcript variant 1, mRNA. (from RefSeq NM_018090)
ENST00000443980.6	140.015309212274	0.13048157954732	0.429614563559513	0.0933475602036964	0.759963796865966	0.999812735800525	NECAP2	NM_001145277	Homo sapiens NECAP endocytosis associated 2 (NECAP2), transcript variant 2, mRNA. (from RefSeq NM_001145277)
ENST00000492095.5	158.881970825437	-0.0331407852162712	0.422899065515584	0.0062241852583611	0.93711732875827	0.999812735800525	NECAP2		Involved in endocytosis (By similarity). (from UniProt Q9NVZ3)
ENST00000430580.6	411.655663918917	0.194281790791307	0.466801406294815	0.17064953336353	0.679535190872533	0.999812735800525	NBPF1	NM_017940	Homo sapiens NBPF member 1 (NBPF1), mRNA. (from RefSeq NM_017940)
ENST00000341676.9	279.997305513609	-0.125058978501533	0.400225390698306	0.0981693787691427	0.754037609654474	0.999812735800525	ATP13A2	NM_001141974	Homo sapiens ATPase cation transporting 13A2 (ATP13A2), transcript variant 3, mRNA. (from RefSeq NM_001141974)
ENST00000326735.13	293.127939789953	-0.0905126972742177	0.388814566608485	0.0542903607025806	0.815759138380607	0.999812735800525	ATP13A2	NM_022089	Homo sapiens ATPase cation transporting 13A2 (ATP13A2), transcript variant 1, mRNA. (from RefSeq NM_022089)
ENST00000452699.5	290.327324099489	-0.101499848409621	0.38662032001512	0.0691359724870466	0.79259898138934	0.999812735800525	ATP13A2	NM_001141973	Homo sapiens ATPase cation transporting 13A2 (ATP13A2), transcript variant 2, mRNA. (from RefSeq NM_001141973)
ENST00000375499.7	834.822292065018	-0.0710315395531908	0.232686204448245	0.0932638634997289	0.760068125432391	0.999812735800525	SDHB	NM_003000	Homo sapiens succinate dehydrogenase complex iron sulfur subunit B (SDHB), mRNA. (from RefSeq NM_003000)
ENST00000491274.5	548.875588864879	-0.173317106592946	0.282467262438657	0.376555620820753	0.539452398806659	0.999812735800525	SDHB		succinate dehydrogenase complex iron sulfur subunit B (from HGNC SDHB)
ENST00000463045.2	345.373186808434	-0.32973186085481	0.313954026414197	1.10189563803077	0.29385046709984	0.999812735800525	SDHB		succinate dehydrogenase complex iron sulfur subunit B (from HGNC SDHB)
ENST00000375436.9	1256.36271795625	0.0456850651455159	0.214760419084296	0.0452509062327806	0.831543334852211	0.999812735800525	RCC2	NM_018715	Homo sapiens regulator of chromosome condensation 2 (RCC2), transcript variant 1, mRNA. (from RefSeq NM_018715)
ENST00000375433.3	1256.36271795625	0.0456850651455159	0.214760419084296	0.0452509062327806	0.831543334852211	0.999812735800525	RCC2	NM_001136204	Homo sapiens regulator of chromosome condensation 2 (RCC2), transcript variant 2, mRNA. (from RefSeq NM_001136204)
ENST00000290597.9	105.205942220038	0.224299062306952	0.439581097945404	0.257370708408757	0.611932294860435	0.999812735800525	ALDH4A1	NM_170726	Homo sapiens aldehyde dehydrogenase 4 family member A1 (ALDH4A1), transcript variant P5CDhS, mRNA. (from RefSeq NM_170726)
ENST00000375341.8	107.995412747397	0.27092873509141	0.440271926202256	0.374251747855681	0.540695773769139	0.999812735800525	ALDH4A1	NM_003748	Homo sapiens aldehyde dehydrogenase 4 family member A1 (ALDH4A1), transcript variant P5CDhL, mRNA. (from RefSeq NM_003748)
ENST00000538839.5	95.0362345126634	0.320895141242448	0.46687278726455	0.466484059738946	0.494609127842469	0.999812735800525	ALDH4A1	NM_001319218	Homo sapiens aldehyde dehydrogenase 4 family member A1 (ALDH4A1), transcript variant 4, mRNA. (from RefSeq NM_001319218)
ENST00000538309.5	95.5744667994822	0.215092886228455	0.440998318555622	0.235981997952763	0.627123309494628	0.999812735800525	ALDH4A1	NM_001161504	Homo sapiens aldehyde dehydrogenase 4 family member A1 (ALDH4A1), transcript variant 3, mRNA. (from RefSeq NM_001161504)
ENST00000375254.8	750.340611698866	-0.391897208657662	0.291086696904207	1.79339709370979	0.180512808224711	0.999812735800525	UBR4	NM_020765	Homo sapiens ubiquitin protein ligase E3 component n-recognin 4 (UBR4), mRNA. (from RefSeq NM_020765)
ENST00000417040.1	280.858782677233	-0.34637689124842	0.438980372598347	0.606423293835448	0.436137690255703	0.999812735800525	UBR4		ubiquitin protein ligase E3 component n-recognin 4 (from HGNC UBR4)
ENST00000477853.6	386.517701107478	0.0991987290859689	0.264943087949469	0.13998005821523	0.70830083792487	0.999812735800525	EMC1	NM_015047	Homo sapiens ER membrane protein complex subunit 1 (EMC1), transcript variant 1, mRNA. (from RefSeq NM_015047)
ENST00000375199.7	378.871208934489	0.118030571266352	0.265245947143678	0.197735169588242	0.656555196101502	0.999812735800525	EMC1	NM_001271427	Homo sapiens ER membrane protein complex subunit 1 (EMC1), transcript variant 2, mRNA. (from RefSeq NM_001271427)
ENST00000375208.7	360.213640872874	0.188640264137522	0.268672496381125	0.491982718582335	0.483044189752895	0.999812735800525	EMC1	NM_001271429	Homo sapiens ER membrane protein complex subunit 1 (EMC1), transcript variant 4, mRNA. (from RefSeq NM_001271429)
ENST00000330263.5	641.311876388896	-0.152780803202997	0.221893278720051	0.476146938027142	0.490172798559159	0.999812735800525	MRTO4	NM_016183	Homo sapiens MRT4 homolog, ribosome maturation factor (MRTO4), mRNA. (from RefSeq NM_016183)
ENST00000429712.5	42.6769442388605	0.314502346132644	0.702660947876719	0.195809618045502	0.65812467699838	0.999812735800525	AKR7L		aldo-keto reductase family 7 like (gene/pseudogene) (from HGNC AKR7L)
ENST00000420396.3	42.1331849312216	0.11805109890656	0.749709254376686	0.0241084377216367	0.876609316161588	0.999812735800525	AKR7L	NR_040288	Homo sapiens aldo-keto reductase family 7 like (gene/pseudogene) (AKR7L), transcript variant 1, non-coding RNA. (from RefSeq NR_040288)
ENST00000651966.1	42.6110891270316	0.243774371140708	0.705107114399288	0.116826056474984	0.732502712596377	0.999812735800525	AKR7L		Can reduce the dialdehyde protein-binding form of aflatoxin B1 (AFB1) to the non-binding AFB1 dialcohol. May be involved in protection of liver against the toxic and carcinogenic effects of AFB1, a potent hepatocarcinogen (By similarity). (from UniProt Q8NHP1)
ENST00000235835.7	331.628480321544	0.034970236803469	0.270251922133894	0.0167323309527916	0.8970779309528	0.999812735800525	AKR7A2	NM_003689	Homo sapiens aldo-keto reductase family 7 member A2 (AKR7A2), transcript variant 1, mRNA. (from RefSeq NM_003689)
ENST00000330072.9	296.48573965361	0.0313315889879279	0.274946153740563	0.0129795733475362	0.909294924378199	0.999812735800525	AKR7A2	NM_001320979	Homo sapiens aldo-keto reductase family 7 member A2 (AKR7A2), transcript variant 2, mRNA. (from RefSeq NM_001320979)
ENST00000489286.5	162.512937875694	-0.0842571756663711	0.354733344552258	0.0564263974255965	0.812236020664316	0.999812735800525	AKR7A2		The sequence shown here is derived from an Ensembl automatic analysis pipeline and should be considered as preliminary data. (from UniProt H7C5H7)
ENST00000264202.8	413.004387607649	-0.0626668481981906	0.257617082348913	0.059372034127847	0.80749123297725	0.999812735800525	CAPZB	NM_004930	Homo sapiens capping actin protein of muscle Z-line subunit beta (CAPZB), transcript variant 1, mRNA. (from RefSeq NM_004930)
ENST00000264203.7	331.178903711377	-0.0989248523203404	0.267878785725601	0.137139190056317	0.711141772454862	0.999812735800525	CAPZB	NM_001206541	Homo sapiens capping actin protein of muscle Z-line subunit beta (CAPZB), transcript variant 3, mRNA. (from RefSeq NM_001206541)
ENST00000375144.5	394.609221439777	-0.0980521616733571	0.261658693473201	0.140618939425849	0.707666476476064	0.999812735800525	CAPZB		capping actin protein of muscle Z-line beta subunit (from HGNC CAPZB)
ENST00000375142.5	354.777922915302	-0.0670038185224065	0.262125560354217	0.0656249184702915	0.797816785026515	0.999812735800525	CAPZB	NM_001206540	Homo sapiens capping actin protein of muscle Z-line subunit beta (CAPZB), transcript variant 2, mRNA. (from RefSeq NM_001206540)
ENST00000433834.5	410.560367346176	-0.0608546940917	0.257762146956006	0.0559122467331861	0.813077522499216	0.999812735800525	CAPZB	NM_001282162	Homo sapiens capping actin protein of muscle Z-line subunit beta (CAPZB), transcript variant 4, mRNA. (from RefSeq NM_001282162)
ENST00000648702.1	121.363987079686	0.23645429154375	0.447001923543184	0.277457897904355	0.598372261792126	0.999812735800525	MICOS10		Homo sapiens chromosome 1 open reading frame 151, mRNA (cDNA clone MGC:88402 IMAGE:30407082), complete cds. (from mRNA BC070388)
ENST00000617872.4	219.81587263517	0.328377673811054	0.333149298581986	0.973955230680957	0.323695732814246	0.999812735800525	MICOS10	NM_001204082	Homo sapiens mitochondrial contact site and cristae organizing system subunit 10 (MICOS10), transcript variant 4, mRNA. (from RefSeq NM_001204082)
ENST00000322753.7	322.772604216848	0.413031246539497	0.32316548396959	1.64018359147568	0.2003002805132	0.999812735800525	MICOS10	NR_033757	Homo sapiens mitochondrial contact site and cristae organizing system subunit 10 (MICOS10), transcript variant 2, non-coding RNA. (from RefSeq NR_033757)
ENST00000602384.5	280.532686684296	0.489100249865763	0.358837931679081	1.86722872558657	0.171792814763392	0.999812735800525	MICOS10-NBL1		Homo sapiens cDNA FLJ75158 complete cds, highly similar to Homo sapiens neuroblastoma, suppression of tumorigenicity 1, transcript variant 2. (from mRNA AK289456)
ENST00000602293.5	220.738200474465	0.324441233003858	0.380775727654639	0.72870078800392	0.393304638068714	0.999812735800525	MICOS10-NBL1		Homo sapiens cDNA FLJ75158 complete cds, highly similar to Homo sapiens neuroblastoma, suppression of tumorigenicity 1, transcript variant 2. (from mRNA AK289456)
ENST00000264198.5	182.611898414503	-0.0268859701110779	0.361093263801622	0.00548028821812352	0.940987334746187	0.999812735800525	MUL1	NM_024544	Homo sapiens mitochondrial E3 ubiquitin protein ligase 1 (MUL1), mRNA. (from RefSeq NM_024544)
ENST00000321556.5	354.845163034983	-0.0770805703904187	0.265417707970956	0.0846659611309803	0.771071083055425	0.999812735800525	PINK1	NM_032409	Homo sapiens PTEN induced kinase 1 (PINK1), mRNA. (from RefSeq NM_032409)
ENST00000415136.6	1439.929146126	-0.0178616740088628	0.17506995194657	0.0104086723521419	0.918738497465597	0.999812735800525	DDOST	NM_005216	Homo sapiens dolichyl-diphosphooligosaccharide--protein glycosyltransferase non-catalytic subunit (DDOST), mRNA. (from RefSeq NM_005216)
ENST00000602624.6	1362.54914176792	-0.0416904887181588	0.179583496430732	0.0538299047134814	0.81652813007758	0.999812735800525	DDOST		dolichyl-diphosphooligosaccharide--protein glycosyltransferase non-catalytic subunit (from HGNC DDOST)
ENST00000375048.7	1439.929146126	-0.0178616740088628	0.17506995194657	0.0104086723521419	0.918738497465597	0.999812735800525	DDOST		Essential subunit of N-oligosaccharyl transferase enzyme which catalyzes the transfer of a high mannose oligosaccharide to an asparagine residue within an Asn-X-Ser/Thr consensus motif in nascent polypeptide chains. (from UniProt P39656)
ENST00000464364.1	312.246418665943	0.176754705893629	0.274520614456363	0.415120281815462	0.519382026645755	0.999812735800525	DDOST		dolichyl-diphosphooligosaccharide--protein glycosyltransferase non-catalytic subunit (from HGNC DDOST)
ENST00000312239.10	509.727022935605	0.154395836880211	0.263824965969883	0.340998732504175	0.559253301140565	0.999812735800525	HP1BP3	NM_016287	Homo sapiens heterochromatin protein 1 binding protein 3 (HP1BP3), mRNA. (from RefSeq NM_016287)
ENST00000375003.6	346.604479771547	0.104906399434947	0.302503213031964	0.119662604044436	0.729400711074237	0.999812735800525	HP1BP3		Component of heterochromatin, may be involved in chromatin structure and function (By similarity). (from UniProt Q5SSJ5)
ENST00000419948.5	185.384006630443	0.628093567208357	0.367032906434887	2.92134715578075	0.0874148559875649	0.999812735800525	HP1BP3		Nucleus (By similarity). (from UniProt B0QZK4)
ENST00000438032.5	300.494624328873	0.578986169336845	0.31227688203038	3.42791963428704	0.0641028023780663	0.999812735800525	HP1BP3		heterochromatin protein 1 binding protein 3 (from HGNC HP1BP3)
ENST00000424732.5	272.419585789632	0.551750634642346	0.329395009731981	2.79508653406043	0.0945536618716012	0.999812735800525	HP1BP3		Nucleus (By similarity). (from UniProt Q5SWC8)
ENST00000374935.7	607.691298018821	-0.0507245207142961	0.276739747759637	0.0336435469939573	0.854467092888473	0.999812735800525	EIF4G3		Probable component of the protein complex eIF4F, which is involved in the recognition of the mRNA cap, ATP-dependent unwinding of 5'-terminal secondary structure and recruitment of mRNA to the ribosome. Thought to be a functional homolog of EIF4G1. (from UniProt O43432)
ENST00000264211.12	798.453974434641	0.0498282595059993	0.261113144717323	0.0363515419731044	0.848791349596324	0.999812735800525	EIF4G3	NM_003760	Homo sapiens eukaryotic translation initiation factor 4 gamma 3 (EIF4G3), transcript variant 3, mRNA. (from RefSeq NM_003760)
ENST00000602326.5	792.399073301785	0.0513775012719682	0.261100684159366	0.0386463665191457	0.844150907911683	0.999812735800525	EIF4G3	NM_001198802	Homo sapiens eukaryotic translation initiation factor 4 gamma 3 (EIF4G3), transcript variant 2, mRNA. (from RefSeq NM_001198802)
ENST00000400422.6	791.475484046323	0.0578366726176191	0.255724441106297	0.0510739339136137	0.821204975525259	0.999812735800525	EIF4G3	NM_001198801	Homo sapiens eukaryotic translation initiation factor 4 gamma 3 (EIF4G3), transcript variant 1, mRNA. (from RefSeq NM_001198801)
ENST00000634879.1	862.970998063951	0.0269904252026334	0.260907860108897	0.0107058976681884	0.917590507507558	0.999812735800525	EIF4G3		eukaryotic translation initiation factor 4 gamma 3 (from HGNC EIF4G3)
ENST00000356916.7	251.821701287392	0.337081856690096	0.384979646855552	0.761194740676657	0.382954890064877	0.999812735800525	EIF4G3	NM_001198803	Homo sapiens eukaryotic translation initiation factor 4 gamma 3 (EIF4G3), transcript variant 4, mRNA. (from RefSeq NM_001198803)
ENST00000415912.6	265.968180295459	-0.0398492207141166	0.310483204557263	0.0165116218120147	0.897755232485986	0.999812735800525	ECE1	NM_001113348	Homo sapiens endothelin converting enzyme 1 (ECE1), transcript variant 4, mRNA. (from RefSeq NM_001113348)
ENST00000374893.11	265.271241798222	-0.0417817989361155	0.31008452364692	0.018193620151834	0.892703804931825	0.999812735800525	ECE1	NM_001397	Homo sapiens endothelin converting enzyme 1 (ECE1), transcript variant 1, mRNA. (from RefSeq NM_001397)
ENST00000649812.1	272.247542347283	-0.0249294335390977	0.309635764507977	0.00649736129575729	0.935755126400716	0.999812735800525	ECE1		endothelin converting enzyme 1 (from HGNC ECE1)
ENST00000357071.8	259.386919860845	-0.0611265858324532	0.31340334696605	0.038059899512632	0.845322909516018	0.999812735800525	ECE1	NM_001113347	Homo sapiens endothelin converting enzyme 1 (ECE1), transcript variant 3, mRNA. (from RefSeq NM_001113347)
ENST00000436918.6	250.219647985143	-0.0856940387535041	0.313778373031104	0.0747450088193631	0.784549338910815	0.999812735800525	ECE1		endothelin converting enzyme 1 (from HGNC ECE1)
ENST00000264205.10	266.176504626873	-0.0391663103717718	0.308783961842882	0.0161243576942525	0.898954865249688	0.999812735800525	ECE1	NM_001113349	Homo sapiens endothelin converting enzyme 1 (ECE1), transcript variant 2, mRNA. (from RefSeq NM_001113349)
ENST00000308271.14	404.407351966647	-0.138064896358042	0.303290494189678	0.207405580366029	0.648808527797491	0.999812735800525	USP48	NM_032236	Homo sapiens ubiquitin specific peptidase 48 (USP48), transcript variant 1, mRNA. (from RefSeq NM_032236)
ENST00000400301.5	376.645746403333	-0.196405067580426	0.297494963546856	0.436309151503295	0.508909271460923	0.999812735800525	USP48	NM_001330394	Homo sapiens ubiquitin specific peptidase 48 (USP48), transcript variant 3, mRNA. (from RefSeq NM_001330394)
ENST00000529637.5	386.678111573392	-0.150943962863272	0.308188339306584	0.240295616211142	0.623992686670911	0.999812735800525	USP48		Recognizes and hydrolyzes the peptide bond at the C- terminal Gly of ubiquitin. Involved in the processing of poly- ubiquitin precursors as well as that of ubiquitinated proteins. May be involved in the regulation of NF-kappa-B activation by TNF receptor superfamily via its interactions with RELA and TRAF2. May also play a regulatory role at postsynaptic sites. (from UniProt Q86UV5)
ENST00000421625.6	225.946829100316	-0.317365668754307	0.345773078257194	0.842506748728979	0.358680822248945	0.999812735800525	USP48	NM_001032730	Homo sapiens ubiquitin specific peptidase 48 (USP48), transcript variant 2, mRNA. (from RefSeq NM_001032730)
ENST00000648594.1	890.606708060634	0.0817770741516647	0.221809416388096	0.136077124496452	0.712212452949604	0.999812735800525	CDC42		Plasma membrane-associated small GTPase which cycles between an active GTP-bound and an inactive GDP-bound state. In active state binds to a variety of effector proteins to regulate cellular responses. Involved in epithelial cell polarization processes. Regulates the bipolar attachment of spindle microtubules to kinetochores before chromosome congression in metaphase. Plays a role in the extensio…
ENST00000400259.5	890.606708060634	0.0817770741516647	0.221809416388096	0.136077124496452	0.712212452949604	0.999812735800525	CDC42		Plasma membrane-associated small GTPase which cycles between an active GTP-bound and an inactive GDP-bound state. In active state binds to a variety of effector proteins to regulate cellular responses. Involved in epithelial cell polarization processes. Regulates the bipolar attachment of spindle microtubules to kinetochores before chromosome congression in metaphase. Plays a role in the extensio…
ENST00000344548.7	890.606708060634	0.0817770741516647	0.221809416388096	0.136077124496452	0.712212452949604	0.999812735800525	CDC42		Plasma membrane-associated small GTPase which cycles between an active GTP-bound and an inactive GDP-bound state. In active state binds to a variety of effector proteins to regulate cellular responses. Involved in epithelial cell polarization processes. Regulates the bipolar attachment of spindle microtubules to kinetochores before chromosome congression in metaphase. Plays a role in the extensio…
ENST00000315554.13	675.08729405619	0.109090691103532	0.247099290993515	0.195307100340912	0.658535787324233	0.999812735800525	CDC42	NM_044472	Homo sapiens cell division cycle 42 (CDC42), transcript variant 2, mRNA. (from RefSeq NM_044472)
ENST00000656825.1	890.606708060634	0.0817770741516647	0.221809416388096	0.136077124496452	0.712212452949604	0.999812735800525	CDC42	NM_001791	Homo sapiens cell division cycle 42 (CDC42), transcript variant 1, mRNA. (from RefSeq NM_001791)
ENST00000651171.1	468.4387964334	0.250786569523261	0.274880760376504	0.83258477935226	0.361526176448311	0.999812735800525	CDC42		cell division cycle 42 (from HGNC CDC42)
ENST00000652582.1	366.917535692106	0.277615350475466	0.29047951476639	0.913029800862475	0.339311799413041	0.999812735800525	CDC42		cell division cycle 42 (from HGNC CDC42)
ENST00000667384.1	673.313298750591	0.119583580094965	0.24713351774614	0.234622718241653	0.628117137052402	0.999812735800525	CDC42		cell division cycle 42 (from HGNC CDC42)
ENST00000411827.1	564.940814237205	0.210484617889344	0.256569292657545	0.67427613659919	0.411564711899766	0.999812735800525	CDC42		Belongs to the small GTPase superfamily. Rho family. (from UniProt Q5JYX0)
ENST00000662562.1	890.606708060634	0.0817770741516647	0.221809416388096	0.136077124496452	0.712212452949604	0.999812735800525	CDC42		cell division cycle 42 (from HGNC CDC42)
ENST00000375647.5	257.480580663354	-0.0509958107681176	0.364569766125759	0.0194707709333244	0.889025263603673	0.999812735800525	ZBTB40	NM_014870	Homo sapiens zinc finger and BTB domain containing 40 (ZBTB40), transcript variant 2, mRNA. (from RefSeq NM_014870)
ENST00000374651.8	224.160068311582	-0.149353233047215	0.384629072543765	0.149362617117873	0.699145209759564	0.999812735800525	ZBTB40	NM_001330398	Homo sapiens zinc finger and BTB domain containing 40 (ZBTB40), transcript variant 3, mRNA. (from RefSeq NM_001330398)
ENST00000404138.5	257.480580663354	-0.0509958107681176	0.364569766125759	0.0194707709333244	0.889025263603673	0.999812735800525	ZBTB40	NM_001083621	Homo sapiens zinc finger and BTB domain containing 40 (ZBTB40), transcript variant 1, mRNA. (from RefSeq NM_001083621)
ENST00000465864.2	1168.39382567903	0.0208376531565997	0.195565635610341	0.0113192597320335	0.915271332417604	0.999812735800525	KDM1A	NM_001363654	Homo sapiens lysine demethylase 1A (KDM1A), transcript variant 3, mRNA. (from RefSeq NM_001363654)
ENST00000356634.7	1202.926084973	0.0224204151210118	0.194906525829328	0.0131956788117549	0.908546225528669	0.999812735800525	KDM1A	NM_015013	Homo sapiens lysine demethylase 1A (KDM1A), transcript variant 2, mRNA. (from RefSeq NM_015013)
ENST00000400181.8	1142.01320153129	-0.00867635362946479	0.195018652387908	0.00197336832039241	0.964567538893067	0.999812735800525	KDM1A	NM_001009999	Homo sapiens lysine demethylase 1A (KDM1A), transcript variant 1, mRNA. (from RefSeq NM_001009999)
ENST00000494920.1	377.551105450699	-0.0355737389403566	0.264218859740669	0.0180382508777797	0.893160169589948	0.999812735800525	KDM1A		lysine demethylase 1A (from HGNC KDM1A)
ENST00000418342.5	310.010274684417	-0.075759577047267	0.321917492329281	0.0556852919072526	0.813450275254125	0.999812735800525	LUZP1	NM_033631	Homo sapiens leucine zipper protein 1 (LUZP1), transcript variant 1, mRNA. (from RefSeq NM_033631)
ENST00000302291.8	310.010274684417	-0.075759577047267	0.321917492329281	0.0556852919072526	0.813450275254125	0.999812735800525	LUZP1		Nucleus. Note=Also detected in soma and dendrites of neurons (By similarity). (from UniProt Q86V48)
ENST00000314174.5	287.976272939189	-0.0439661714259883	0.325959005838691	0.0182927456391155	0.892413680673146	0.999812735800525	LUZP1		Nucleus. Note=Also detected in soma and dendrites of neurons (By similarity). (from UniProt Q86V48)
ENST00000641107.1	296.299801659055	0.393179003264262	0.30341796188537	1.6773706020176	0.195274204321208	0.999812735800525	HNRNPR		heterogeneous nuclear ribonucleoprotein R (from HGNC HNRNPR)
ENST00000302271.11	1276.38217570371	0.0865943846646947	0.188722418898239	0.210686488638714	0.646229872594399	0.999812735800525	HNRNPR	NM_005826	Homo sapiens heterogeneous nuclear ribonucleoprotein R (HNRNPR), transcript variant 2, mRNA. (from RefSeq NM_005826)
ENST00000478691.5	1053.75893478526	0.0925224276535986	0.195454912077829	0.223905150825559	0.636080364250966	0.999812735800525	HNRNPR	NM_001297621	Homo sapiens heterogeneous nuclear ribonucleoprotein R (HNRNPR), transcript variant 7, mRNA. (from RefSeq NM_001297621)
ENST00000374616.7	1227.19949376349	0.101417665337243	0.188454844525056	0.289885257678435	0.590294069224284	0.999812735800525	HNRNPR	NM_001102398	Homo sapiens heterogeneous nuclear ribonucleoprotein R (HNRNPR), transcript variant 1, mRNA. (from RefSeq NM_001102398)
ENST00000374612.5	1276.38217570371	0.0865943846646947	0.188722418898239	0.210686488638714	0.646229872594399	0.999812735800525	HNRNPR		Component of ribonucleosomes, which are complexes of at least 20 other different heterogenious nuclear ribonucleoproteins (hnRNP). hnRNP play an important role in processing of precursor mRNA in the nucleus. (from UniProt O43390)
ENST00000606561.5	1013.98021543561	0.0551642568158553	0.203199953013584	0.0736715459378132	0.786064154568709	0.999812735800525	HNRNPR	NM_001297622	Homo sapiens heterogeneous nuclear ribonucleoprotein R (HNRNPR), transcript variant 6, mRNA. (from RefSeq NM_001297622)
ENST00000427764.3	1171.31824074331	0.0705342499866927	0.197015593496454	0.128344460259001	0.720154772564015	0.999812735800525	HNRNPR	NM_001297620	Homo sapiens heterogeneous nuclear ribonucleoprotein R (HNRNPR), transcript variant 5, mRNA. (from RefSeq NM_001297620)
ENST00000361729.3	371.701735191289	-0.0621331422603025	0.38534439249498	0.0262812622331978	0.871215320851756	0.999812735800525	E2F2	NM_004091	Homo sapiens E2F transcription factor 2 (E2F2), mRNA. (from RefSeq NM_004091)
ENST00000374561.6	212.880734976316	0.144935905589391	0.33056814365675	0.192766093757541	0.660624324342802	0.999812735800525	ID3	NM_002167	Homo sapiens inhibitor of DNA binding 3, HLH protein (ID3), mRNA. (from RefSeq NM_002167)
ENST00000374550.8	5369.6622181817	-0.0441506116213646	0.168636323666303	0.068575595358368	0.79342211313607	0.999812735800525	RPL11	NM_001199802	Homo sapiens ribosomal protein L11 (RPL11), transcript variant 2, mRNA. (from RefSeq NM_001199802)
ENST00000643754.2	5432.75028290109	-0.0513965891913713	0.168680546045012	0.0928862449895149	0.760539467212871	0.999812735800525	RPL11	NM_000975	Homo sapiens ribosomal protein L11 (RPL11), transcript variant 1, mRNA. (from RefSeq NM_000975)
ENST00000458455.2	5169.43967105398	-0.0482585194177801	0.16675274428253	0.083774691417446	0.772245775437425	0.999812735800525	RPL11		Belongs to the ribosomal protein L5P family. (from UniProt Q5VVC8)
ENST00000418390.6	650.649317645926	-0.277792789966954	0.281327421669562	0.986841715670465	0.320515513798786	0.999812735800525	ELOA		SIII, also known as elongin, is a general transcription elongation factor that increases the RNA polymerase II transcription elongation past template-encoded arresting sites. Subunit A is transcriptionally active and its transcription activity is strongly enhanced by binding to the dimeric complex of the SIII regulatory subunits B and C (elongin BC complex). (from UniProt Q14241)
ENST00000613537.4	650.649317645926	-0.277792789966954	0.281327421669562	0.986841715670465	0.320515513798786	0.999812735800525	ELOA	NM_003198	Homo sapiens elongin A (ELOA), mRNA. (from RefSeq NM_003198)
ENST00000609199.1	643.692143515116	-0.283463925404568	0.285907387186327	0.995739911742788	0.318343524878525	0.999812735800525	ELOA		elongin A (from HGNC ELOA)
ENST00000246151.9	301.327399302499	-0.0471214226970467	0.286717230974113	0.0271595354158762	0.869100220937081	0.999812735800525	PITHD1	NM_020362	Homo sapiens PITH domain containing 1 (PITHD1), mRNA. (from RefSeq NM_020362)
ENST00000374514.8	121.448443557601	-0.18817545537995	0.414881774008767	0.203187296841875	0.65216035919156	0.999812735800525	LYPLA2	NM_007260	Homo sapiens lysophospholipase 2 (LYPLA2), mRNA. (from RefSeq NM_007260)
ENST00000420982.5	72.5807886807078	-0.120570111106839	0.510737565826555	0.0553764930317158	0.813958739599834	0.999812735800525	LYPLA2		lysophospholipase II (from HGNC LYPLA2)
ENST00000374505.6	56.3308658937702	0.727481037013255	0.541162556834551	1.79063362310314	0.18084898133035	0.999812735800525	LYPLA2		lysophospholipase II (from HGNC LYPLA2)
ENST00000374503.7	91.2217220813161	0.126763290265891	0.457802048774422	0.0754536458920683	0.783555743514459	0.999812735800525	LYPLA2		lysophospholipase II (from HGNC LYPLA2)
ENST00000374502.7	82.1455657702661	0.253702021176732	0.469227172840051	0.288738016800004	0.591030375944718	0.999812735800525	LYPLA2		lysophospholipase II (from HGNC LYPLA2)
ENST00000374501.1	73.8644229780229	-0.666145324310419	0.537457465750729	1.51111543752883	0.218968959375824	0.999812735800525	LYPLA2		lysophospholipase II (from HGNC LYPLA2)
ENST00000617979.5	105.89199611521	0.273910022927343	0.401083584601219	0.463148694307939	0.496156091639839	0.999812735800525	GALE	NM_001127621	Homo sapiens UDP-galactose-4-epimerase (GALE), transcript variant 3, mRNA. (from RefSeq NM_001127621)
ENST00000374497.7	105.89199611521	0.273910022927343	0.401083584601219	0.463148694307939	0.496156091639839	0.999812735800525	GALE	NM_000403	Homo sapiens UDP-galactose-4-epimerase (GALE), transcript variant 1, mRNA. (from RefSeq NM_000403)
ENST00000429356.5	65.6030564540387	0.119590373186483	0.529253862068146	0.0504114067797587	0.822348935525728	0.999812735800525	GALE		UDP-galactose-4-epimerase (from HGNC GALE)
ENST00000418277.5	64.3601654183899	0.198506619771351	0.536590191056838	0.134759736305455	0.71354714358644	0.999812735800525	GALE		UDP-galactose-4-epimerase (from HGNC GALE)
ENST00000425913.5	61.553443322403	0.350744268080324	0.513107893887053	0.46525207433023	0.495179584068599	0.999812735800525	GALE		UDP-galactose-4-epimerase (from HGNC GALE)
ENST00000445705.1	61.553443322403	0.350744268080324	0.513107893887053	0.46525207433023	0.495179584068599	0.999812735800525	GALE		UDP-galactose-4-epimerase (from HGNC GALE)
ENST00000374490.8	98.5514015890156	-0.115647636901466	0.442500302105293	0.06742155693847	0.795128662334094	0.999812735800525	HMGCL	NM_000191	Homo sapiens 3-hydroxy-3-methylglutaryl-CoA lyase (HMGCL), transcript variant 1, mRNA. (from RefSeq NM_000191)
ENST00000436439.6	81.9238851180064	-0.341083636268786	0.47898149243849	0.500868196980342	0.479118892191443	0.999812735800525	HMGCL	NM_001166059	Homo sapiens 3-hydroxy-3-methylglutaryl-CoA lyase (HMGCL), transcript variant 2, mRNA. (from RefSeq NM_001166059)
ENST00000579103.1	94.4985519561421	0.424110261373738	0.452559522565255	0.877535453022936	0.348877588564728	0.999812735800525	PNRC2		The sequence shown here is derived from an Ensembl automatic analysis pipeline and should be considered as preliminary data. (from UniProt J3KS97)
ENST00000492112.3	578.886424278296	0.0685290203452372	0.250342839842858	0.0753092965473456	0.783757730669269	0.999812735800525	SRSF10	NM_054016	Homo sapiens serine and arginine rich splicing factor 10 (SRSF10), transcript variant 2, mRNA. (from RefSeq NM_054016)
ENST00000344989.10	429.609463252258	0.0166134669319629	0.254430072344139	0.00427866299627055	0.947846376145063	0.999812735800525	SRSF10	NM_006625	Homo sapiens serine and arginine rich splicing factor 10 (SRSF10), transcript variant 1, mRNA. (from RefSeq NM_006625)
ENST00000453840.7	395.044901156083	0.0168589286759466	0.25601749732675	0.00435031670311048	0.947412115096007	0.999812735800525	SRSF10	NM_001191007	Homo sapiens serine and arginine rich splicing factor 10 (SRSF10), transcript variant 5, mRNA. (from RefSeq NM_001191007)
ENST00000484146.6	362.064866593052	-0.0182290115377917	0.269367505119094	0.00460011657226289	0.945925611774828	0.999812735800525	SRSF10	NM_001191009	Homo sapiens serine and arginine rich splicing factor 10 (SRSF10), transcript variant 6, mRNA. (from RefSeq NM_001191009)
ENST00000473858.5	44.5274606231175	0.578514189461562	0.634870257648691	0.826635981309352	0.36324707726634	0.999812735800525	SRSF10		serine and arginine rich splicing factor 10 (from HGNC SRSF10)
ENST00000374452.9	387.14931325808	0.0407976294456415	0.261356074614808	0.0244624439853425	0.875713997924205	0.999812735800525	SRSF10	NM_001191006	Homo sapiens serine and arginine rich splicing factor 10 (SRSF10), transcript variant 4, mRNA. (from RefSeq NM_001191006)
ENST00000374453.7	358.274539338423	0.0209033606308274	0.263451619961782	0.00631754441756982	0.936648467231574	0.999812735800525	SRSF10	NM_001300936	Homo sapiens serine and arginine rich splicing factor 10 (SRSF10), transcript variant 8, mRNA. (from RefSeq NM_001300936)
ENST00000343255.9	528.705985572736	0.068933790226519	0.253913629656207	0.0740554459892451	0.78552106127801	0.999812735800525	SRSF10	NM_001191005	Homo sapiens serine and arginine rich splicing factor 10 (SRSF10), transcript variant 3, mRNA. (from RefSeq NM_001191005)
ENST00000495785.1	152.680452955174	-0.0544692423332367	0.346612765475689	0.024702407302911	0.875110874959568	0.999812735800525	SRSF10		serine and arginine rich splicing factor 10 (from HGNC SRSF10)
ENST00000374389.8	842.468052661446	-0.592774338677341	0.329872201313368	3.23253401589058	0.0721889065534604	0.999812735800525	SRRM1	NR_159391	Homo sapiens serine and arginine repetitive matrix 1 (SRRM1), transcript variant 47, non-coding RNA. (from RefSeq NR_159391)
ENST00000323848.14	861.383672614683	-0.598820145268864	0.326498488586907	3.36707337391574	0.0665118113486604	0.999812735800525	SRRM1	NR_159389	Homo sapiens serine and arginine repetitive matrix 1 (SRRM1), transcript variant 40, non-coding RNA. (from RefSeq NR_159389)
ENST00000447431.6	733.630579567948	-0.557217058481373	0.32467129242894	2.94695755439591	0.0860393958491005	0.999812735800525	SRRM1		The sequence shown here is derived from an Ensembl automatic analysis pipeline and should be considered as preliminary data. (from UniProt E9PCT1)
ENST00000596378.1	618.235012576257	-0.509359869158827	0.323382692689556	2.47888897410999	0.115383733104134	0.999812735800525	SRRM1		serine and arginine repetitive matrix 1 (from HGNC SRRM1)
ENST00000488683.1	434.602660523904	0.0241928578311937	0.276264697444521	0.00767480012201815	0.930189883624966	0.999812735800525	CLIC4		Can insert into membranes and form poorly selective ion channels that may also transport chloride ions. Channel activity depends on the pH. Membrane insertion seems to be redox-regulated and may occur only under oxydizing conditions. Promotes cell- surface expression of HRH3. Has alternate cellular functions like a potential role in angiogenesis or in maintaining apical- basolateral membrane pola…
ENST00000374379.9	434.602660523904	0.0241928578311937	0.276264697444521	0.00767480012201815	0.930189883624966	0.999812735800525	CLIC4	NM_013943	Homo sapiens chloride intracellular channel 4 (CLIC4), mRNA. (from RefSeq NM_013943)
ENST00000236273.9	340.021131180504	0.102090532063269	0.312308998726664	0.107312687486655	0.74322459320653	0.999812735800525	SYF2	NM_015484	Homo sapiens SYF2 pre-mRNA splicing factor (SYF2), transcript variant 1, mRNA. (from RefSeq NM_015484)
ENST00000354361.3	266.919714487998	0.172927715083404	0.328007804833893	0.278857623607465	0.597450949981359	0.999812735800525	SYF2	NM_207170	Homo sapiens SYF2 pre-mRNA splicing factor (SYF2), transcript variant 2, mRNA. (from RefSeq NM_207170)
ENST00000374358.5	243.198176864054	0.238924699128165	0.349729969747126	0.468656771371315	0.493605766364358	0.999812735800525	TMEM50A	NM_014313	Homo sapiens transmembrane protein 50A (TMEM50A), mRNA. (from RefSeq NM_014313)
ENST00000374343.5	261.299166442736	-0.263061182063442	0.333509702789886	0.625635369214052	0.428960823634206	0.999812735800525	MACO1	NM_018202	Homo sapiens macoilin 1 (MACO1), transcript variant 1, mRNA. (from RefSeq NM_018202)
ENST00000354177.8	183.406484672462	0.0540144928873258	0.48565005452781	0.0123795072827022	0.911407609203219	0.999812735800525	SELENON		The sequence shown here is derived from an Ensembl automatic analysis pipeline and should be considered as preliminary data. (from UniProt H9KV50)
ENST00000361547.7	186.54039235073	-0.00251368082106213	0.504222447086685	2.4862168103823e-05	0.996021606275282	0.999812735800525	SELENON	NM_020451	Homo sapiens selenoprotein N (SELENON), transcript variant 2, mRNA. (from RefSeq NM_020451)
ENST00000374315.1	191.775480657029	-0.00540981484528949	0.489179456376621	0.000122416168395034	0.991172238489832	0.999812735800525	SELENON	NM_206926	Homo sapiens selenoprotein N (SELENON), transcript variant 1, mRNA. (from RefSeq NM_206926)
ENST00000426559.6	1138.26204692538	0.0945217259984887	0.262437129699502	0.129979836291341	0.718452946246048	0.999812735800525	STMN1	NM_001145454	Homo sapiens stathmin 1 (STMN1), transcript variant 4, mRNA. (from RefSeq NM_001145454)
ENST00000455785.7	1707.30975972829	0.0983727827355161	0.258021085087694	0.145623212512618	0.702753561874928	0.999812735800525	STMN1	NM_005563	Homo sapiens stathmin 1 (STMN1), transcript variant 3, mRNA. (from RefSeq NM_005563)
ENST00000399728.5	1707.30975972829	0.0983727827355161	0.258021085087694	0.145623212512618	0.702753561874928	0.999812735800525	STMN1	NM_203401	Homo sapiens stathmin 1 (STMN1), transcript variant 1, mRNA. (from RefSeq NM_203401)
ENST00000357865.6	1707.30975972829	0.0983727827355161	0.258021085087694	0.145623212512618	0.702753561874928	0.999812735800525	STMN1	NM_203399	Homo sapiens stathmin 1 (STMN1), transcript variant 2, mRNA. (from RefSeq NM_203399)
ENST00000374291.5	1707.30975972829	0.0983727827355161	0.258021085087694	0.145623212512618	0.702753561874928	0.999812735800525	STMN1		Involved in the regulation of the microtubule (MT) filament system by destabilizing microtubules. Prevents assembly and promotes disassembly of microtubules. Phosphorylation at Ser- 16 may be required for axon formation during neurogenesis. Involved in the control of the learned and innate fear (By similarity). (from UniProt P16949)
ENST00000446334.1	812.751886488128	0.0712655062297556	0.286124906490246	0.0621901809188046	0.803067169779318	0.999812735800525	STMN1		Belongs to the stathmin family. (from UniProt A2A2D0)
ENST00000374266.7	224.889367272318	-0.518609431787264	0.362763139950989	2.06770858680743	0.15044741417114	0.999812735800525	ZNF593	NM_015871	Homo sapiens zinc finger protein 593 (ZNF593), mRNA. (from RefSeq NM_015871)
ENST00000270812.6	178.708228986973	-0.406808356886807	0.404222398346933	1.02558009991243	0.311199040618847	0.999812735800525	ZNF593		zinc finger protein 593 (from HGNC ZNF593)
ENST00000640292.2	323.767502388043	0.173758104409294	0.335157512765047	0.264351177988146	0.607146472551279	0.999812735800525	CEP85	NM_001281517	Homo sapiens centrosomal protein 85 (CEP85), transcript variant 2, mRNA. (from RefSeq NM_001281517)
ENST00000451429.7	369.208012744712	0.0358751218665775	0.314345557773047	0.0128264787199583	0.909829149492133	0.999812735800525	CEP85	NM_001319944	Homo sapiens centrosomal protein 85 (CEP85), transcript variant 4, mRNA. (from RefSeq NM_001319944)
ENST00000252992.8	362.205674077095	0.0337180757292351	0.317616772900982	0.0110975292060402	0.916102206723421	0.999812735800525	CEP85	NM_022778	Homo sapiens centrosomal protein 85 (CEP85), transcript variant 1, mRNA. (from RefSeq NM_022778)
ENST00000453146.1	197.088575429451	-0.106887692725509	0.3558222026026	0.0898825224746957	0.764326557100973	0.999812735800525	CEP85		The sequence shown here is derived from an Ensembl automatic analysis pipeline and should be considered as preliminary data. (from UniProt H7BZW2)
ENST00000270792.10	74.4556172781566	-0.14679898456272	0.476266326545583	0.0942629179875709	0.75882611921819	0.999812735800525	SH3BGRL3	NM_031286	Homo sapiens SH3 domain binding glutamate rich protein like 3 (SH3BGRL3), mRNA. (from RefSeq NM_031286)
ENST00000427245.6	58.8597928113475	-0.632860568668659	0.548513291431245	1.31545354150636	0.251409630718168	0.999812735800525	DHDDS		Belongs to the UPP synthase family. (from UniProt E9PI09)
ENST00000236342.12	108.877067285438	-0.503010053850727	0.427035652599488	1.38504107583545	0.239244331581716	0.999812735800525	DHDDS	NM_205861	Homo sapiens dehydrodolichyl diphosphate synthase subunit (DHDDS), transcript variant 1, mRNA. (from RefSeq NM_205861)
ENST00000526219.5	88.9451637912614	-0.459993678365352	0.464572228889276	0.977323303568397	0.322860534027507	0.999812735800525	DHDDS	NM_001243565	Homo sapiens dehydrodolichyl diphosphate synthase subunit (DHDDS), transcript variant 4, mRNA. (from RefSeq NM_001243565)
ENST00000374185.7	60.1149845614101	-0.651568977386772	0.543832843494671	1.41794425901581	0.233742064489693	0.999812735800525	DHDDS		Belongs to the UPP synthase family. (from UniProt Q5T0A1)
ENST00000360009.6	104.741096263549	-0.429483038533606	0.419738804508823	1.04580617191839	0.306474944126497	0.999812735800525	DHDDS	NM_024887	Homo sapiens dehydrodolichyl diphosphate synthase subunit (DHDDS), transcript variant 2, mRNA. (from RefSeq NM_024887)
ENST00000533087.5	58.4150924901136	-0.670907200965237	0.55961726363376	1.41671380216676	0.233945053277791	0.999812735800525	DHDDS		Belongs to the UPP synthase family. (from UniProt E9PR24)
ENST00000436153.6	59.5122864855662	-0.670974080775335	0.545346480251313	1.49562711977568	0.221345428824193	0.999812735800525	DHDDS		Belongs to the UPP synthase family. (from UniProt Q5T0A2)
ENST00000430232.5	59.6606924862491	-0.35724929278801	0.541794186951985	0.42840565007748	0.512772310183759	0.999812735800525	DHDDS		Belongs to the UPP synthase family. (from UniProt Q5T0A3)
ENST00000361427.6	965.03014008779	0.205247762965587	0.272369774428194	0.573655811350136	0.448809840445462	0.999812735800525	HMGN2	NM_005517	Homo sapiens high mobility group nucleosomal binding domain 2 (HMGN2), mRNA. (from RefSeq NM_005517)
ENST00000619352.4	965.03014008779	0.205247762965587	0.272369774428194	0.573655811350136	0.448809840445462	0.999812735800525	HMGN2		Binds to the inner side of the nucleosomal DNA thus altering the interaction between the DNA and the histone octamer. May be involved in the process which maintains transcribable genes in an unique chromatin conformation (By similarity). (from UniProt P05204)
ENST00000374168.7	196.679373319587	-0.0771090086287783	0.37546333899894	0.041880642380022	0.837847458755849	0.999812735800525	RPS6KA1	NM_002953	Homo sapiens ribosomal protein S6 kinase A1 (RPS6KA1), transcript variant 1, mRNA. (from RefSeq NM_002953)
ENST00000374166.8	186.973399381099	-0.112316557144171	0.387639582792116	0.0832050813358904	0.773000071547379	0.999812735800525	RPS6KA1		ATP + a protein = ADP + a phosphoprotein. (from UniProt E9PGT3)
ENST00000526792.5	168.59419233556	-0.219645588603259	0.399635603428961	0.301360390441886	0.58303083245661	0.999812735800525	RPS6KA1		Serine/threonine-protein kinase that acts downstream of ERK (MAPK1/ERK2 and MAPK3/ERK1) signaling and mediates mitogenic and stress-induced activation of the transcription factors CREB1, ETV1/ER81 and NR4A1/NUR77, regulates translation through RPS6 and EIF4B phosphorylation, and mediates cellular proliferation, survival, and differentiation by modulating mTOR signaling and repressing pro-apoptoti…
ENST00000530003.5	183.216019276365	-0.139089140215189	0.393502382728719	0.124126221180504	0.724601654857875	0.999812735800525	RPS6KA1	NM_001330441	Homo sapiens ribosomal protein S6 kinase A1 (RPS6KA1), transcript variant 3, mRNA. (from RefSeq NM_001330441)
ENST00000531382.5	183.193458297444	-0.139590163376844	0.393471391709449	0.125042582602632	0.723628475995321	0.999812735800525	RPS6KA1	NM_001006665	Homo sapiens ribosomal protein S6 kinase A1 (RPS6KA1), transcript variant 2, mRNA. (from RefSeq NM_001006665)
ENST00000430799.7	433.383297849141	-0.262605343649306	0.456256185298982	0.329175187487451	0.56614517165175	0.999812735800525	ARID1A		The sequence shown here is derived from an Ensembl automatic analysis pipeline and should be considered as preliminary data. (from UniProt H0Y488)
ENST00000324856.13	470.475403303179	-0.299137135592309	0.704578754191473	0.179684283915677	0.671644702427317	0.999812735800525	ARID1A	NM_006015	Homo sapiens AT-rich interaction domain 1A (ARID1A), transcript variant 1, mRNA. (from RefSeq NM_006015)
ENST00000457599.6	416.803525849172	-0.292463517468863	0.455766186089039	0.408834509442542	0.522561655818316	0.999812735800525	ARID1A	NM_139135	Homo sapiens AT-rich interaction domain 1A (ARID1A), transcript variant 2, mRNA. (from RefSeq NM_139135)
ENST00000374152.7	433.083728885395	-0.257159918355305	0.45872511121109	0.312290775944575	0.57627786399364	0.999812735800525	ARID1A		Involved in transcriptional activation and repression of select genes by chromatin remodeling (alteration of DNA-nucleosome topology). Binds DNA non-specifically. Also involved in vitamin D- coupled transcription regulation via its association with the WINAC complex, a chromatin-remodeling complex recruited by vitamin D receptor (VDR), which is required for the ligand-bound VDR- mediated transrep…
ENST00000615191.4	244.822203218431	-0.32335639423846	0.501526039369299	0.412367244808067	0.520770424293747	0.999812735800525	ARID1A		AT-rich interaction domain 1A (from HGNC ARID1A)
ENST00000636219.1	433.854586203457	-0.257295620152734	0.455720046818593	0.316788442524867	0.573544095765777	0.999812735800525	ARID1A		AT-rich interaction domain 1A (from HGNC ARID1A)
ENST00000374135.9	182.77778880083	0.432717232059912	0.348144686740836	1.55753366141917	0.212026705339172	0.999812735800525	GPN2	NM_018066	Homo sapiens GPN-loop GTPase 2 (GPN2), mRNA. (from RefSeq NM_018066)
ENST00000435827.6	725.554360341578	-0.232759935134899	0.205794650260463	1.27676569741394	0.258501266346058	0.999812735800525	NUDC		nuclear distribution C, dynein complex regulator (from HGNC NUDC)
ENST00000321265.10	1666.37034686789	-0.176300878896381	0.173827205392494	1.02812470131623	0.310599528701088	0.999812735800525	NUDC	NM_006600	Homo sapiens nuclear distribution C, dynein complex regulator (NUDC), mRNA. (from RefSeq NM_006600)
ENST00000452707.1	574.443134346302	-0.176545103046265	0.220178334767106	0.641599968811988	0.423132018492948	0.999812735800525	NUDC		nuclear distribution C, dynein complex regulator (from HGNC NUDC)
ENST00000611517.4	135.40947870476	-0.0864918432397468	0.382849872455932	0.0510286805985913	0.821282863675779	0.999812735800525	TMEM222	NM_032125	Homo sapiens transmembrane protein 222 (TMEM222), transcript variant 1, mRNA. (from RefSeq NM_032125)
ENST00000374076.8	135.40947870476	-0.0864918432397468	0.382849872455932	0.0510286805985913	0.821282863675779	0.999812735800525	TMEM222		Membrane; Multi-pass membrane protein (Potential). (from UniProt Q9H0R3)
ENST00000608611.5	121.321777131592	-0.245652210628409	0.405145041037588	0.366354990485476	0.544997845541114	0.999812735800525	TMEM222		transmembrane protein 222 (from HGNC TMEM222)
ENST00000464813.5	88.7907465971915	-0.314144661207518	0.443247861842536	0.502649464803973	0.478338277944513	0.999812735800525	TMEM222		The sequence shown here is derived from an Ensembl automatic analysis pipeline and should be considered as preliminary data. (from UniProt H0Y870)
ENST00000478104.5	91.6280581386483	-0.333221375213398	0.438423852254506	0.578198323273625	0.447019388435512	0.999812735800525	TMEM222	NR_037577	Homo sapiens transmembrane protein 222 (TMEM222), transcript variant 3, non-coding RNA. (from RefSeq NR_037577)
ENST00000498220.1	111.102522140417	-0.21690342032354	0.421619344734028	0.263482712422828	0.60773751731084	0.999812735800525	TMEM222		transmembrane protein 222 (from HGNC TMEM222)
ENST00000618852.5	211.050357651475	-1.00731302568066	0.45897880983645	4.85869543799944	0.0275071279007126	0.999812735800525	WASF2	NM_006990	Homo sapiens WASP family member 2 (WASF2), transcript variant 1, mRNA. (from RefSeq NM_006990)
ENST00000339145.8	56.9512590752873	-1.09927096679751	0.598902344567065	3.32950602857549	0.0680473087849456	0.999812735800525	IFI6	NM_022873	Homo sapiens interferon alpha inducible protein 6 (IFI6), transcript variant 3, mRNA. (from RefSeq NM_022873)
ENST00000361157.11	57.1371697894925	-1.08497174499594	0.612107818146627	3.10446578988714	0.0780778421888109	0.999812735800525	IFI6	NM_002038	Homo sapiens interferon alpha inducible protein 6 (IFI6), transcript variant 1, mRNA. (from RefSeq NM_002038)
ENST00000311772.10	285.898781941004	0.0183372938541752	0.312230692108528	0.00346976229208451	0.953028023893336	0.999812735800525	PPP1R8	NM_014110	Homo sapiens protein phosphatase 1 regulatory subunit 8 (PPP1R8), transcript variant 1, mRNA. (from RefSeq NM_014110)
ENST00000373931.8	174.692542737884	0.174887599625961	0.374870771435088	0.218291028608675	0.640345165303242	0.999812735800525	PPP1R8	NM_138558	Homo sapiens protein phosphatase 1 regulatory subunit 8 (PPP1R8), transcript variant 2, mRNA. (from RefSeq NM_138558)
ENST00000431586.1	173.544211523398	0.241665322251555	0.378164524370233	0.409446128586723	0.522250762530538	0.999812735800525	PPP1R8		protein phosphatase 1 regulatory subunit 8 (from HGNC PPP1R8)
ENST00000373912.8	689.867682075166	0.111138057059835	0.231802353174831	0.229865104021371	0.631623869859453	0.999812735800525	RPA2	NM_002946	Homo sapiens replication protein A2 (RPA2), transcript variant 1, mRNA. (from RefSeq NM_002946)
ENST00000419958.5	265.271656295236	0.217547614779534	0.299226460628924	0.528453096224652	0.467257936908541	0.999812735800525	RPA2		replication protein A2 (from HGNC RPA2)
ENST00000373909.7	681.607274840588	0.102209804861671	0.230905077272268	0.195937516122214	0.658020144154615	0.999812735800525	RPA2	NM_001297558	Homo sapiens replication protein A2 (RPA2), transcript variant 3, mRNA. (from RefSeq NM_001297558)
ENST00000313433.11	683.068357263423	0.108801325317328	0.230476114262163	0.22277806750111	0.636931274311186	0.999812735800525	RPA2	NM_001355128	Homo sapiens replication protein A2 (RPA2), transcript variant 4, mRNA. (from RefSeq NM_001355128)
ENST00000444045.1	378.240700829998	0.0577345908835853	0.268593620482585	0.0461216386784002	0.829954837971583	0.999812735800525	RPA2		replication protein A2 (from HGNC RPA2)
ENST00000603289.5	166.906108887222	-9.68616063980846e-05	0.413168319784066	5.50844987401433e-08	0.999812735800525	0.999812735800525	DNAJC8		DnaJ heat shock protein family (Hsp40) member C8 (from HGNC DNAJC8)
ENST00000263697.6	530.15495017938	-0.0364909855308535	0.267603075946672	0.0186565096253872	0.891355802802913	0.999812735800525	DNAJC8	NM_014280	Homo sapiens DnaJ heat shock protein family (Hsp40) member C8 (DNAJC8), transcript variant 1, mRNA. (from RefSeq NM_014280)
ENST00000497986.5	308.406487445494	-0.532538463233868	0.359081193435103	2.18803385203944	0.139086760105211	0.999812735800525	ATP5IF1	NM_178190	Homo sapiens ATP synthase inhibitory factor subunit 1 (ATP5IF1), transcript variant 2, mRNA. (from RefSeq NM_178190)
ENST00000335514.10	593.989031567234	-0.201323697096509	0.236080058022423	0.730419647577961	0.392747198198198	0.999812735800525	ATP5IF1	NM_016311	Homo sapiens ATP synthase inhibitory factor subunit 1 (ATP5IF1), transcript variant 1, mRNA. (from RefSeq NM_016311)
ENST00000468425.2	312.110943358089	-0.532695444401733	0.350647437699043	2.29752820651146	0.129580064119868	0.999812735800525	ATP5IF1		ATP synthase inhibitory factor subunit 1 (from HGNC ATP5IF1)
ENST00000465645.1	309.497386925332	-0.477029413168659	0.344774052311717	1.90556445074931	0.167456800165115	0.999812735800525	ATP5IF1	NM_178191	Homo sapiens ATP synthase inhibitory factor subunit 1 (ATP5IF1), transcript variant 3, mRNA. (from RefSeq NM_178191)
ENST00000253063.4	643.308099118155	-0.18375809724868	0.28808705164143	0.408073606822796	0.522948889324324	0.999812735800525	SESN2	NM_031459	Homo sapiens sestrin 2 (SESN2), mRNA. (from RefSeq NM_031459)
ENST00000373842.9	93.3634756381135	-0.203092936481192	0.436589816913283	0.216391093811431	0.641803590178157	0.999812735800525	MED18	NM_017638	Homo sapiens mediator complex subunit 18 (MED18), transcript variant 1, mRNA. (from RefSeq NM_017638)
ENST00000398997.2	93.3220093301404	-0.206351203373339	0.436803664686824	0.223173872329042	0.636632155617534	0.999812735800525	MED18		Component of the Mediator complex, a coactivator involved in the regulated transcription of nearly all RNA polymerase II-dependent genes. Mediator functions as a bridge to convey information from gene-specific regulatory proteins to the basal RNA polymerase II transcription machinery. Mediator is recruited to promoters by direct interactions with regulatory proteins and serves as a scaffold for t…
ENST00000398958.6	644.004500272224	-0.33752990376412	0.272253473122713	1.53690854489001	0.215078549244746	0.999812735800525	RCC1	NM_001048199	Homo sapiens regulator of chromosome condensation 1 (RCC1), transcript variant 4, mRNA. (from RefSeq NM_001048199)
ENST00000649185.1	620.402355005	-0.333058244056341	0.26988963659224	1.52384918578448	0.217037924730888	0.999812735800525	RCC1		Guanine-nucleotide releasing factor that promotes the exchange of Ran-bound GDP by GTP. Involved in the regulation of onset of chromosome condensation in the S phase. Binds both to the nucleosomes and double-stranded DNA. RCC1-Ran complex (together with other proteins) acts as a component of a signal transmission pathway that detects unreplicated DNA. Plays a key role in nucleo- cytoplasmic trans…
ENST00000427469.5	324.940298849398	-0.182443281229918	0.320899409736083	0.322289998877409	0.570234678695011	0.999812735800525	RCC1		The sequence shown here is derived from an Ensembl automatic analysis pipeline and should be considered as preliminary data. (from UniProt C9JRH2)
ENST00000434290.6	305.216354201562	-0.249796214637523	0.328945752624861	0.574767906901542	0.448370473232267	0.999812735800525	RCC1		The sequence shown here is derived from an Ensembl automatic analysis pipeline and should be considered as preliminary data. (from UniProt C9J3R0)
ENST00000373833.10	644.004500272224	-0.33752990376412	0.272253473122713	1.53690854489001	0.215078549244746	0.999812735800525	RCC1	NR_030726	Homo sapiens regulator of chromosome condensation 1 (RCC1), transcript variant 6, non-coding RNA. (from RefSeq NR_030726)
ENST00000419074.5	356.863963190431	-0.177803977255351	0.307939759568497	0.332395773176231	0.56425176382411	0.999812735800525	RCC1		The sequence shown here is derived from an Ensembl automatic analysis pipeline and should be considered as preliminary data. (from UniProt C9JMJ4)
ENST00000373832.5	644.004500272224	-0.33752990376412	0.272253473122713	1.53690854489001	0.215078549244746	0.999812735800525	RCC1	NM_001269	Homo sapiens regulator of chromosome condensation 1 (RCC1), transcript variant 3, mRNA. (from RefSeq NM_001269)
ENST00000373831.7	620.402355005	-0.333058244056341	0.26988963659224	1.52384918578448	0.217037924730888	0.999812735800525	RCC1	NM_001048195	Homo sapiens regulator of chromosome condensation 1 (RCC1), transcript variant 2, mRNA. (from RefSeq NM_001048195)
ENST00000411533.5	492.096734536985	-0.155877057650038	0.265447000099996	0.345084893219791	0.556908727710802	0.999812735800525	RCC1		The sequence shown here is derived from an Ensembl automatic analysis pipeline and should be considered as preliminary data. (from UniProt C9JW69)
ENST00000430407.1	418.717849523898	-0.140818218772418	0.288068432441897	0.238211634753341	0.625500760493688	0.999812735800525	RCC1		The sequence shown here is derived from an Ensembl automatic analysis pipeline and should be considered as preliminary data. (from UniProt C9JQZ4)
ENST00000474884.5	329.112144634008	0.248085811405926	0.27584382625342	0.809592331187673	0.368240805546812	0.999812735800525	YTHDF2		YTH N6-methyladenosine RNA binding protein 2 (from HGNC YTHDF2)
ENST00000542507.5	1019.41030159607	0.060051401190302	0.196673195875871	0.0931655252789199	0.760190770171778	0.999812735800525	YTHDF2	NM_001173128	Homo sapiens YTH N6-methyladenosine RNA binding protein 2 (YTHDF2), transcript variant 2, mRNA. (from RefSeq NM_001173128)
ENST00000373812.8	1019.41030159607	0.060051401190302	0.196673195875871	0.0931655252789199	0.760190770171778	0.999812735800525	YTHDF2	NM_016258	Homo sapiens YTH N6-methyladenosine RNA binding protein 2 (YTHDF2), transcript variant 1, mRNA. (from RefSeq NM_016258)
ENST00000541996.5	914.56652130583	0.0473525759008044	0.202515526299083	0.0546694624818969	0.815128590296075	0.999812735800525	YTHDF2	NM_001172828	Homo sapiens YTH N6-methyladenosine RNA binding protein 2 (YTHDF2), transcript variant 3, mRNA. (from RefSeq NM_001172828)
ENST00000496288.5	365.757581146417	0.273206685372047	0.262371738779111	1.08339213978569	0.297939948704514	0.999812735800525	YTHDF2		YTH N6-methyladenosine RNA binding protein 2 (from HGNC YTHDF2)
ENST00000642260.1	298.816505919224	0.244161514179016	0.299009082237512	0.661572810707014	0.416005230524178	0.999812735800525	EPB41	NM_203342	Homo sapiens erythrocyte membrane protein band 4.1 (EPB41), transcript variant 4, mRNA. (from RefSeq NM_203342)
ENST00000647103.1	304.51046652403	0.244062665055946	0.298840308916311	0.661914712122822	0.415884790672799	0.999812735800525	EPB41	NM_001166007	Homo sapiens erythrocyte membrane protein band 4.1 (EPB41), transcript variant 5, mRNA. (from RefSeq NM_001166007)
ENST00000343067.8	408.035078769795	0.2073872434614	0.274932126215669	0.566405636370078	0.451690766363487	0.999812735800525	EPB41	NM_001166005	Homo sapiens erythrocyte membrane protein band 4.1 (EPB41), transcript variant 1, mRNA. (from RefSeq NM_001166005)
ENST00000356093.6	303.978785254179	0.240889677983265	0.295816785803125	0.658162028842924	0.417209567035884	0.999812735800525	EPB41		Contains 1 FERM domain. (from UniProt Q4VB86)
ENST00000646189.1	210.185154493119	0.354451474684919	0.328007954276047	1.16407390068767	0.280622248805904	0.999812735800525	EPB41		erythrocyte membrane protein band 4.1 (from HGNC EPB41)
ENST00000644342.1	189.271287690594	0.385276678454376	0.34773954021289	1.22513111643977	0.268356013850797	0.999812735800525	EPB41		erythrocyte membrane protein band 4.1 (from HGNC EPB41)
ENST00000646800.1	203.553721999213	0.354212996743948	0.32928789356985	1.15335951423236	0.282846988369736	0.999812735800525	EPB41		erythrocyte membrane protein band 4.1 (from HGNC EPB41)
ENST00000642937.1	297.987389317474	0.238826873584755	0.299037898525823	0.63292398550135	0.426284801021471	0.999812735800525	EPB41		erythrocyte membrane protein band 4.1 (from HGNC EPB41)
ENST00000373800.7	260.949597633428	0.298929504013447	0.301067610336104	0.981681678072846	0.321783979317036	0.999812735800525	EPB41	NM_004437	Homo sapiens erythrocyte membrane protein band 4.1 (EPB41), transcript variant 6, mRNA. (from RefSeq NM_004437)
ENST00000649717.1	251.081869624489	0.206286840731904	0.329237806629092	0.388264221376119	0.533213214583689	0.999812735800525	EPB41		erythrocyte membrane protein band 4.1 (from HGNC EPB41)
ENST00000347529.7	387.990499677779	0.260717415996571	0.281131103633474	0.855181181496334	0.355090726719452	0.999812735800525	EPB41	NM_203343	Homo sapiens erythrocyte membrane protein band 4.1 (EPB41), transcript variant 2, mRNA. (from RefSeq NM_203343)
ENST00000646260.1	320.48386052917	0.290824833594022	0.294806740909032	0.972753226584686	0.323994490721741	0.999812735800525	EPB41		erythrocyte membrane protein band 4.1 (from HGNC EPB41)
ENST00000373798.5	408.035078769795	0.2073872434614	0.274932126215669	0.566405636370078	0.451690766363487	0.999812735800525	EPB41		Protein 4.1 is a major structural element of the erythrocyte membrane skeleton. It plays a key role in regulating membrane physical properties of mechanical stability and deformability by stabilizing spectrin-actin interaction. Recruits DLG1 to membranes. (from UniProt P11171)
ENST00000644600.1	313.668697409603	0.283236259316783	0.296373343936994	0.912917057013857	0.339341620549622	0.999812735800525	EPB41		erythrocyte membrane protein band 4.1 (from HGNC EPB41)
ENST00000643173.1	310.045258358404	0.300775499337122	0.299353742311301	1.00926033704327	0.315080104579	0.999812735800525	EPB41		erythrocyte membrane protein band 4.1 (from HGNC EPB41)
ENST00000648181.1	245.661819330784	0.33961464256204	0.311132190493137	1.19394840773832	0.274534560074065	0.999812735800525	EPB41		erythrocyte membrane protein band 4.1 (from HGNC EPB41)
ENST00000650265.1	310.086327687684	0.300714492768267	0.299525911749934	1.00769315995265	0.315456121438514	0.999812735800525	EPB41		erythrocyte membrane protein band 4.1 (from HGNC EPB41)
ENST00000644780.1	262.726061740506	0.266701132615396	0.306151582807745	0.761009581717332	0.383012761211384	0.999812735800525	EPB41		erythrocyte membrane protein band 4.1 (from HGNC EPB41)
ENST00000648891.1	211.471741158028	0.310577460183878	0.360002711432725	0.741584442975309	0.389153796821038	0.999812735800525	EPB41		erythrocyte membrane protein band 4.1 (from HGNC EPB41)
ENST00000643604.1	313.668697409603	0.283236259316783	0.296373343936994	0.912917057013857	0.339341620549622	0.999812735800525	EPB41		erythrocyte membrane protein band 4.1 (from HGNC EPB41)
ENST00000373797.2	314.789899924364	0.286472694890247	0.294573590894126	0.945233146731567	0.330935634163554	0.999812735800525	EPB41	NM_001166006	Homo sapiens erythrocyte membrane protein band 4.1 (EPB41), transcript variant 3, mRNA. (from RefSeq NM_001166006)
ENST00000349460.9	384.852720234958	0.228563650395113	0.280324092126928	0.661945865391871	0.415873819040894	0.999812735800525	EPB41		erythrocyte membrane protein band 4.1 (from HGNC EPB41)
ENST00000645184.1	320.48386052917	0.290824833594022	0.294806740909032	0.972753226584686	0.323994490721741	0.999812735800525	EPB41		erythrocyte membrane protein band 4.1 (from HGNC EPB41)
ENST00000642643.1	156.635638081863	0.425734325469434	0.392788823367248	1.1685731288829	0.279694618160089	0.999812735800525	EPB41		erythrocyte membrane protein band 4.1 (from HGNC EPB41)
ENST00000636666.1	173.960692434982	0.321430395432231	0.355381911154617	0.817124178141057	0.366022332464061	0.999812735800525	EPB41		erythrocyte membrane protein band 4.1 (from HGNC EPB41)
ENST00000644848.1	144.579282398608	-0.0288937919166169	0.377264229420564	0.00586540584454553	0.938952946229882	0.999812735800525	EPB41		erythrocyte membrane protein band 4.1 (from HGNC EPB41)
ENST00000373795.7	841.166838390824	-0.0421905863120777	0.23736146632312	0.0314452747494443	0.859250636308017	0.999812735800525	SRSF4	NM_005626	Homo sapiens serine and arginine rich splicing factor 4 (SRSF4), mRNA. (from RefSeq NM_005626)
ENST00000466448.4	565.19478894009	-0.0811507189258621	0.26265471367634	0.0955816503364133	0.757197673388333	0.999812735800525	SRSF4		serine and arginine rich splicing factor 4 (from HGNC SRSF4)
ENST00000424085.6	571.11128757476	0.461563359938131	0.249955211592214	3.4041093637295	0.0650342129126913	0.999812735800525	PUM1		The sequence shown here is derived from an Ensembl automatic analysis pipeline and should be considered as preliminary data. (from UniProt E9PR38)
ENST00000257075.9	739.299964858346	0.285228211140963	0.230506687841515	1.52927256272368	0.216221652938466	0.999812735800525	PUM1	NM_014676	Homo sapiens pumilio RNA binding family member 1 (PUM1), transcript variant 2, mRNA. (from RefSeq NM_014676)
ENST00000373747.7	739.570314847357	0.28148551242497	0.232187709499635	1.46784847566612	0.225685462788416	0.999812735800525	PUM1		pumilio RNA binding family member 1 (from HGNC PUM1)
ENST00000525843.5	671.267589081749	0.315275556454595	0.23053803356666	1.86683767592362	0.171837704272377	0.999812735800525	PUM1		The sequence shown here is derived from an Ensembl automatic analysis pipeline and should be considered as preliminary data. (from UniProt H0YEH2)
ENST00000426105.6	740.746866550985	0.283552434521098	0.232242332062533	1.48873095599457	0.222413463610368	0.999812735800525	PUM1	NM_001020658	Homo sapiens pumilio RNA binding family member 1 (PUM1), transcript variant 1, mRNA. (from RefSeq NM_001020658)
ENST00000498419.5	521.900960579009	0.433287785177195	0.258192477325662	2.81121415845223	0.0936075045115352	0.999812735800525	PUM1		The sequence shown here is derived from an Ensembl automatic analysis pipeline and should be considered as preliminary data. (from UniProt H0YDK8)
ENST00000440538.6	711.501160579982	0.248820311995262	0.234364711018868	1.12585054963843	0.288662157935183	0.999812735800525	PUM1		Sequence-specific RNA-binding protein that regulates translation and mRNA stability by binding the 3'-UTR of mRNA targets. May be required to support proliferation and self-renewal of stem cells (By similarity). (from UniProt Q14671)
ENST00000373741.8	746.16005479613	0.299182319102024	0.232093626448942	1.6600700372974	0.197593867829853	0.999812735800525	PUM1		pumilio RNA binding family member 1 (from HGNC PUM1)
ENST00000373742.6	661.052405051259	0.375908466295203	0.235791007877283	2.5422605340494	0.110836001847334	0.999812735800525	PUM1		Sequence-specific RNA-binding protein that regulates translation and mRNA stability by binding the 3'-UTR of mRNA targets. May be required to support proliferation and self-renewal of stem cells (By similarity). (from UniProt Q14671)
ENST00000529846.5	99.0007417745576	0.580553247721256	0.46414526039296	1.54850976212019	0.213355575236461	0.999812735800525	PUM1		The sequence shown here is derived from an Ensembl automatic analysis pipeline and should be considered as preliminary data. (from UniProt H0YC97)
ENST00000525997.1	99.1000376984873	0.587736920564154	0.470086111750327	1.55115923383376	0.212964388142199	0.999812735800525	PUM1		The sequence shown here is derived from an Ensembl automatic analysis pipeline and should be considered as preliminary data. (from UniProt H0YDC5)
ENST00000263694.9	660.415708335954	-0.259127214369606	0.224010225108722	1.34330624528494	0.246451745767297	0.999812735800525	SNRNP40	NM_004814	Homo sapiens small nuclear ribonucleoprotein U5 subunit 40 (SNRNP40), mRNA. (from RefSeq NM_004814)
ENST00000373720.3	152.442376347644	0.0376370575695801	0.373382256079105	0.0101644902640885	0.919694067088409	0.999812735800525	SNRNP40		small nuclear ribonucleoprotein U5 subunit 40 (from HGNC SNRNP40)
ENST00000373703.5	465.123545116994	-0.0920891068610861	0.247196229195346	0.138995200103906	0.709281969552129	0.999812735800525	PEF1	NM_012392	Homo sapiens penta-EF-hand domain containing 1 (PEF1), transcript variant 1, mRNA. (from RefSeq NM_012392)
ENST00000327300.12	865.818717557856	-0.248024599805371	0.211315122155753	1.38237682380996	0.23969670236047	0.999812735800525	KHDRBS1	NM_006559	Homo sapiens KH RNA binding domain containing, signal transduction associated 1 (KHDRBS1), transcript variant 1, mRNA. (from RefSeq NM_006559)
ENST00000492989.1	762.66732446534	-0.302709507513868	0.222123597851355	1.86172240956452	0.172426141070196	0.999812735800525	KHDRBS1	NM_001271878	Homo sapiens KH RNA binding domain containing, signal transduction associated 1 (KHDRBS1), transcript variant 2, mRNA. (from RefSeq NM_001271878)
ENST00000373625.8	428.118178570395	-0.299196534182314	0.242335156686014	1.52694120547335	0.216572096368915	0.999812735800525	KPNA6	NM_012316	Homo sapiens karyopherin subunit alpha 6 (KPNA6), mRNA. (from RefSeq NM_012316)
ENST00000446515.1	210.086083416998	-0.0486908173952474	0.306499833027735	0.0251405766771597	0.874017276981603	0.999812735800525	KPNA6		karyopherin subunit alpha 6 (from HGNC KPNA6)
ENST00000373610.8	818.224335296815	-0.0567271437016418	0.263224854299684	0.0464524689111698	0.829355412634398	0.999812735800525	TXLNA	NM_175852	Homo sapiens taxilin alpha (TXLNA), mRNA. (from RefSeq NM_175852)
ENST00000373609.1	818.224335296815	-0.0567271437016418	0.263224854299684	0.0464524689111698	0.829355412634398	0.999812735800525	TXLNA		May be involved in intracellular vesicle traffic and potentially in calcium-dependent exocytosis in neuroendocrine cells. (from UniProt P40222)
ENST00000355082.9	751.442954551816	-0.095994341171828	0.242050156331015	0.158242512259122	0.690779774115893	0.999812735800525	EIF3I		eukaryotic translation initiation factor 3 subunit I (from HGNC EIF3I)
ENST00000373586.1	1830.91695330086	-0.117157712807385	0.19103012132948	0.376963814499419	0.539232647332655	0.999812735800525	EIF3I	NM_003757	Homo sapiens eukaryotic translation initiation factor 3 subunit I (EIF3I), mRNA. (from RefSeq NM_003757)
ENST00000373548.8	669.202091646607	-0.119660263597178	0.218437618051647	0.300876069438544	0.583333724520933	0.999812735800525	HDAC1	NM_004964	Homo sapiens histone deacetylase 1 (HDAC1), mRNA. (from RefSeq NM_004964)
ENST00000428704.1	238.038206214081	-0.0262579295182938	0.309028637866505	0.00722479592903369	0.932262345058288	0.999812735800525	HDAC1		histone deacetylase 1 (from HGNC HDAC1)
ENST00000329421.8	770.661757895801	0.330838320683853	0.245028247792325	1.81565148783474	0.177831765149767	0.999812735800525	MARCKSL1	NM_023009	Homo sapiens MARCKS like 1 (MARCKSL1), transcript variant 1, mRNA. (from RefSeq NM_023009)
ENST00000455895.6	245.51842788362	0.187592753534441	0.323120802211924	0.335300898022723	0.562554273495773	0.999812735800525	BSDC1	NM_018045	Homo sapiens BSD domain containing 1 (BSDC1), transcript variant 2, mRNA. (from RefSeq NM_018045)
ENST00000444377.5	205.075790811471	0.190280585199924	0.344615879799672	0.303366972758624	0.581779290160352	0.999812735800525	BSDC1	NR_125352	Homo sapiens BSD domain containing 1 (BSDC1), transcript variant 6, non-coding RNA. (from RefSeq NR_125352)
ENST00000341071.11	216.260312967306	0.235362049723565	0.334550473383411	0.492310802321697	0.482898315328962	0.999812735800525	BSDC1	NM_001300958	Homo sapiens BSD domain containing 1 (BSDC1), transcript variant 5, mRNA. (from RefSeq NM_001300958)
ENST00000526031.5	176.112313848722	0.256443111264501	0.363410562505666	0.495634881817907	0.48142442232247	0.999812735800525	BSDC1	NM_001143890	Homo sapiens BSD domain containing 1 (BSDC1), transcript variant 4, mRNA. (from RefSeq NM_001143890)
ENST00000419121.6	189.780061279168	0.187247582902674	0.345694582099978	0.292890177979444	0.588374361430207	0.999812735800525	BSDC1	NM_001143889	Homo sapiens BSD domain containing 1 (BSDC1), transcript variant 3, mRNA. (from RefSeq NM_001143889)
ENST00000446293.6	231.124230831534	0.221775664264999	0.327165363677685	0.457257245997738	0.498908600257097	0.999812735800525	BSDC1	NM_001143888	Homo sapiens BSD domain containing 1 (BSDC1), transcript variant 1, mRNA. (from RefSeq NM_001143888)
ENST00000414241.7	1458.77678541411	0.0662955302288451	0.188850227801185	0.12312909521232	0.725665204648583	0.999812735800525	RBBP4	NM_001135255	Homo sapiens RB binding protein 4, chromatin remodeling factor (RBBP4), transcript variant 2, mRNA. (from RefSeq NM_001135255)
ENST00000527118.5	162.085568814318	0.0559795898889118	0.457582605401447	0.0151255265668908	0.902118279567842	0.999812735800525	RBBP4		The sequence shown here is derived from an Ensembl automatic analysis pipeline and should be considered as preliminary data. (from UniProt E9PNS2)
ENST00000373493.10	1485.13214965386	0.0566494008858702	0.188501155891761	0.0902378045183525	0.763875053865246	0.999812735800525	RBBP4	NM_005610	Homo sapiens RB binding protein 4, chromatin remodeling factor (RBBP4), transcript variant 1, mRNA. (from RefSeq NM_005610)
ENST00000526193.5	251.356459383339	-0.521645797064361	0.277958728758131	3.52071785510938	0.0606061921597441	0.999812735800525	RBBP4		The sequence shown here is derived from an Ensembl automatic analysis pipeline and should be considered as preliminary data. (from UniProt E9PIC4)
ENST00000492348.6	251.356459383339	-0.521645797064361	0.277958728758131	3.52071785510938	0.0606061921597441	0.999812735800525	RBBP4		The sequence shown here is derived from an Ensembl automatic analysis pipeline and should be considered as preliminary data. (from UniProt E9PIC4)
ENST00000373485.5	1338.39906765872	0.0904467874173625	0.200912919711598	0.202446440311988	0.652753354458499	0.999812735800525	RBBP4		Core histone-binding subunit that may target chromatin assembly factors, chromatin remodeling factors and histone deacetylases to their histone substrates in a manner that is regulated by nucleosomal DNA. Component of several complexes which regulate chromatin metabolism. These include the chromatin assembly factor 1 (CAF-1) complex, which is required for chromatin assembly following DNA replicat…
ENST00000477563.6	314.079405328039	-0.0739139638415477	0.300790492282961	0.0603239128827511	0.805984713582924	0.999812735800525	RBBP4		The sequence shown here is derived from an Ensembl automatic analysis pipeline and should be considered as preliminary data. (from UniProt E9PNS6)
ENST00000458695.6	1340.67028002622	0.0702586142881468	0.187774595718908	0.139896094012116	0.708384330743987	0.999812735800525	RBBP4	NM_001135256	Homo sapiens RB binding protein 4, chromatin remodeling factor (RBBP4), transcript variant 3, mRNA. (from RefSeq NM_001135256)
ENST00000490500.5	168.206871894793	-0.0962024109308291	0.373301924775844	0.0663300366649224	0.796757168003982	0.999812735800525	RBBP4		The sequence shown here is derived from an Ensembl automatic analysis pipeline and should be considered as preliminary data. (from UniProt E9PND5)
ENST00000445722.2	264.91375011611	-0.228369043748988	0.307176958105552	0.551049538552903	0.457889170115483	0.999812735800525	RBBP4		The sequence shown here is derived from an Ensembl automatic analysis pipeline and should be considered as preliminary data. (from UniProt C9JPP3)
ENST00000475321.5	573.401509163932	0.266160942127554	0.243128356650183	1.20085395191036	0.273151067611112	0.999812735800525	RBBP4		The sequence shown here is derived from an Ensembl automatic analysis pipeline and should be considered as preliminary data. (from UniProt H0YF10)
ENST00000463378.5	638.403442248389	0.209452621934	0.250324110643348	0.702636156356533	0.401899322739957	0.999812735800525	RBBP4		The sequence shown here is derived from an Ensembl automatic analysis pipeline and should be considered as preliminary data. (from UniProt H0YDK2)
ENST00000460669.5	634.121145196275	0.151465992060435	0.223624316255571	0.459952627483943	0.497646113612987	0.999812735800525	RBBP4		The sequence shown here is derived from an Ensembl automatic analysis pipeline and should be considered as preliminary data. (from UniProt H0YCT5)
ENST00000482190.1	489.103031447513	0.188447070300819	0.257753029370968	0.535996863272004	0.464096507614005	0.999812735800525	RBBP4		The sequence shown here is derived from an Ensembl automatic analysis pipeline and should be considered as preliminary data. (from UniProt H0YEU5)
ENST00000373477.8	2099.24756879562	-0.126851852908308	0.172007116649762	0.545119356821772	0.460318808453558	0.999812735800525	YARS	NM_003680	Homo sapiens tyrosyl-tRNA synthetase (YARS), mRNA. (from RefSeq NM_003680)
ENST00000616261.1	1307.04081817839	-0.0330874206745351	0.210384763686076	0.0248276978653337	0.874797162702269	0.999812735800525	YARS		tyrosyl-tRNA synthetase (from HGNC YARS)
ENST00000629371.2	436.256945435629	0.0267819935121568	0.26633504845144	0.0101832908739965	0.919620084539897	0.999812735800525	AK2	NR_134976	Homo sapiens adenylate kinase 2 (AK2), transcript variant 9, non-coding RNA. (from RefSeq NR_134976)
ENST00000373449.7	982.207042343487	0.0850917427016587	0.205000464705194	0.172920963165055	0.677528795917647	0.999812735800525	AK2	NM_013411	Homo sapiens adenylate kinase 2 (AK2), transcript variant 2, mRNA. (from RefSeq NM_013411)
ENST00000672715.1	998.618266758058	0.0728653516405439	0.203286298466134	0.128908562741842	0.71956637315994	0.999812735800525	AK2	NM_001625	Homo sapiens adenylate kinase 2 (AK2), transcript variant 1, mRNA. (from RefSeq NM_001625)
ENST00000354858.11	789.230981127722	0.0612958140294236	0.211230297391226	0.0845057787789045	0.771281707263514	0.999812735800525	AK2		Catalyzes the reversible transfer of the terminal phosphate group between ATP and AMP. This small ubiquitous enzyme involved in energy metabolism and nucleotide synthesis that is essential for maintenance and cell growth. Plays a key role in hematopoiesis. (from UniProt P54819)
ENST00000548033.5	772.819756713151	0.0781229808487306	0.212517812095917	0.135663633188784	0.712630581975764	0.999812735800525	AK2	NM_001319142	Homo sapiens adenylate kinase 2 (AK2), transcript variant 7, mRNA. (from RefSeq NM_001319142)
ENST00000467905.5	946.050425917578	0.0751456278822219	0.205162215042733	0.13464565957166	0.713663066339927	0.999812735800525	AK2	NM_001319141	Homo sapiens adenylate kinase 2 (AK2), transcript variant 6, mRNA. (from RefSeq NM_001319141)
ENST00000480134.5	436.256945435629	0.0267819935121568	0.26633504845144	0.0101832908739965	0.919620084539897	0.999812735800525	AK2	NM_001319143	Homo sapiens adenylate kinase 2 (AK2), transcript variant 8, mRNA. (from RefSeq NM_001319143)
ENST00000673291.1	416.470222158336	0.0157906493328467	0.261672678306103	0.00366241525024691	0.951743166223511	0.999812735800525	AK2		adenylate kinase 2 (from HGNC AK2)
ENST00000487289.1	418.557866634249	0.0187263243967235	0.260432767601845	0.00519991742619652	0.942514007624234	0.999812735800525	AK2		Belongs to the adenylate kinase family. (from UniProt F8VZG5)
ENST00000426886.1	57.5532758034655	-0.217041646461769	0.560257137830268	0.148503751375152	0.699969347264119	0.999812735800525	SMIM12		The sequence shown here is derived from an Ensembl automatic analysis pipeline and should be considered as preliminary data. (from UniProt E5RH51)
ENST00000521580.3	115.113097133329	-0.459213407753244	0.420683196662607	1.1902320813779	0.275282747726026	0.999812735800525	SMIM12	NM_138428	Homo sapiens small integral membrane protein 12 (SMIM12), transcript variant 3, mRNA. (from RefSeq NM_138428)
ENST00000446026.1	115.113097133329	-0.459213407753244	0.420683196662607	1.1902320813779	0.275282747726026	0.999812735800525	SMIM12		Membrane; Single-pass membrane protein (Potential). (from UniProt Q96EX1)
ENST00000456842.1	115.113097133329	-0.459213407753244	0.420683196662607	1.1902320813779	0.275282747726026	0.999812735800525	SMIM12		Membrane; Single-pass membrane protein (Potential). (from UniProt Q96EX1)
ENST00000423898.1	115.113097133329	-0.459213407753244	0.420683196662607	1.1902320813779	0.275282747726026	0.999812735800525	SMIM12		Membrane; Single-pass membrane protein (Potential). (from UniProt Q96EX1)
ENST00000417239.1	110.998067217235	-0.448266832800789	0.420038819785623	1.1379431417872	0.286087371876845	0.999812735800525	SMIM12	NM_001164824	Homo sapiens small integral membrane protein 12 (SMIM12), transcript variant 1, mRNA. (from RefSeq NM_001164824)
ENST00000373337.3	86.9035253434269	-0.268754962514288	0.457686788836082	0.341094889524122	0.559197911736567	0.999812735800525	TMEM35B	NM_001195156	Homo sapiens transmembrane protein 35B (TMEM35B), mRNA. (from RefSeq NM_001195156)
ENST00000460428.5	282.817007229717	-0.243188990667188	0.344578954588815	0.500888852188325	0.479109828417971	0.999812735800525	SFPQ		The sequence shown here is derived from an Ensembl automatic analysis pipeline and should be considered as preliminary data. (from UniProt H0Y9U2)
ENST00000470472.5	1150.05871635167	-0.248770387776655	0.235033827359366	1.12500337378941	0.288843643309626	0.999812735800525	SFPQ	NR_136703	Homo sapiens splicing factor proline and glutamine rich (SFPQ), transcript variant 3, non-coding RNA. (from RefSeq NR_136703)
ENST00000357214.6	2886.41782854878	-0.396356999056338	0.233713684759985	2.87949959351232	0.0897138974778514	0.999812735800525	SFPQ	NM_005066	Homo sapiens splicing factor proline and glutamine rich (SFPQ), transcript variant 1, mRNA. (from RefSeq NM_005066)
ENST00000314607.11	492.064867125848	0.117393996232054	0.306008568779559	0.146308241614349	0.702088598209614	0.999812735800525	ZMYM4	NM_005095	Homo sapiens zinc finger MYM-type containing 4 (ZMYM4), transcript variant 1, mRNA. (from RefSeq NM_005095)
ENST00000457946.1	340.245318815544	-0.0127119216528521	0.331928639528073	0.00146636683925294	0.969453936650489	0.999812735800525	ZMYM4	NM_001350140	Homo sapiens zinc finger MYM-type containing 4 (ZMYM4), transcript variant 4, mRNA. (from RefSeq NM_001350140)
ENST00000325722.8	283.798304148714	0.262637268586827	0.364433982185089	0.51846841920954	0.471495742940855	0.999812735800525	KIAA0319L	NM_024874	Homo sapiens KIAA0319 like (KIAA0319L), mRNA. (from RefSeq NM_024874)
ENST00000426982.6	277.720259882145	0.246967217151916	0.369823857740843	0.44548858579293	0.504485175774147	0.999812735800525	KIAA0319L		The sequence shown here is derived from an Ensembl automatic analysis pipeline and should be considered as preliminary data. (from UniProt E7EN73)
ENST00000373253.7	210.106194860268	-0.556228684622449	0.420674695210566	1.74786964976573	0.186144771344058	0.999812735800525	NCDN	NM_001014841	Homo sapiens neurochondrin (NCDN), transcript variant 2, mRNA. (from RefSeq NM_001014841)
ENST00000356090.8	214.185444930253	-0.568799570742532	0.418892452780347	1.84399599776417	0.174483313165247	0.999812735800525	NCDN	NM_001014839	Homo sapiens neurochondrin (NCDN), transcript variant 1, mRNA. (from RefSeq NM_001014839)
ENST00000373243.7	214.185444930253	-0.568799570742532	0.418892452780347	1.84399599776417	0.174483313165247	0.999812735800525	NCDN	NM_014284	Homo sapiens neurochondrin (NCDN), transcript variant 3, mRNA. (from RefSeq NM_014284)
ENST00000373237.4	971.821816930455	0.115125395149615	0.19398419865349	0.353311480722425	0.552244540574756	0.999812735800525	PSMB2	NM_002794	Homo sapiens proteasome subunit beta 2 (PSMB2), transcript variant 1, mRNA. (from RefSeq NM_002794)
ENST00000621781.4	398.039882724183	0.257769576031881	0.27217047254935	0.901275167707382	0.342440021813202	0.999812735800525	PSMB2	NM_001199780	Homo sapiens proteasome subunit beta 2 (PSMB2), transcript variant 3, mRNA. (from RefSeq NM_001199780)
ENST00000251195.9	685.889993843256	0.198647484422939	0.238599037010729	0.692982907857797	0.405151632598766	0.999812735800525	CLSPN	NM_001330490	Homo sapiens claspin (CLSPN), transcript variant 3, mRNA. (from RefSeq NM_001330490)
ENST00000318121.8	706.563834749434	0.227153941739088	0.237418518783975	0.914312022094606	0.33897289512529	0.999812735800525	CLSPN	NM_022111	Homo sapiens claspin (CLSPN), transcript variant 1, mRNA. (from RefSeq NM_022111)
ENST00000373220.7	656.880514357809	0.240759889544908	0.241434136450339	0.993350887154619	0.318924765215101	0.999812735800525	CLSPN	NM_001190481	Homo sapiens claspin (CLSPN), transcript variant 2, mRNA. (from RefSeq NM_001190481)
ENST00000520551.1	673.14617040625	0.234400868382366	0.240833549931748	0.945676123075017	0.330822350472098	0.999812735800525	CLSPN		The sequence shown here is derived from an Ensembl automatic analysis pipeline and should be considered as preliminary data. (from UniProt E7ESG2)
ENST00000373178.5	224.116867361426	-0.1837542425077	0.34738587120942	0.280759932894057	0.596203561921131	0.999812735800525	ADPRHL2	NM_017825	Homo sapiens ADP-ribosylhydrolase like 2 (ADPRHL2), mRNA. (from RefSeq NM_017825)
ENST00000616395.4	166.150899451055	-0.516093186655016	0.354941403687566	2.1278802568844	0.14464065840455	0.999812735800525	TRAPPC3	NM_001270894	Homo sapiens trafficking protein particle complex 3 (TRAPPC3), transcript variant 2, mRNA. (from RefSeq NM_001270894)
ENST00000373166.8	186.764773176988	-0.434853596295963	0.348631047165234	1.56821756760053	0.210466055011693	0.999812735800525	TRAPPC3	NM_014408	Homo sapiens trafficking protein particle complex 3 (TRAPPC3), transcript variant 1, mRNA. (from RefSeq NM_014408)
ENST00000316156.8	481.408163667627	-0.460492246013259	0.333608869287569	1.88591702500001	0.169663160423622	0.999812735800525	MAP7D1	NM_001286365	Homo sapiens MAP7 domain containing 1 (MAP7D1), transcript variant 2, mRNA. (from RefSeq NM_001286365)
ENST00000373150.8	495.070139509172	-0.465770627872321	0.323474422400865	2.05563645464443	0.151643877715868	0.999812735800525	MAP7D1	NM_001286366	Homo sapiens MAP7 domain containing 1 (MAP7D1), transcript variant 3, mRNA. (from RefSeq NM_001286366)
ENST00000373151.6	489.192852412658	-0.493850090614835	0.332546454229576	2.18433848892271	0.139420954742198	0.999812735800525	MAP7D1	NM_018067	Homo sapiens MAP7 domain containing 1 (MAP7D1), transcript variant 1, mRNA. (from RefSeq NM_018067)
ENST00000530975.4	133.465497898352	-0.36549432627063	0.497050443255092	0.532851129249153	0.465410645925023	0.999812735800525	MAP7D1		The sequence shown here is derived from an Ensembl automatic analysis pipeline and should be considered as preliminary data. (from UniProt H0YF21)
ENST00000469141.6	997.853606977071	-0.253548387576858	0.238592821214122	1.13121054176499	0.28751727539992	0.999812735800525	THRAP3	NM_001321471	Homo sapiens thyroid hormone receptor associated protein 3 (THRAP3), transcript variant 2, mRNA. (from RefSeq NM_001321471)
ENST00000648638.1	936.641725400023	-0.203155130500185	0.23321672859933	0.760363580261853	0.383214765090386	0.999812735800525	THRAP3		thyroid hormone receptor associated protein 3 (from HGNC THRAP3)
ENST00000354618.10	997.853606977071	-0.253548387576858	0.238592821214122	1.13121054176499	0.28751727539992	0.999812735800525	THRAP3	NM_005119	Homo sapiens thyroid hormone receptor associated protein 3 (THRAP3), transcript variant 1, mRNA. (from RefSeq NM_005119)
ENST00000373116.6	447.740570832103	0.00646011824129261	0.286041146421918	0.000508798039035696	0.982004001465945	0.999812735800525	MRPS15	NM_031280	Homo sapiens mitochondrial ribosomal protein S15 (MRPS15), mRNA. (from RefSeq NM_031280)
ENST00000373075.6	174.659682607092	-0.276276687647977	0.33946104517063	0.658225865116734	0.417186979146448	0.999812735800525	MEAF6	NR_073092	Homo sapiens MYST/Esa1 associated factor 6 (MEAF6), transcript variant 6, non-coding RNA. (from RefSeq NR_073092)
ENST00000296214.9	205.972980973086	-0.326670253383906	0.324955006008665	1.00315967001919	0.316547166173556	0.999812735800525	MEAF6	NM_001270875	Homo sapiens MYST/Esa1 associated factor 6 (MEAF6), transcript variant 2, mRNA. (from RefSeq NM_001270875)
ENST00000373074.5	156.025877887345	-0.383949528241414	0.368971123139827	1.07501381026194	0.299815684696683	0.999812735800525	MEAF6		MYST/Esa1 associated factor 6 (from HGNC MEAF6)
ENST00000373073.8	173.252489383955	-0.218209308179713	0.347792418753523	0.391075283905266	0.531734727829921	0.999812735800525	MEAF6	NM_001270876	Homo sapiens MYST/Esa1 associated factor 6 (MEAF6), transcript variant 3, mRNA. (from RefSeq NM_001270876)
ENST00000448519.2	168.771199568236	-0.244795482951561	0.349254711454898	0.488114266739387	0.484769694837727	0.999812735800525	MEAF6		Component of the NuA4 histone acetyltransferase complex which is involved in transcriptional activation of select genes principally by acetylation of nucleosomal histone H4 and H2A. This modification may both alter nucleosome - DNA interactions and promote interaction of the modified histones with other proteins which positively regulate transcription. Component of the HBO1 complex which has a hi…
ENST00000296215.8	151.182459707532	-0.0137165968056975	0.365422000956734	0.00141582202589063	0.969984752921579	0.999812735800525	SNIP1	NM_024700	Homo sapiens Smad nuclear interacting protein 1 (SNIP1), mRNA. (from RefSeq NM_024700)
ENST00000373062.8	894.062950801217	-0.140694795990764	0.224899683176953	0.39393318830534	0.530239162731454	0.999812735800525	GNL2	NM_013285	Homo sapiens G protein nucleolar 2 (GNL2), transcript variant 1, mRNA. (from RefSeq NM_013285)
ENST00000327331.2	203.55873924224	-0.427486187978948	0.328189919814767	1.71454829596753	0.190396314172732	0.999812735800525	CDCA8	NM_018101	Homo sapiens cell division cycle associated 8 (CDCA8), transcript variant 2, mRNA. (from RefSeq NM_018101)
ENST00000373055.6	203.55873924224	-0.427486187978948	0.328189919814767	1.71454829596753	0.190396314172732	0.999812735800525	CDCA8	NM_001256875	Homo sapiens cell division cycle associated 8 (CDCA8), transcript variant 1, mRNA. (from RefSeq NM_001256875)
ENST00000373045.10	333.662963276681	-0.0196081154796768	0.324193437161997	0.00367686337418149	0.951648190372609	0.999812735800525	MANEAL	NM_001113482	Homo sapiens mannosidase endo-alpha like (MANEAL), transcript variant 3, mRNA. (from RefSeq NM_001113482)
ENST00000397631.7	174.910530919395	0.0111651396335761	0.376705172280426	0.000882089413238418	0.976306319801048	0.999812735800525	MANEAL	NM_001031740	Homo sapiens mannosidase endo-alpha like (MANEAL), transcript variant 1, mRNA. (from RefSeq NM_001031740)
ENST00000373044.3	354.23879602258	-0.422499069336821	0.314632923509221	1.83036026315214	0.176084998926342	0.999812735800525	YRDC	NM_024640	Homo sapiens yrdC N6-threonylcarbamoyltransferase domain containing (YRDC), mRNA. (from RefSeq NM_024640)
ENST00000373042.5	114.597916017995	-0.395152214078307	0.510999591470057	0.599743619685668	0.438675863505153	0.999812735800525	C1orf122	NM_198446	Homo sapiens chromosome 1 open reading frame 122 (C1orf122), transcript variant 1, mRNA. (from RefSeq NM_198446)
ENST00000373019.5	1054.0751075787	0.100252380549955	0.231615216484383	0.18761834687983	0.664906283130199	0.999812735800525	SF3A3	NM_006802	Homo sapiens splicing factor 3a subunit 3 (SF3A3), transcript variant 1, mRNA. (from RefSeq NM_006802)
ENST00000373016.4	85.3169903736952	-0.308792258696491	0.464190849542973	0.439385610727548	0.507419144033191	0.999812735800525	FHL3	NM_004468	Homo sapiens four and a half LIM domains 3 (FHL3), transcript variant 1, mRNA. (from RefSeq NM_004468)
ENST00000373014.5	499.876748354137	-0.232351201491302	0.290940383307604	0.644258401051587	0.422172962075886	0.999812735800525	UTP11	NM_016037	Homo sapiens UTP11 small subunit processome component (UTP11), mRNA. (from RefSeq NM_016037)
ENST00000373001.4	107.210039308457	0.236680857025637	0.451333695924731	0.272386661037274	0.60173525476684	0.999812735800525	RRAGC	NM_022157	Homo sapiens Ras related GTP binding C (RRAGC), transcript variant 1, mRNA. (from RefSeq NM_022157)
ENST00000397572.5	126.420871898836	0.350629978350549	0.49368438886813	0.507176318427753	0.476363767672508	0.999812735800525	MYCBP	NM_012333	Homo sapiens MYC binding protein (MYCBP), transcript variant 1, mRNA. (from RefSeq NM_012333)
ENST00000621281.1	120.399090591424	0.31559928837728	0.490002742200813	0.416857731052502	0.518509154339391	0.999812735800525	AL139260.3	NR_037635	Homo sapiens GJA9-MYCBP readthrough (GJA9-MYCBP), transcript variant 3, long non-coding RNA. (from RefSeq NR_037635)
ENST00000432648.8	337.689790004202	-0.124876467363997	0.277427282921954	0.203241881787022	0.652116719867425	0.999812735800525	AKIRIN1	NM_024595	Homo sapiens akirin 1 (AKIRIN1), transcript variant 1, mRNA. (from RefSeq NM_024595)
ENST00000446189.6	193.090543246436	-0.382954381504876	0.344823706845524	1.23239242051886	0.266942273292468	0.999812735800525	AKIRIN1	NM_001136275	Homo sapiens akirin 1 (AKIRIN1), transcript variant 2, mRNA. (from RefSeq NM_001136275)
ENST00000372984.8	187.548901283731	-0.0643973861165376	0.333228192485594	0.0376478118374308	0.846152046753143	0.999812735800525	AKIRIN1		akirin 1 (from HGNC AKIRIN1)
ENST00000531822.1	183.188962744698	0.00963482138193162	0.380224129511953	0.000643752699147626	0.979758019665367	0.999812735800525	AKIRIN1		The sequence shown here is derived from an Ensembl automatic analysis pipeline and should be considered as preliminary data. (from UniProt H0YEQ5)
ENST00000372967.3	920.853112213282	-0.0692799406914038	0.266380319946297	0.0678890546777353	0.794435478915751	0.999812735800525	NDUFS5	NM_001184979	Homo sapiens NADH:ubiquinone oxidoreductase subunit S5 (NDUFS5), transcript variant 2, mRNA. (from RefSeq NM_001184979)
ENST00000372969.8	920.853112213282	-0.0692799406914038	0.266380319946297	0.0678890546777353	0.794435478915751	0.999812735800525	NDUFS5	NM_004552	Homo sapiens NADH:ubiquinone oxidoreductase subunit S5 (NDUFS5), transcript variant 1, mRNA. (from RefSeq NM_004552)
ENST00000437136.5	141.091815868162	-0.238595439747079	0.378778906291257	0.397446757000722	0.528410812399792	0.999812735800525	PABPC4		The sequence shown here is derived from an Ensembl automatic analysis pipeline and should be considered as preliminary data. (from UniProt H0Y6X6)
ENST00000372862.7	717.565066930359	-0.247691988287126	0.237974041992091	1.07869945527653	0.298988678976393	0.999812735800525	PABPC4		poly(A) binding protein cytoplasmic 4 (from HGNC PABPC4)
ENST00000372857.7	745.011312786053	-0.23743934304602	0.233266524727969	1.03259583312791	0.309549760000415	0.999812735800525	PABPC4	NM_003819	Homo sapiens poly(A) binding protein cytoplasmic 4 (PABPC4), transcript variant 2, mRNA. (from RefSeq NM_003819)
ENST00000372856.7	735.432358440053	-0.265158423599986	0.237138493564789	1.24498724215495	0.264512050994439	0.999812735800525	PABPC4	NM_001135654	Homo sapiens poly(A) binding protein cytoplasmic 4 (PABPC4), transcript variant 3, mRNA. (from RefSeq NM_001135654)
ENST00000372858.8	771.486725078354	-0.228471796747548	0.233334171372043	0.955602758429933	0.328297251808414	0.999812735800525	PABPC4	NM_001135653	Homo sapiens poly(A) binding protein cytoplasmic 4 (PABPC4), transcript variant 1, mRNA. (from RefSeq NM_001135653)
ENST00000421687.6	584.20966192586	-0.357981566078741	0.240547082942061	2.21250566405205	0.13689616268286	0.999812735800525	PABPC4		The sequence shown here is derived from an Ensembl automatic analysis pipeline and should be considered as preliminary data. (from UniProt H0Y5F5)
ENST00000527718.1	219.038971195089	-0.396435935973543	0.328546639245564	1.45121767929801	0.228332666042127	0.999812735800525	PABPC4		The sequence shown here is derived from an Ensembl automatic analysis pipeline and should be considered as preliminary data. (from UniProt H0YEU6)
ENST00000474378.1	191.230088233094	-0.469525888126529	0.365139725698938	1.65755778177014	0.197933390104989	0.999812735800525	PABPC4		The sequence shown here is derived from an Ensembl automatic analysis pipeline and should be considered as preliminary data. (from UniProt H0YCC8)
ENST00000451091.2	106.886503839384	0.189403977144495	0.443378738305721	0.181306109891409	0.670253184843931	0.999812735800525	PABPC4		poly(A) binding protein cytoplasmic 4 (from HGNC PABPC4)
ENST00000324379.9	399.039722347588	0.00581035910852659	0.263567284055254	0.000487059310358973	0.98239257963453	0.999812735800525	PPIE	NR_036543	Homo sapiens peptidylprolyl isomerase E (PPIE), transcript variant 3, non-coding RNA. (from RefSeq NR_036543)
ENST00000356511.6	354.007110881355	0.0463281743664865	0.275322396769366	0.0283952996987864	0.866182825148674	0.999812735800525	PPIE	NM_203456	Homo sapiens peptidylprolyl isomerase E (PPIE), transcript variant 2, mRNA. (from RefSeq NM_203456)
ENST00000495526.5	54.8088479298082	0.144249185899019	0.551628802230608	0.0681305842541775	0.794078348689324	0.999812735800525	PPIE		The sequence shown here is derived from an Ensembl automatic analysis pipeline and should be considered as preliminary data. (from UniProt E9PMH0)
ENST00000497370.5	229.072702628526	0.025057259481986	0.319978293163517	0.00616124706718324	0.937435411724035	0.999812735800525	PPIE		PPIases accelerate the folding of proteins (By similarity). (from UniProt E9PKY5)
ENST00000470213.5	269.516677225964	0.0526431650335385	0.300580433652186	0.0308126421627577	0.860659034587114	0.999812735800525	PPIE		The sequence shown here is derived from an Ensembl automatic analysis pipeline and should be considered as preliminary data. (from UniProt E9PK21)
ENST00000372835.9	280.75598920537	0.0941388328294714	0.28528776264459	0.10909353023942	0.741178507983349	0.999812735800525	PPIE		PPIases accelerate the folding of proteins (By similarity). (from UniProt E9PEQ6)
ENST00000372830.5	353.11128291206	0.0352212599171575	0.274449934100017	0.0165168499769237	0.897739135517926	0.999812735800525	PPIE	NM_001195007	Homo sapiens peptidylprolyl isomerase E (PPIE), transcript variant 4, mRNA. (from RefSeq NM_001195007)
ENST00000474804.5	54.1411851760847	0.117943819981535	0.557604584999659	0.0445418301077396	0.832848759143116	0.999812735800525	PPIE		The sequence shown here is derived from an Ensembl automatic analysis pipeline and should be considered as preliminary data. (from UniProt H0YCV4)
ENST00000475350.5	63.2209213198667	0.0801295480508433	0.508109441863537	0.0247150646645267	0.875079145508476	0.999812735800525	PPIE	NR_036544	Homo sapiens peptidylprolyl isomerase E (PPIE), transcript variant 5, non-coding RNA. (from RefSeq NR_036544)
ENST00000316891.10	218.021868639398	0.3975278470624	0.394141923185036	1.01643750759845	0.313365535358648	0.999812735800525	TRIT1	NR_132405	Homo sapiens tRNA isopentenyltransferase 1 (TRIT1), transcript variant 7, non-coding RNA. (from RefSeq NR_132405)
ENST00000372818.5	185.530949508548	0.361412272572731	0.410101256350651	0.776799490104892	0.378121760213458	0.999812735800525	TRIT1	NM_001312691	Homo sapiens tRNA isopentenyltransferase 1 (TRIT1), transcript variant 16, mRNA. (from RefSeq NM_001312691)
ENST00000420632.6	85.6690515603404	0.691871776167924	0.459431641696826	2.25192460483288	0.133448337841619	0.999812735800525	MFSD2A	NM_001349823	Homo sapiens major facilitator superfamily domain containing 2A (MFSD2A), transcript variant 8, mRNA. (from RefSeq NM_001349823)
ENST00000372811.9	116.172642336078	0.459012560603975	0.405543871129874	1.27198004808112	0.259395552658554	0.999812735800525	MFSD2A	NM_032793	Homo sapiens major facilitator superfamily domain containing 2A (MFSD2A), transcript variant 2, mRNA. (from RefSeq NM_032793)
ENST00000372809.5	111.072249839883	0.457593956286638	0.409398548087833	1.24242391000979	0.265004418132977	0.999812735800525	MFSD2A	NM_001136493	Homo sapiens major facilitator superfamily domain containing 2A (MFSD2A), transcript variant 1, mRNA. (from RefSeq NM_001136493)
ENST00000372797.7	901.763365819472	-0.165694303604161	0.196123210461776	0.714513174250342	0.397949606592532	0.999812735800525	CAP1	NM_001350480	Homo sapiens cyclase associated actin cytoskeleton regulatory protein 1 (CAP1), transcript variant 9, mRNA. (from RefSeq NM_001350480)
ENST00000372802.5	858.344916994595	-0.156349359275246	0.201230868426464	0.604616131911499	0.436822163126965	0.999812735800525	CAP1	NM_001350485	Homo sapiens cyclase associated actin cytoskeleton regulatory protein 1 (CAP1), transcript variant 14, mRNA. (from RefSeq NM_001350485)
ENST00000449311.5	305.80128231457	-0.399358666805335	0.281304728416902	2.02990923048242	0.154229818350871	0.999812735800525	CAP1		Belongs to the CAP family. (from UniProt Q5T0R7)
ENST00000421589.5	370.190420428607	-0.162836940015304	0.253604133346312	0.413203506537158	0.520347994048459	0.999812735800525	CAP1		Belongs to the CAP family. (from UniProt Q5T0R3)
ENST00000414893.5	210.638893830214	-0.270878945618255	0.306007205234749	0.784329088473257	0.375820412017848	0.999812735800525	CAP1		Belongs to the CAP family. (from UniProt Q5T0S3)
ENST00000372792.7	901.763365819472	-0.165694303604161	0.196123210461776	0.714513174250342	0.397949606592532	0.999812735800525	CAP1	NM_006367	Homo sapiens cyclase associated actin cytoskeleton regulatory protein 1 (CAP1), transcript variant 1, mRNA. (from RefSeq NM_006367)
ENST00000414281.5	379.52275256019	-0.149382381063781	0.251246117078527	0.35458227174874	0.551530608655631	0.999812735800525	CAP1		Belongs to the CAP family. (from UniProt Q5T0R2)
ENST00000420216.5	334.403842334251	-0.321936046988403	0.269535823953224	1.43601642219811	0.23078505926689	0.999812735800525	CAP1		Belongs to the CAP family. (from UniProt Q5T0R5)
ENST00000372798.5	858.344916994595	-0.156349359275246	0.201230868426464	0.604616131911499	0.436822163126965	0.999812735800525	CAP1		Directly regulates filament dynamics and has been implicated in a number of complex developmental and morphological processes, including mRNA localization and the establishment of cell polarity. (from UniProt Q01518)
ENST00000340450.7	858.344916994595	-0.156349359275246	0.201230868426464	0.604616131911499	0.436822163126965	0.999812735800525	CAP1	NM_001350484	Homo sapiens cyclase associated actin cytoskeleton regulatory protein 1 (CAP1), transcript variant 13, mRNA. (from RefSeq NM_001350484)
ENST00000372805.7	901.763365819472	-0.165694303604161	0.196123210461776	0.714513174250342	0.397949606592532	0.999812735800525	CAP1		Directly regulates filament dynamics and has been implicated in a number of complex developmental and morphological processes, including mRNA localization and the establishment of cell polarity. (from UniProt Q01518)
ENST00000435719.5	394.108860184888	-0.00427187584585286	0.244864161964426	0.000305410731002098	0.986056875610601	0.999812735800525	CAP1		Belongs to the CAP family. (from UniProt Q5T0R9)
ENST00000427843.5	410.344677985178	-0.105802424382152	0.245651095404348	0.186103204588861	0.666179871617349	0.999812735800525	CAP1		Belongs to the CAP family. (from UniProt Q5T0R1)
ENST00000417287.5	330.796640595037	-0.319630140987235	0.26984229368775	1.412105683188	0.234707152174271	0.999812735800525	CAP1		Belongs to the CAP family. (from UniProt Q5T0R6)
ENST00000424977.1	369.028340262407	-0.173488813441138	0.254955146286399	0.464320939929252	0.495611469594589	0.999812735800525	CAP1		Belongs to the CAP family. (from UniProt Q5T0R4)
ENST00000446031.1	119.476682235536	-0.410011646011683	0.412775076709701	0.978324382175984	0.32261283961279	0.999812735800525	CAP1		Belongs to the CAP family. (from UniProt Q5T0R8)
ENST00000642050.1	460.110834873985	0.166447307604924	0.227169430795758	0.537776444465408	0.463355703594004	0.999812735800525	PPT1	NM_000310	Homo sapiens palmitoyl-protein thioesterase 1 (PPT1), transcript variant 1, mRNA. (from RefSeq NM_000310)
ENST00000641471.1	438.358593307978	0.121182561760045	0.232758943696771	0.271865199077368	0.602083316597803	0.999812735800525	PPT1		palmitoyl-protein thioesterase 1 (from HGNC PPT1)
ENST00000530076.6	137.587627804476	-0.0350499455167247	0.380333379584468	0.0084477980455091	0.92676803369629	0.999812735800525	PPT1		The sequence shown here is derived from an Ensembl automatic analysis pipeline and should be considered as preliminary data. (from UniProt E9PSE5)
ENST00000641083.1	370.472989244229	0.265820605350448	0.254614684083584	1.09513912950783	0.295335342473763	0.999812735800525	PPT1		palmitoyl-protein thioesterase 1 (from HGNC PPT1)
ENST00000433473.8	437.426535531071	0.126215016903916	0.232687272613156	0.29509175992807	0.586975935297581	0.999812735800525	PPT1		palmitoyl-protein thioesterase 1 (from HGNC PPT1)
ENST00000530704.6	179.667779157309	0.289602504090817	0.355857851427568	0.66408778199353	0.415120501119173	0.999812735800525	PPT1		The sequence shown here is derived from an Ensembl automatic analysis pipeline and should be considered as preliminary data. (from UniProt E9PK48)
ENST00000641319.1	349.712690319148	0.19739016232843	0.25975608685288	0.580440859362739	0.446139570010524	0.999812735800525	PPT1		palmitoyl-protein thioesterase 1 (from HGNC PPT1)
ENST00000439754.6	377.759863582451	0.220642744832981	0.25125400503235	0.773621837040636	0.379098934906004	0.999812735800525	PPT1	NM_001363695	Homo sapiens palmitoyl-protein thioesterase 1 (PPT1), transcript variant 3, mRNA. (from RefSeq NM_001363695)
ENST00000449045.7	285.107165188049	0.0959760238131806	0.267721861405454	0.128677225462638	0.719807498450675	0.999812735800525	PPT1	NM_001142604	Homo sapiens palmitoyl-protein thioesterase 1 (PPT1), transcript variant 2, mRNA. (from RefSeq NM_001142604)
ENST00000529905.5	460.110834873985	0.166447307604924	0.227169430795758	0.537776444465408	0.463355703594004	0.999812735800525	PPT1		Removes thioester-linked fatty acyl groups such as palmitate from modified cysteine residues in proteins or peptides during lysosomal degradation. Prefers acyl chain lengths of 14 to 18 carbons. (from UniProt P50897)
ENST00000527311.7	247.228115632892	0.405814837667895	0.288751254534442	1.97743076489424	0.15966133218784	0.999812735800525	PPT1		The sequence shown here is derived from an Ensembl automatic analysis pipeline and should be considered as preliminary data. (from UniProt E9PIA8)
ENST00000372771.5	436.770062706532	-0.245963731947082	0.343516958390146	0.510160123179332	0.4750695482023	0.999812735800525	RLF	NM_012421	Homo sapiens rearranged L-myc fusion (RLF), mRNA. (from RefSeq NM_012421)
ENST00000372759.4	644.438347290082	0.319814038686334	0.24673326117455	1.68707490514424	0.193987010273605	0.999812735800525	ZMPSTE24	NM_005857	Homo sapiens zinc metallopeptidase STE24 (ZMPSTE24), mRNA. (from RefSeq NM_005857)
ENST00000372718.8	177.949113309783	-0.0638601296450488	0.350520587855578	0.0333331109821984	0.855132618413757	0.999812735800525	SMAP2	NM_022733	Homo sapiens small ArfGAP2 (SMAP2), transcript variant 1, mRNA. (from RefSeq NM_022733)
ENST00000372708.5	166.935746726783	0.00519666563712725	0.357947383202494	0.000211931703034907	0.988384907157241	0.999812735800525	SMAP2	NM_001198978	Homo sapiens small ArfGAP2 (SMAP2), transcript variant 3, mRNA. (from RefSeq NM_001198978)
ENST00000614549.4	166.915013572797	0.00457216457332462	0.357958601644436	0.000164043002385483	0.989781031923246	0.999812735800525	SMAP2	NM_001198979	Homo sapiens small ArfGAP2 (SMAP2), transcript variant 2, mRNA. (from RefSeq NM_001198979)
ENST00000539317.2	150.107983524146	0.0301363111194759	0.367982286391578	0.0067306636135811	0.934614410845395	0.999812735800525	SMAP2	NM_001198980	Homo sapiens small ArfGAP2 (SMAP2), transcript variant 4, mRNA. (from RefSeq NM_001198980)
ENST00000427410.6	178.044209533098	-0.355001941573293	0.374061726414012	0.899366930315196	0.342951517113664	0.999812735800525	NFYC	NM_001142589	Homo sapiens nuclear transcription factor Y subunit gamma (NFYC), transcript variant 4, mRNA. (from RefSeq NM_001142589)
ENST00000447388.7	227.673056599419	-0.449275447449404	0.338916343813665	1.75737032578596	0.184952856104468	0.999812735800525	NFYC	NM_014223	Homo sapiens nuclear transcription factor Y subunit gamma (NFYC), transcript variant 2, mRNA. (from RefSeq NM_014223)
ENST00000425457.6	213.55376822869	-0.422985505642696	0.338299003735452	1.56298713061007	0.211228382379083	0.999812735800525	NFYC	NM_001142588	Homo sapiens nuclear transcription factor Y subunit gamma (NFYC), transcript variant 1, mRNA. (from RefSeq NM_001142588)
ENST00000456393.6	207.512662480137	-0.474249578313262	0.337980541977856	1.96821058336121	0.160637926604526	0.999812735800525	NFYC	NM_001142587	Homo sapiens nuclear transcription factor Y subunit gamma (NFYC), transcript variant 3, mRNA. (from RefSeq NM_001142587)
ENST00000372654.5	227.673056599419	-0.449275447449404	0.338916343813665	1.75737032578596	0.184952856104468	0.999812735800525	NFYC		Stimulates the transcription of various genes by recognizing and binding to a CCAAT motif in promoters, for example in type 1 collagen, albumin and beta-actin genes. (from UniProt Q13952)
ENST00000372653.5	196.678985348735	-0.371750882845854	0.341472834801657	1.18307276353195	0.27673132864997	0.999812735800525	NFYC	NM_001142590	Homo sapiens nuclear transcription factor Y subunit gamma (NFYC), transcript variant 5, mRNA. (from RefSeq NM_001142590)
ENST00000372669.8	159.211396222482	-0.517651647398338	0.361163209438598	2.05963067576462	0.151246824339342	0.999812735800525	NFYC		nuclear transcription factor Y subunit gamma (from HGNC NFYC)
ENST00000372652.5	222.876558375207	-0.43770601699231	0.336564769935581	1.69152079539774	0.193400616147898	0.999812735800525	NFYC	NM_001308115	Homo sapiens nuclear transcription factor Y subunit gamma (NFYC), transcript variant 7, mRNA. (from RefSeq NM_001308115)
ENST00000372651.5	227.673056599419	-0.449275447449404	0.338916343813665	1.75737032578596	0.184952856104468	0.999812735800525	NFYC		Stimulates the transcription of various genes by recognizing and binding to a CCAAT motif in promoters, for example in type 1 collagen, albumin and beta-actin genes. (from UniProt Q13952)
ENST00000440226.7	227.673056599419	-0.449275447449404	0.338916343813665	1.75737032578596	0.184952856104468	0.999812735800525	NFYC		Stimulates the transcription of various genes by recognizing and binding to a CCAAT motif in promoters, for example in type 1 collagen, albumin and beta-actin genes. (from UniProt Q13952)
ENST00000525290.5	84.0279313707433	-0.4334921115974	0.48041034712466	0.810023549538968	0.368113288357379	0.999812735800525	NFYC		The sequence shown here is derived from an Ensembl automatic analysis pipeline and should be considered as preliminary data. (from UniProt E9PI99)
ENST00000416859.6	106.797381430821	-0.583226375849195	0.422546189363577	1.90437502600537	0.167589430873722	0.999812735800525	NFYC		nuclear transcription factor Y subunit gamma (from HGNC NFYC)
ENST00000308733.9	214.4135252971	-0.427997789081204	0.337036235578413	1.61250154379535	0.204140518365046	0.999812735800525	NFYC	NM_001308114	Homo sapiens nuclear transcription factor Y subunit gamma (NFYC), transcript variant 6, mRNA. (from RefSeq NM_001308114)
ENST00000650070.2	645.78297560363	-0.150239684865785	0.242788187860247	0.385416693131219	0.534718475502437	0.999812735800525	CTPS1	NM_001905	Homo sapiens CTP synthase 1 (CTPS1), transcript variant 1, mRNA. (from RefSeq NM_001905)
ENST00000648914.1	452.865150984863	-0.234696716548809	0.269315889771704	0.765330870030979	0.381665372105101	0.999812735800525	CTPS1		CTP synthase 1 (from HGNC CTPS1)
ENST00000649864.1	602.148400221402	-0.169975412558323	0.235440895788107	0.524189539713632	0.469059994524708	0.999812735800525	CTPS1		CTP synthase 1 (from HGNC CTPS1)
ENST00000648020.1	317.065791819469	-0.19626809257934	0.309360050225672	0.406586136237877	0.523707353380536	0.999812735800525	CTPS1		CTP synthase 1 (from HGNC CTPS1)
ENST00000649124.1	645.78297560363	-0.150239684865785	0.242788187860247	0.385416693131219	0.534718475502437	0.999812735800525	CTPS1		Catalyzes the ATP-dependent amination of UTP to CTP with either L-glutamine or ammonia as the source of nitrogen. (from UniProt P17812)
ENST00000463285.6	400.7433705035	-0.233116953809357	0.292621280539793	0.6409182442993	0.423378483110872	0.999812735800525	CTPS1		CTP synthase 1 (from HGNC CTPS1)
ENST00000372616.1	645.78297560363	-0.150239684865785	0.242788187860247	0.385416693131219	0.534718475502437	0.999812735800525	CTPS1		Catalyzes the ATP-dependent amination of UTP to CTP with either L-glutamine or ammonia as the source of nitrogen. (from UniProt P17812)
ENST00000649215.1	477.174836225364	-0.0851469609596461	0.252841690499652	0.113991664504141	0.735644657286053	0.999812735800525	CTPS1	NM_001301237	Homo sapiens CTP synthase 1 (CTPS1), transcript variant 2, mRNA. (from RefSeq NM_001301237)
ENST00000372561.4	109.796112828838	-0.156778364541648	0.422152272829177	0.137649672338981	0.710628826560306	0.999812735800525	PPCS	NM_024664	Homo sapiens phosphopantothenoylcysteine synthetase (PPCS), transcript variant 1, mRNA. (from RefSeq NM_024664)
ENST00000304979.8	253.342017929383	-0.0513508495095628	0.291729796367641	0.0311168970761031	0.859979844774723	0.999812735800525	PPIH	NM_006347	Homo sapiens peptidylprolyl isomerase H (PPIH), transcript variant 1, mRNA. (from RefSeq NM_006347)
ENST00000372550.5	141.667875029864	0.150600583370667	0.373797559451781	0.163704643608384	0.685768393622181	0.999812735800525	PPIH	NM_001330510	Homo sapiens peptidylprolyl isomerase H (PPIH), transcript variant 2, mRNA. (from RefSeq NM_001330510)
ENST00000440068.5	195.558374962073	-0.064683707887384	0.333507055191247	0.0378970976732376	0.845649914074626	0.999812735800525	PPIH		PPIases accelerate the folding of proteins (By similarity). (from UniProt C9JQD4)
ENST00000461351.1	95.4818946866871	0.268615730154993	0.43623824140717	0.38049034409233	0.537340929277759	0.999812735800525	PPIH		PPIases accelerate the folding of proteins. It catalyzes the cis-trans isomerization of proline imidic peptide bonds in oligopeptides (By similarity). (from UniProt H0YEL5)
ENST00000321358.12	4295.26641821614	0.00583885881461465	0.157803428384816	0.00136937209462928	0.97048099675223	0.999812735800525	YBX1	NM_004559	Homo sapiens Y-box binding protein 1 (YBX1), transcript variant 1, mRNA. (from RefSeq NM_004559)
ENST00000332220.10	1717.81880345987	-0.0766229928398338	0.192737423036028	0.157945419046868	0.691055206837511	0.999812735800525	YBX1		The sequence shown here is derived from an Ensembl automatic analysis pipeline and should be considered as preliminary data. (from UniProt C9J5V9)
ENST00000436427.1	3758.97170357217	0.0653474709926781	0.165602705885132	0.155829080731863	0.693025979140503	0.999812735800525	YBX1	NR_132737	Homo sapiens Y-box binding protein 1 (YBX1), transcript variant 2, non-coding RNA. (from RefSeq NR_132737)
ENST00000397054.7	138.011209844418	0.117143315182627	0.371080498887997	0.0992202943506015	0.752767325108712	0.999812735800525	P3H1	NM_001146289	Homo sapiens prolyl 3-hydroxylase 1 (P3H1), transcript variant 2, mRNA. (from RefSeq NM_001146289)
ENST00000236040.8	138.676107382221	0.124515226414748	0.371035270896276	0.112123689493529	0.737739179334304	0.999812735800525	P3H1	NM_001243246	Homo sapiens prolyl 3-hydroxylase 1 (P3H1), transcript variant 3, mRNA. (from RefSeq NM_001243246)
ENST00000296388.9	148.612490713421	0.0981438956983104	0.367625887621091	0.0708315010703444	0.790129941005441	0.999812735800525	P3H1	NM_022356	Homo sapiens prolyl 3-hydroxylase 1 (P3H1), transcript variant 1, mRNA. (from RefSeq NM_022356)
ENST00000426263.9	430.458702291011	0.255803489216213	0.254708878733552	1.00706228696161	0.315607654203085	0.999812735800525	SLC2A1	NM_006516	Homo sapiens solute carrier family 2 member 1 (SLC2A1), mRNA. (from RefSeq NM_006516)
ENST00000630287.2	116.149953410459	0.272602852970206	0.392416422705746	0.483575677166485	0.486807130420185	0.999812735800525	SLC2A1		solute carrier family 2 member 1 (from HGNC SLC2A1)
ENST00000475162.3	93.3421823043739	0.241881080803993	0.43452292616159	0.309297507411777	0.578111583073431	0.999812735800525	SLC2A1		solute carrier family 2 member 1 (from HGNC SLC2A1)
ENST00000372500.4	71.4703779967783	0.11232361126628	0.490605922260878	0.0525160375861518	0.818741623688921	0.999812735800525	SLC2A1		Belongs to the major facilitator superfamily. Sugar transporter (TC 2.A.1.1) family. (from UniProt A6NL68)
ENST00000431635.6	753.247277701396	0.206406139397676	0.216124343008374	0.915495287036535	0.33866054936126	0.999812735800525	EBNA1BP2	NM_001159936	Homo sapiens EBNA1 binding protein 2 (EBNA1BP2), transcript variant 1, mRNA. (from RefSeq NM_001159936)
ENST00000236051.2	731.389120049187	0.182961577586572	0.216452291324462	0.716795820412145	0.397196953609762	0.999812735800525	EBNA1BP2	NM_006824	Homo sapiens EBNA1 binding protein 2 (EBNA1BP2), transcript variant 2, mRNA. (from RefSeq NM_006824)
ENST00000310955.11	760.180448669795	-0.285451861639972	0.229759955797396	1.54604350311379	0.213720478722623	0.999812735800525	CDC20	NM_001255	Homo sapiens cell division cycle 20 (CDC20), mRNA. (from RefSeq NM_001255)
ENST00000372462.1	760.180448669795	-0.285451861639972	0.229759955797396	1.54604350311379	0.213720478722623	0.999812735800525	CDC20		Required for full ubiquitin ligase activity of the anaphase promoting complex/cyclosome (APC/C) and may confer substrate specificity upon the complex. Is regulated by MAD2L1: in metaphase the MAD2L1-CDC20-APC/C ternary complex is inactive and in anaphase the CDC20-APC/C binary complex is active in degrading substrates. The CDC20-APC/C complex positively regulates the formation of synaptic vesicle…
ENST00000621943.4	190.045865481816	0.401216981434594	0.330123609659632	1.46728046979115	0.22577526493708	0.999812735800525	ELOVL1	NM_001256399	Homo sapiens ELOVL fatty acid elongase 1 (ELOVL1), transcript variant 2, mRNA. (from RefSeq NM_001256399)
ENST00000413844.3	163.717756194335	0.419199552237779	0.355078084035129	1.38069219082847	0.239983277255088	0.999812735800525	ELOVL1	NM_001256401	Homo sapiens ELOVL fatty acid elongase 1 (ELOVL1), transcript variant 3, mRNA. (from RefSeq NM_001256401)
ENST00000372458.8	190.045865481816	0.401216981434594	0.330123609659632	1.46728046979115	0.22577526493708	0.999812735800525	ELOVL1	NM_022821	Homo sapiens ELOVL fatty acid elongase 1 (ELOVL1), transcript variant 1, mRNA. (from RefSeq NM_022821)
ENST00000372457.9	252.15745194626	0.0072661797096183	0.307620282831554	0.000560680395736313	0.98110890355656	0.999812735800525	MED8	NM_201542	Homo sapiens mediator complex subunit 8 (MED8), transcript variant 5, mRNA. (from RefSeq NM_201542)
ENST00000290663.10	243.84665638624	0.00795124320625608	0.311232133085256	0.000655913992446244	0.979567757481287	0.999812735800525	MED8	NM_052877	Homo sapiens mediator complex subunit 8 (MED8), transcript variant 3, mRNA. (from RefSeq NM_052877)
ENST00000372455.4	162.701409781701	-0.0736461750925723	0.358881141209885	0.0419724291040211	0.837672336525015	0.999812735800525	MED8	NM_001001653	Homo sapiens mediator complex subunit 8 (MED8), transcript variant 4, mRNA. (from RefSeq NM_001001653)
ENST00000359947.9	553.843771301197	-0.0864711947899425	0.322779550238231	0.0712242305576183	0.78956257132512	0.999812735800525	PTPRF	NM_002840	Homo sapiens protein tyrosine phosphatase receptor type F (PTPRF), transcript variant 1, mRNA. (from RefSeq NM_002840)
ENST00000438120.5	564.811697762429	-0.0947352573499261	0.320847355949157	0.0865277079125519	0.768638758570016	0.999812735800525	PTPRF	NM_130440	Homo sapiens protein tyrosine phosphatase receptor type F (PTPRF), transcript variant 2, mRNA. (from RefSeq NM_130440)
ENST00000412568.6	354.29520471264	-0.101703302202209	0.359000310604955	0.07966759158667	0.77774838659568	0.999812735800525	PTPRF		Protein tyrosine phosphate + H(2)O = protein tyrosine + phosphate. (from UniProt H0Y4H1)
ENST00000429895.5	461.655931226688	-0.0967992057867124	0.345638617182851	0.0777611660666082	0.780354652112492	0.999812735800525	PTPRF		Protein tyrosine phosphate + H(2)O = protein tyrosine + phosphate. (from UniProt H0Y6Z7)
ENST00000414879.5	398.624266232643	0.0635919396124411	0.348567266125342	0.0329609868976632	0.855934627648541	0.999812735800525	PTPRF		Protein tyrosine phosphate + H(2)O = protein tyrosine + phosphate. (from UniProt H0Y7Z9)
ENST00000372407.4	273.630460149336	0.248402949342361	0.394264179946881	0.392944155094114	0.530755874566659	0.999812735800525	PTPRF		Protein tyrosine phosphate + H(2)O = protein tyrosine + phosphate. (from UniProt H0Y380)
ENST00000372396.4	394.690982721251	0.185915022261476	0.275895091089817	0.45254135145035	0.501130571281937	0.999812735800525	KDM4A	NM_014663	Homo sapiens lysine demethylase 4A (KDM4A), mRNA. (from RefSeq NM_014663)
ENST00000255108.8	241.860817841118	0.195433208011519	0.417321301903756	0.220478950568989	0.638675224170397	0.999812735800525	DPH2	NM_001384	Homo sapiens diphthamide biosynthesis 2 (DPH2), transcript variant 1, mRNA. (from RefSeq NM_001384)
ENST00000459879.1	135.168416466496	0.140124075040462	0.517458680108331	0.0725120537780128	0.787713742457119	0.999812735800525	DPH2	NM_001319170	Homo sapiens diphthamide biosynthesis 2 (DPH2), transcript variant 8, mRNA. (from RefSeq NM_001319170)
ENST00000472505.6	283.751972073527	0.342071240339788	0.325147169069376	1.09823142210188	0.294654561063729	0.999812735800525	ATP6V0B		Belongs to the V-ATPase proteolipid subunit family. (from UniProt E9PMR1)
ENST00000532642.5	655.234072792174	0.140819249890125	0.213343958561293	0.43402823379644	0.51001894616079	0.999812735800525	ATP6V0B	NM_001294333	Homo sapiens ATPase H+ transporting V0 subunit b (ATP6V0B), transcript variant 3, mRNA. (from RefSeq NM_001294333)
ENST00000236067.8	520.614884169464	0.0665377085130075	0.263891664270294	0.0630416810797527	0.801751466005726	0.999812735800525	ATP6V0B	NM_001039457	Homo sapiens ATPase H+ transporting V0 subunit b (ATP6V0B), transcript variant 2, mRNA. (from RefSeq NM_001039457)
ENST00000471859.6	616.087883596152	0.127705144856144	0.23268801540321	0.29976428793087	0.584030228794886	0.999812735800525	ATP6V0B		Belongs to the V-ATPase proteolipid subunit family. (from UniProt E9PNU0)
ENST00000472174.7	743.5313058608	0.061155924874181	0.214225112398963	0.0811775594937387	0.775707916168391	0.999812735800525	ATP6V0B	NM_004047	Homo sapiens ATPase H+ transporting V0 subunit b (ATP6V0B), transcript variant 1, mRNA. (from RefSeq NM_004047)
ENST00000498664.1	520.614884169464	0.0665377085130075	0.263891664270294	0.0630416810797527	0.801751466005726	0.999812735800525	ATP6V0B		Proton-conducting pore forming subunit of the membrane integral V0 complex of vacuolar ATPase. V-ATPase is responsible for acidifying a variety of intracellular compartments in eukaryotic cells. (from UniProt Q99437)
ENST00000361745.10	156.481252433686	0.0350997160373925	0.368581320365584	0.00913696433650557	0.923848217471001	0.999812735800525	DMAP1	NM_001034024	Homo sapiens DNA methyltransferase 1 associated protein 1 (DMAP1), transcript variant 3, mRNA. (from RefSeq NM_001034024)
ENST00000446292.5	95.6126786148626	0.0266254544889124	0.442655198531187	0.0036463569786207	0.951848947395005	0.999812735800525	DMAP1		DNA methyltransferase 1 associated protein 1 (from HGNC DMAP1)
ENST00000372289.7	156.481252433686	0.0350997160373925	0.368581320365584	0.00913696433650557	0.923848217471001	0.999812735800525	DMAP1	NM_019100	Homo sapiens DNA methyltransferase 1 associated protein 1 (DMAP1), transcript variant 1, mRNA. (from RefSeq NM_019100)
ENST00000315913.9	156.481252433686	0.0350997160373925	0.368581320365584	0.00913696433650557	0.923848217471001	0.999812735800525	DMAP1	NM_001034023	Homo sapiens DNA methyltransferase 1 associated protein 1 (DMAP1), transcript variant 2, mRNA. (from RefSeq NM_001034023)
ENST00000456170.6	237.748763111411	0.327523340161225	0.302106954515074	1.17921153764813	0.277516569271434	0.999812735800525	ERI3	NM_001301701	Homo sapiens ERI1 exoribonuclease family member 3 (ERI3), transcript variant 5, mRNA. (from RefSeq NM_001301701)
ENST00000372259.9	273.602284790521	0.236802619565074	0.280518309237807	0.71433396411409	0.39800878450532	0.999812735800525	ERI3		Binds 2 magnesium ions per subunit (By similarity). (from UniProt O43414)
ENST00000372257.7	395.811519589	0.274033692346552	0.246659839464567	1.23333245206103	0.266759933051748	0.999812735800525	ERI3	NM_024066	Homo sapiens ERI1 exoribonuclease family member 3 (ERI3), transcript variant 1, mRNA. (from RefSeq NM_024066)
ENST00000649995.1	323.382515464658	0.27639171066907	0.267770913596162	1.06594439347273	0.301863311414961	0.999812735800525	ERI3		ERI1 exoribonuclease family member 3 (from HGNC ERI3)
ENST00000452396.5	198.830295018512	0.257278713723216	0.320521687507281	0.646342485424782	0.421423379655679	0.999812735800525	ERI3		The sequence shown here is derived from an Ensembl automatic analysis pipeline and should be considered as preliminary data. (from UniProt F6QUN3)
ENST00000457571.1	237.5073172691	0.198814039678044	0.297083491800704	0.447901731173062	0.503333076643032	0.999812735800525	ERI3		The sequence shown here is derived from an Ensembl automatic analysis pipeline and should be considered as preliminary data. (from UniProt F6UGJ8)
ENST00000452259.5	142.76298102299	-0.0320504929989786	0.371037186794702	0.0074898581457461	0.931034006904505	0.999812735800525	KIF2C		Belongs to the kinesin-like protein family. (from UniProt Q5JR91)
ENST00000372224.9	350.958927849844	-0.0753714431657303	0.267272862793725	0.0794747389585098	0.778010493942085	0.999812735800525	KIF2C	NM_006845	Homo sapiens kinesin family member 2C (KIF2C), transcript variant 1, mRNA. (from RefSeq NM_006845)
ENST00000455186.5	123.708784148454	-0.0293100796793664	0.425869804951412	0.00472558247004429	0.945194291865363	0.999812735800525	KIF2C		kinesin family member 2C (from HGNC KIF2C)
ENST00000372217.5	325.436286016974	-0.0508888214085847	0.275792657244476	0.0339246979853982	0.853867083292536	0.999812735800525	KIF2C	NM_001297657	Homo sapiens kinesin family member 2C (KIF2C), transcript variant 4, mRNA. (from RefSeq NM_001297657)
ENST00000396651.8	7909.72431686304	-0.121618647280991	0.211148696936533	0.332188097908698	0.564373488513045	0.999812735800525	RPS8	NM_001012	Homo sapiens ribosomal protein S8 (RPS8), mRNA. (from RefSeq NM_001012)
ENST00000372209.3	6083.63040947187	-0.0132932801717692	0.219897004523614	0.00365968971372865	0.951761103814371	0.999812735800525	RPS8		ribosomal protein S8 (from HGNC RPS8)
ENST00000360403.7	244.455347782178	-0.118431898559232	0.344708212884139	0.119388772043393	0.729698363237716	0.999812735800525	EIF2B3	NM_020365	Homo sapiens eukaryotic translation initiation factor 2B subunit gamma (EIF2B3), transcript variant 1, mRNA. (from RefSeq NM_020365)
ENST00000620860.4	216.317301488752	-0.13142561195955	0.344924298341626	0.146644245609195	0.701763088403457	0.999812735800525	EIF2B3	NM_001261418	Homo sapiens eukaryotic translation initiation factor 2B subunit gamma (EIF2B3), transcript variant 3, mRNA. (from RefSeq NM_001261418)
ENST00000372183.7	220.10559478159	-0.110091632584013	0.342160102647727	0.104452143943604	0.746550922775049	0.999812735800525	EIF2B3	NM_001166588	Homo sapiens eukaryotic translation initiation factor 2B subunit gamma (EIF2B3), transcript variant 2, mRNA. (from RefSeq NM_001166588)
ENST00000372172.5	127.774546664371	-0.635113197142829	0.446701890991457	2.02616823694642	0.154609986787873	0.999812735800525	HECTD3	NM_024602	Homo sapiens HECT domain E3 ubiquitin protein ligase 3 (HECTD3), mRNA. (from RefSeq NM_024602)
ENST00000652165.1	464.727651309479	0.068065932678968	0.247018072192183	0.0758449525779241	0.783009233373612	0.999812735800525	UROD		uroporphyrinogen decarboxylase (from HGNC UROD)
ENST00000650713.1	178.16077846867	0.141703824467068	0.325149272119204	0.190294934604751	0.662671259323423	0.999812735800525	UROD		uroporphyrinogen decarboxylase (from HGNC UROD)
ENST00000651476.1	549.060432672486	0.0667295705159234	0.233068089557833	0.081802475456314	0.774869451070334	0.999812735800525	UROD	NR_036510	Homo sapiens uroporphyrinogen decarboxylase (UROD), transcript variant 2, non-coding RNA. (from RefSeq NR_036510)
ENST00000636293.1	535.000522758959	0.0802016291862576	0.243427983859144	0.108588828151866	0.74175648996558	0.999812735800525	UROD		uroporphyrinogen decarboxylase (from HGNC UROD)
ENST00000636836.1	447.534619723676	0.159166348602959	0.258424738321115	0.379791920756915	0.537714617867037	0.999812735800525	UROD		uroporphyrinogen decarboxylase (from HGNC UROD)
ENST00000652287.1	551.897570533177	0.119118864477801	0.243481009115833	0.238824569825667	0.625056364204911	0.999812735800525	UROD		uroporphyrinogen decarboxylase (from HGNC UROD)
ENST00000491773.6	464.7502122884	0.0683520582297235	0.247029624060824	0.0764767431389686	0.782130048557213	0.999812735800525	UROD		uroporphyrinogen decarboxylase (from HGNC UROD)
ENST00000434478.6	384.239733641726	0.306198053736576	0.276110551007036	1.22885893765266	0.267629062336264	0.999812735800525	UROD		uroporphyrinogen decarboxylase (from HGNC UROD)
ENST00000246337.9	619.310743143045	0.0766160336583962	0.229281938481032	0.111588878011858	0.738342421438636	0.999812735800525	UROD	NR_158185	Homo sapiens uroporphyrinogen decarboxylase (UROD), transcript variant 4, non-coding RNA. (from RefSeq NR_158185)
ENST00000460334.5	247.272300676892	0.195004867925296	0.29562880820744	0.436246416913733	0.508939736312084	0.999812735800525	UROD		uroporphyrinogen decarboxylase (from HGNC UROD)
ENST00000469548.5	378.102819032526	0.148711165014126	0.260301254265164	0.326011510137448	0.568017147791364	0.999812735800525	UROD		uroporphyrinogen decarboxylase (from HGNC UROD)
ENST00000486699.5	177.021990206334	0.221326246495179	0.322810484603321	0.469900017691018	0.493033168674376	0.999812735800525	UROD		uroporphyrinogen decarboxylase (from HGNC UROD)
ENST00000478467.5	110.872171997223	0.401734295825168	0.411286315332419	0.956531782445325	0.328062242298962	0.999812735800525	UROD		uroporphyrinogen decarboxylase (from HGNC UROD)
ENST00000428106.1	314.629048156848	0.00730525703601101	0.270293591415772	0.000733000409667284	0.978400727858298	0.999812735800525	UROD		The sequence shown here is derived from an Ensembl automatic analysis pipeline and should be considered as preliminary data. (from UniProt H0Y5R6)
ENST00000652514.1	81.7852448578612	-0.096322287387663	0.494977760938178	0.0381866329459939	0.845068854363547	0.999812735800525	UROD		uroporphyrinogen decarboxylase (from HGNC UROD)
ENST00000372090.6	245.481624884392	-0.554886419226699	0.368344018546923	2.29548600084135	0.129750592046437	0.999812735800525	TOE1	NM_025077	Homo sapiens target of EGR1, exonuclease (TOE1), mRNA. (from RefSeq NM_025077)
ENST00000262746.5	3125.42905325215	0.2043526063754	0.220547598864041	0.858936149396229	0.354036573916205	0.999812735800525	PRDX1	NM_181696	Homo sapiens peroxiredoxin 1 (PRDX1), transcript variant 2, mRNA. (from RefSeq NM_181696)
ENST00000372079.1	1234.06129757926	0.237640174427339	0.232459188671694	1.04589679509104	0.30645398802197	0.999812735800525	PRDX1		peroxiredoxin 1 (from HGNC PRDX1)
ENST00000319248.13	3125.42905325215	0.2043526063754	0.220547598864041	0.858936149396229	0.354036573916205	0.999812735800525	PRDX1	NM_181697	Homo sapiens peroxiredoxin 1 (PRDX1), transcript variant 3, mRNA. (from RefSeq NM_181697)
ENST00000447184.5	2558.78890288005	0.204626061235621	0.22066064849659	0.860684263592589	0.353547276124792	0.999812735800525	PRDX1		peroxiredoxin 1 (from HGNC PRDX1)
ENST00000424390.1	2558.78890288005	0.204626061235621	0.22066064849659	0.860684263592589	0.353547276124792	0.999812735800525	PRDX1		peroxiredoxin 1 (from HGNC PRDX1)
ENST00000372070.7	290.620737230304	-0.280978914529585	0.294712033904001	0.909866883943408	0.34014974078911	0.999812735800525	AKR1A1	NM_006066	Homo sapiens aldo-keto reductase family 1 member A1 (AKR1A1), transcript variant 1, mRNA. (from RefSeq NM_006066)
ENST00000621846.4	290.620737230304	-0.280978914529585	0.294712033904001	0.909866883943408	0.34014974078911	0.999812735800525	AKR1A1	NM_153326	Homo sapiens aldo-keto reductase family 1 member A1 (AKR1A1), transcript variant 2, mRNA. (from RefSeq NM_153326)
ENST00000351829.8	290.620737230304	-0.280978914529585	0.294712033904001	0.909866883943408	0.34014974078911	0.999812735800525	AKR1A1		aldo-keto reductase family 1 member A1 (from HGNC AKR1A1)
ENST00000437901.6	562.629707716765	0.377069792912855	0.245153193995994	2.37016451086427	0.123674017823796	0.999812735800525	NASP		The sequence shown here is derived from an Ensembl automatic analysis pipeline and should be considered as preliminary data. (from UniProt E9PI86)
ENST00000537798.5	1255.6885318644	0.275577714258088	0.201381289901473	1.86634983550736	0.171893723518266	0.999812735800525	NASP	NM_001195193	Homo sapiens nuclear autoantigenic sperm protein (NASP), transcript variant 4, mRNA. (from RefSeq NM_001195193)
ENST00000350030.8	1426.03065979743	0.284687285859145	0.195225298069756	2.12106568860571	0.145285421112929	0.999812735800525	NASP	NM_002482	Homo sapiens nuclear autoantigenic sperm protein (NASP), transcript variant 2, mRNA. (from RefSeq NM_002482)
ENST00000527470.5	168.017240112331	0.0154663387783298	0.331809069819058	0.00217734491265276	0.962782594152578	0.999812735800525	NASP		The sequence shown here is derived from an Ensembl automatic analysis pipeline and should be considered as preliminary data. (from UniProt E9PNB5)
ENST00000525515.5	280.197998954839	0.478384204520647	0.293000145700071	2.67700771959385	0.101806861708722	0.999812735800525	NASP		The sequence shown here is derived from an Ensembl automatic analysis pipeline and should be considered as preliminary data. (from UniProt E9PPQ8)
ENST00000528238.5	612.586334108187	0.416827384852031	0.226876764393436	3.36890039780016	0.0664380854520272	0.999812735800525	NASP		The sequence shown here is derived from an Ensembl automatic analysis pipeline and should be considered as preliminary data. (from UniProt E9PRH9)
ENST00000470768.5	353.162251280275	0.132506824341992	0.248046484997055	0.285009805476463	0.593436256017182	0.999812735800525	NASP		The sequence shown here is derived from an Ensembl automatic analysis pipeline and should be considered as preliminary data. (from UniProt E9PPR5)
ENST00000372052.8	1018.01688617708	0.33904124731288	0.199250472700466	2.89180709597871	0.0890310123362874	0.999812735800525	NASP		nuclear autoantigenic sperm protein (from HGNC NASP)
ENST00000351223.7	1146.80108727089	0.367579368156831	0.198638351061975	3.42112750396309	0.0643670374954554	0.999812735800525	NASP	NM_152298	Homo sapiens nuclear autoantigenic sperm protein (NASP), transcript variant 3, mRNA. (from RefSeq NM_152298)
ENST00000531612.5	685.573890867	0.351362229366129	0.235523589350266	2.21442244564896	0.136726221401166	0.999812735800525	NASP		The sequence shown here is derived from an Ensembl automatic analysis pipeline and should be considered as preliminary data. (from UniProt H0YF33)
ENST00000534450.1	422.519641106524	0.611744021533508	0.265237996734451	5.30245045424516	0.0212954450107081	0.999812735800525	NASP		The sequence shown here is derived from an Ensembl automatic analysis pipeline and should be considered as preliminary data. (from UniProt H0YDS9)
ENST00000372025.5	140.194237373639	0.371446545539002	0.385919526279078	0.93012886607174	0.334829441550962	0.999812735800525	TMEM69	NM_016486	Homo sapiens transmembrane protein 69 (TMEM69), mRNA. (from RefSeq NM_016486)
ENST00000371984.8	252.239416201055	0.0872550979430946	0.446489061668963	0.0376387960724713	0.846170239347703	0.999812735800525	POMGNT1	NM_017739	Homo sapiens protein O-linked mannose N-acetylglucosaminyltransferase 1 (beta 1,2-) (POMGNT1), transcript variant 1, mRNA. (from RefSeq NM_017739)
ENST00000371992.1	255.998384896799	0.111523104321437	0.445239875387106	0.061820845765979	0.803640826034108	0.999812735800525	POMGNT1	NM_001243766	Homo sapiens protein O-linked mannose N-acetylglucosaminyltransferase 1 (beta 1,2-) (POMGNT1), transcript variant 2, mRNA. (from RefSeq NM_001243766)
ENST00000442598.5	218.563815223473	0.220062987360642	0.331966097504864	0.437961789804262	0.508107856663783	0.999812735800525	RAD54L	NM_001370766	Homo sapiens RAD54 like (RAD54L), transcript variant 3, mRNA. (from RefSeq NM_001370766)
ENST00000671528.1	218.563815223473	0.220062987360642	0.331966097504864	0.437961789804262	0.508107856663783	0.999812735800525	RAD54L		RAD54 like (from HGNC RAD54L)
ENST00000371975.9	218.563815223473	0.220062987360642	0.331966097504864	0.437961789804262	0.508107856663783	0.999812735800525	RAD54L	NM_003579	Homo sapiens RAD54 like (RAD54L), transcript variant 1, mRNA. (from RefSeq NM_003579)
ENST00000472889.2	60.5048713789825	0.386357873555174	0.583767295903126	0.427289101615656	0.513322151606079	0.999812735800525	RAD54L		RAD54 like (from HGNC RAD54L)
ENST00000496156.5	103.221761678981	0.41827551222299	0.415022941610908	1.00704051372487	0.31561288573415	0.999812735800525	LRRC41		leucine rich repeat containing 41 (from HGNC LRRC41)
ENST00000617190.4	642.263678138719	-0.00603418414114765	0.243704048211951	0.000611535642264016	0.980270926718238	0.999812735800525	LRRC41		Probable substrate recognition component of an ECS (Elongin BC-CUL2/5-SOCS-box protein) E3 ubiquitin ligase complex which mediates the ubiquitination and subsequent proteasomal degradation of target proteins. (from UniProt Q15345)
ENST00000617760.4	455.847398334397	0.0893097673531356	0.260279791067339	0.117396427640713	0.731875610431542	0.999812735800525	LRRC41		leucine rich repeat containing 41 (from HGNC LRRC41)
ENST00000343304.10	642.263678138719	-0.00603418414114765	0.243704048211951	0.000611535642264016	0.980270926718238	0.999812735800525	LRRC41	NM_006369	Homo sapiens leucine rich repeat containing 41 (LRRC41), mRNA. (from RefSeq NM_006369)
ENST00000615587.4	637.30353981837	-0.0327887029944487	0.24477234972943	0.0178941598513518	0.893585198422992	0.999812735800525	LRRC41		leucine rich repeat containing 41 (from HGNC LRRC41)
ENST00000472710.2	482.015186352574	0.0629820516966352	0.264009298435287	0.0566298705535644	0.811904118521051	0.999812735800525	LRRC41		leucine rich repeat containing 41 (from HGNC LRRC41)
ENST00000498402.2	382.959894114815	-0.0919226364219436	0.275964704121186	0.110771581024821	0.739267406015255	0.999812735800525	LRRC41		leucine rich repeat containing 41 (from HGNC LRRC41)
ENST00000311672.10	718.257142502059	0.0486965696558913	0.269750101734936	0.032726203751551	0.856443045101234	0.999812735800525	UQCRH	NM_006004	Homo sapiens ubiquinol-cytochrome c reductase hinge protein (UQCRH), transcript variant 1, mRNA. (from RefSeq NM_006004)
ENST00000489056.5	303.452623358566	0.0840977395166962	0.289601484273394	0.0845126547242359	0.771272661619352	0.999812735800525	UQCRH		ubiquinol-cytochrome c reductase hinge protein (from HGNC UQCRH)
ENST00000496387.5	349.062274359647	0.107310879586195	0.281715239716562	0.145534221872808	0.702840077278852	0.999812735800525	UQCRH		ubiquinol-cytochrome c reductase hinge protein (from HGNC UQCRH)
ENST00000474844.5	180.576511040476	-0.270426838197551	0.372302900036325	0.522997479636246	0.469565835839225	0.999812735800525	NSUN4	NR_045789	Homo sapiens NOP2/Sun RNA methyltransferase 4 (NSUN4), transcript variant 4, non-coding RNA. (from RefSeq NR_045789)
ENST00000307089.7	79.3477021748827	-0.11569194758667	0.506881626408644	0.0511581626339392	0.821060101021336	0.999812735800525	NSUN4	NR_045791	Homo sapiens NOP2/Sun RNA methyltransferase 4 (NSUN4), transcript variant 6, non-coding RNA. (from RefSeq NR_045791)
ENST00000576409.5	365.933672750659	-0.224405147554856	0.284929954086722	0.624652743104704	0.42932353407501	0.999812735800525	ATPAF1		The sequence shown here is derived from an Ensembl automatic analysis pipeline and should be considered as preliminary data. (from UniProt I3L448)
ENST00000542495.5	209.287123398331	-0.117119819412783	0.373490453679402	0.0995214132509119	0.75240471442357	0.999812735800525	ATPAF1	NM_001256418	Homo sapiens ATP synthase mitochondrial F1 complex assembly factor 1 (ATPAF1), transcript variant 4, mRNA. (from RefSeq NM_001256418)
ENST00000371937.8	365.933672750659	-0.224405147554856	0.284929954086722	0.624652743104704	0.42932353407501	0.999812735800525	ATPAF1	NM_022745	Homo sapiens ATP synthase mitochondrial F1 complex assembly factor 1 (ATPAF1), transcript variant 1, mRNA. (from RefSeq NM_022745)
ENST00000574428.5	363.060658262245	-0.248335508545944	0.28398905405105	0.769419627400652	0.380396655125542	0.999812735800525	ATPAF1		May play an essential role for the assembly of the mitochondrial F1-F0 complex (By similarity). (from UniProt Q5TC12)
ENST00000526821.5	174.192615341406	-0.222996894514651	0.370153389405958	0.361929831476701	0.54743640514098	0.999812735800525	ATPAF1		The sequence shown here is derived from an Ensembl automatic analysis pipeline and should be considered as preliminary data. (from UniProt H0YEW4)
ENST00000329231.8	254.671020952708	-0.318667412326937	0.294789712752902	1.17368521511543	0.278645319912509	0.999812735800525	ATPAF1	NM_001042546	Homo sapiens ATP synthase mitochondrial F1 complex assembly factor 1 (ATPAF1), transcript variant 2, mRNA. (from RefSeq NM_001042546)
ENST00000534216.5	190.040190840758	-0.144235999805377	0.369499356911304	0.154213343333637	0.694541020500943	0.999812735800525	ATPAF1		The sequence shown here is derived from an Ensembl automatic analysis pipeline and should be considered as preliminary data. (from UniProt H0YD21)
ENST00000532925.5	284.805870803252	-0.146408891986914	0.323953798589154	0.20494386610271	0.650759548840562	0.999812735800525	ATPAF1	NM_001243728	Homo sapiens ATP synthase mitochondrial F1 complex assembly factor 1 (ATPAF1), transcript variant 3, mRNA. (from RefSeq NM_001243728)
ENST00000337817.9	294.939610934477	0.662564346579351	0.353710970471822	3.50623151010015	0.0611383749948601	0.999812735800525	STIL	NM_001282939	Homo sapiens STIL centriolar assembly protein (STIL), transcript variant 6, mRNA. (from RefSeq NM_001282939)
ENST00000360380.7	313.09853233026	0.551554527341641	0.342541851791458	2.58623918727156	0.107796015695618	0.999812735800525	STIL	NM_003035	Homo sapiens STIL centriolar assembly protein (STIL), transcript variant 2, mRNA. (from RefSeq NM_003035)
ENST00000371877.7	312.295175102856	0.548043940830639	0.341958700887095	2.56216145955413	0.109448851622419	0.999812735800525	STIL	NM_001048166	Homo sapiens STIL centriolar assembly protein (STIL), transcript variant 1, mRNA. (from RefSeq NM_001048166)
ENST00000396221.6	307.196393179353	0.574895349784518	0.345578679752536	2.76077908818657	0.0966011828807596	0.999812735800525	STIL	NM_001282937	Homo sapiens STIL centriolar assembly protein (STIL), transcript variant 4, mRNA. (from RefSeq NM_001282937)
ENST00000447475.6	232.33551882392	0.705659058783336	0.385659317519761	3.3504361553742	0.0671872091462865	0.999812735800525	STIL		STIL, centriolar assembly protein (from HGNC STIL)
ENST00000371873.9	280.820724386486	-0.175875456704115	0.308495653082058	0.327205279905982	0.56730937300733	0.999812735800525	CMPK1	NM_016308	Homo sapiens cytidine/uridine monophosphate kinase 1 (CMPK1), transcript variant 1, mRNA. (from RefSeq NM_016308)
ENST00000371871.8	183.036555556897	-0.229870189259209	0.331415190765919	0.485039481489011	0.486148462401019	0.999812735800525	CMPK1	NR_046394	Homo sapiens cytidine/uridine monophosphate kinase 1 (CMPK1), transcript variant 3, non-coding RNA. (from RefSeq NR_046394)
ENST00000450808.2	174.255730926263	-0.170582039145491	0.365143438353338	0.220237279448526	0.638859182797349	0.999812735800525	CMPK1	NM_001136140	Homo sapiens cytidine/uridine monophosphate kinase 1 (CMPK1), transcript variant 2, mRNA. (from RefSeq NM_001136140)
ENST00000396153.7	449.926719981061	-0.103794077799209	0.296241211526698	0.12323444038887	0.725552613840875	0.999812735800525	FAF1	NM_007051	Homo sapiens Fas associated factor 1 (FAF1), mRNA. (from RefSeq NM_007051)
ENST00000494400.5	291.885614399042	-0.216006028955268	0.323464294025906	0.445942840142592	0.504267958544779	0.999812735800525	FAF1		Fas associated factor 1 (from HGNC FAF1)
ENST00000371778.5	311.837328546235	0.0871780813576199	0.313751436699523	0.0771951742327985	0.781135033936585	0.999812735800525	FAF1		Fas associated factor 1 (from HGNC FAF1)
ENST00000371730.6	294.037577629156	0.169514093495721	0.318909214171693	0.284745558122424	0.593607545663035	0.999812735800525	EPS15		epidermal growth factor receptor pathway substrate 15 (from HGNC EPS15)
ENST00000371733.8	373.330049839746	-0.00143092417867702	0.306104446292735	2.20189524355874e-05	0.996255991773137	0.999812735800525	EPS15	NM_001981	Homo sapiens epidermal growth factor receptor pathway substrate 15 (EPS15), transcript variant 1, mRNA. (from RefSeq NM_001981)
ENST00000371714.5	536.123994924649	0.01723338480614	0.276762856949091	0.00386976131372307	0.950397665083816	0.999812735800525	OSBPL9	NM_148908	Homo sapiens oxysterol binding protein like 9 (OSBPL9), transcript variant 5, mRNA. (from RefSeq NM_148908)
ENST00000447887.5	527.642434726599	-0.000975119428346708	0.27691262046842	1.2369907210541e-05	0.997193775660791	0.999812735800525	OSBPL9	NM_148909	Homo sapiens oxysterol binding protein like 9 (OSBPL9), transcript variant 7, mRNA. (from RefSeq NM_148909)
ENST00000428468.6	533.015296378283	0.00501233505125668	0.275220641235285	0.000330978343214383	0.985485038312593	0.999812735800525	OSBPL9	NM_024586	Homo sapiens oxysterol binding protein like 9 (OSBPL9), transcript variant 6, mRNA. (from RefSeq NM_024586)
ENST00000453295.5	513.134467862728	0.0417352969348334	0.285266152495885	0.0213222276279623	0.883904553208382	0.999812735800525	OSBPL9	NM_148906	Homo sapiens oxysterol binding protein like 9 (OSBPL9), transcript variant 3, mRNA. (from RefSeq NM_148906)
ENST00000531828.5	441.285000348258	0.230349434901147	0.315357318763813	0.52998374712206	0.466613692610126	0.999812735800525	OSBPL9	NM_001330580	Homo sapiens oxysterol binding protein like 9 (OSBPL9), transcript variant 9, mRNA. (from RefSeq NM_001330580)
ENST00000361556.9	488.820291046117	0.166141339217149	0.304189705403177	0.296053650885156	0.586367070138746	0.999812735800525	OSBPL9	NM_148907	Homo sapiens oxysterol binding protein like 9 (OSBPL9), transcript variant 4, mRNA. (from RefSeq NM_148907)
ENST00000462759.5	447.396694964455	0.237253817515157	0.312646763266234	0.572272370046946	0.449357347409741	0.999812735800525	OSBPL9	NM_148904	Homo sapiens oxysterol binding protein like 9 (OSBPL9), transcript variant 1, mRNA. (from RefSeq NM_148904)
ENST00000486942.5	447.396694964455	0.237253817515157	0.312646763266234	0.572272370046946	0.449357347409741	0.999812735800525	OSBPL9	NM_148905	Homo sapiens oxysterol binding protein like 9 (OSBPL9), transcript variant 2, mRNA. (from RefSeq NM_148905)
ENST00000440943.5	264.599307192595	0.219734300216484	0.367146984954946	0.355280104827571	0.551139301963549	0.999812735800525	NRDC		Belongs to the peptidase M16 family. (from UniProt H0Y5G9)
ENST00000352171.11	612.823577305567	-0.0204011430907509	0.280657562016173	0.00526638429116133	0.942148413281919	0.999812735800525	NRDC	NM_001101662	Homo sapiens nardilysin convertase (NRDC), transcript variant 2, mRNA. (from RefSeq NM_001101662)
ENST00000354831.11	603.740067289906	-0.0234315586259531	0.280605162459735	0.00694847898799367	0.933567251457191	0.999812735800525	NRDC	NM_002525	Homo sapiens nardilysin convertase (NRDC), transcript variant 1, mRNA. (from RefSeq NM_002525)
ENST00000539524.5	555.736101441459	0.0500208533217593	0.280897440246576	0.0315834784394156	0.858944910324445	0.999812735800525	NRDC	NM_001242361	Homo sapiens nardilysin convertase (NRDC), transcript variant 3, mRNA. (from RefSeq NM_001242361)
ENST00000544028.5	479.38433892929	0.020355167801127	0.272975018755036	0.00555283963336706	0.940598713915047	0.999812735800525	NRDC		Belongs to the peptidase M16 family. (from UniProt F5H7V1)
ENST00000371626.8	280.756051505595	-0.0722397584682778	0.292552505395168	0.0609011468581429	0.805077268850355	0.999812735800525	TXNDC12	NM_015913	Homo sapiens thioredoxin domain containing 12 (TXNDC12), transcript variant 1, mRNA. (from RefSeq NM_015913)
ENST00000489308.6	109.192235546235	0.468649036255025	0.411540606888575	1.29509650884956	0.255110849037699	0.999812735800525	BTF3L4	NM_001243767	Homo sapiens basic transcription factor 3 like 4 (BTF3L4), transcript variant 3, mRNA. (from RefSeq NM_001243767)
ENST00000313334.13	264.677507019665	0.34113030267633	0.31337256277133	1.18652145222488	0.276032345184123	0.999812735800525	BTF3L4	NM_152265	Homo sapiens basic transcription factor 3 like 4 (BTF3L4), transcript variant 1, mRNA. (from RefSeq NM_152265)
ENST00000472944.6	169.142198180728	0.334101155096825	0.365858391107128	0.838941073158679	0.359699800119729	0.999812735800525	BTF3L4	NM_001136497	Homo sapiens basic transcription factor 3 like 4 (BTF3L4), transcript variant 2, mRNA. (from RefSeq NM_001136497)
ENST00000484036.1	216.93069360571	0.360303464712366	0.344780820045404	1.0918950745092	0.296051702785905	0.999812735800525	BTF3L4		The sequence shown here is derived from an Ensembl automatic analysis pipeline and should be considered as preliminary data. (from UniProt E9PL10)
ENST00000287727.7	269.369779620735	0.394643424404452	0.428256372289924	0.844728738282257	0.35804784204223	0.999812735800525	ZFYVE9	NM_004799	Homo sapiens zinc finger FYVE-type containing 9 (ZFYVE9), transcript variant 3, mRNA. (from RefSeq NM_004799)
ENST00000357206.6	254.189068825966	0.307000914839934	0.434262821980359	0.495881784587539	0.481315240970822	0.999812735800525	ZFYVE9	NM_007324	Homo sapiens zinc finger FYVE-type containing 9 (ZFYVE9), transcript variant 1, mRNA. (from RefSeq NM_007324)
ENST00000371591.1	269.369779620735	0.394643424404452	0.428256372289924	0.844728738282257	0.35804784204223	0.999812735800525	ZFYVE9		Early endosomal protein that functions to recruit SMAD2/SMAD3 to intracellular membranes and to the TGF-beta receptor. Plays a significant role in TGF-mediated signaling by regulating the subcellular location of SMAD2 and SMAD3 and modulating the transcriptional activity of the SMAD3/SMAD4 complex. Possibly associated with TGF-beta receptor internalization. (from UniProt O95405)
ENST00000371586.6	207.840145625454	0.29958427793135	0.414132844358726	0.525146580068366	0.468654516010238	0.999812735800525	CC2D1B	NM_032449	Homo sapiens coiled-coil and C2 domain containing 1B (CC2D1B), transcript variant 1, mRNA. (from RefSeq NM_032449)
ENST00000284376.7	218.991012527161	0.2674503105336	0.414489138343793	0.417861587620678	0.518006003614728	0.999812735800525	CC2D1B	NM_001330585	Homo sapiens coiled-coil and C2 domain containing 1B (CC2D1B), transcript variant 2, mRNA. (from RefSeq NM_001330585)
ENST00000371568.8	175.574344043629	0.255142706999555	0.372257667472785	0.474386625513077	0.490976007437985	0.999812735800525	ORC1	NM_004153	Homo sapiens origin recognition complex subunit 1 (ORC1), transcript variant 1, mRNA. (from RefSeq NM_004153)
ENST00000371566.1	175.574344043629	0.255142706999555	0.372257667472785	0.474386625513077	0.490976007437985	0.999812735800525	ORC1		Component of the origin recognition complex (ORC) that binds origins of replication. DNA-binding is ATP-dependent, however specific DNA sequences that define origins of replication have not been identified so far. ORC is required to assemble the pre-replication complex necessary to initiate DNA replication. (from UniProt Q13415)
ENST00000257181.10	254.166183873951	-0.201201233426595	0.315685551688386	0.411014605592229	0.521454980385662	0.999812735800525	PRPF38A	NM_032864	Homo sapiens pre-mRNA processing factor 38A (PRPF38A), mRNA. (from RefSeq NM_032864)
ENST00000257177.9	473.65327984916	0.660258299516668	0.340665926363995	3.70238341414208	0.0543348012178097	0.999812735800525	TUT4	NM_001009881	Homo sapiens terminal uridylyl transferase 4 (TUT4), transcript variant 1, mRNA. (from RefSeq NM_001009881)
ENST00000371544.7	471.959653182324	0.652088302364653	0.340652450228322	3.61161268539657	0.0573774547866545	0.999812735800525	TUT4	NM_015269	Homo sapiens terminal uridylyl transferase 4 (TUT4), transcript variant 2, mRNA. (from RefSeq NM_015269)
ENST00000528642.5	353.438970173568	0.765238399709165	0.352385643730778	4.69036555918701	0.0303321936366368	0.999812735800525	TUT4		The sequence shown here is derived from an Ensembl automatic analysis pipeline and should be considered as preliminary data. (from UniProt E9PKY2)
ENST00000484723.6	245.904612589754	1.02085322680906	0.408986892354673	6.25994576415944	0.0123497984423298	0.999812735800525	TUT4		The sequence shown here is derived from an Ensembl automatic analysis pipeline and should be considered as preliminary data. (from UniProt E9PKX1)
ENST00000371538.5	174.760001973086	-0.121211700093821	0.341564026151242	0.125806319934554	0.722820445121229	0.999812735800525	COA7	NM_023077	Homo sapiens cytochrome c oxidase assembly factor 7 (putative) (COA7), mRNA. (from RefSeq NM_023077)
ENST00000371514.8	289.313628562592	0.226960497911655	0.315198110447969	0.517747056201927	0.471804309079644	0.999812735800525	SCP2	NM_002979	Homo sapiens sterol carrier protein 2 (SCP2), transcript variant 1, mRNA. (from RefSeq NM_002979)
ENST00000528311.5	276.408096128161	0.222667866163465	0.323049277576741	0.473727272973491	0.491277427648188	0.999812735800525	SCP2	NM_001193617	Homo sapiens sterol carrier protein 2 (SCP2), transcript variant 8, mRNA. (from RefSeq NM_001193617)
ENST00000371509.8	279.947445663925	0.223997593438983	0.320071064044422	0.489518232634737	0.484142288553922	0.999812735800525	SCP2	NM_001193600	Homo sapiens sterol carrier protein 2 (SCP2), transcript variant 6, mRNA. (from RefSeq NM_001193600)
ENST00000407246.6	282.610476540386	0.215928399628397	0.316693735730945	0.464202967763441	0.495666233557773	0.999812735800525	SCP2	NM_001193599	Homo sapiens sterol carrier protein 2 (SCP2), transcript variant 7, mRNA. (from RefSeq NM_001193599)
ENST00000430330.6	166.268126908499	-0.0171584271734899	0.361405744758971	0.00226152295174131	0.962070519756155	0.999812735800525	SCP2	NM_001007100	Homo sapiens sterol carrier protein 2 (SCP2), transcript variant 4, mRNA. (from RefSeq NM_001007100)
ENST00000408941.7	46.7920378112759	0.117692583004265	0.68018306377422	0.0298540730809549	0.862821754444506	0.999812735800525	SCP2	NM_001007250	Homo sapiens sterol carrier protein 2 (SCP2), transcript variant 5, mRNA. (from RefSeq NM_001007250)
ENST00000478274.6	157.629757374731	0.152302875802663	0.355299614303924	0.182540931492042	0.669198636788678	0.999812735800525	SCP2		The sequence shown here is derived from an Ensembl automatic analysis pipeline and should be considered as preliminary data. (from UniProt H0YF61)
ENST00000484100.5	80.3507637291951	0.272886180407315	0.535867639488157	0.256449365096259	0.612570049931734	0.999812735800525	SCP2		The sequence shown here is derived from an Ensembl automatic analysis pipeline and should be considered as preliminary data. (from UniProt H0YD06)
ENST00000435345.6	183.359334161123	0.0571843520400871	0.348789652467067	0.026900538390592	0.869720251779618	0.999812735800525	SCP2	NM_001007099	Homo sapiens sterol carrier protein 2 (SCP2), transcript variant 3, mRNA. (from RefSeq NM_001007099)
ENST00000636867.1	195.093522323672	-0.252952168549256	0.372950739401376	0.453942243736591	0.500468766646151	0.999812735800525	CPT2	NM_001330589	Homo sapiens carnitine palmitoyltransferase 2 (CPT2), transcript variant 2, mRNA. (from RefSeq NM_001330589)
ENST00000636891.1	183.229539229655	-0.227347342392097	0.357307284555026	0.401767710553926	0.526177746812341	0.999812735800525	CPT2		carnitine palmitoyltransferase 2 (from HGNC CPT2)
ENST00000637252.1	199.740433541589	-0.234460790207002	0.362022860416037	0.41478440318096	0.519551065908535	0.999812735800525	CPT2		carnitine palmitoyltransferase 2 (from HGNC CPT2)
ENST00000635862.1	194.323532937142	-0.231423593855383	0.371097244527796	0.383792192840403	0.535580673943506	0.999812735800525	CPT2		carnitine palmitoyltransferase 2 (from HGNC CPT2)
ENST00000371486.4	205.3881808344	-0.237591631179372	0.360164378070078	0.430367955474011	0.511808453328875	0.999812735800525	CPT2	NM_000098	Homo sapiens carnitine palmitoyltransferase 2 (CPT2), transcript variant 1, mRNA. (from RefSeq NM_000098)
ENST00000294360.5	114.676156040309	-0.269467283740802	0.396323780117061	0.466788660408568	0.494468256438952	0.999812735800525	CZIB	NM_017887	Homo sapiens CXXC motif containing zinc binding protein (CZIB), transcript variant 1, mRNA. (from RefSeq NM_017887)
ENST00000371470.8	453.43152773887	-0.00697288781075721	0.247974925478435	0.000790584895653978	0.977568562987216	0.999812735800525	MAGOH	NM_002370	Homo sapiens mago homolog, exon junction complex subunit (MAGOH), mRNA. (from RefSeq NM_002370)
ENST00000371466.4	317.949797510165	-0.0752755190559627	0.284959567373509	0.0696620330729019	0.791829496261765	0.999812735800525	MAGOH		Component of a splicing-dependent multiprotein exon junction complex (EJC) deposited at splice junction on mRNAs. The EJC is a dynamic structure consisting of a few core proteins and several more peripheral nuclear and cytoplasmic associated factors that join the complex only transiently either during EJC assembly or during subsequent mRNA metabolism. Core components of the EJC, that remains boun…
ENST00000371429.4	443.671844081449	0.39538997989973	0.279973195193132	1.98431506991793	0.158936560250893	0.999812735800525	NDC1	NR_033142	Homo sapiens NDC1 transmembrane nucleoporin (NDC1), transcript variant 3, non-coding RNA. (from RefSeq NR_033142)
ENST00000371378.6	142.121030803392	0.0939003318910769	0.437886233667416	0.0463944997594723	0.829460284123433	0.999812735800525	HSPB11		heat shock protein family B (small) member 11 (from HGNC HSPB11)
ENST00000194214.9	195.289378456334	0.169090804631803	0.423129683037734	0.161389650762885	0.687880308715509	0.999812735800525	HSPB11	NR_133633	Homo sapiens heat shock protein family B (small) member 11 (HSPB11), transcript variant 4, non-coding RNA. (from RefSeq NR_133633)
ENST00000371377.3	144.302398668617	0.143853475446013	0.442257770596563	0.10662334520751	0.744021652824703	0.999812735800525	HSPB11		heat shock protein family B (small) member 11 (from HGNC HSPB11)
ENST00000371376.1	73.1490774903973	0.365069284194204	0.540860915634661	0.459858582413659	0.4976900722803	0.999812735800525	HSPB11		The sequence shown here is derived from an Ensembl automatic analysis pipeline and should be considered as preliminary data. (from UniProt A6NG08)
ENST00000371370.8	157.680480058036	0.261857200989122	0.377130954340627	0.486309236224315	0.485578305215148	0.999812735800525	LRRC42	NM_001256409	Homo sapiens leucine rich repeat containing 42 (LRRC42), transcript variant 1, mRNA. (from RefSeq NM_001256409)
ENST00000319223.8	157.680480058036	0.261857200989122	0.377130954340627	0.486309236224315	0.485578305215148	0.999812735800525	LRRC42	NM_052940	Homo sapiens leucine rich repeat containing 42 (LRRC42), transcript variant 2, mRNA. (from RefSeq NM_052940)
ENST00000234831.10	562.724870753805	0.153024993609934	0.268032055418743	0.326823893326292	0.567535307021333	0.999812735800525	TMEM59	NM_004872	Homo sapiens transmembrane protein 59 (TMEM59), transcript variant 2, mRNA. (from RefSeq NM_004872)
ENST00000371348.5	310.989676599946	0.130858185240296	0.346562721628262	0.143314501112471	0.705007932960103	0.999812735800525	TMEM59		transmembrane protein 59 (from HGNC TMEM59)
ENST00000371344.5	310.989676599946	0.130858185240296	0.346562721628262	0.143314501112471	0.705007932960103	0.999812735800525	TMEM59	NM_001305050	Homo sapiens transmembrane protein 59 (TMEM59), transcript variant 4, mRNA. (from RefSeq NM_001305050)
ENST00000371341.5	310.989676599946	0.130858185240296	0.346562721628262	0.143314501112471	0.705007932960103	0.999812735800525	TMEM59	NM_001305052	Homo sapiens transmembrane protein 59 (TMEM59), transcript variant 7, mRNA. (from RefSeq NM_001305052)
ENST00000420738.5	197.079671287687	-0.132468204071894	0.374678030048573	0.125869981447636	0.722753216306386	0.999812735800525	TMEM59		transmembrane protein 59 (from HGNC TMEM59)
ENST00000440019.5	197.079671287687	-0.132468204071894	0.374678030048573	0.125869981447636	0.722753216306386	0.999812735800525	TMEM59		transmembrane protein 59 (from HGNC TMEM59)
ENST00000452421.5	400.082781370051	0.078469820422311	0.295131474219878	0.0710127950072916	0.789867819924738	0.999812735800525	TMEM59		transmembrane protein 59 (from HGNC TMEM59)
ENST00000371337.3	183.669323886226	0.155025689593052	0.312641796953959	0.245519077931576	0.620248056670302	0.999812735800525	TMEM59	NM_001305066	Homo sapiens transmembrane protein 59 (TMEM59), transcript variant 5, mRNA. (from RefSeq NM_001305066)
ENST00000336230.10	603.339081935577	0.237789085430918	0.237812387204293	1.00142521534406	0.316965893048698	0.999812735800525	MRPL37		The sequence shown here is derived from an Ensembl automatic analysis pipeline and should be considered as preliminary data. (from UniProt A6NHR2)
ENST00000360840.9	1025.18583972889	-0.0742618110938767	0.223509764954687	0.110878229631126	0.739146490715491	0.999812735800525	MRPL37	NM_016491	Homo sapiens mitochondrial ribosomal protein L37 (MRPL37), transcript variant 2, mRNA. (from RefSeq NM_016491)
ENST00000605337.5	934.821657758192	-0.119170143314225	0.228709522808503	0.272655015155948	0.60155630079543	0.999812735800525	MRPL37	NM_001330602	Homo sapiens mitochondrial ribosomal protein L37 (MRPL37), transcript variant 1, mRNA. (from RefSeq NM_001330602)
ENST00000398219.2	372.614426492026	0.195537674225149	0.27721593251718	0.495559907610144	0.48145758425546	0.999812735800525	MRPL37		The sequence shown here is derived from an Ensembl automatic analysis pipeline and should be considered as preliminary data. (from UniProt H0Y4J2)
ENST00000610401.4	86.0733471466417	-0.278856861528875	0.50097290287856	0.309332130510612	0.578090306152561	0.999812735800525	SSBP3		single stranded DNA binding protein 3 (from HGNC SSBP3)
ENST00000371320.7	97.2067491969745	-0.227900163806975	0.472024337515056	0.231984246829199	0.630056426694133	0.999812735800525	SSBP3	NM_145716	Homo sapiens single stranded DNA binding protein 3 (SSBP3), transcript variant 1, mRNA. (from RefSeq NM_145716)
ENST00000371319.7	92.548767545973	-0.241143984800706	0.471207581612858	0.261899219835996	0.608818357547344	0.999812735800525	SSBP3	NM_001009955	Homo sapiens single stranded DNA binding protein 3 (SSBP3), transcript variant 3, mRNA. (from RefSeq NM_001009955)
ENST00000357475.8	90.168055068251	-0.0586771774482574	0.477988117610949	0.014983560267666	0.902576414808039	0.999812735800525	SSBP3	NM_018070	Homo sapiens single stranded DNA binding protein 3 (SSBP3), transcript variant 2, mRNA. (from RefSeq NM_018070)
ENST00000371281.4	289.546654459925	0.0570639625503376	0.292899033956904	0.0378354852629883	0.845773859172214	0.999812735800525	TTC4	NM_004623	Homo sapiens tetratricopeptide repeat domain 4 (TTC4), transcript variant 1, mRNA. (from RefSeq NM_004623)
ENST00000371269.9	809.103546753489	0.0254802568817529	0.206779330565512	0.015144897093279	0.902055939009209	0.999812735800525	DHCR24	NM_014762	Homo sapiens 24-dehydrocholesterol reductase (DHCR24), mRNA. (from RefSeq NM_014762)
ENST00000647912.1	146.805489051514	-0.0260511627817215	0.346232122808544	0.00567645192778343	0.939942420645275	0.999812735800525	DHCR24		24-dehydrocholesterol reductase (from HGNC DHCR24)
ENST00000535035.6	771.942509827484	0.0173195572983549	0.209977756761842	0.00678470639104489	0.934353024910843	0.999812735800525	DHCR24		24-dehydrocholesterol reductase (from HGNC DHCR24)
ENST00000649769.1	146.957932429158	-0.017048158759704	0.346303338870366	0.00242987084652668	0.960685224027726	0.999812735800525	DHCR24		24-dehydrocholesterol reductase (from HGNC DHCR24)
ENST00000648728.1	146.957932429158	-0.017048158759704	0.346303338870366	0.00242987084652668	0.960685224027726	0.999812735800525	DHCR24		24-dehydrocholesterol reductase (from HGNC DHCR24)
ENST00000436604.2	791.737037017525	0.040541366762546	0.203954395936267	0.0394105330826164	0.842637563187865	0.999812735800525	DHCR24		Catalyzes the reduction of the delta-24 double bond of sterol intermediates. Protects cells from oxidative stress by reducing caspase 3 activity during apoptosis induced by oxidative stress. Also protects against amyloid-beta peptide-induced apoptosis. (from UniProt Q15392)
ENST00000650362.1	163.261076002052	-0.397922633756359	0.343856488296474	1.34599626939961	0.245979275772333	0.999812735800525	DHCR24		24-dehydrocholesterol reductase (from HGNC DHCR24)
ENST00000648182.1	177.982156095005	-0.212860367761601	0.332042106135299	0.412133302720605	0.520888706371982	0.999812735800525	DHCR24		24-dehydrocholesterol reductase (from HGNC DHCR24)
ENST00000294383.7	480.349626951784	0.500251056086063	0.320850230954688	2.40419589381295	0.121010289955733	0.999812735800525	USP24	NM_015306	Homo sapiens ubiquitin specific peptidase 24 (USP24), mRNA. (from RefSeq NM_015306)
ENST00000371250.4	84.3644492009853	0.0261615580804213	0.447106095756426	0.00340390368573651	0.953475430182135	0.999812735800525	PLPP3	NM_003713	Homo sapiens phospholipid phosphatase 3 (PLPP3), mRNA. (from RefSeq NM_003713)
ENST00000371244.9	168.357884248528	0.343031605370412	0.41250317618647	0.692551040648581	0.405298030307502	0.999812735800525	PRKAA2	NM_006252	Homo sapiens protein kinase AMP-activated catalytic subunit alpha 2 (PRKAA2), mRNA. (from RefSeq NM_006252)
ENST00000371226.8	143.902945113229	-0.101148523372992	0.474000850651073	0.0447992872951914	0.832373528134733	0.999812735800525	OMA1	NM_145243	Homo sapiens OMA1 zinc metallopeptidase (OMA1), mRNA. (from RefSeq NM_145243)
ENST00000456980.5	94.8568310524301	-0.188035992468879	0.556865897881335	0.111865839335806	0.738029821974811	0.999812735800525	OMA1		OMA1 zinc metallopeptidase (from HGNC OMA1)
ENST00000371222.4	881.117113154625	-0.472470316572028	0.300173669205455	2.47841620862449	0.115418423993159	0.999812735800525	JUN	NM_002228	Homo sapiens Jun proto-oncogene, AP-1 transcription factor subunit (JUN), mRNA. (from RefSeq NM_002228)
ENST00000371146.5	1080.21179234805	-0.0258095140038187	0.272092941583355	0.00900329920094123	0.924405601887078	0.999812735800525	USP1	NM_001017416	Homo sapiens ubiquitin specific peptidase 1 (USP1), transcript variant 3, mRNA. (from RefSeq NM_001017416)
ENST00000339950.5	1080.21179234805	-0.0258095140038187	0.272092941583355	0.00900329920094123	0.924405601887078	0.999812735800525	USP1	NM_003368	Homo sapiens ubiquitin specific peptidase 1 (USP1), transcript variant 1, mRNA. (from RefSeq NM_003368)
ENST00000251157.10	312.497359679248	-0.230011025929669	0.388909265699912	0.343548681476889	0.55778798292022	0.999812735800525	DOCK7	NM_001330614	Homo sapiens dedicator of cytokinesis 7 (DOCK7), transcript variant 6, mRNA. (from RefSeq NM_001330614)
ENST00000635253.2	307.769940316299	-0.235364980157516	0.386973327068752	0.363360387782379	0.546645859413784	0.999812735800525	DOCK7	NM_001367561	Homo sapiens dedicator of cytokinesis 7 (DOCK7), transcript variant 7, mRNA. (from RefSeq NM_001367561)
ENST00000454575.6	317.279720786985	-0.241049556235094	0.389710504659398	0.375747026774903	0.53988819071972	0.999812735800525	DOCK7	NM_001271999	Homo sapiens dedicator of cytokinesis 7 (DOCK7), transcript variant 1, mRNA. (from RefSeq NM_001271999)
ENST00000340370.10	310.30725016384	-0.234312445219476	0.382529995703479	0.368634429981739	0.543749563276946	0.999812735800525	DOCK7	NM_033407	Homo sapiens dedicator of cytokinesis 7 (DOCK7), transcript variant 2, mRNA. (from RefSeq NM_033407)
ENST00000637255.1	161.713409609503	0.311403055737693	0.443312784506634	0.487236985394674	0.485162417605597	0.999812735800525	DOCK7		dedicator of cytokinesis 7 (from HGNC DOCK7)
ENST00000634264.1	314.990341526333	-0.228454345018683	0.384383138537002	0.347034593146475	0.55579659419376	0.999812735800525	DOCK7	NM_001272000	Homo sapiens dedicator of cytokinesis 7 (DOCK7), transcript variant 3, mRNA. (from RefSeq NM_001272000)
ENST00000635123.1	319.77270263407	-0.239584312601309	0.385078276209187	0.380277755812841	0.537454623630214	0.999812735800525	DOCK7	NM_001272001	Homo sapiens dedicator of cytokinesis 7 (DOCK7), transcript variant 4, mRNA. (from RefSeq NM_001272001)
ENST00000603108.6	109.352202932551	0.379421837232776	0.417333608391712	0.830534062619648	0.362118144692851	0.999812735800525	ALG6		ALG6, alpha-1,3-glucosyltransferase (from HGNC ALG6)
ENST00000263440.6	198.296871728695	0.600940381792868	0.327661464342545	3.36439865285212	0.0666199020438089	0.999812735800525	ALG6	NM_013339	Homo sapiens ALG6 alpha-1,3-glucosyltransferase (ALG6), mRNA. (from RefSeq NM_013339)
ENST00000371092.7	212.562176505588	0.32408446969213	0.422289449269495	0.594732564755191	0.440594878309057	0.999812735800525	ITGB3BP	NM_001206739	Homo sapiens integrin subunit beta 3 binding protein (ITGB3BP), transcript variant 1, mRNA. (from RefSeq NM_001206739)
ENST00000271002.14	213.019639831894	0.356414677621174	0.420063115069032	0.726284991752649	0.394090024089755	0.999812735800525	ITGB3BP	NM_014288	Homo sapiens integrin subunit beta 3 binding protein (ITGB3BP), transcript variant 2, mRNA. (from RefSeq NM_014288)
ENST00000489099.5	189.957993074452	0.222083036244573	0.441020595291386	0.256205387785457	0.612739172374066	0.999812735800525	ITGB3BP	NR_045147	Homo sapiens integrin subunit beta 3 binding protein (ITGB3BP), transcript variant 3, non-coding RNA. (from RefSeq NR_045147)
ENST00000650546.1	260.749546557713	0.0313788780030938	0.331934671442036	0.00885033231429588	0.92504862233445	0.999812735800525	PGM1		phosphoglucomutase 1 (from HGNC PGM1)
ENST00000371084.8	280.155608340416	0.0291530192649164	0.329460698677182	0.0077477370675183	0.929859801913829	0.999812735800525	PGM1	NM_002633	Homo sapiens phosphoglucomutase 1 (PGM1), transcript variant 1, mRNA. (from RefSeq NM_002633)
ENST00000540265.5	173.770194016353	-0.0928619231372914	0.349691127673741	0.0701090216298326	0.791178110921714	0.999812735800525	PGM1	NM_001172819	Homo sapiens phosphoglucomutase 1 (PGM1), transcript variant 3, mRNA. (from RefSeq NM_001172819)
ENST00000371083.4	243.318794893969	0.0381204575060756	0.349134145119028	0.0117552965944299	0.913661073029808	0.999812735800525	PGM1	NM_001172818	Homo sapiens phosphoglucomutase 1 (PGM1), transcript variant 2, mRNA. (from RefSeq NM_001172818)
ENST00000294428.7	206.494395285161	0.418726854290769	0.372770762032627	1.2550973125954	0.262581146670941	0.999812735800525	RAVER2	NM_001366165	Homo sapiens ribonucleoprotein, PTB binding 2 (RAVER2), transcript variant 1, mRNA. (from RefSeq NM_001366165)
ENST00000371072.8	218.844633037035	0.424086241753436	0.368842700501819	1.31544110819773	0.251411871060018	0.999812735800525	RAVER2	NM_018211	Homo sapiens ribonucleoprotein, PTB binding 2 (RAVER2), transcript variant 2, mRNA. (from RefSeq NM_018211)
ENST00000342505.5	254.181290870804	-0.11717458162302	0.327430699323309	0.12902416492102	0.719445971304133	0.999812735800525	JAK1	NM_002227	Homo sapiens Janus kinase 1 (JAK1), transcript variant 1, mRNA. (from RefSeq NM_002227)
ENST00000673046.1	244.685465454991	-0.136859535198105	0.334415469258908	0.168673267163328	0.681293618699448	0.999812735800525	JAK1		Janus kinase 1 (from HGNC JAK1)
ENST00000672247.1	254.181290870804	-0.11717458162302	0.327430699323309	0.12902416492102	0.719445971304133	0.999812735800525	JAK1	NM_001321855	Homo sapiens Janus kinase 1 (JAK1), transcript variant 6, mRNA. (from RefSeq NM_001321855)
ENST00000672434.1	254.181290870804	-0.11717458162302	0.327430699323309	0.12902416492102	0.719445971304133	0.999812735800525	JAK1	NM_001321854	Homo sapiens Janus kinase 1 (JAK1), transcript variant 5, mRNA. (from RefSeq NM_001321854)
ENST00000673246.1	212.976758357912	-0.121228633174543	0.347326978177034	0.122985118297322	0.725819171804828	0.999812735800525	JAK1		Janus kinase 1 (from HGNC JAK1)
ENST00000673254.1	234.895444148791	-0.171497325735587	0.337231099655736	0.261217487642298	0.609284955691453	0.999812735800525	JAK1		Janus kinase 1 (from HGNC JAK1)
ENST00000671954.1	254.181290870804	-0.11717458162302	0.327430699323309	0.12902416492102	0.719445971304133	0.999812735800525	JAK1	NM_001321852	Homo sapiens Janus kinase 1 (JAK1), transcript variant 3, mRNA. (from RefSeq NM_001321852)
ENST00000672179.1	254.181290870804	-0.11717458162302	0.327430699323309	0.12902416492102	0.719445971304133	0.999812735800525	JAK1	NM_001321856	Homo sapiens Janus kinase 1 (JAK1), transcript variant 7, mRNA. (from RefSeq NM_001321856)
ENST00000671929.1	254.181290870804	-0.11717458162302	0.327430699323309	0.12902416492102	0.719445971304133	0.999812735800525	JAK1		Janus kinase 1 (from HGNC JAK1)
ENST00000545314.5	132.55724508778	-0.27026861978979	0.375106805453623	0.522629848906746	0.469722014204189	0.999812735800525	AK4	NM_203464	Homo sapiens adenylate kinase 4 (AK4), transcript variant 3, mRNA. (from RefSeq NM_203464)
ENST00000395334.6	132.55724508778	-0.27026861978979	0.375106805453623	0.522629848906746	0.469722014204189	0.999812735800525	AK4	NM_001005353	Homo sapiens adenylate kinase 4 (AK4), transcript variant 1, mRNA. (from RefSeq NM_001005353)
ENST00000327299.8	132.55724508778	-0.27026861978979	0.375106805453623	0.522629848906746	0.469722014204189	0.999812735800525	AK4	NM_013410	Homo sapiens adenylate kinase 4 (AK4), transcript variant 2, mRNA. (from RefSeq NM_013410)
ENST00000357692.6	245.086950147798	0.200647503327578	0.366360290408432	0.300850632456203	0.583349641453037	0.999812735800525	MIER1	NM_020948	Homo sapiens MIER1 transcriptional regulator (MIER1), transcript variant 1, mRNA. (from RefSeq NM_020948)
ENST00000401041.5	252.426587974831	0.11332875034783	0.355117014216455	0.102309534511832	0.749075510346719	0.999812735800525	MIER1	NM_001350530	Homo sapiens MIER1 transcriptional regulator (MIER1), transcript variant 12, mRNA. (from RefSeq NM_001350530)
ENST00000355356.3	245.550149121875	0.227808842752818	0.366107892581432	0.388523008787445	0.533076794416572	0.999812735800525	MIER1	NM_001077701	Homo sapiens MIER1 transcriptional regulator (MIER1), transcript variant 3, mRNA. (from RefSeq NM_001077701)
ENST00000370994.8	2539.75541874538	-0.338569532305419	0.190975502463185	3.14797912634052	0.0760210585701939	0.999812735800525	SERBP1	NM_015640	Homo sapiens SERPINE1 mRNA binding protein 1 (SERBP1), transcript variant 4, mRNA. (from RefSeq NM_015640)
ENST00000370995.6	2546.18125258605	-0.351797820199568	0.184709200514914	3.63367415301707	0.0566216866652804	0.999812735800525	SERBP1	NM_001018067	Homo sapiens SERPINE1 mRNA binding protein 1 (SERBP1), transcript variant 1, mRNA. (from RefSeq NM_001018067)
ENST00000361219.10	2574.97700003285	-0.366325094297071	0.187742482236188	3.81281541093317	0.0508618901484242	0.999812735800525	SERBP1	NM_001018069	Homo sapiens SERPINE1 mRNA binding protein 1 (SERBP1), transcript variant 3, mRNA. (from RefSeq NM_001018069)
ENST00000370990.5	2511.61893114276	-0.33381685831954	0.189139777742606	3.1204537470544	0.0773152517165667	0.999812735800525	SERBP1	NM_001018068	Homo sapiens SERPINE1 mRNA binding protein 1 (SERBP1), transcript variant 2, mRNA. (from RefSeq NM_001018068)
ENST00000370985.4	293.943017876465	-0.323700355801525	0.341263820169268	0.906510279612618	0.34104204286119	0.999812735800525	GADD45A	NM_001199741	Homo sapiens growth arrest and DNA damage inducible alpha (GADD45A), transcript variant 2, mRNA. (from RefSeq NM_001199741)
ENST00000370986.9	371.482925395982	-0.330035533741224	0.34105495016922	0.94249510197173	0.331636990296874	0.999812735800525	GADD45A	NM_001924	Homo sapiens growth arrest and DNA damage inducible alpha (GADD45A), transcript variant 1, mRNA. (from RefSeq NM_001924)
ENST00000650283.1	46.7347164315005	0.498998408747739	0.611265353512745	0.668368043380696	0.413621160579187	0.999812735800525	GADD45A	NM_001199742	Homo sapiens growth arrest and DNA damage inducible alpha (GADD45A), transcript variant 3, mRNA. (from RefSeq NM_001199742)
ENST00000617962.2	283.456297186703	-0.358712123449212	0.334478791090393	1.15854668209144	0.281767149786419	0.999812735800525	GADD45A		growth arrest and DNA damage inducible alpha (from HGNC GADD45A)
ENST00000354777.6	565.147238424316	0.0927724312989818	0.227910577629515	0.165646030619968	0.684010667446121	0.999812735800525	WLS	NM_001002292	Homo sapiens Wnt ligand secretion mediator (WLS), transcript variant 2, mRNA. (from RefSeq NM_001002292)
ENST00000262348.9	634.357852106237	0.101137176806037	0.216449681519772	0.218257625035946	0.640370739617031	0.999812735800525	WLS	NM_024911	Homo sapiens Wnt ligand secretion mediator (WLS), transcript variant 1, mRNA. (from RefSeq NM_024911)
ENST00000370976.7	468.411150762009	0.150907149525527	0.240165245586855	0.394567443224673	0.529908277363194	0.999812735800525	WLS	NM_001193334	Homo sapiens Wnt ligand secretion mediator (WLS), transcript variant 3, mRNA. (from RefSeq NM_001193334)
ENST00000534713.5	195.463677063944	0.0879725066272276	0.35378695066621	0.061835572149036	0.803617918043224	0.999812735800525	WLS		The sequence shown here is derived from an Ensembl automatic analysis pipeline and should be considered as preliminary data. (from UniProt H0YCG9)
ENST00000533537.5	126.161403827208	0.279355820793357	0.402528134039695	0.482079690341891	0.487481809487449	0.999812735800525	WLS		The sequence shown here is derived from an Ensembl automatic analysis pipeline and should be considered as preliminary data. (from UniProt E9PJW4)
ENST00000530486.5	249.912326080767	0.0539595119295625	0.297970675579224	0.0328716930825976	0.856127770253398	0.999812735800525	WLS		The sequence shown here is derived from an Ensembl automatic analysis pipeline and should be considered as preliminary data. (from UniProt E9PM62)
ENST00000370973.2	117.181003942999	0.241085753516182	0.412923545566468	0.341506137342577	0.558961138417383	0.999812735800525	WLS		The sequence shown here is derived from an Ensembl automatic analysis pipeline and should be considered as preliminary data. (from UniProt E9PKJ0)
ENST00000471243.2	196.179872506144	0.0628275380816096	0.337419693856216	0.0349520881819529	0.85169609139054	0.999812735800525	WLS		The sequence shown here is derived from an Ensembl automatic analysis pipeline and should be considered as preliminary data. (from UniProt E9PQK1)
ENST00000370971.1	159.159437517929	-0.224666986035239	0.332917098206189	0.455026502849506	0.499957563229972	0.999812735800525	WLS		wntless Wnt ligand secretion mediator (from HGNC WLS)
ENST00000456315.7	350.311389213164	0.0845316978960336	0.392103952591194	0.0459805889485523	0.830211087169195	0.999812735800525	DEPDC1	NM_001114120	Homo sapiens DEP domain containing 1 (DEPDC1), transcript variant 1, mRNA. (from RefSeq NM_001114120)
ENST00000370966.9	286.926817412831	-0.160756708487243	0.42102807034966	0.144713933630172	0.703638980186261	0.999812735800525	DEPDC1	NM_017779	Homo sapiens DEP domain containing 1 (DEPDC1), transcript variant 2, mRNA. (from RefSeq NM_017779)
ENST00000370952.4	248.550116651978	0.274530368564561	0.352636552732538	0.612031455990646	0.434023954766071	0.999812735800525	LRRC40	NM_017768	Homo sapiens leucine rich repeat containing 40 (LRRC40), mRNA. (from RefSeq NM_017768)
ENST00000370951.5	598.449128152718	0.254406991666675	0.240003257250034	1.11803089448468	0.290342848677661	0.999812735800525	SRSF11	NM_001350609	Homo sapiens serine and arginine rich splicing factor 11 (SRSF11), transcript variant 7, mRNA. (from RefSeq NM_001350609)
ENST00000370950.7	614.716270815992	0.246765046320082	0.239990640880261	1.05192895784542	0.3050632484943	0.999812735800525	SRSF11	NR_146810	Homo sapiens serine and arginine rich splicing factor 11 (SRSF11), transcript variant 15, non-coding RNA. (from RefSeq NR_146810)
ENST00000475204.5	85.5432228922062	0.441194236512467	0.447452266854265	0.975617940891098	0.323283065836421	0.999812735800525	SRSF11		serine and arginine rich splicing factor 11 (from HGNC SRSF11)
ENST00000395136.6	427.209379639092	0.148797661811339	0.24806974946744	0.358827622141177	0.54915806612457	0.999812735800525	SRSF11		serine and arginine rich splicing factor 11 (from HGNC SRSF11)
ENST00000370949.1	505.75848151716	0.276630765877263	0.258823139459186	1.13490092601943	0.286732371646543	0.999812735800525	SRSF11	NM_001350616	Homo sapiens serine and arginine rich splicing factor 11 (SRSF11), transcript variant 14, mRNA. (from RefSeq NM_001350616)
ENST00000370944.9	225.133578327366	0.403687377029618	0.444934765819072	0.814128058195664	0.366902596708329	0.999812735800525	ANKRD13C	NM_030816	Homo sapiens ankyrin repeat domain 13C (ANKRD13C), mRNA. (from RefSeq NM_030816)
ENST00000262346.6	203.814909662081	0.518633863809496	0.457562915021095	1.27206502183705	0.259379640419511	0.999812735800525	ANKRD13C		Acts as a molecular chaperone for G protein-coupled receptors, regulating their biogenesis and exit from the ER. (from UniProt Q8N6S4)
ENST00000411986.6	165.582589690844	0.179805208929729	0.363029906178596	0.24732908590552	0.618962060905915	0.999812735800525	CTH	NM_001190463	Homo sapiens cystathionine gamma-lyase (CTH), transcript variant 3, mRNA. (from RefSeq NM_001190463)
ENST00000370938.8	194.817768522174	0.255962968733518	0.351267155921083	0.536213983359772	0.464006023745261	0.999812735800525	CTH	NM_001902	Homo sapiens cystathionine gamma-lyase (CTH), transcript variant 1, mRNA. (from RefSeq NM_001902)
ENST00000346806.2	158.601884061744	0.189760263989547	0.377535721035131	0.255247187660871	0.613404366753635	0.999812735800525	CTH	NM_153742	Homo sapiens cystathionine gamma-lyase (CTH), transcript variant 2, mRNA. (from RefSeq NM_153742)
ENST00000370920.8	368.141527313897	0.0292745998763384	0.288464997441035	0.0103801308721643	0.918849601491458	0.999812735800525	ZRANB2	NM_203350	Homo sapiens zinc finger RANBP2-type containing 2 (ZRANB2), transcript variant 1, mRNA. (from RefSeq NM_203350)
ENST00000254821.10	357.125352691087	-0.0476047706091269	0.298422459747852	0.0256994097228045	0.872636602745271	0.999812735800525	ZRANB2	NM_005455	Homo sapiens zinc finger RANBP2-type containing 2 (ZRANB2), transcript variant 2, mRNA. (from RefSeq NM_005455)
ENST00000611683.1	349.706558209121	-0.0597179601234686	0.295967569513736	0.0411160317456734	0.839314115694211	0.999812735800525	ZRANB2		Splice factor required for alternative splicing of TRA2B/SFRS10 transcripts. May interfere with constitutive 5'- splice site selection. (from UniProt O95218)
ENST00000340866.10	112.712609532329	0.111731194611328	0.439852073452536	0.0644666368998941	0.799570643890597	0.999812735800525	CRYZ	NM_001889	Homo sapiens crystallin zeta (CRYZ), transcript variant 2, mRNA. (from RefSeq NM_001889)
ENST00000417775.5	112.712609532329	0.111731194611328	0.439852073452536	0.0644666368998941	0.799570643890597	0.999812735800525	CRYZ	NM_001130042	Homo sapiens crystallin zeta (CRYZ), transcript variant 1, mRNA. (from RefSeq NM_001130042)
ENST00000370871.7	99.1886787245768	0.305530771662593	0.467720134676447	0.425707568452268	0.514102730875571	0.999812735800525	CRYZ	NM_001130043	Homo sapiens crystallin zeta (CRYZ), transcript variant 3, mRNA. (from RefSeq NM_001130043)
ENST00000370870.5	77.1171977259734	0.0953006230373697	0.49546582730695	0.0370845065223051	0.847293094688401	0.999812735800525	CRYZ		The sequence shown here is derived from an Ensembl automatic analysis pipeline and should be considered as preliminary data. (from UniProt A6NP24)
ENST00000441120.1	69.4301942873032	0.270962344476754	0.528517262318163	0.262725995426244	0.608253514442054	0.999812735800525	CRYZ		The sequence shown here is derived from an Ensembl automatic analysis pipeline and should be considered as preliminary data. (from UniProt C9JH92)
ENST00000541113.5	337.41181844966	-0.269926606808371	0.332952314856207	0.653409614497903	0.41889628471607	0.999812735800525	ACADM	NM_001286044	Homo sapiens acyl-CoA dehydrogenase medium chain (ACADM), transcript variant 6, mRNA. (from RefSeq NM_001286044)
ENST00000370841.8	366.526671025644	-0.239200648683593	0.304169420740178	0.617793337500274	0.43186847939719	0.999812735800525	ACADM	NM_000016	Homo sapiens acyl-CoA dehydrogenase medium chain (ACADM), transcript variant 1, mRNA. (from RefSeq NM_000016)
ENST00000370834.9	337.090483616258	-0.245869085383941	0.307996492082519	0.63693162316784	0.424824089805486	0.999812735800525	ACADM	NM_001286043	Homo sapiens acyl-CoA dehydrogenase medium chain (ACADM), transcript variant 5, mRNA. (from RefSeq NM_001286043)
ENST00000534334.5	66.0018528800488	0.116469534273904	0.493987520315409	0.0552763715865581	0.814123919388632	0.999812735800525	ACADM		The sequence shown here is derived from an Ensembl automatic analysis pipeline and should be considered as preliminary data. (from UniProt E9PJM9)
ENST00000420607.6	362.185217113794	-0.245935249698311	0.306265615830399	0.643810777414984	0.422334218920255	0.999812735800525	ACADM	NM_001127328	Homo sapiens acyl-CoA dehydrogenase medium chain (ACADM), transcript variant 3, mRNA. (from RefSeq NM_001127328)
ENST00000370826.3	164.641422587477	0.199996066806905	0.421268822285921	0.227778501136427	0.633175951155758	0.999812735800525	RABGGTB		Rab geranylgeranyltransferase beta subunit (from HGNC RABGGTB)
ENST00000319942.8	402.377216679617	0.198537992522388	0.30152101185303	0.437138441487122	0.50850685127599	0.999812735800525	RABGGTB	NM_004582	Homo sapiens Rab geranylgeranyltransferase subunit beta (RABGGTB), transcript variant 1, mRNA. (from RefSeq NM_004582)
ENST00000370812.8	242.639635900136	0.466962096802241	0.324198613873514	2.08895102981872	0.148367913167304	0.999812735800525	PIGK	NM_005482	Homo sapiens phosphatidylinositol glycan anchor biosynthesis class K (PIGK), mRNA. (from RefSeq NM_005482)
ENST00000445065.5	177.331746219968	0.415267272295276	0.359544675115065	1.34402374158358	0.246325617888145	0.999812735800525	PIGK		phosphatidylinositol glycan anchor biosynthesis class K (from HGNC PIGK)
ENST00000359130.1	188.531018649709	0.432802014296243	0.350659539684439	1.53686845293178	0.215084532190394	0.999812735800525	PIGK		The sequence shown here is derived from an Ensembl automatic analysis pipeline and should be considered as preliminary data. (from UniProt A6NEM5)
ENST00000370794.7	459.847730400567	0.206202851279618	0.296788777485342	0.481830250746597	0.487594455815671	0.999812735800525	USP33	NM_201624	Homo sapiens ubiquitin specific peptidase 33 (USP33), transcript variant 2, mRNA. (from RefSeq NM_201624)
ENST00000481579.5	206.526705363139	0.551236131584346	0.39422353104542	1.94029489643728	0.163636518288623	0.999812735800525	USP33		The sequence shown here is derived from an Ensembl automatic analysis pipeline and should be considered as preliminary data. (from UniProt H0YCV3)
ENST00000357428.5	467.328863947264	0.156730863391769	0.298278636638328	0.275514331580368	0.599656469826899	0.999812735800525	USP33		Deubiquitinating enzyme involved in various processes such as cellular migration and beta-2 adrenergic receptor/ADRB2 recycling. Involved in cell migration via its interaction with intracellular domain of ROBO1, leading to regulate the Slit signaling. Plays a role in commissural axon guidance cross the ventral midline of the neural tube in a Slit-dependent manner, possibly by mediating the deubiq…
ENST00000370793.5	467.328863947264	0.156730863391769	0.298278636638328	0.275514331580368	0.599656469826899	0.999812735800525	USP33	NM_015017	Homo sapiens ubiquitin specific peptidase 33 (USP33), transcript variant 1, mRNA. (from RefSeq NM_015017)
ENST00000370792.7	418.381113673813	0.17021159356195	0.314588363220937	0.293115375955907	0.588231006066603	0.999812735800525	USP33	NM_201626	Homo sapiens ubiquitin specific peptidase 33 (USP33), transcript variant 3, mRNA. (from RefSeq NM_201626)
ENST00000370791.7	138.030723098871	0.00175442297605208	0.426518975084005	1.69527905029554e-05	0.996714818019703	0.999812735800525	MIGA1	NM_198549	Homo sapiens mitoguardin 1 (MIGA1), transcript variant 1, mRNA. (from RefSeq NM_198549)
ENST00000443751.3	136.185978209876	0.0669342517676549	0.430167878701717	0.0242015980952175	0.876373054847594	0.999812735800525	MIGA1	NM_001270384	Homo sapiens mitoguardin 1 (MIGA1), transcript variant 2, mRNA. (from RefSeq NM_001270384)
ENST00000645756.1	113.555452433156	0.0340598539041232	0.451648913246356	0.00567380877235735	0.939956378301937	0.999812735800525	MIGA1		mitoguardin 1 (from HGNC MIGA1)
ENST00000643143.1	138.030723098871	0.00175442297605208	0.426518975084005	1.69527905029554e-05	0.996714818019703	0.999812735800525	MIGA1		Membrane; Single-pass membrane protein (Potential). (from UniProt Q8NAN2)
ENST00000643390.1	103.462187927249	0.0939488168891925	0.47532960924324	0.0388234512304138	0.843798837946973	0.999812735800525	MIGA1		mitoguardin 1 (from HGNC MIGA1)
ENST00000642959.1	123.98291710548	0.0708975537829728	0.448071834059715	0.0250011487977275	0.874364198634292	0.999812735800525	MIGA1		mitoguardin 1 (from HGNC MIGA1)
ENST00000646892.1	126.119966222886	0.127630543862129	0.446246312587671	0.081520797753285	0.775246954644805	0.999812735800525	MIGA1		mitoguardin 1 (from HGNC MIGA1)
ENST00000645526.1	127.964711111881	0.0541209554832942	0.440783006655659	0.0150563613852626	0.902341206590248	0.999812735800525	MIGA1	NM_001363586	Homo sapiens mitoguardin 1 (MIGA1), transcript variant 5, mRNA. (from RefSeq NM_001363586)
ENST00000294623.8	1115.31527230001	0.136941927513214	0.200554667619559	0.466054554763076	0.49480787950652	0.999812735800525	FUBP1	NR_146540	Homo sapiens far upstream element binding protein 1 (FUBP1), transcript variant 5, non-coding RNA. (from RefSeq NR_146540)
ENST00000370768.6	1135.52445154451	0.141102198119793	0.198306620938692	0.50602751257199	0.476863590611403	0.999812735800525	FUBP1	NM_003902	Homo sapiens far upstream element binding protein 1 (FUBP1), transcript variant 2, mRNA. (from RefSeq NM_003902)
ENST00000370767.5	1102.44164882264	0.143675800896953	0.199608817669655	0.517829157416685	0.471769173481198	0.999812735800525	FUBP1		Contains 4 KH domains. (from UniProt E9PEB5)
ENST00000421641.1	270.972317679669	-0.161409883174771	0.288418466483398	0.313664151420227	0.575440371444366	0.999812735800525	FUBP1		Contains 2 KH domains. (from UniProt C9JSZ1)
ENST00000370721.5	369.019591931539	0.0559415608760352	0.336286497341555	0.0277588929705814	0.867676922767378	0.999812735800525	ADGRL2		Cell membrane; Multi-pass membrane protein (By similarity). (from UniProt B1ALU1)
ENST00000370723.5	417.972662374979	0.175650381761517	0.328772676775134	0.285999120462591	0.592795869919857	0.999812735800525	ADGRL2		Calcium-independent receptor of low affinity for alpha- latrotoxin, an excitatory neurotoxin present in black widow spider venom which triggers massive exocytosis from neurons and neuroendocrine cells. Receptor propably implicated in the regulation of exocytosis (By similarity). (from UniProt O95490)
ENST00000370725.5	404.512557619233	0.184396076677748	0.332306707576944	0.308543541521274	0.578575304585561	0.999812735800525	ADGRL2	NM_001366007	Homo sapiens adhesion G protein-coupled receptor L2 (ADGRL2), transcript variant 13, mRNA. (from RefSeq NM_001366007)
ENST00000370727.5	414.245184734461	0.20237619632467	0.332412631707601	0.371522409297214	0.542175591922492	0.999812735800525	ADGRL2		Cell membrane; Multi-pass membrane protein (By similarity). (from UniProt B1ALU3)
ENST00000370728.5	412.117819614207	0.166549523788918	0.33030357046664	0.254807740031112	0.613709961056886	0.999812735800525	ADGRL2	NM_001366008	Homo sapiens adhesion G protein-coupled receptor L2 (ADGRL2), transcript variant 14, mRNA. (from RefSeq NM_001366008)
ENST00000370730.5	421.850446729434	0.18460671710866	0.330401279665443	0.312960764792081	0.575868999397986	0.999812735800525	ADGRL2	NM_001366009	Homo sapiens adhesion G protein-coupled receptor L2 (ADGRL2), transcript variant 15, mRNA. (from RefSeq NM_001366009)
ENST00000359929.7	435.31055148518	0.176384175784564	0.326870924117591	0.291883676981598	0.58901594684418	0.999812735800525	ADGRL2	NM_001297704	Homo sapiens adhesion G protein-coupled receptor L2 (ADGRL2), transcript variant 2, mRNA. (from RefSeq NM_001297704)
ENST00000319517.10	435.31055148518	0.176384175784564	0.326870924117591	0.291883676981598	0.58901594684418	0.999812735800525	ADGRL2	NM_012302	Homo sapiens adhesion G protein-coupled receptor L2 (ADGRL2), transcript variant 1, mRNA. (from RefSeq NM_012302)
ENST00000370713.5	347.181029369052	0.13984757434688	0.353243337691325	0.156743948071238	0.692172150401432	0.999812735800525	ADGRL2	NM_001297706	Homo sapiens adhesion G protein-coupled receptor L2 (ADGRL2), transcript variant 4, mRNA. (from RefSeq NM_001297706)
ENST00000370715.5	356.842152018384	0.144944329658414	0.347322879375461	0.174340667897297	0.676282582961079	0.999812735800525	ADGRL2	NM_001297705	Homo sapiens adhesion G protein-coupled receptor L2 (ADGRL2), transcript variant 3, mRNA. (from RefSeq NM_001297705)
ENST00000370717.6	412.117819614207	0.166549523788918	0.33030357046664	0.254807740031112	0.613709961056886	0.999812735800525	ADGRL2	NM_001366006	Homo sapiens adhesion G protein-coupled receptor L2 (ADGRL2), transcript variant 12, mRNA. (from RefSeq NM_001366006)
ENST00000627151.2	414.245184734461	0.20237619632467	0.332412631707601	0.371522409297214	0.542175591922492	0.999812735800525	ADGRL2		Cell membrane; Multi-pass membrane protein (By similarity). (from UniProt B1ALU3)
ENST00000449420.5	365.751826331401	0.174560689388612	0.342889921467674	0.259628575545349	0.610375443221645	0.999812735800525	ADGRL2		Cell membrane; Multi-pass membrane protein (By similarity). (from UniProt H0Y5C0)
ENST00000370656.5	135.767508487558	0.243251590806604	0.376262911790984	0.419960277892471	0.516956865487317	0.999812735800525	RPF1		ribosome production factor 1 homolog (from HGNC RPF1)
ENST00000370654.6	471.103261526791	0.166246694154648	0.30041888574096	0.308491024685139	0.578607632314399	0.999812735800525	RPF1	NM_025065	Homo sapiens ribosome production factor 1 homolog (RPF1), mRNA. (from RefSeq NM_025065)
ENST00000370645.9	263.980553872884	-0.189509246717895	0.300495720959533	0.400838183233461	0.526656701379436	0.999812735800525	GNG5	NM_005274	Homo sapiens G protein subunit gamma 5 (GNG5), mRNA. (from RefSeq NM_005274)
ENST00000370641.3	263.980553872884	-0.189509246717895	0.300495720959533	0.400838183233461	0.526656701379436	0.999812735800525	GNG5		Guanine nucleotide-binding proteins (G proteins) are involved as a modulator or transducer in various transmembrane signaling systems. The beta and gamma chains are required for the GTPase activity, for replacement of GDP by GTP, and for G protein- effector interaction. (from UniProt P63218)
ENST00000437941.6	263.65273806714	-0.143075812918887	0.364183376567293	0.152736391238662	0.695933961088666	0.999812735800525	SSX2IP	NM_001166295	Homo sapiens SSX family member 2 interacting protein (SSX2IP), transcript variant 4, mRNA. (from RefSeq NM_001166295)
ENST00000342203.7	269.457599591871	-0.171072038157798	0.361150005207603	0.222231240940317	0.637345058546841	0.999812735800525	SSX2IP	NM_014021	Homo sapiens SSX family member 2 interacting protein (SSX2IP), transcript variant 5, mRNA. (from RefSeq NM_014021)
ENST00000481102.5	230.036808750362	-0.237211349341971	0.378729154029396	0.38965864806255	0.53247888537028	0.999812735800525	SSX2IP		Belongs to an adhesion system, which plays a role in the organization of homotypic, interneuronal and heterotypic cell-cell adherens junctions (AJs). May connect the nectin-afadin and E- cadherin-catenin system through alpha-actinin and may be involved in organization of the actin cytoskeleton at AJs through afadin and alpha-actinin (By similarity). (from UniProt Q9Y2D8)
ENST00000476905.6	189.029680222997	-0.256645756382894	0.416518836670586	0.375281167891529	0.540139558437025	0.999812735800525	SSX2IP		SSX family member 2 interacting protein (from HGNC SSX2IP)
ENST00000605755.5	263.65273806714	-0.143075812918887	0.364183376567293	0.152736391238662	0.695933961088666	0.999812735800525	SSX2IP		Belongs to an adhesion system, which plays a role in the organization of homotypic, interneuronal and heterotypic cell-cell adherens junctions (AJs). May connect the nectin-afadin and E- cadherin-catenin system through alpha-actinin and may be involved in organization of the actin cytoskeleton at AJs through afadin and alpha-actinin (By similarity). (from UniProt Q9Y2D8)
ENST00000471115.6	156.982143717969	0.311434211623042	0.384662320975703	0.656492839920901	0.417800839943676	0.999812735800525	C1orf52	NM_198077	Homo sapiens chromosome 1 open reading frame 52 (C1orf52), transcript variant 1, mRNA. (from RefSeq NM_198077)
ENST00000344356.5	102.146737278929	0.335633347068553	0.418735737027405	0.643600188553599	0.422410115637314	0.999812735800525	C1orf52		Event=Alternative splicing; Named isoforms=3; Name=1; IsoId=Q8N6N3-1; Sequence=Displayed; Name=2; Synonyms=GM117 form A; IsoId=Q8N6N3-2; Sequence=VSP_021269, VSP_021270; Name=3; Synonyms=GM117 form B; IsoId=Q8N6N3-3; Sequence=VSP_021267, VSP_021268; (from UniProt Q8N6N3)
ENST00000648566.1	145.204535265166	0.319068037753491	0.407426318986419	0.611641330115646	0.434170488829325	0.999812735800525	BCL10	NM_003921	Homo sapiens BCL10 immune signaling adaptor (BCL10), transcript variant 1, mRNA. (from RefSeq NM_003921)
ENST00000620248.2	118.200626754197	0.512916057717557	0.426908480720303	1.44147105483793	0.229901440089327	0.999812735800525	BCL10	NM_001320715	Homo sapiens BCL10 immune signaling adaptor (BCL10), transcript variant 2, mRNA. (from RefSeq NM_001320715)
ENST00000284031.13	151.075212745437	-0.067945410293888	0.372932901607434	0.0335533229688991	0.854660190557899	0.999812735800525	DDAH1	NM_012137	Homo sapiens dimethylarginine dimethylaminohydrolase 1 (DDAH1), transcript variant 1, mRNA. (from RefSeq NM_012137)
ENST00000451137.7	131.749370730678	-0.0934414319845554	0.427740761968744	0.0476529100503029	0.827198907650243	0.999812735800525	CCN1	NM_001554	Homo sapiens cellular communication network factor 1 (CCN1), mRNA. (from RefSeq NM_001554)
ENST00000370574.4	183.072739569228	-0.039564163278697	0.335675377223539	0.0139028170297166	0.906138805265947	0.999812735800525	ZNHIT6	NM_017953	Homo sapiens zinc finger HIT-type containing 6 (ZNHIT6), transcript variant 1, mRNA. (from RefSeq NM_017953)
ENST00000431532.6	152.954648745178	-0.0292874240244735	0.372626608226745	0.00618354543119892	0.937322531977267	0.999812735800525	ZNHIT6	NM_001170670	Homo sapiens zinc finger HIT-type containing 6 (ZNHIT6), transcript variant 2, mRNA. (from RefSeq NM_001170670)
ENST00000535010.5	117.263579960295	0.32600731146529	0.419904493660113	0.604700215376127	0.436790279637494	0.999812735800525	SH3GLB1	NM_001206653	Homo sapiens SH3 domain containing GRB2 like, endophilin B1 (SH3GLB1), transcript variant 4, mRNA. (from RefSeq NM_001206653)
ENST00000616170.4	140.631168838639	0.207085961436853	0.385165753660099	0.288887476583113	0.590934344967469	0.999812735800525	SH3GLB1	NM_001206651	Homo sapiens SH3 domain containing GRB2 like, endophilin B1 (SH3GLB1), transcript variant 2, mRNA. (from RefSeq NM_001206651)
ENST00000370558.8	151.083734372224	0.289476278359566	0.38124867396819	0.57651508291957	0.447681548297232	0.999812735800525	SH3GLB1	NM_016009	Homo sapiens SH3 domain containing GRB2 like, endophilin B1 (SH3GLB1), transcript variant 1, mRNA. (from RefSeq NM_016009)
ENST00000482504.1	140.526072222465	0.204696984975191	0.384712934831115	0.282926198229518	0.594789665586523	0.999812735800525	SH3GLB1	NM_001206652	Homo sapiens SH3 domain containing GRB2 like, endophilin B1 (SH3GLB1), transcript variant 3, mRNA. (from RefSeq NM_001206652)
ENST00000331835.10	417.646865601558	0.0885591287919653	0.336601888376341	0.0700012926360216	0.791334898034666	0.999812735800525	SELENOF	NM_004261	Homo sapiens selenoprotein F (SELENOF), transcript variant 1, mRNA. (from RefSeq NM_004261)
ENST00000611507.4	247.376547131977	0.385356781728755	0.371422279610049	1.0888620525735	0.296723478796532	0.999812735800525	SELENOF		selenoprotein F (from HGNC SELENOF)
ENST00000616787.4	369.901611174527	0.0431260137488753	0.33443021892686	0.0168159957515002	0.896822372482163	0.999812735800525	SELENOF		selenoprotein F (from HGNC SELENOF)
ENST00000370554.5	273.036979244344	0.274639852746439	0.365063029560167	0.572464945401592	0.449281071995049	0.999812735800525	SELENOF	NM_203341	Homo sapiens selenoprotein F (SELENOF), transcript variant 2, mRNA. (from RefSeq NM_203341)
ENST00000648872.1	272.141182455322	0.305757011826222	0.382391001066833	0.646276756204443	0.421446990085075	0.999812735800525	SELENOF		selenoprotein F (from HGNC SELENOF)
ENST00000401030.4	257.818196400748	0.221448356056768	0.334295356100367	0.443815352772631	0.50528667239527	0.999812735800525	SELENOF		The sequence shown here is derived from an Ensembl automatic analysis pipeline and should be considered as preliminary data. (from UniProt A8MZD0)
ENST00000497861.5	125.515931545277	0.000796925569126948	0.432038561916401	3.47047517834653e-06	0.998513604843189	0.999812735800525	SELENOF		selenoprotein F (from HGNC SELENOF)
ENST00000370550.10	128.217195095644	0.15787421724105	0.406623538421767	0.151477476968537	0.697127408112913	0.999812735800525	HS2ST1	NM_012262	Homo sapiens heparan sulfate 2-O-sulfotransferase 1 (HS2ST1), transcript variant 1, mRNA. (from RefSeq NM_012262)
ENST00000370544.10	140.440241332177	0.317917171502075	0.396674176963996	0.638777524902309	0.424153820050108	0.999812735800525	LMO4	NM_006769	Homo sapiens LIM domain only 4 (LMO4), transcript variant 1, mRNA. (from RefSeq NM_006769)
ENST00000370542.1	140.440241332177	0.317917171502075	0.396674176963996	0.638777524902309	0.424153820050108	0.999812735800525	LMO4	NM_001369491	Homo sapiens LIM domain only 4 (LMO4), transcript variant 2, mRNA. (from RefSeq NM_001369491)
ENST00000370521.8	505.529357891125	-0.0681788546834699	0.298548523665265	0.0526003099850811	0.818598779537597	0.999812735800525	PKN2	NM_006256	Homo sapiens protein kinase N2 (PKN2), transcript variant 1, mRNA. (from RefSeq NM_006256)
ENST00000370513.9	467.469372615888	-0.0303298140713752	0.310182075563402	0.0096552109896777	0.921725098817118	0.999812735800525	PKN2	NM_001320707	Homo sapiens protein kinase N2 (PKN2), transcript variant 2, mRNA. (from RefSeq NM_001320707)
ENST00000370500.10	348.095454802425	-0.142652597550747	0.265324843999577	0.289778212849782	0.590362691739037	0.999812735800525	GTF2B	NM_001514	Homo sapiens general transcription factor IIB (GTF2B), mRNA. (from RefSeq NM_001514)
ENST00000448623.5	225.104788956491	0.136527861035466	0.31520538793556	0.188033585414928	0.664558311301569	0.999812735800525	GTF2B		general transcription factor IIB (from HGNC GTF2B)
ENST00000418217.1	234.841020171889	0.10356033051681	0.314751069473587	0.108604178201588	0.741738889242863	0.999812735800525	GTF2B		general transcription factor IIB (from HGNC GTF2B)
ENST00000370491.7	141.526063102175	-0.159047650817983	0.407175836999912	0.153257252639463	0.695441844083532	0.999812735800525	KYAT3	NR_146185	Homo sapiens kynurenine aminotransferase 3 (KYAT3), transcript variant 9, non-coding RNA. (from RefSeq NR_146185)
ENST00000260508.9	146.94263679713	-0.0999178391300906	0.403944141632225	0.0614049121132751	0.804289042341871	0.999812735800525	KYAT3	NR_146184	Homo sapiens kynurenine aminotransferase 3 (KYAT3), transcript variant 8, non-coding RNA. (from RefSeq NR_146184)
ENST00000652648.1	503.329889492642	-0.124317502340214	0.245224331402203	0.258453852972352	0.611184373692708	0.999812735800525	RBMXL1	NM_001162536	Homo sapiens RBMX like 1 (RBMXL1), transcript variant 1, mRNA. (from RefSeq NM_001162536)
ENST00000321792.5	503.329889492642	-0.124317502340214	0.245224331402203	0.258453852972352	0.611184373692708	0.999812735800525	RBMXL1	NM_019610	Homo sapiens RBMX like 1 (RBMXL1), transcript variant 2, mRNA. (from RefSeq NM_019610)
ENST00000399794.6	503.329889492642	-0.124317502340214	0.245224331402203	0.258453852972352	0.611184373692708	0.999812735800525	RBMXL1		RNA-binding protein which may be involved in pre-mRNA splicing (By similarity). (from UniProt Q96E39)
ENST00000413769.1	203.489045474833	0.064872207745334	0.378202373855074	0.0298013803924988	0.862941669408139	0.999812735800525	RBMXL1		RNA binding motif protein, X-linked like 1 (from HGNC RBMXL1)
ENST00000337338.9	424.747064431618	0.859822617122072	0.363933383808289	5.55391852611777	0.0184393615538093	0.999812735800525	LRRC8D	NM_001134479	Homo sapiens leucine rich repeat containing 8 VRAC subunit D (LRRC8D), transcript variant 1, mRNA. (from RefSeq NM_001134479)
ENST00000394593.7	424.747064431618	0.859822617122072	0.363933383808289	5.55391852611777	0.0184393615538093	0.999812735800525	LRRC8D	NM_018103	Homo sapiens leucine rich repeat containing 8 VRAC subunit D (LRRC8D), transcript variant 2, mRNA. (from RefSeq NM_018103)
ENST00000340281.9	230.922165595967	-0.297763722433967	0.302067879111015	0.974692544618918	0.323512653572234	0.999812735800525	ZNF326	NM_182976	Homo sapiens zinc finger protein 326 (ZNF326), transcript variant 1, mRNA. (from RefSeq NM_182976)
ENST00000370447.3	201.312014396594	-0.240687018182148	0.319059265725743	0.571396416885818	0.449704550514675	0.999812735800525	ZNF326	NM_001320185	Homo sapiens zinc finger protein 326 (ZNF326), transcript variant 4, mRNA. (from RefSeq NM_001320185)
ENST00000370440.5	769.606260845703	0.207990516759695	0.285885436110709	0.531733787272501	0.465878850089354	0.999812735800525	ZNF644		May be involved in transcriptional regulation. (from UniProt Q9H582)
ENST00000337393.10	769.606260845703	0.207990516759695	0.285885436110709	0.531733787272501	0.465878850089354	0.999812735800525	ZNF644	NM_201269	Homo sapiens zinc finger protein 644 (ZNF644), transcript variant 1, mRNA. (from RefSeq NM_201269)
ENST00000234626.11	550.34382857013	0.0192704114019813	0.262220328040545	0.00538649015446424	0.9414936170478	0.999812735800525	CDC7	NM_003503	Homo sapiens cell division cycle 7 (CDC7), transcript variant 1, mRNA. (from RefSeq NM_003503)
ENST00000428239.5	550.34382857013	0.0192704114019813	0.262220328040545	0.00538649015446424	0.9414936170478	0.999812735800525	CDC7	NM_001134420	Homo sapiens cell division cycle 7 (CDC7), transcript variant 3, mRNA. (from RefSeq NM_001134420)
ENST00000610020.2	219.990442731032	0.318980017514698	0.372943341232862	0.724928444744492	0.394532032820665	0.999812735800525	RPAP2	NM_024813	Homo sapiens RNA polymerase II associated protein 2 (RPAP2), mRNA. (from RefSeq NM_024813)
ENST00000645300.1	4803.15226599566	-0.203765270275654	0.226146082012851	0.813301634321505	0.367145918436107	0.999812735800525	RPL5		ribosomal protein L5 (from HGNC RPL5)
ENST00000370321.8	6343.91753322906	-0.11851161661051	0.230247122307444	0.265189665938166	0.606576992973408	0.999812735800525	RPL5	NR_146333	Homo sapiens ribosomal protein L5 (RPL5), transcript variant 2, non-coding RNA. (from RefSeq NR_146333)
ENST00000645119.1	3191.78853676661	0.0519784916340601	0.302940188881456	0.0294689080353692	0.863700821229624	0.999812735800525	RPL5		ribosomal protein L5 (from HGNC RPL5)
ENST00000470843.5	1086.17353748076	0.129991214786594	0.360053233115884	0.130501708284697	0.717912416761193	0.999812735800525	RPL5		ribosomal protein L5 (from HGNC RPL5)
ENST00000315741.5	2676.9513392144	-0.385158255267058	0.229906158229883	2.81402918706408	0.0934434137016249	0.999812735800525	RPL5		ribosomal protein L5 (from HGNC RPL5)
ENST00000540243.5	306.018923675351	0.11226424924515	0.351270035206204	0.102785671866371	0.748511986955446	0.999812735800525	MTF2	NM_001164393	Homo sapiens metal response element binding transcription factor 2 (MTF2), transcript variant 4, mRNA. (from RefSeq NM_001164393)
ENST00000545708.5	306.018923675351	0.11226424924515	0.351270035206204	0.102785671866371	0.748511986955446	0.999812735800525	MTF2	NM_001164391	Homo sapiens metal response element binding transcription factor 2 (MTF2), transcript variant 3, mRNA. (from RefSeq NM_001164391)
ENST00000370298.9	355.331804102236	0.279583766162183	0.332368371316224	0.709504220704986	0.39960844774268	0.999812735800525	MTF2	NM_007358	Homo sapiens metal response element binding transcription factor 2 (MTF2), transcript variant 1, mRNA. (from RefSeq NM_007358)
ENST00000370303.4	319.717507315319	0.272977163414243	0.343201983704868	0.633466582379114	0.426086592680223	0.999812735800525	MTF2	NM_001164392	Homo sapiens metal response element binding transcription factor 2 (MTF2), transcript variant 2, mRNA. (from RefSeq NM_001164392)
ENST00000370282.8	278.554403616452	0.198602839869292	0.306913519229198	0.414656983061434	0.519615218583314	0.999812735800525	TMED5	NM_016040	Homo sapiens transmembrane p24 trafficking protein 5 (TMED5), transcript variant 1, mRNA. (from RefSeq NM_016040)
ENST00000370290.7	102.652322007787	0.0881210180137903	0.39811083107338	0.0487215059593353	0.825303071213111	0.999812735800525	TMED5	NR_030761	Homo sapiens transmembrane p24 trafficking protein 5 (TMED5), transcript variant 3, non-coding RNA. (from RefSeq NR_030761)
ENST00000479918.5	193.580791508996	0.162422318995934	0.351402075317284	0.211582467870031	0.645529899346663	0.999812735800525	TMED5	NM_001167830	Homo sapiens transmembrane p24 trafficking protein 5 (TMED5), transcript variant 2, mRNA. (from RefSeq NM_001167830)
ENST00000370280.1	185.281234478201	0.18551273368978	0.361895419751087	0.259937442315092	0.610163136013257	0.999812735800525	TMED5		Membrane; Single-pass type I membrane protein (By similarity). (from UniProt B1AKT3)
ENST00000370272.9	211.939317473071	0.0927163752957929	0.372785631982227	0.0617516457355691	0.803748510672086	0.999812735800525	DR1	NM_001938	Homo sapiens down-regulator of transcription 1 (DR1), mRNA. (from RefSeq NM_001938)
ENST00000370267.1	211.939317473071	0.0927163752957929	0.372785631982227	0.0617516457355691	0.803748510672086	0.999812735800525	DR1		down-regulator of transcription 1 (from HGNC DR1)
ENST00000436063.7	894.877871505051	-0.321550600859237	0.255604608869438	1.5970357673888	0.206323792057298	0.999812735800525	DNTTIP2	NM_014597	Homo sapiens deoxynucleotidyltransferase terminal interacting protein 2 (DNTTIP2), mRNA. (from RefSeq NM_014597)
ENST00000359208.6	685.416745933974	-0.312278344303174	0.283588484078845	1.22710621083162	0.267970550167631	0.999812735800525	DNTTIP2		The sequence shown here is derived from an Ensembl automatic analysis pipeline and should be considered as preliminary data. (from UniProt J3KP30)
ENST00000370238.8	147.901006348732	-0.0778057253759456	0.347387199167829	0.0502089527895322	0.822700078499355	0.999812735800525	GCLM	NM_002061	Homo sapiens glutamate-cysteine ligase modifier subunit (GCLM), transcript variant 1, mRNA. (from RefSeq NM_002061)
ENST00000615724.1	133.227778399724	0.0863284866207366	0.36029997496621	0.0574128827715157	0.810632723869614	0.999812735800525	GCLM	NM_001308253	Homo sapiens glutamate-cysteine ligase modifier subunit (GCLM), transcript variant 2, mRNA. (from RefSeq NM_001308253)
ENST00000370214.9	302.074349890554	0.0518733908824789	0.303901525679264	0.0290396745986072	0.86468746257685	0.999812735800525	ABCD3	NM_002858	Homo sapiens ATP binding cassette subfamily D member 3 (ABCD3), transcript variant 1, mRNA. (from RefSeq NM_002858)
ENST00000647998.2	275.055809918833	0.0914569997700207	0.30912582018525	0.087212914747397	0.767750716970972	0.999812735800525	ABCD3		ATP binding cassette subfamily D member 3 (from HGNC ABCD3)
ENST00000315713.5	96.4465328761524	-0.204264908931148	0.53468270865805	0.143828374791454	0.704504366885144	0.999812735800525	ABCD3	NM_001122674	Homo sapiens ATP binding cassette subfamily D member 3 (ABCD3), transcript variant 2, mRNA. (from RefSeq NM_001122674)
ENST00000545882.5	703.17847431136	-0.0334913679884659	0.243518072211938	0.0189770962098663	0.890432167625877	0.999812735800525	CNN3	NM_001286056	Homo sapiens calponin 3 (CNN3), transcript variant 3, mRNA. (from RefSeq NM_001286056)
ENST00000394202.8	611.985725683901	-0.0126179203617131	0.234786783791497	0.00289619085435788	0.957081547180231	0.999812735800525	CNN3	NM_001286055	Homo sapiens calponin 3 (CNN3), transcript variant 2, mRNA. (from RefSeq NM_001286055)
ENST00000370206.9	788.815837230778	0.0458788770841409	0.22854876325323	0.0403882209529911	0.840723432586118	0.999812735800525	CNN3	NM_001839	Homo sapiens calponin 3 (CNN3), transcript variant 1, mRNA. (from RefSeq NM_001839)
ENST00000415017.1	431.656332809919	0.0543730018836567	0.280853164227096	0.037747694380343	0.845950648333626	0.999812735800525	CNN3		The sequence shown here is derived from an Ensembl automatic analysis pipeline and should be considered as preliminary data. (from UniProt E9PDU6)
ENST00000609116.5	369.505868404895	0.322267678905821	0.313065624888412	1.05647941853491	0.304019523562993	0.999812735800525	PTBP2	NM_001300990	Homo sapiens polypyrimidine tract binding protein 2 (PTBP2), transcript variant 7, mRNA. (from RefSeq NM_001300990)
ENST00000370197.5	364.715426206405	0.33857032187349	0.310980112797676	1.18163454656255	0.277023485441592	0.999812735800525	PTBP2	NM_001300987	Homo sapiens polypyrimidine tract binding protein 2 (PTBP2), transcript variant 3, mRNA. (from RefSeq NM_001300987)
ENST00000370198.5	364.137159407547	0.33708041611709	0.309305030023147	1.18394029276378	0.276555287704002	0.999812735800525	PTBP2	NM_001300988	Homo sapiens polypyrimidine tract binding protein 2 (PTBP2), transcript variant 4, mRNA. (from RefSeq NM_001300988)
ENST00000426398.2	368.927601606037	0.320817056444916	0.311394160198902	1.05822553807317	0.303620247708786	0.999812735800525	PTBP2	NM_021190	Homo sapiens polypyrimidine tract binding protein 2 (PTBP2), transcript variant 6, mRNA. (from RefSeq NM_021190)
ENST00000361915.8	202.695497610298	0.0074452860236479	0.369040760795929	0.000408627493627023	0.983872231652968	0.999812735800525	AGL	NM_000642	Homo sapiens amylo-alpha-1, 6-glucosidase, 4-alpha-glucanotransferase (AGL), transcript variant 1, mRNA. (from RefSeq NM_000642)
ENST00000294724.8	202.695497610298	0.0074452860236479	0.369040760795929	0.000408627493627023	0.983872231652968	0.999812735800525	AGL	NM_000028	Homo sapiens amylo-alpha-1, 6-glucosidase, 4-alpha-glucanotransferase (AGL), transcript variant 4, mRNA. (from RefSeq NM_000028)
ENST00000370163.7	202.695497610298	0.0074452860236479	0.369040760795929	0.000408627493627023	0.983872231652968	0.999812735800525	AGL	NM_000643	Homo sapiens amylo-alpha-1, 6-glucosidase, 4-alpha-glucanotransferase (AGL), transcript variant 3, mRNA. (from RefSeq NM_000643)
ENST00000370165.7	202.695497610298	0.0074452860236479	0.369040760795929	0.000408627493627023	0.983872231652968	0.999812735800525	AGL	NM_000644	Homo sapiens amylo-alpha-1, 6-glucosidase, 4-alpha-glucanotransferase (AGL), transcript variant 2, mRNA. (from RefSeq NM_000644)
ENST00000370161.6	199.719735144394	0.0209667419271493	0.366312362356177	0.00328814734142213	0.954272469866926	0.999812735800525	AGL	NM_000646	Homo sapiens amylo-alpha-1, 6-glucosidase, 4-alpha-glucanotransferase (AGL), transcript variant 6, mRNA. (from RefSeq NM_000646)
ENST00000638792.1	237.693869040932	0.60130902148818	0.382938874276059	2.489883049149	0.114580238601135	0.999812735800525	AC118553.2		Homo sapiens cDNA FLJ32610 fis, clone STOMA2000055, highly similar to Mouse mRNA for tetracycline transporter-like protein. (from mRNA AK057172)
ENST00000639037.1	254.659616766287	0.640279512648555	0.387501163637358	2.75729477852197	0.096811818063061	0.999812735800525	AC118553.2		Homo sapiens cDNA FLJ32610 fis, clone STOMA2000055, highly similar to Mouse mRNA for tetracycline transporter-like protein. (from mRNA AK057172)
ENST00000370141.7	223.070241744578	0.494662600638004	0.358531107038327	1.92475674235507	0.165333226990863	0.999812735800525	TRMT13	NR_135078	Homo sapiens tRNA methyltransferase 13 homolog (TRMT13), transcript variant 2, non-coding RNA. (from RefSeq NR_135078)
ENST00000370132.8	167.583212871292	-0.129447397917885	0.369449460638415	0.123209702065751	0.725579048805838	0.999812735800525	DBT	NM_001918	Homo sapiens dihydrolipoamide branched chain transacylase E2 (DBT), mRNA. (from RefSeq NM_001918)
ENST00000370109.8	163.77626315848	0.144419944023931	0.367503538544056	0.154333253594089	0.694428269341231	0.999812735800525	DPH5	NM_015958	Homo sapiens diphthamide biosynthesis 5 (DPH5), transcript variant 2, mRNA. (from RefSeq NM_015958)
ENST00000342173.11	147.667933671611	0.157482704124686	0.388893297506349	0.164043440074906	0.685460777478038	0.999812735800525	DPH5	NM_001077395	Homo sapiens diphthamide biosynthesis 5 (DPH5), transcript variant 3, mRNA. (from RefSeq NM_001077395)
ENST00000488176.1	163.77626315848	0.144419944023931	0.367503538544056	0.154333253594089	0.694428269341231	0.999812735800525	DPH5		S-adenosyl-L-methionine-dependent methyltransferase that catalyzes the trimethylation of the amino group of the modified target histidine residue in translation elongation factor 2 (EF- 2), to form an intermediate called diphthine. The three successive methylation reactions represent the second step of diphthamide biosynthesis (By similarity). (from UniProt Q9H2P9)
ENST00000565488.6	139.575088376491	0.192310762058342	0.392376146251364	0.242616772161753	0.622322499495521	0.999812735800525	SLC25A24	NM_013386	Homo sapiens solute carrier family 25 member 24 (SLC25A24), transcript variant 1, mRNA. (from RefSeq NM_013386)
ENST00000370025.9	557.949986688334	0.0151736231111189	0.305262205551063	0.00249323623786779	0.960176324517443	0.999812735800525	PRPF38B	NM_018061	Homo sapiens pre-mRNA processing factor 38B (PRPF38B), transcript variant 1, mRNA. (from RefSeq NM_018061)
ENST00000370021.1	483.633091093219	-0.0552106647732496	0.316830584889472	0.0306732679000277	0.860971314738217	0.999812735800525	PRPF38B	NM_001349771	Homo sapiens pre-mRNA processing factor 38B (PRPF38B), transcript variant 15, mRNA. (from RefSeq NM_001349771)
ENST00000370008.4	230.218758980453	-0.13703083676766	0.358347096018478	0.146085982873473	0.702304150803534	0.999812735800525	STXBP3	NM_007269	Homo sapiens syntaxin binding protein 3 (STXBP3), mRNA. (from RefSeq NM_007269)
ENST00000369968.6	159.914756169583	0.26541836432082	0.366598531439882	0.525228438771933	0.468619860307039	0.999812735800525	CLCC1	NM_001278203	Homo sapiens chloride channel CLIC like 1 (CLCC1), transcript variant 4, mRNA. (from RefSeq NM_001278203)
ENST00000369969.6	197.930463061502	0.255143908634971	0.332817452844766	0.588297479372542	0.443078229049493	0.999812735800525	CLCC1	NM_001278202	Homo sapiens chloride channel CLIC like 1 (CLCC1), transcript variant 3, mRNA. (from RefSeq NM_001278202)
ENST00000356970.6	268.560495358966	0.458241771496596	0.301759197517589	2.29776583765369	0.129560237711135	0.999812735800525	CLCC1	NM_001048210	Homo sapiens chloride channel CLIC like 1 (CLCC1), transcript variant 1, mRNA. (from RefSeq NM_001048210)
ENST00000369976.5	95.3355789849745	0.691522327368416	0.484460535396298	2.0272770820732	0.154497192637344	0.999812735800525	CLCC1		chloride channel CLIC like 1 (from HGNC CLCC1)
ENST00000369970.7	232.584788502517	0.436416779356416	0.312725823246294	1.94443218893333	0.163188100980898	0.999812735800525	CLCC1	NM_015127	Homo sapiens chloride channel CLIC like 1 (CLCC1), transcript variant 2, mRNA. (from RefSeq NM_015127)
ENST00000302500.4	195.612554355596	0.261867326019963	0.334214021461936	0.614601736610666	0.433060417296295	0.999812735800525	CLCC1		Seems to act as a chloride ion channel (By similarity). (from UniProt Q96S66)
ENST00000348264.6	157.596847463677	0.27304071851465	0.367022187651057	0.554601171073841	0.456443728892582	0.999812735800525	CLCC1		Seems to act as a chloride ion channel (By similarity). (from UniProt Q96S66)
ENST00000400794.7	191.964443975965	0.446454326148431	0.399900981966525	1.24161940722334	0.265159182676401	0.999812735800525	WDR47	NM_001142550	Homo sapiens WD repeat domain 47 (WDR47), transcript variant 1, mRNA. (from RefSeq NM_001142550)
ENST00000361054.7	185.412382903419	0.523082253771337	0.408816426563272	1.63101236469639	0.20156308146359	0.999812735800525	WDR47		Interacts with MAP1S (via WD repeats) (By similarity). (from UniProt O94967)
ENST00000369962.7	201.087036703194	0.435045533682405	0.399298801248883	1.18159564794122	0.277031392624793	0.999812735800525	WDR47	NM_001142551	Homo sapiens WD repeat domain 47 (WDR47), transcript variant 3, mRNA. (from RefSeq NM_001142551)
ENST00000369965.8	197.811209698867	0.471222842360195	0.398861877842537	1.39036064299546	0.238344205113069	0.999812735800525	WDR47	NM_014969	Homo sapiens WD repeat domain 47 (WDR47), transcript variant 2, mRNA. (from RefSeq NM_014969)
ENST00000234677.7	615.473516798303	-0.0539053212478752	0.215937691713154	0.062332559833493	0.802846508264365	0.999812735800525	SARS	NM_006513	Homo sapiens seryl-tRNA synthetase (SARS), transcript variant 1, mRNA. (from RefSeq NM_006513)
ENST00000369923.4	580.593683317184	-0.0481585584960175	0.217368180546358	0.0491138493510164	0.82461247839756	0.999812735800525	SARS	NM_001330669	Homo sapiens seryl-tRNA synthetase (SARS), transcript variant 3, mRNA. (from RefSeq NM_001330669)
ENST00000271332.4	157.281527748558	-0.434623324930274	0.487764969284901	0.793687470663968	0.372987439236561	0.999812735800525	CELSR2	NM_001408	Homo sapiens cadherin EGF LAG seven-pass G-type receptor 2 (CELSR2), mRNA. (from RefSeq NM_001408)
ENST00000538502.5	117.845918382663	0.0712986730295083	0.410735030618161	0.0299561933060914	0.862589665045896	0.999812735800525	SORT1	NM_001205228	Homo sapiens sortilin 1 (SORT1), transcript variant 2, mRNA. (from RefSeq NM_001205228)
ENST00000256637.8	138.520766537139	0.114531683279988	0.380936801024504	0.0899628985815042	0.7642243276848	0.999812735800525	SORT1	NM_002959	Homo sapiens sortilin 1 (SORT1), transcript variant 1, mRNA. (from RefSeq NM_002959)
ENST00000271308.9	833.681559432129	0.228600725467405	0.234915916062051	0.94571911881107	0.330811357789798	0.999812735800525	PSMA5	NM_002790	Homo sapiens proteasome subunit alpha 5 (PSMA5), transcript variant 1, mRNA. (from RefSeq NM_002790)
ENST00000538610.5	599.360644160312	0.130555955770745	0.234739502118772	0.309158212064091	0.578197199953352	0.999812735800525	PSMA5	NM_001199774	Homo sapiens proteasome subunit alpha 5 (PSMA5), transcript variant 4, mRNA. (from RefSeq NM_001199774)
ENST00000369851.6	437.195566010577	0.161528193834364	0.280369291997499	0.333755954803678	0.563455770970503	0.999812735800525	GNAI3	NM_006496	Homo sapiens G protein subunit alpha i3 (GNAI3), mRNA. (from RefSeq NM_006496)
ENST00000655992.1	141.382886915332	-0.104241191095669	0.414175048649344	0.0632842070140072	0.801378455022585	0.999812735800525	AMPD2		adenosine monophosphate deaminase 2 (from HGNC AMPD2)
ENST00000667949.1	221.518438262461	-0.114959132275485	0.371968455268035	0.0951287868538913	0.757755500140964	0.999812735800525	AMPD2		adenosine monophosphate deaminase 2 (from HGNC AMPD2)
ENST00000342115.8	219.701565887312	-0.120214440787034	0.37530651108752	0.102206010967492	0.749198224895676	0.999812735800525	AMPD2	NM_139156	Homo sapiens adenosine monophosphate deaminase 2 (AMPD2), transcript variant 2, mRNA. (from RefSeq NM_139156)
ENST00000528667.7	220.189199256657	-0.114349117700411	0.372223929474379	0.0939917923101348	0.759162463007428	0.999812735800525	AMPD2	NM_001368809	Homo sapiens adenosine monophosphate deaminase 2 (AMPD2), transcript variant 4, mRNA. (from RefSeq NM_001368809)
ENST00000256578.8	220.189199256657	-0.114349117700411	0.372223929474379	0.0939917923101348	0.759162463007428	0.999812735800525	AMPD2	NM_004037	Homo sapiens adenosine monophosphate deaminase 2 (AMPD2), transcript variant 1, mRNA. (from RefSeq NM_004037)
ENST00000358729.8	212.526746369561	-0.0614027439329717	0.382082775501061	0.0257073542630053	0.872617086229792	0.999812735800525	AMPD2	NM_001308170	Homo sapiens adenosine monophosphate deaminase 2 (AMPD2), transcript variant 6, mRNA. (from RefSeq NM_001308170)
ENST00000652975.1	151.03588814387	0.00427352599695472	0.414605904759597	0.000106089862796921	0.99178193964699	0.999812735800525	AMPD2		adenosine monophosphate deaminase 2 (from HGNC AMPD2)
ENST00000369840.7	214.233042053553	-0.103688221860452	0.368686058325019	0.0787759606115088	0.778963094756729	0.999812735800525	AMPD2		The sequence shown here is derived from an Ensembl automatic analysis pipeline and should be considered as preliminary data. (from UniProt H0Y360)
ENST00000528454.5	214.285028977539	-0.116668256135752	0.376277726386003	0.0956611702711996	0.75709987209606	0.999812735800525	AMPD2	NM_001257361	Homo sapiens adenosine monophosphate deaminase 2 (AMPD2), transcript variant 5, mRNA. (from RefSeq NM_001257361)
ENST00000256594.7	183.901320461361	0.270762065991383	0.363963727976946	0.552554280587245	0.457275890675489	0.999812735800525	GSTM3		Belongs to the GST superfamily. (from UniProt Q6FGJ9)
ENST00000361066.7	183.901320461361	0.270762065991383	0.363963727976946	0.552554280587245	0.457275890675489	0.999812735800525	GSTM3	NR_024537	Homo sapiens glutathione S-transferase mu 3 (GSTM3), transcript variant 2, non-coding RNA. (from RefSeq NR_024537)
ENST00000540225.2	150.259950820651	0.322431352153763	0.389975117984126	0.684017052492635	0.408206889114322	0.999812735800525	GSTM3		glutathione S-transferase mu 3 (from HGNC GSTM3)
ENST00000393614.8	254.7068026498	0.0205634112551746	0.307143337558075	0.00448718963599504	0.946592459687078	0.999812735800525	AHCYL1	NM_001242674	Homo sapiens adenosylhomocysteinase like 1 (AHCYL1), transcript variant 3, mRNA. (from RefSeq NM_001242674)
ENST00000369799.10	283.940351057543	-0.0402630177886513	0.294568838665527	0.0187117338878977	0.89119612426005	0.999812735800525	AHCYL1	NM_006621	Homo sapiens adenosylhomocysteinase like 1 (AHCYL1), transcript variant 1, mRNA. (from RefSeq NM_006621)
ENST00000359172.3	254.7068026498	0.0205634112551746	0.307143337558075	0.00448718963599504	0.946592459687078	0.999812735800525	AHCYL1	NM_001242676	Homo sapiens adenosylhomocysteinase like 1 (AHCYL1), transcript variant 5, mRNA. (from RefSeq NM_001242676)
ENST00000369796.5	182.023056829932	-0.214201080099362	0.360520222932454	0.354035240713216	0.551837718658524	0.999812735800525	STRIP1	NM_001270768	Homo sapiens striatin interacting protein 1 (STRIP1), transcript variant 2, mRNA. (from RefSeq NM_001270768)
ENST00000369795.8	204.029479243463	-0.164554445467422	0.342234118554276	0.231801640985466	0.630191144830817	0.999812735800525	STRIP1	NM_033088	Homo sapiens striatin interacting protein 1 (STRIP1), transcript variant 1, mRNA. (from RefSeq NM_033088)
ENST00000652747.1	493.693595956534	0.00402066901881024	0.286092740604236	0.000198453535290355	0.988760289712544	0.999812735800525	RBM15		May be implicated in HOX gene regulation. (from UniProt Q96T37)
ENST00000369784.8	494.343622894384	0.00108500810803266	0.286954214961473	1.43430192167671e-05	0.996978244554339	0.999812735800525	RBM15		May be implicated in HOX gene regulation. (from UniProt Q96T37)
ENST00000602849.1	500.675969034016	0.00174228994598471	0.286414868456013	3.71537728796056e-05	0.995136612959555	0.999812735800525	RBM15		May be implicated in HOX gene regulation. (from UniProt Q96T37)
ENST00000487146.8	493.693595956534	0.00402066901881024	0.286092740604236	0.000198453535290355	0.988760289712544	0.999812735800525	RBM15	NM_001201545	Homo sapiens RNA binding motif protein 15 (RBM15), transcript variant 2, mRNA. (from RefSeq NM_001201545)
ENST00000618772.4	494.343622894384	0.00108500810803266	0.286954214961473	1.43430192167671e-05	0.996978244554339	0.999812735800525	RBM15	NM_022768	Homo sapiens RNA binding motif protein 15 (RBM15), transcript variant 1, mRNA. (from RefSeq NM_022768)
ENST00000650953.2	449.123747249718	0.0777318240601516	0.294540716472527	0.0699588317560682	0.791396730408747	0.999812735800525	RBM15		RNA binding motif protein 15 (from HGNC RBM15)
ENST00000652342.2	473.752214867546	0.0664570821389969	0.288584678147328	0.0532516577934814	0.81749876620118	0.999812735800525	RBM15		May be implicated in HOX gene regulation. (from UniProt Q96T37)
ENST00000654015.1	466.769841790064	0.0691792191876545	0.288265454067272	0.0578307341475295	0.809957998895371	0.999812735800525	RBM15		RNA binding motif protein 15 (from HGNC RBM15)
ENST00000617047.1	467.419868727914	0.0660696293120167	0.289125064684601	0.0524359093093381	0.818877555354109	0.999812735800525	RBM15		RNA binding motif protein 15 (from HGNC RBM15)
ENST00000256644.8	138.991849174388	-0.0847423697257181	0.405648123763811	0.0443338476047899	0.833233715196748	0.999812735800525	LAMTOR5		late endosomal/lysosomal adaptor, MAPK and MTOR activator 5 (from HGNC LAMTOR5)
ENST00000614544.1	138.991849174388	-0.0847423697257181	0.405648123763811	0.0443338476047899	0.833233715196748	0.999812735800525	LAMTOR5	NM_006402	Homo sapiens late endosomal/lysosomal adaptor, MAPK and MTOR activator 5 (LAMTOR5), mRNA. (from RefSeq NM_006402)
ENST00000545121.5	278.288810431134	-0.149783006993082	0.335225904561045	0.197883424901207	0.65643473599374	0.999812735800525	CEPT1	NR_138485	Homo sapiens choline/ethanolamine phosphotransferase 1 (CEPT1), transcript variant 6, non-coding RNA. (from RefSeq NR_138485)
ENST00000357172.9	278.288810431134	-0.149783006993082	0.335225904561045	0.197883424901207	0.65643473599374	0.999812735800525	CEPT1	NR_138484	Homo sapiens choline/ethanolamine phosphotransferase 1 (CEPT1), transcript variant 5, non-coding RNA. (from RefSeq NR_138484)
ENST00000615636.4	187.896943433698	-0.0880107724321152	0.342438332174031	0.0657635276342887	0.797608012588213	0.999812735800525	CEPT1		choline/ethanolamine phosphotransferase 1 (from HGNC CEPT1)
ENST00000235090.10	493.490286190946	0.0413368651023466	0.23260165511436	0.0316945559570598	0.85869969106039	0.999812735800525	WDR77	NR_133654	Homo sapiens WD repeat domain 77 (WDR77), transcript variant 5, non-coding RNA. (from RefSeq NR_133654)
ENST00000449340.1	363.623475921153	-0.0735154443822894	0.272678345589303	0.0730721920059665	0.786915090938603	0.999812735800525	WDR77		The sequence shown here is derived from an Ensembl automatic analysis pipeline and should be considered as preliminary data. (from UniProt H0Y711)
ENST00000369722.8	1068.66112319787	0.122895099629026	0.223542207829981	0.301714109253012	0.582809818459583	0.999812735800525	ATP5PB	NM_001688	Homo sapiens ATP synthase peripheral stalk-membrane subunit b (ATP5PB), mRNA. (from RefSeq NM_001688)
ENST00000483994.1	805.750353048561	0.134073762215792	0.232508054400405	0.331415317471937	0.564826883948773	0.999812735800525	ATP5PB		ATP synthase peripheral stalk-membrane subunit b (from HGNC ATP5PB)
ENST00000356415.5	85.5250341846379	0.111884385566098	0.443046553749822	0.063690172863808	0.80075576626275	0.999812735800525	RAP1A	NM_001370216	Homo sapiens RAP1A, member of RAS oncogene family (RAP1A), transcript variant 4, mRNA. (from RefSeq NM_001370216)
ENST00000369709.3	85.5250341846379	0.111884385566098	0.443046553749822	0.063690172863808	0.80075576626275	0.999812735800525	RAP1A	NM_002884	Homo sapiens RAP1A, member of RAS oncogene family (RAP1A), transcript variant 2, mRNA. (from RefSeq NM_002884)
ENST00000369702.5	568.7984187111	0.260000318514272	0.261642898348741	0.989424098765411	0.319883170524071	0.999812735800525	DDX20	NM_007204	Homo sapiens DEAD-box helicase 20 (DDX20), mRNA. (from RefSeq NM_007204)
ENST00000475700.1	325.423562965583	0.42748886042248	0.336043921181704	1.61927692476161	0.203192639573416	0.999812735800525	DDX20		The sequence shown here is derived from an Ensembl automatic analysis pipeline and should be considered as preliminary data. (from UniProt E9PJ60)
ENST00000263168.4	308.89004305156	0.0827819778679028	0.295607243486875	0.0781893397434175	0.779766323521364	0.999812735800525	CAPZA1	NM_006135	Homo sapiens capping actin protein of muscle Z-line subunit alpha 1 (CAPZA1), mRNA. (from RefSeq NM_006135)
ENST00000413052.6	240.532957118337	0.0679191330650139	0.310534104384919	0.0475084674700241	0.82745687102827	0.999812735800525	MOV10	NM_020963	Homo sapiens Mov10 RISC complex RNA helicase (MOV10), transcript variant 1, mRNA. (from RefSeq NM_020963)
ENST00000369645.5	240.532957118337	0.0679191330650139	0.310534104384919	0.0475084674700241	0.82745687102827	0.999812735800525	MOV10	NM_001321324	Homo sapiens Mov10 RISC complex RNA helicase (MOV10), transcript variant 4, mRNA. (from RefSeq NM_001321324)
ENST00000369644.5	226.544954453579	-0.00594499988353981	0.320033479854361	0.000342887607345688	0.98522623666774	0.999812735800525	MOV10	NM_001286072	Homo sapiens Mov10 RISC complex RNA helicase (MOV10), transcript variant 3, mRNA. (from RefSeq NM_001286072)
ENST00000357443.2	240.532957118337	0.0679191330650139	0.310534104384919	0.0475084674700241	0.82745687102827	0.999812735800525	MOV10	NM_001369507	Homo sapiens Mov10 RISC complex RNA helicase (MOV10), transcript variant 5, mRNA. (from RefSeq NM_001369507)
ENST00000339083.11	210.357169193615	-0.141790150847203	0.304738555190588	0.216949866391531	0.641373859867675	0.999812735800525	RHOC	NM_175744	Homo sapiens ras homolog family member C (RHOC), transcript variant 1, mRNA. (from RefSeq NM_175744)
ENST00000369633.6	210.357169193615	-0.141790150847203	0.304738555190588	0.216949866391531	0.641373859867675	0.999812735800525	RHOC	NM_001042679	Homo sapiens ras homolog family member C (RHOC), transcript variant 3, mRNA. (from RefSeq NM_001042679)
ENST00000369642.7	210.357169193615	-0.141790150847203	0.304738555190588	0.216949866391531	0.641373859867675	0.999812735800525	RHOC	NM_001042678	Homo sapiens ras homolog family member C (RHOC), transcript variant 2, mRNA. (from RefSeq NM_001042678)
ENST00000285735.6	210.357169193615	-0.141790150847203	0.304738555190588	0.216949866391531	0.641373859867675	0.999812735800525	RHOC		Regulates a signal transduction pathway linking plasma membrane receptors to the assembly of focal adhesions and actin stress fibers. Serves as a microtubule-dependent signal that is required for the myosin contractile ring formation during cell cycle cytokinesis. Regulates apical junction formation in bronchial epithelial cells. (from UniProt P08134)
ENST00000369638.6	210.357169193615	-0.141790150847203	0.304738555190588	0.216949866391531	0.641373859867675	0.999812735800525	RHOC		Regulates a signal transduction pathway linking plasma membrane receptors to the assembly of focal adhesions and actin stress fibers. Serves as a microtubule-dependent signal that is required for the myosin contractile ring formation during cell cycle cytokinesis. Regulates apical junction formation in bronchial epithelial cells. (from UniProt P08134)
ENST00000369637.5	210.357169193615	-0.141790150847203	0.304738555190588	0.216949866391531	0.641373859867675	0.999812735800525	RHOC		Regulates a signal transduction pathway linking plasma membrane receptors to the assembly of focal adhesions and actin stress fibers. Serves as a microtubule-dependent signal that is required for the myosin contractile ring formation during cell cycle cytokinesis. Regulates apical junction formation in bronchial epithelial cells. (from UniProt P08134)
ENST00000369636.6	192.918498892496	-0.0967303887021803	0.318230009144491	0.0926010509682555	0.760896139613448	0.999812735800525	RHOC		Belongs to the small GTPase superfamily. Rho family. (from UniProt Q5JR05)
ENST00000369632.6	210.357169193615	-0.141790150847203	0.304738555190588	0.216949866391531	0.641373859867675	0.999812735800525	RHOC		Regulates a signal transduction pathway linking plasma membrane receptors to the assembly of focal adhesions and actin stress fibers. Serves as a microtubule-dependent signal that is required for the myosin contractile ring formation during cell cycle cytokinesis. Regulates apical junction formation in bronchial epithelial cells. (from UniProt P08134)
ENST00000425265.6	201.973388811054	-0.126237989005947	0.308644460275595	0.167697998722886	0.682165825071661	0.999812735800525	RHOC		Belongs to the small GTPase superfamily. Rho family. (from UniProt Q5JR08)
ENST00000534717.5	183.888529574857	-0.203853883957507	0.317271955047838	0.413605486294131	0.520145152450853	0.999812735800525	RHOC		Belongs to the small GTPase superfamily. Rho family. (from UniProt E9PQH6)
ENST00000436685.6	143.019536214605	-0.416425426790582	0.352244242061098	1.39965403572404	0.23678150491114	0.999812735800525	RHOC		Belongs to the small GTPase superfamily. Rho family. (from UniProt Q5JR07)
ENST00000605933.5	134.845710204901	-0.269366121957288	0.360252925366168	0.561033951300928	0.453843947640095	0.999812735800525	AL603832.3		Homo sapiens PPM1J mRNA for protein phosphatase 1J, partial cds, clone: FLJ35951SAAF. (from mRNA AB451471)
ENST00000606505.5	139.890624001498	-0.232815551887438	0.35876831332293	0.423117449839864	0.515385582132571	0.999812735800525	AL603832.3		Homo sapiens PPM1J mRNA for protein phosphatase 1J, partial cds, clone: FLJ35951SAAF. (from mRNA AB451471)
ENST00000484054.3	91.8905220902959	-0.0502029138682904	0.425202432264608	0.0140348182458965	0.905696343133995	0.999812735800525	RHOC		Belongs to the small GTPase superfamily. Rho family. (from UniProt E9PN11)
ENST00000414971.1	84.4913787293207	-0.174179068444358	0.432058509958076	0.163088099094963	0.686329147704732	0.999812735800525	RHOC		Belongs to the small GTPase superfamily. Rho family. (from UniProt Q5JR06)
ENST00000369626.7	1587.6267143836	0.290773760073904	0.169023297819953	2.95837206580195	0.0854339176748644	0.999812735800525	SLC16A1	NM_003051	Homo sapiens solute carrier family 16 member 1 (SLC16A1), transcript variant 1, mRNA. (from RefSeq NM_003051)
ENST00000538576.5	1587.6267143836	0.290773760073904	0.169023297819953	2.95837206580195	0.0854339176748644	0.999812735800525	SLC16A1	NM_001166496	Homo sapiens solute carrier family 16 member 1 (SLC16A1), transcript variant 2, mRNA. (from RefSeq NM_001166496)
ENST00000458229.5	1434.28618765953	0.25643533636747	0.172922902709595	2.19664583981788	0.138311406457718	0.999812735800525	SLC16A1		solute carrier family 16 member 1 (from HGNC SLC16A1)
ENST00000443580.5	834.819470246556	0.261505118096418	0.206686896468202	1.59798510083112	0.206188985187348	0.999812735800525	SLC16A1		solute carrier family 16 member 1 (from HGNC SLC16A1)
ENST00000429288.1	534.724444918562	0.163012832452162	0.232528095134807	0.48884112283028	0.484444708884714	0.999812735800525	SLC16A1		solute carrier family 16 member 1 (from HGNC SLC16A1)
ENST00000361127.6	167.863520558312	0.08287109489702	0.437364095973075	0.0355338085964974	0.850481475018137	0.999812735800525	LRIG2	NM_014813	Homo sapiens leucine rich repeats and immunoglobulin like domains 2 (LRIG2), transcript variant 1, mRNA. (from RefSeq NM_014813)
ENST00000369569.6	131.001065728692	-0.163976682268381	0.433011328353254	0.142832951189916	0.705480761348833	0.999812735800525	AP4B1	NM_001253852	Homo sapiens adaptor related protein complex 4 subunit beta 1 (AP4B1), transcript variant 2, mRNA. (from RefSeq NM_001253852)
ENST00000256658.8	131.001065728692	-0.163976682268381	0.433011328353254	0.142832951189916	0.705480761348833	0.999812735800525	AP4B1	NM_006594	Homo sapiens adaptor related protein complex 4 subunit beta 1 (AP4B1), transcript variant 1, mRNA. (from RefSeq NM_006594)
ENST00000426820.7	365.690382496776	8.30994502019515e-05	0.316661789654075	6.58687469012875e-08	0.999795223669	0.999812735800525	HIPK1	NM_198268	Homo sapiens homeodomain interacting protein kinase 1 (HIPK1), transcript variant 1, mRNA. (from RefSeq NM_198268)
ENST00000369559.8	311.99951795684	0.0251498259339871	0.32443045036768	0.00596671077360611	0.938429051826133	0.999812735800525	HIPK1	NM_152696	Homo sapiens homeodomain interacting protein kinase 1 (HIPK1), transcript variant 2, mRNA. (from RefSeq NM_152696)
ENST00000626993.2	341.82787892582	-0.134422630742011	0.312768505449074	0.183837021800727	0.668096292008684	0.999812735800525	HIPK1		homeodomain interacting protein kinase 1 (from HGNC HIPK1)
ENST00000369558.5	365.690382496776	8.30994502019515e-05	0.316661789654075	6.58687469012875e-08	0.999795223669	0.999812735800525	HIPK1	NM_001369807	Homo sapiens homeodomain interacting protein kinase 1 (HIPK1), transcript variant 6, mRNA. (from RefSeq NM_001369807)
ENST00000369561.8	343.748859720407	-0.0779407559330536	0.324860670111812	0.0569979724119776	0.81130527369988	0.999812735800525	HIPK1		The sequence shown here is derived from an Ensembl automatic analysis pipeline and should be considered as preliminary data. (from UniProt J3KP92)
ENST00000369555.6	341.82787892582	-0.134422630742011	0.312768505449074	0.183837021800727	0.668096292008684	0.999812735800525	HIPK1		homeodomain interacting protein kinase 1 (from HGNC HIPK1)
ENST00000340480.8	262.836920122309	0.166143990749963	0.345842615194788	0.228545156473089	0.632604677493609	0.999812735800525	HIPK1	NM_198269	Homo sapiens homeodomain interacting protein kinase 1 (HIPK1), transcript variant 3, mRNA. (from RefSeq NM_198269)
ENST00000369553.5	254.161149038299	0.159580294814941	0.356735798278836	0.197813596103913	0.656491466411151	0.999812735800525	HIPK1	NM_181358	Homo sapiens homeodomain interacting protein kinase 1 (HIPK1), transcript variant 4, mRNA. (from RefSeq NM_181358)
ENST00000361587.3	138.567531413967	-0.121477943865517	0.459953486346339	0.068638050949744	0.793330195263243	0.999812735800525	HIPK1		The sequence shown here is derived from an Ensembl automatic analysis pipeline and should be considered as preliminary data. (from UniProt H3BLW0)
ENST00000358465.7	387.45299465412	0.451790076384936	0.287060234628372	2.47855437055867	0.115408284667893	0.999812735800525	TRIM33	NM_015906	Homo sapiens tripartite motif containing 33 (TRIM33), transcript variant a, mRNA. (from RefSeq NM_015906)
ENST00000448034.5	313.272556808695	0.391414064757319	0.313827683949687	1.55957447669965	0.211727535934763	0.999812735800525	TRIM33		The sequence shown here is derived from an Ensembl automatic analysis pipeline and should be considered as preliminary data. (from UniProt H0Y612)
ENST00000369543.6	379.787307124636	0.428589185023949	0.290039304898947	2.18404001497126	0.139447986899093	0.999812735800525	TRIM33	NM_033020	Homo sapiens tripartite motif containing 33 (TRIM33), transcript variant b, mRNA. (from RefSeq NM_033020)
ENST00000369541.4	513.401108101846	-0.168946795917383	0.265495690284025	0.404581689728488	0.524732517005712	0.999812735800525	BCAS2	NM_005872	Homo sapiens BCAS2 pre-mRNA processing factor (BCAS2), mRNA. (from RefSeq NM_005872)
ENST00000369535.5	171.39373649108	0.188577775531111	0.402706284855317	0.219189093409838	0.639658484286755	0.999812735800525	NRAS	NM_002524	Homo sapiens NRAS proto-oncogene, GTPase (NRAS), mRNA. (from RefSeq NM_002524)
ENST00000339438.10	1535.24556242087	-0.252864752802892	0.224855432058136	1.27140147691948	0.259503928368793	0.999812735800525	CSDE1	NM_007158	Homo sapiens cold shock domain containing E1 (CSDE1), transcript variant 2, mRNA. (from RefSeq NM_007158)
ENST00000610726.4	1485.06489393839	-0.24432184538893	0.222757238539184	1.20855787254007	0.271617919723364	0.999812735800525	CSDE1	NM_001242891	Homo sapiens cold shock domain containing E1 (CSDE1), transcript variant 4, mRNA. (from RefSeq NM_001242891)
ENST00000438362.6	1485.06489393839	-0.24432184538893	0.222757238539184	1.20855787254007	0.271617919723364	0.999812735800525	CSDE1		RNA-binding protein. Required for internal initiation of translation of human rhinovirus RNA. May be involved in translationally coupled mRNA turnover. Implicated with other RNA- binding proteins in the cytoplasmic deadenylation/translational and decay interplay of the FOS mRNA mediated by the major coding- region determinant of instability (mCRD) domain. (from UniProt O75534)
ENST00000358528.9	1484.32397608311	-0.245469623703781	0.222725680033655	1.22028677730376	0.269304379201713	0.999812735800525	CSDE1	NM_001007553	Homo sapiens cold shock domain containing E1 (CSDE1), transcript variant 1, mRNA. (from RefSeq NM_001007553)
ENST00000261443.9	1535.24556242087	-0.252864752802892	0.224855432058136	1.27140147691948	0.259503928368793	0.999812735800525	CSDE1	NM_001242893	Homo sapiens cold shock domain containing E1 (CSDE1), transcript variant 6, mRNA. (from RefSeq NM_001242893)
ENST00000530886.5	1310.39500364633	-0.267532679900512	0.227826889613088	1.38715173754041	0.238886692436818	0.999812735800525	CSDE1		Contains 4 CSD (cold-shock) domains. (from UniProt E9PLT0)
ENST00000369530.5	1535.98648027615	-0.251769620487546	0.22488816474383	1.26004455742334	0.261642656645246	0.999812735800525	CSDE1	NM_001130523	Homo sapiens cold shock domain containing E1 (CSDE1), transcript variant 3, mRNA. (from RefSeq NM_001130523)
ENST00000534699.5	1484.32397608311	-0.245469623703781	0.222725680033655	1.22028677730376	0.269304379201713	0.999812735800525	CSDE1	NM_001242892	Homo sapiens cold shock domain containing E1 (CSDE1), transcript variant 5, mRNA. (from RefSeq NM_001242892)
ENST00000369528.9	115.305870222419	-0.241471741066437	0.422929716105599	0.328483969306888	0.566553148407499	0.999812735800525	SIKE1	NR_049742	Homo sapiens suppressor of IKBKE 1 (SIKE1), transcript variant 4, non-coding RNA. (from RefSeq NR_049742)
ENST00000060969.5	122.976117694864	-0.317207739862798	0.407361369408151	0.611236234274045	0.434322725446383	0.999812735800525	SIKE1	NM_025073	Homo sapiens suppressor of IKBKE 1 (SIKE1), transcript variant 2, mRNA. (from RefSeq NM_025073)
ENST00000418797.5	209.204107998757	-0.725109138743037	0.363658459453242	4.00891990706039	0.0452601365650137	0.999812735800525	ATP1A1		ATPase Na+/K+ transporting subunit alpha 1 (from HGNC ATP1A1)
ENST00000295598.10	2459.51313704166	-0.0451697654045121	0.194723017602461	0.0536591993991919	0.81681409946451	0.999812735800525	ATP1A1	NM_000701	Homo sapiens ATPase Na+/K+ transporting subunit alpha 1 (ATP1A1), transcript variant 1, mRNA. (from RefSeq NM_000701)
ENST00000537345.5	2455.18833223216	-0.0479075417899682	0.195003051798925	0.0601888403544848	0.806197719247735	0.999812735800525	ATP1A1	NM_001160233	Homo sapiens ATPase Na+/K+ transporting subunit alpha 1 (ATP1A1), transcript variant 3, mRNA. (from RefSeq NM_001160233)
ENST00000369494.5	317.343297762672	-0.401792453323576	0.307860133432788	1.70655191679973	0.191433353515283	0.999812735800525	ATP1A1		ATPase Na+/K+ transporting subunit alpha 1 (from HGNC ATP1A1)
ENST00000369496.8	2418.72730542702	-0.0566422265257699	0.194874278680369	0.0842306089850382	0.771644034749472	0.999812735800525	ATP1A1	NM_001160234	Homo sapiens ATPase Na+/K+ transporting subunit alpha 1 (ATP1A1), transcript variant 4, mRNA. (from RefSeq NM_001160234)
ENST00000440951.1	303.82545366443	-0.0953810275636049	0.357702609407075	0.0703637543479232	0.790807888889662	0.999812735800525	ATP1A1		ATPase Na+/K+ transporting subunit alpha 1 (from HGNC ATP1A1)
ENST00000393203.3	306.272987832998	0.1199871399142	0.286356608953202	0.176165024659568	0.674689885520545	0.999812735800525	PTGFRN	NM_020440	Homo sapiens prostaglandin F2 receptor inhibitor (PTGFRN), mRNA. (from RefSeq NM_020440)
ENST00000369466.9	333.383555010852	-0.124472032347571	0.287035708232395	0.187807336254352	0.664747852499357	0.999812735800525	TTF2	NM_003594	Homo sapiens transcription termination factor 2 (TTF2), mRNA. (from RefSeq NM_003594)
ENST00000349139.6	545.977965147926	-0.0907114469437003	0.244950689414526	0.137582743685954	0.710696016520032	0.999812735800525	WDR3	NM_006784	Homo sapiens WD repeat domain 3 (WDR3), mRNA. (from RefSeq NM_006784)
ENST00000641597.1	1702.19456282685	-0.153837612501168	0.211171955346073	0.531440337553875	0.466001940410271	0.999812735800525	PHGDH		3-phospho-D-glycerate + NAD(+) = 3- phosphonooxypyruvate + NADH. (from UniProt O43175)
ENST00000493622.5	257.637830403729	-0.0618988055428091	0.28215832589161	0.0480851058135414	0.826429476300825	0.999812735800525	PHGDH		phosphoglycerate dehydrogenase (from HGNC PHGDH)
ENST00000641720.1	215.64059942551	-0.214327682301945	0.357164107827402	0.362501019882728	0.547120503456575	0.999812735800525	PHGDH		phosphoglycerate dehydrogenase (from HGNC PHGDH)
ENST00000641023.1	1702.19456282685	-0.153837612501168	0.211171955346073	0.531440337553875	0.466001940410271	0.999812735800525	PHGDH	NM_006623	Homo sapiens phosphoglycerate dehydrogenase (PHGDH), mRNA. (from RefSeq NM_006623)
ENST00000642041.1	266.724095491496	-0.379397273705466	0.317732187047744	1.43326263985487	0.231232711129915	0.999812735800525	PHGDH		phosphoglycerate dehydrogenase (from HGNC PHGDH)
ENST00000641947.1	1638.21722583188	-0.135504280164289	0.212193907576343	0.408442341615682	0.522761171821528	0.999812735800525	PHGDH		phosphoglycerate dehydrogenase (from HGNC PHGDH)
ENST00000641213.1	335.403012837743	-0.381349889108179	0.282679611087442	1.82598077125078	0.176603015337517	0.999812735800525	PHGDH		phosphoglycerate dehydrogenase (from HGNC PHGDH)
ENST00000641074.1	1293.21889283085	-0.125125782659927	0.221296521789584	0.320158080149895	0.571512660066286	0.999812735800525	PHGDH		phosphoglycerate dehydrogenase (from HGNC PHGDH)
ENST00000641115.1	1333.54380255534	-0.176110584605355	0.216855863387934	0.660647849906965	0.416331321049021	0.999812735800525	PHGDH		phosphoglycerate dehydrogenase (from HGNC PHGDH)
ENST00000641491.1	335.403012837743	-0.381349889108179	0.282679611087442	1.82598077125078	0.176603015337517	0.999812735800525	PHGDH		phosphoglycerate dehydrogenase (from HGNC PHGDH)
ENST00000369409.9	1640.0451269274	-0.172277571204037	0.215081757142238	0.642369224159509	0.422854166745505	0.999812735800525	PHGDH		phosphoglycerate dehydrogenase (from HGNC PHGDH)
ENST00000641513.1	335.189560934218	-0.385854079207648	0.284186369128599	1.84948003123338	0.173843881916301	0.999812735800525	PHGDH		phosphoglycerate dehydrogenase (from HGNC PHGDH)
ENST00000641587.1	145.69642521201	-0.554180355085928	0.413526749654616	1.79771106626752	0.179989462307133	0.999812735800525	PHGDH		phosphoglycerate dehydrogenase (from HGNC PHGDH)
ENST00000641570.1	334.022684533812	-0.381458370628555	0.286762864100555	1.77490457671333	0.182776261931657	0.999812735800525	PHGDH		phosphoglycerate dehydrogenase (from HGNC PHGDH)
ENST00000641891.1	335.16739693399	-0.384866699642624	0.284395146393697	1.83729659127954	0.175268134072104	0.999812735800525	PHGDH		phosphoglycerate dehydrogenase (from HGNC PHGDH)
ENST00000641375.1	335.16739693399	-0.384866699642624	0.284395146393697	1.83729659127954	0.175268134072104	0.999812735800525	PHGDH		phosphoglycerate dehydrogenase (from HGNC PHGDH)
ENST00000641371.1	418.020622294642	-0.314561173523707	0.252877383137974	1.55012830872255	0.213116500033064	0.999812735800525	PHGDH		phosphoglycerate dehydrogenase (from HGNC PHGDH)
ENST00000641272.1	634.037214113006	-0.104284836908921	0.234802509979746	0.197912123149464	0.656411424395801	0.999812735800525	PHGDH		phosphoglycerate dehydrogenase (from HGNC PHGDH)
ENST00000641247.1	266.701534512575	-0.380705304145009	0.317572669949562	1.44461445298263	0.229394078859276	0.999812735800525	PHGDH		phosphoglycerate dehydrogenase (from HGNC PHGDH)
ENST00000641811.1	807.154174211327	-0.0887627479585072	0.220770794394036	0.161841553199793	0.687466672226233	0.999812735800525	PHGDH		phosphoglycerate dehydrogenase (from HGNC PHGDH)
ENST00000256646.7	701.028164119064	-0.0412670807010971	0.266926396666422	0.0239838923298805	0.876925903563504	0.999812735800525	NOTCH2	NM_024408	Homo sapiens notch receptor 2 (NOTCH2), transcript variant 1, mRNA. (from RefSeq NM_024408)
ENST00000579475.7	230.97252208772	0.216889498118422	0.375767426109888	0.33365831290844	0.563512839927968	0.999812735800525	NOTCH2		notch 2 (from HGNC NOTCH2)
ENST00000578049.4	241.259751531015	-0.255252185599556	0.347638079011986	0.546072119047437	0.459927080500727	0.999812735800525	SEC22B	NM_004892	Homo sapiens SEC22 homolog B, vesicle trafficking protein (gene/pseudogene) (SEC22B), mRNA. (from RefSeq NM_004892)
ENST00000367123.8	213.536895958229	-0.22973665036103	0.351846926100205	0.426537921559714	0.513692645564014	0.999812735800525	SRGAP2C	NM_001329984	Homo sapiens SLIT-ROBO Rho GTPase activating protein 2C (SRGAP2C), transcript variant 1, mRNA. (from RefSeq NM_001329984)
ENST00000304465.7	146.642109569894	-0.419687206012686	0.391779072495708	1.14515293732622	0.284566113090148	0.999812735800525	SRGAP2C		SLIT-ROBO Rho GTPase activating protein 2C (from HGNC SRGAP2C)
ENST00000609879.2	3536.93762200145	-0.0875743649856001	0.572954735266575	0.0234301769410763	0.878343712298471	0.999812735800525	HIST2H3PS2	NM_001355409	Homo sapiens histone cluster 2 H3 pseudogene 2 (HIST2H3PS2), mRNA. (from RefSeq NM_001355409)
ENST00000392948.4	3536.93762200145	-0.0875743649856001	0.572954735266575	0.0234301769410763	0.878343712298471	0.999812735800525	HIST2H3PS2		The nucleosome is a histone octamer containing two molecules each of H2A, H2B, H3 and H4 assembled in one H3-H4 heterotetramer and two H2A-H2B heterodimers. The octamer wraps approximately 147 bp of DNA (By similarity). (from UniProt Q5TEC6)
ENST00000612199.4	207.882652726737	-0.235820773905543	0.363877511814223	0.418588940407503	0.517641976583641	0.999812735800525	SRGAP2B	NM_001366280	Homo sapiens SLIT-ROBO Rho GTPase activating protein 2B (SRGAP2B), transcript variant 3, mRNA. (from RefSeq NM_001366280)
ENST00000641863.1	211.47505441141	-0.185373018101862	0.353370644672916	0.274571158435293	0.600281753105989	0.999812735800525	SRGAP2B	NM_001271870	Homo sapiens SLIT-ROBO Rho GTPase activating protein 2B (SRGAP2B), transcript variant 1, mRNA. (from RefSeq NM_001271870)
ENST00000619678.1	154.124325106797	-0.283846431739407	0.403160553835695	0.492582605237928	0.482777519726756	0.999812735800525	SRGAP2B	NM_001368324	Homo sapiens SLIT-ROBO Rho GTPase activating protein 2B (SRGAP2B), transcript variant 4, mRNA. (from RefSeq NM_001368324)
ENST00000313835.14	239.238536638121	0.270652051537805	0.357692997720404	0.571506306420773	0.449660970469151	0.999812735800525	GPR89A	NM_001097612	Homo sapiens G protein-coupled receptor 89A (GPR89A), transcript variant 1, mRNA. (from RefSeq NM_001097612)
ENST00000534502.5	227.931873081	0.330783725700972	0.36596734336111	0.813980311535474	0.366946080906091	0.999812735800525	GPR89A	NM_001097613	Homo sapiens G protein-coupled receptor 89A (GPR89A), transcript variant 2, mRNA. (from RefSeq NM_001097613)
ENST00000462900.2	227.931873081	0.330783725700972	0.36596734336111	0.813980311535474	0.366946080906091	0.999812735800525	GPR89A		Voltage dependent anion channel required for acidification and functions of the Golgi apparatus that may function in counter-ion conductance (By similarity). (from UniProt B7ZAQ6)
ENST00000369294.5	282.110590594331	0.19518200008501	0.343192350420107	0.328005899135491	0.566835652830178	0.999812735800525	POLR3C		The sequence shown here is derived from an Ensembl automatic analysis pipeline and should be considered as preliminary data. (from UniProt E9PHH9)
ENST00000334163.4	432.385615902216	0.0615142446341911	0.30139312233486	0.0421431373719372	0.837347167678174	0.999812735800525	POLR3C	NM_006468	Homo sapiens RNA polymerase III subunit C (POLR3C), transcript variant 1, mRNA. (from RefSeq NM_006468)
ENST00000632040.1	439.117016968984	0.272328613912388	0.255786148246392	1.13826663326394	0.286018894765721	0.999812735800525	RBM8A		RNA binding motif protein 8A (from HGNC RBM8A)
ENST00000633781.1	439.094455990063	0.271952288433619	0.255815897054749	1.13485923415631	0.286741223827929	0.999812735800525	RBM8A		RNA binding motif protein 8A (from HGNC RBM8A)
ENST00000583313.6	763.60746715298	0.125679146064869	0.215942968973678	0.340505284726291	0.559537707123768	0.999812735800525	RBM8A	NM_005105	Homo sapiens RNA binding motif protein 8A (RBM8A), mRNA. (from RefSeq NM_005105)
ENST00000632555.1	709.629880115537	0.105211171673359	0.217132322545116	0.236005880319766	0.627105879727833	0.999812735800525	RBM8A		Component of a splicing-dependent multiprotein exon junction complex (EJC) deposited at splice junction on mRNAs. The EJC is a dynamic structure consisting of a few core proteins and several more peripheral nuclear and cytoplasmic associated factors that join the complex only transiently either during EJC assembly or during subsequent mRNA metabolism. Core components of the EJC, that remains boun…
ENST00000369307.4	704.45589422036	0.138872236480205	0.222377977626648	0.392216768862411	0.53113646958393	0.999812735800525	RBM8A		Component of a splicing-dependent multiprotein exon junction complex (EJC) deposited at splice junction on mRNAs. The EJC is a dynamic structure consisting of a few core proteins and several more peripheral nuclear and cytoplasmic associated factors that join the complex only transiently either during EJC assembly or during subsequent mRNA metabolism. Core components of the EJC, that remains boun…
ENST00000604000.4	81.1776081724807	-0.354318809362034	0.512443388578983	0.479757184666639	0.488532322573236	0.999812735800525	LIX1L	NM_153713	Homo sapiens limb and CNS expressed 1 like (LIX1L), mRNA. (from RefSeq NM_153713)
ENST00000582401.6	241.423052260182	-0.249661197752867	0.330374877150373	0.574560458239162	0.448452381341516	0.999812735800525	TXNIP	NM_006472	Homo sapiens thioredoxin interacting protein (TXNIP), transcript variant 1, mRNA. (from RefSeq NM_006472)
ENST00000425134.2	185.793527952075	-0.256848119473898	0.354129002487516	0.528030841074937	0.467435913258485	0.999812735800525	TXNIP	NM_001313972	Homo sapiens thioredoxin interacting protein (TXNIP), transcript variant 2, mRNA. (from RefSeq NM_001313972)
ENST00000652587.1	291.590186584555	-0.0197671455907642	0.372737345419879	0.00281070695538688	0.957719079085868	0.999812735800525	CHD1L	NR_145687	Homo sapiens chromodomain helicase DNA binding protein 1 like (CHD1L), transcript variant 29, non-coding RNA. (from RefSeq NR_145687)
ENST00000650721.1	160.764476334215	0.33674823510725	0.422441299655457	0.638239185446736	0.424349133734185	0.999812735800525	CHD1L	NR_145683	Homo sapiens chromodomain helicase DNA binding protein 1 like (CHD1L), transcript variant 25, non-coding RNA. (from RefSeq NR_145683)
ENST00000361293.10	413.734378291011	0.127825970967436	0.319434854844092	0.16041591006001	0.688773886936717	0.999812735800525	CHD1L	NR_145690	Homo sapiens chromodomain helicase DNA binding protein 1 like (CHD1L), transcript variant 32, non-coding RNA. (from RefSeq NR_145690)
ENST00000369258.8	488.321623590281	0.198598535120734	0.296958460551679	0.447745785427173	0.503407393330114	0.999812735800525	CHD1L	NM_004284	Homo sapiens chromodomain helicase DNA binding protein 1 like (CHD1L), transcript variant 1, mRNA. (from RefSeq NM_004284)
ENST00000467213.5	160.336386144569	0.364183472356343	0.419856188086018	0.756123268262741	0.384544465507899	0.999812735800525	CHD1L	NR_046070	Homo sapiens chromodomain helicase DNA binding protein 1 like (CHD1L), transcript variant 6, non-coding RNA. (from RefSeq NR_046070)
ENST00000369259.4	388.304113881898	0.159166929621639	0.327415641760979	0.236753735316057	0.626560632816181	0.999812735800525	CHD1L	NR_145693	Homo sapiens chromodomain helicase DNA binding protein 1 like (CHD1L), transcript variant 35, non-coding RNA. (from RefSeq NR_145693)
ENST00000651407.1	160.29635219709	0.340305288583536	0.424435899137432	0.64571775661291	0.421647866853754	0.999812735800525	CHD1L		chromodomain helicase DNA binding protein 1 like (from HGNC CHD1L)
ENST00000650714.1	405.616453384391	0.188301738569572	0.313724453248124	0.361985848942794	0.547405409088624	0.999812735800525	CHD1L		chromodomain helicase DNA binding protein 1 like (from HGNC CHD1L)
ENST00000651070.1	160.317085351077	0.340816109722626	0.424389454034258	0.647797647205792	0.420901180315287	0.999812735800525	CHD1L		chromodomain helicase DNA binding protein 1 like (from HGNC CHD1L)
ENST00000651231.1	437.035072186261	0.173489461137163	0.30126958434083	0.332300285123054	0.564307725935911	0.999812735800525	CHD1L		chromodomain helicase DNA binding protein 1 like (from HGNC CHD1L)
ENST00000431239.6	457.848297279282	0.184133295953907	0.312323002706694	0.34748919193035	0.555537890375117	0.999812735800525	CHD1L	NM_024568	Homo sapiens chromodomain helicase DNA binding protein 1 like (CHD1L), transcript variant 3, mRNA. (from RefSeq NM_024568)
ENST00000314163.12	237.16199895804	0.254453416223484	0.363397472121137	0.48912845139813	0.484316340076488	0.999812735800525	GPR89B	NM_016334	Homo sapiens G protein-coupled receptor 89B (GPR89B), transcript variant 1, mRNA. (from RefSeq NM_016334)
ENST00000322209.4	106.656716999677	0.125348032226948	0.449467770225548	0.0784217667135323	0.779447686233541	0.999812735800525	NUDT4B	NM_001355407	Homo sapiens nudix hydrolase 4B (NUDT4B), mRNA. (from RefSeq NM_001355407)
ENST00000524974.5	194.876142900374	0.118429954910719	0.372614521311367	0.101696511125297	0.749803175265801	0.999812735800525	PDE4DIP		phosphodiesterase 4D interacting protein (from HGNC PDE4DIP)
ENST00000585156.5	196.598112805529	0.107491662072824	0.372948543115173	0.0836315839356701	0.772435020986043	0.999812735800525	PDE4DIP	NM_001350521	Homo sapiens phosphodiesterase 4D interacting protein (PDE4DIP), transcript variant 11, mRNA. (from RefSeq NM_001350521)
ENST00000618462.4	185.348281128625	0.269857794557269	0.396983997338211	0.466149037464049	0.494764146507615	0.999812735800525	PDE4DIP	NM_001350523	Homo sapiens phosphodiesterase 4D interacting protein (PDE4DIP), transcript variant 13, mRNA. (from RefSeq NM_001350523)
ENST00000369356.8	178.976091276942	0.271146517508645	0.407603385421693	0.446133107138209	0.504177023413658	0.999812735800525	PDE4DIP	NM_001198834	Homo sapiens phosphodiesterase 4D interacting protein (PDE4DIP), transcript variant 9, mRNA. (from RefSeq NM_001198834)
ENST00000369354.7	179.097227484529	0.267478017869899	0.408290610817929	0.432687866279863	0.51067299201397	0.999812735800525	PDE4DIP	NM_014644	Homo sapiens phosphodiesterase 4D interacting protein (PDE4DIP), transcript variant 1, mRNA. (from RefSeq NM_014644)
ENST00000369349.7	157.799734398397	0.310816793453262	0.410541621584271	0.577542195837324	0.447277317442415	0.999812735800525	PDE4DIP	NM_001002812	Homo sapiens phosphodiesterase 4D interacting protein (PDE4DIP), transcript variant 2, mRNA. (from RefSeq NM_001002812)
ENST00000369351.7	157.930650664668	0.311843612692628	0.410302090222313	0.582041801993142	0.445513110806818	0.999812735800525	PDE4DIP		May function as an anchor sequestering components of the cAMP-dependent pathway to Golgi and/or centrosomes (By similarity). (from UniProt Q5VU43)
ENST00000313431.13	199.665389044019	0.170333255237194	0.387249469603443	0.19427754646081	0.659380045051329	0.999812735800525	PDE4DIP	NM_001002811	Homo sapiens phosphodiesterase 4D interacting protein (PDE4DIP), transcript variant 5, mRNA. (from RefSeq NM_001002811)
ENST00000529945.2	204.008031445413	0.160192777778177	0.387300860029378	0.171812711544419	0.678505792922318	0.999812735800525	PDE4DIP		May function as an anchor sequestering components of the cAMP-dependent pathway to Golgi and/or centrosomes (By similarity). (from UniProt Q5VU43)
ENST00000545683.1	4432.10634479893	0.320415657365365	0.17433958372509	3.37960882240881	0.0660077197941942	0.999812735800525	HIST2H2BF	NM_001161334	Homo sapiens histone cluster 2 H2B family member f (HIST2H2BF), transcript variant 2, mRNA. (from RefSeq NM_001161334)
ENST00000369167.2	4766.60362876805	0.0561010677388092	0.166006969894334	0.114255212395207	0.735350688867889	0.999812735800525	HIST2H2BF	NM_001024599	Homo sapiens histone cluster 2 H2B family member f (HIST2H2BF), transcript variant 1, mRNA. (from RefSeq NM_001024599)
ENST00000331491.1	5093.64504111835	0.0527188799314692	0.211977921218811	0.0619169793413761	0.803491335294742	0.999812735800525	HIST2H3D	NM_001123375	Homo sapiens histone cluster 2 H3 family member d (HIST2H3D), mRNA. (from RefSeq NM_001123375)
ENST00000578186.2	11062.5105866456	-0.0603069134336137	0.163670456796367	0.135824202045171	0.712468126335464	0.999812735800525	HIST2H4A	NM_003548	Homo sapiens histone cluster 2 H4 family member a (HIST2H4A), mRNA. (from RefSeq NM_003548)
ENST00000618193.1	11062.5105866456	-0.0603069134336137	0.163670456796367	0.135824202045171	0.712468126335464	0.999812735800525	HIST2H4A		Core component of nucleosome. Nucleosomes wrap and compact DNA into chromatin, limiting DNA accessibility to the cellular machineries which require DNA as a template. Histones thereby play a central role in transcription regulation, DNA repair, DNA replication and chromosomal stability. DNA accessibility is regulated via a complex set of post-translational modifications of histones, also called h…
ENST00000614272.1	11062.4654646878	-0.0603463133266921	0.16366035740971	0.136018524272288	0.712271666504615	0.999812735800525	HIST2H4A		Core component of nucleosome. Nucleosomes wrap and compact DNA into chromatin, limiting DNA accessibility to the cellular machineries which require DNA as a template. Histones thereby play a central role in transcription regulation, DNA repair, DNA replication and chromosomal stability. DNA accessibility is regulated via a complex set of post-translational modifications of histones, also called h…
ENST00000613412.1	11062.4654646878	-0.0603463133266921	0.16366035740971	0.136018524272288	0.712271666504615	0.999812735800525	HIST2H4A		Core component of nucleosome. Nucleosomes wrap and compact DNA into chromatin, limiting DNA accessibility to the cellular machineries which require DNA as a template. Histones thereby play a central role in transcription regulation, DNA repair, DNA replication and chromosomal stability. DNA accessibility is regulated via a complex set of post-translational modifications of histones, also called h…
ENST00000369158.1	10298.7733945476	-0.216375101980048	0.209075893785486	1.07121608592249	0.300670922300749	0.999812735800525	HIST2H3C	NM_021059	Homo sapiens histone cluster 2 H3 family member c (HIST2H3C), mRNA. (from RefSeq NM_021059)
ENST00000369159.2	8600.53429339607	-0.335904824830701	0.196544398522934	2.92050880772098	0.087460281784904	0.999812735800525	HIST2H2AA3	NM_003516	Homo sapiens histone cluster 2 H2A family member a3 (HIST2H2AA3), mRNA. (from RefSeq NM_003516)
ENST00000607355.2	8600.41496852386	-0.335970988026242	0.196556667795459	2.9212990444648	0.0874174622026509	0.999812735800525	HIST2H2AA4	NM_001040874	Homo sapiens histone cluster 2 H2A family member a4 (HIST2H2AA4), mRNA. (from RefSeq NM_001040874)
ENST00000403683.1	10299.1398880881	-0.216627344945709	0.209100449695966	1.07346285129182	0.300164577669416	0.999812735800525	HIST2H3A	NM_001005464	Homo sapiens histone cluster 2 H3 family member a (HIST2H3A), mRNA. (from RefSeq NM_001005464)
ENST00000621520.1	11063.7013561527	-0.0603990683320577	0.163668701510612	0.136242512247762	0.712045412281039	0.999812735800525	HIST2H4B		Core component of nucleosome. Nucleosomes wrap and compact DNA into chromatin, limiting DNA accessibility to the cellular machineries which require DNA as a template. Histones thereby play a central role in transcription regulation, DNA repair, DNA replication and chromosomal stability. DNA accessibility is regulated via a complex set of post-translational modifications of histones, also called h…
ENST00000612061.1	11063.7464781105	-0.0603596818207759	0.163678790815285	0.136048103243581	0.712241776138478	0.999812735800525	HIST2H4B		Core component of nucleosome. Nucleosomes wrap and compact DNA into chromatin, limiting DNA accessibility to the cellular machineries which require DNA as a template. Histones thereby play a central role in transcription regulation, DNA repair, DNA replication and chromosomal stability. DNA accessibility is regulated via a complex set of post-translational modifications of histones, also called h…
ENST00000579512.2	11063.7464781105	-0.0603596818207759	0.163678790815285	0.136048103243581	0.712241776138478	0.999812735800525	HIST2H4B	NM_001034077	Homo sapiens histone cluster 2 H4 family member b (HIST2H4B), mRNA. (from RefSeq NM_001034077)
ENST00000369155.3	4366.05757140161	0.0987180348483501	0.157614000483915	0.39233209895184	0.531076091909265	0.999812735800525	HIST2H2BE	NM_003528	Homo sapiens histone cluster 2 H2B family member e (HIST2H2BE), mRNA. (from RefSeq NM_003528)
ENST00000331380.3	5133.60564542044	-0.259388685090191	0.166113064363475	2.43944094755858	0.118318386991176	0.999812735800525	HIST2H2AC	NM_003517	Homo sapiens histone cluster 2 H2A family member c (HIST2H2AC), mRNA. (from RefSeq NM_003517)
ENST00000331128.5	1503.93806870232	-0.19337147953373	0.21854356444099	0.783667010278393	0.376021978753738	0.999812735800525	HIST2H2AB	NM_175065	Homo sapiens histone cluster 2 H2A family member b (HIST2H2AB), mRNA. (from RefSeq NM_175065)
ENST00000369146.8	125.683879548106	0.0414773277535896	0.398609084455983	0.0107830636778914	0.917295107184947	0.999812735800525	SV2A	NM_014849	Homo sapiens synaptic vesicle glycoprotein 2A (SV2A), transcript variant 1, mRNA. (from RefSeq NM_014849)
ENST00000369145.1	115.031145738252	0.0471520722826363	0.407968091737861	0.0133067352467151	0.908163885672075	0.999812735800525	SV2A		Plays a role in the control of regulated secretion in neural and endocrine cells, enhancing selectively low-frequency neurotransmission. Positively regulates vesicle fusion by maintaining the readily releasable pool of secretory vesicles (By similarity). (from UniProt Q7L0J3)
ENST00000271628.9	620.450003257459	-0.312884480000804	0.327221082580421	0.914303813229807	0.338975063365962	0.999812735800525	SF3B4	NM_005850	Homo sapiens splicing factor 3b subunit 4 (SF3B4), mRNA. (from RefSeq NM_005850)
ENST00000457312.1	241.365277994494	-0.228870446891225	0.316316273340033	0.525799012905466	0.468378416383025	0.999812735800525	SF3B4		splicing factor 3b subunit 4 (from HGNC SF3B4)
ENST00000581312.6	279.095299492024	0.534202265813481	0.452127108567533	1.36693176537048	0.242339749143261	0.999812735800525	OTUD7B	NM_020205	Homo sapiens OTU deubiquitinase 7B (OTUD7B), mRNA. (from RefSeq NM_020205)
ENST00000643970.1	192.583399882409	0.0276023634512845	0.396169944441428	0.00491354043582248	0.944116732521248	0.999812735800525	VPS45	NM_001279354	Homo sapiens vacuolar protein sorting 45 homolog (VPS45), transcript variant 3, mRNA. (from RefSeq NM_001279354)
ENST00000535106.5	160.397891151032	0.178211370356418	0.403163320042357	0.197459995367836	0.656778923543645	0.999812735800525	VPS45		May play a role in vesicle-mediated protein trafficking from the Golgi stack through the trans-Golgi network. (from UniProt Q9NRW7)
ENST00000369128.9	160.397891151032	0.178211370356418	0.403163320042357	0.197459995367836	0.656778923543645	0.999812735800525	VPS45	NM_001279353	Homo sapiens vacuolar protein sorting 45 homolog (VPS45), transcript variant 2, mRNA. (from RefSeq NM_001279353)
ENST00000611412.4	161.018091462432	-0.09888255333792	0.386166849617409	0.0661724260822183	0.796993494421415	0.999812735800525	VPS45		vacuolar protein sorting 45 homolog (from HGNC VPS45)
ENST00000644510.2	217.128164579281	0.0643384468462782	0.367693349293449	0.0308346992690502	0.860609680496327	0.999812735800525	VPS45	NM_007259	Homo sapiens vacuolar protein sorting 45 homolog (VPS45), transcript variant 1, mRNA. (from RefSeq NM_007259)
ENST00000491789.2	148.719838453038	0.188517989417986	0.414992830584639	0.207352209277119	0.648850678236066	0.999812735800525	VPS45	NR_103998	Homo sapiens vacuolar protein sorting 45 homolog (VPS45), transcript variant 5, non-coding RNA. (from RefSeq NR_103998)
ENST00000419023.3	165.269015010968	0.0558608494120183	0.3951542957061	0.0201310456229464	0.887171698943976	0.999812735800525	VPS45		vacuolar protein sorting 45 homolog (from HGNC VPS45)
ENST00000644526.1	219.017835108459	0.0450687391721084	0.363075482719678	0.0155124435742806	0.900880637218437	0.999812735800525	VPS45		vacuolar protein sorting 45 homolog (from HGNC VPS45)
ENST00000583931.6	430.791684409367	0.0681542308176226	0.25629683702596	0.0704152587405957	0.790733120935674	0.999812735800525	ANP32E	NM_030920	Homo sapiens acidic nuclear phosphoprotein 32 family member E (ANP32E), transcript variant 1, mRNA. (from RefSeq NM_030920)
ENST00000629042.2	168.183163653836	-0.00322049552344813	0.346373527647983	8.62304069215725e-05	0.992590924203629	0.999812735800525	ANP32E		acidic nuclear phosphoprotein 32 family member E (from HGNC ANP32E)
ENST00000616917.4	354.479671824453	-0.0511066023763878	0.269541753368599	0.0357749162045167	0.849981068414397	0.999812735800525	ANP32E	NM_001136479	Homo sapiens acidic nuclear phosphoprotein 32 family member E (ANP32E), transcript variant 3, mRNA. (from RefSeq NM_001136479)
ENST00000436748.6	326.746992983382	0.101467210667882	0.280938338046107	0.129897202158787	0.718538647030404	0.999812735800525	ANP32E	NM_001136478	Homo sapiens acidic nuclear phosphoprotein 32 family member E (ANP32E), transcript variant 2, mRNA. (from RefSeq NM_001136478)
ENST00000534437.1	63.2004215535433	0.464482236760383	0.572968119920769	0.655699374953642	0.418082344004305	0.999812735800525	ANP32E		The sequence shown here is derived from an Ensembl automatic analysis pipeline and should be considered as preliminary data. (from UniProt H0YCE2)
ENST00000369114.9	170.9319102603	0.396084003716124	0.347324895128389	1.29174281303558	0.255727020691855	0.999812735800525	ANP32E		acidic nuclear phosphoprotein 32 family member E (from HGNC ANP32E)
ENST00000369115.3	168.183163653836	-0.00322049552344813	0.346373527647983	8.62304069215725e-05	0.992590924203629	0.999812735800525	ANP32E		acidic nuclear phosphoprotein 32 family member E (from HGNC ANP32E)
ENST00000533654.5	185.526258274791	0.115484976610406	0.31608405027177	0.133031376962805	0.715309478523633	0.999812735800525	ANP32E	NM_001280560	Homo sapiens acidic nuclear phosphoprotein 32 family member E (ANP32E), transcript variant 5, mRNA. (from RefSeq NM_001280560)
ENST00000534220.1	113.925749227194	-0.436953726809583	0.390192189997693	1.25091599886964	0.263377598564677	0.999812735800525	ANP32E		The sequence shown here is derived from an Ensembl automatic analysis pipeline and should be considered as preliminary data. (from UniProt E9PI45)
ENST00000532744.2	171.467093245316	0.0229460050545711	0.328600655092293	0.00487264494661588	0.944349398123848	0.999812735800525	ANP32E		The sequence shown here is derived from an Ensembl automatic analysis pipeline and should be considered as preliminary data. (from UniProt E9PPH5)
ENST00000369109.8	254.422963685071	0.106516225276739	0.29598031081101	0.129840385011121	0.718597590601338	0.999812735800525	APH1A	NM_001077628	Homo sapiens aph-1 homolog A, gamma-secretase subunit (APH1A), transcript variant 1, mRNA. (from RefSeq NM_001077628)
ENST00000360244.8	264.142750706412	0.0718353513535305	0.294797447669997	0.0594622241502947	0.807347944754618	0.999812735800525	APH1A	NR_045033	Homo sapiens aph-1 homolog A, gamma-secretase subunit (APH1A), transcript variant 5, non-coding RNA. (from RefSeq NR_045033)
ENST00000614145.4	376.047258207472	-0.170560437911152	0.320044599418584	0.287732286130918	0.591677412803969	0.999812735800525	MRPS21	NM_031901	Homo sapiens mitochondrial ribosomal protein S21 (MRPS21), transcript variant 1, mRNA. (from RefSeq NM_031901)
ENST00000581066.2	376.047258207472	-0.170560437911152	0.320044599418584	0.287732286130918	0.591677412803969	0.999812735800525	MRPS21	NM_018997	Homo sapiens mitochondrial ribosomal protein S21 (MRPS21), transcript variant 2, mRNA. (from RefSeq NM_018997)
ENST00000324862.7	388.876806291597	0.379482675469988	0.298784308504716	1.61618796789146	0.203624141332914	0.999812735800525	PRPF3	NR_146769	Homo sapiens pre-mRNA processing factor 3 (PRPF3), transcript variant 6, non-coding RNA. (from RefSeq NR_146769)
ENST00000401000.8	308.033006639168	-0.112157273937123	0.388400229607885	0.0829221109444944	0.773375830063781	0.999812735800525	RPRD2	NM_001297674	Homo sapiens regulation of nuclear pre-mRNA domain containing 2 (RPRD2), transcript variant 3, mRNA. (from RefSeq NM_001297674)
ENST00000369068.4	314.370186944437	-0.0740495130265901	0.379448884359395	0.0379010132634932	0.845642040654312	0.999812735800525	RPRD2	NM_015203	Homo sapiens regulation of nuclear pre-mRNA domain containing 2 (RPRD2), transcript variant 1, mRNA. (from RefSeq NM_015203)
ENST00000438568.6	204.86271160787	0.478305790447213	0.329085583245585	2.116282578853	0.145739911139714	0.999812735800525	TARS2	NR_073513	Homo sapiens threonyl-tRNA synthetase 2, mitochondrial (TARS2), transcript variant 4, non-coding RNA. (from RefSeq NR_073513)
ENST00000369054.6	303.882538091206	0.0931640846081457	0.282722229039508	0.109114772626711	0.741154213868202	0.999812735800525	TARS2	NM_001271896	Homo sapiens threonyl-tRNA synthetase 2, mitochondrial (TARS2), transcript variant 3, mRNA. (from RefSeq NM_001271896)
ENST00000369064.8	364.507158947645	0.000926762640283012	0.267279942084871	1.20776182939153e-05	0.997227127905083	0.999812735800525	TARS2	NR_073514	Homo sapiens threonyl-tRNA synthetase 2, mitochondrial (TARS2), transcript variant 5, non-coding RNA. (from RefSeq NR_073514)
ENST00000606933.5	326.215056278047	0.144599809039541	0.272276233561711	0.283212322154654	0.594603435350753	0.999812735800525	TARS2	NM_001271895	Homo sapiens threonyl-tRNA synthetase 2, mitochondrial (TARS2), transcript variant 2, mRNA. (from RefSeq NM_001271895)
ENST00000620947.4	297.059364742558	-0.279750563354772	0.301933480639912	0.869201167665338	0.351176554138552	0.999812735800525	MCL1	NM_001197320	Homo sapiens MCL1 apoptosis regulator, BCL2 family member (MCL1), transcript variant 3, mRNA. (from RefSeq NM_001197320)
ENST00000369026.3	552.897513542917	-0.338684295121972	0.266442567548657	1.62725728938	0.202082824028575	0.999812735800525	MCL1	NM_021960	Homo sapiens MCL1 apoptosis regulator, BCL2 family member (MCL1), transcript variant 1, mRNA. (from RefSeq NM_021960)
ENST00000307940.3	373.849354475783	-0.391491941430108	0.299176865403626	1.72025210856576	0.189660596290916	0.999812735800525	MCL1	NM_182763	Homo sapiens MCL1 apoptosis regulator, BCL2 family member (MCL1), transcript variant 2, mRNA. (from RefSeq NM_182763)
ENST00000369016.8	211.518893830118	0.905122737123357	0.395850967536177	5.26719811046783	0.0217309630297977	0.999812735800525	ENSA		endosulfine alpha (from HGNC ENSA)
ENST00000369014.9	390.984417291296	0.519691697784087	0.283566357990072	3.37791532149352	0.0660755819822969	0.999812735800525	ENSA	NM_004436	Homo sapiens endosulfine alpha (ENSA), transcript variant 3, mRNA. (from RefSeq NM_004436)
ENST00000361532.9	312.978793608396	0.403989470376852	0.295888610838352	1.87283276793539	0.171150991433351	0.999812735800525	ENSA	NM_207046	Homo sapiens endosulfine alpha (ENSA), transcript variant 6, mRNA. (from RefSeq NM_207046)
ENST00000361631.9	204.727182993523	0.601511524618465	0.320303769788409	3.53837730169545	0.0599640980786806	0.999812735800525	ENSA	NM_207045	Homo sapiens endosulfine alpha (ENSA), transcript variant 5, mRNA. (from RefSeq NM_207045)
ENST00000509582.5	127.011760257223	0.699862898579472	0.429750983055352	2.68208214435531	0.101482961800768	0.999812735800525	ENSA		Protein phosphatase inhibitor that specifically inhibits protein phosphatase 2A (PP2A) during mitosis. When phosphorylated at Ser-67 during mitosis, specifically interacts with PPP2R2D (PR55-delta) and inhibits its activity, leading to inactivation of PP2A, an essential condition to keep cyclin-B1-CDK1 activity high during M phase (By similarity). Also acts as a stimulator of insulin secretion by…
ENST00000339643.9	271.795222474238	0.724039794203757	0.316299686175046	5.2660568803266	0.0217452152780059	0.999812735800525	ENSA	NM_207042	Homo sapiens endosulfine alpha (ENSA), transcript variant 1, mRNA. (from RefSeq NM_207042)
ENST00000638926.1	260.581333662326	0.670680280256354	0.321144206411194	4.38521067105445	0.0362520117142015	0.999812735800525	ENSA		endosulfine alpha (from HGNC ENSA)
ENST00000271690.12	346.915799952111	0.503905185765008	0.295985618553307	2.91780328449498	0.0876070547483121	0.999812735800525	ENSA	NM_207044	Homo sapiens endosulfine alpha (ENSA), transcript variant 4, mRNA. (from RefSeq NM_207044)
ENST00000356527.9	228.678405197817	0.668423619921035	0.331315566329253	4.09501443856324	0.0430098626176497	0.999812735800525	ENSA		The sequence shown here is derived from an Ensembl automatic analysis pipeline and should be considered as preliminary data. (from UniProt A6NMQ3)
ENST00000513281.5	268.910176269211	0.384939723034253	0.309110349361341	1.56038647148675	0.211608642388692	0.999812735800525	ENSA	NM_207047	Homo sapiens endosulfine alpha (ENSA), transcript variant 7, mRNA. (from RefSeq NM_207047)
ENST00000503345.1	127.724244466659	0.701921069670818	0.427337609754884	2.72802535400614	0.0986011274449542	0.999812735800525	ENSA		Protein phosphatase inhibitor that specifically inhibits protein phosphatase 2A (PP2A) during mitosis. When phosphorylated at Ser-67 during mitosis, specifically interacts with PPP2R2D (PR55-delta) and inhibits its activity, leading to inactivation of PP2A, an essential condition to keep cyclin-B1-CDK1 activity high during M phase (By similarity). Also acts as a stimulator of insulin secretion by…
ENST00000503241.1	227.726605135052	0.713487955716341	0.335446821290489	4.55215586306373	0.0328773254532028	0.999812735800525	ENSA	NM_207043	Homo sapiens endosulfine alpha (ENSA), transcript variant 2, mRNA. (from RefSeq NM_207043)
ENST00000362052.7	129.574298676794	0.702031658015529	0.427853560465892	2.7218534831793	0.0989830152235433	0.999812735800525	ENSA	NM_207168	Homo sapiens endosulfine alpha (ENSA), transcript variant 8, mRNA. (from RefSeq NM_207168)
ENST00000271732.8	146.983184570938	0.112841387541529	0.369253586101153	0.0940091983193838	0.759140854127462	0.999812735800525	GOLPH3L	NM_018178	Homo sapiens golgi phosphoprotein 3 like (GOLPH3L), mRNA. (from RefSeq NM_018178)
ENST00000427665.1	119.710700027247	0.136371814310995	0.399833581578111	0.117068862273257	0.73223554796166	0.999812735800525	GOLPH3L		golgi phosphoprotein 3 like (from HGNC GOLPH3L)
ENST00000358595.10	177.984737331291	0.0299563487627701	0.377229896026293	0.00630559631844108	0.936708276663492	0.999812735800525	ARNT	NM_001668	Homo sapiens aryl hydrocarbon receptor nuclear translocator (ARNT), transcript variant 1, mRNA. (from RefSeq NM_001668)
ENST00000354396.6	168.763887858266	0.0551011862253257	0.378798396300543	0.021143170557437	0.884389606320283	0.999812735800525	ARNT	NM_001286036	Homo sapiens aryl hydrocarbon receptor nuclear translocator (ARNT), transcript variant 6, mRNA. (from RefSeq NM_001286036)
ENST00000515192.5	167.184580754363	0.0347071058720046	0.380110977127565	0.00833377633216514	0.927262545610199	0.999812735800525	ARNT	NM_001350226	Homo sapiens aryl hydrocarbon receptor nuclear translocator (ARNT), transcript variant 9, mRNA. (from RefSeq NM_001350226)
ENST00000505755.5	174.248874355459	-0.00362725869684508	0.382464239373733	8.98978111933957e-05	0.99243501426558	0.999812735800525	ARNT	NM_178427	Homo sapiens aryl hydrocarbon receptor nuclear translocator (ARNT), transcript variant 3, mRNA. (from RefSeq NM_178427)
ENST00000271640.9	367.042787686816	-0.375838474898874	0.303272213883303	1.54261527118942	0.214228946710894	0.999812735800525	SETDB1	NM_001366418	Homo sapiens SET domain bifurcated histone lysine methyltransferase 1 (SETDB1), transcript variant 5, mRNA. (from RefSeq NM_001366418)
ENST00000368969.8	354.525597549672	-0.371649827988217	0.304073080660951	1.50253030173855	0.220282443781088	0.999812735800525	SETDB1	NM_012432	Homo sapiens SET domain bifurcated histone lysine methyltransferase 1 (SETDB1), transcript variant 2, mRNA. (from RefSeq NM_012432)
ENST00000498193.5	343.86052622094	-0.396418168577266	0.30813049816663	1.66650303045395	0.196727580119902	0.999812735800525	SETDB1		S-adenosyl-L-methionine + L-lysine-[histone] = S-adenosyl-L-homocysteine + N(6)-methyl-L-lysine-[histone]. (from UniProt E9PRF4)
ENST00000561294.5	445.91985844643	0.157583519433728	0.266690896300372	0.346291439283561	0.556220001367068	0.999812735800525	CERS2		Contains 1 TLC (TRAM/LAG1/CLN8) domain. (from UniProt H0YNU7)
ENST00000560793.6	368.321461101737	0.310540353904129	0.318856976871114	0.934520677231191	0.333690978511332	0.999812735800525	CERS2		Contains 1 TLC (TRAM/LAG1/CLN8) domain. (from UniProt H0YLQ6)
ENST00000271688.10	631.211443379368	0.161926062797233	0.247183182570748	0.425660314595348	0.514126085215704	0.999812735800525	CERS2	NM_181746	Homo sapiens ceramide synthase 2 (CERS2), transcript variant 1, mRNA. (from RefSeq NM_181746)
ENST00000368954.9	631.211443379368	0.161926062797233	0.247183182570748	0.425660314595348	0.514126085215704	0.999812735800525	CERS2	NM_022075	Homo sapiens ceramide synthase 2 (CERS2), transcript variant 2, mRNA. (from RefSeq NM_022075)
ENST00000368949.8	491.937593263523	0.0937868034518336	0.259273660765041	0.129895095173438	0.718540832611139	0.999812735800525	CERS2		Nucleus (By similarity). (from UniProt Q5SZE1)
ENST00000361419.9	376.808102209611	0.175802286707619	0.271643066446374	0.41580523437888	0.519037606957896	0.999812735800525	CERS2		Nucleus (By similarity). (from UniProt Q5SZE4)
ENST00000558062.5	357.359615486653	0.185168872153979	0.275799060747148	0.447633635140775	0.503460850666111	0.999812735800525	CERS2		Nucleus (By similarity). (from UniProt H0YKH6)
ENST00000421609.5	287.811055840731	0.0495242891897756	0.291084847208933	0.0288176146439127	0.86520083827857	0.999812735800525	CERS2		Nucleus (By similarity). (from UniProt Q5SZE3)
ENST00000457392.1	188.141664826451	-0.03669914590311	0.328850437988591	0.0124793830005387	0.911052431272654	0.999812735800525	CERS2		Nucleus (By similarity). (from UniProt Q5SZE2)
ENST00000368921.4	131.176126767287	-0.111341797710275	0.37978677517316	0.0868789106045966	0.76818311744357	0.999812735800525	MLLT11	NM_006818	Homo sapiens MLLT11 transcription factor 7 cofactor (MLLT11), mRNA. (from RefSeq NM_006818)
ENST00000602841.5	248.052168546583	-0.0630123053971937	0.343507012444283	0.0340684025087512	0.853561393406216	0.999812735800525	SCNM1	NR_144937	Homo sapiens TNFAIP8L2-SCNM1 readthrough (TNFAIP8L2-SCNM1), transcript variant 2, non-coding RNA. (from RefSeq NR_144937)
ENST00000368905.8	297.706785579478	-0.0153605665010328	0.339079863643556	0.00208061526724634	0.963618100244709	0.999812735800525	SCNM1	NR_037937	Homo sapiens sodium channel modifier 1 (SCNM1), transcript variant 3, non-coding RNA. (from RefSeq NR_037937)
ENST00000368902.1	248.052168546583	-0.0630123053971937	0.343507012444283	0.0340684025087512	0.853561393406216	0.999812735800525	SCNM1	NM_001204856	Homo sapiens sodium channel modifier 1 (SCNM1), transcript variant 2, mRNA. (from RefSeq NM_001204856)
ENST00000368892.8	415.042616860426	-0.144180575636375	0.255754595492297	0.319309225945176	0.572023070841266	0.999812735800525	VPS72	NM_005997	Homo sapiens vacuolar protein sorting 72 homolog (VPS72), transcript variant 2, mRNA. (from RefSeq NM_005997)
ENST00000354473.4	385.013320764506	-0.14051394740157	0.264809414254684	0.283123199724244	0.594661429754465	0.999812735800525	VPS72	NM_001271087	Homo sapiens vacuolar protein sorting 72 homolog (VPS72), transcript variant 1, mRNA. (from RefSeq NM_001271087)
ENST00000640458.1	216.530220788738	-0.281067053116937	0.308009374052559	0.838315365694228	0.35987902193642	0.999812735800525	VPS72	NM_001271088	Homo sapiens vacuolar protein sorting 72 homolog (VPS72), transcript variant 3, mRNA. (from RefSeq NM_001271088)
ENST00000349792.9	712.889078048176	0.147397605492917	0.252953115075048	0.34104176647061	0.559228510956424	0.999812735800525	PIP5K1A	NM_003557	Homo sapiens phosphatidylinositol-4-phosphate 5-kinase type 1 alpha (PIP5K1A), transcript variant 2, mRNA. (from RefSeq NM_003557)
ENST00000409426.5	703.803998405021	0.134538730915868	0.256666371069138	0.276110962019388	0.599261634042931	0.999812735800525	PIP5K1A	NM_001330689	Homo sapiens phosphatidylinositol-4-phosphate 5-kinase type 1 alpha (PIP5K1A), transcript variant 5, mRNA. (from RefSeq NM_001330689)
ENST00000368888.9	687.140728139409	0.145315846744435	0.257186000110315	0.320819091895217	0.571115816066217	0.999812735800525	PIP5K1A	NM_001135638	Homo sapiens phosphatidylinositol-4-phosphate 5-kinase type 1 alpha (PIP5K1A), transcript variant 1, mRNA. (from RefSeq NM_001135638)
ENST00000441902.6	643.569246847598	0.137843357455083	0.274530206799737	0.253728177601147	0.614462101108128	0.999812735800525	PIP5K1A	NM_001135636	Homo sapiens phosphatidylinositol-4-phosphate 5-kinase type 1 alpha (PIP5K1A), transcript variant 3, mRNA. (from RefSeq NM_001135636)
ENST00000368890.8	606.361025038905	0.0408388668114314	0.269651311592742	0.023104533859069	0.879185550575644	0.999812735800525	PIP5K1A	NM_001135637	Homo sapiens phosphatidylinositol-4-phosphate 5-kinase type 1 alpha (PIP5K1A), transcript variant 4, mRNA. (from RefSeq NM_001135637)
ENST00000368884.7	777.060456195027	-0.0938096125413817	0.200098081132093	0.219997244551365	0.639042017892901	0.999812735800525	PSMD4	NM_002810	Homo sapiens proteasome 26S subunit, non-ATPase 4 (PSMD4), transcript variant 2, mRNA. (from RefSeq NM_002810)
ENST00000368881.8	743.337483899373	-0.0939146267940252	0.204602583662396	0.210895385308831	0.646066513634008	0.999812735800525	PSMD4	NM_001330692	Homo sapiens proteasome 26S subunit, non-ATPase 4 (PSMD4), transcript variant 1, mRNA. (from RefSeq NM_001330692)
ENST00000437736.5	366.49444850651	-0.011938043572646	0.248741756433726	0.00230254662534435	0.961728310037874	0.999812735800525	PSMD4		proteasome 26S subunit, non-ATPase 4 (from HGNC PSMD4)
ENST00000445776.1	380.758349503365	-0.0941809112514799	0.26911988855395	0.122860288940231	0.725952744730031	0.999812735800525	PSMD4		The sequence shown here is derived from an Ensembl automatic analysis pipeline and should be considered as preliminary data. (from UniProt H0Y3Y9)
ENST00000453615.1	147.024053809367	-0.410306786906062	0.413498618008114	0.980816908394232	0.321997207833352	0.999812735800525	PSMD4		The sequence shown here is derived from an Ensembl automatic analysis pipeline and should be considered as preliminary data. (from UniProt H0Y561)
ENST00000449313.5	168.709958441708	-0.0944728628029257	0.425970333630404	0.0492481481676776	0.82437675419989	0.999812735800525	ZNF687		The sequence shown here is derived from an Ensembl automatic analysis pipeline and should be considered as preliminary data. (from UniProt F8WCX2)
ENST00000336715.11	270.009528376742	0.0805683243166815	0.355421950724007	0.0512796003238236	0.820851447096669	0.999812735800525	ZNF687	NM_020832	Homo sapiens zinc finger protein 687 (ZNF687), transcript variant 2, mRNA. (from RefSeq NM_020832)
ENST00000324048.9	270.009528376742	0.0805683243166815	0.355421950724007	0.0512796003238236	0.820851447096669	0.999812735800525	ZNF687	NM_001304763	Homo sapiens zinc finger protein 687 (ZNF687), transcript variant 1, mRNA. (from RefSeq NM_001304763)
ENST00000426871.1	138.661105888132	0.0670932443113943	0.467690723164925	0.0204641709665907	0.886248295600677	0.999812735800525	ZNF687		The sequence shown here is derived from an Ensembl automatic analysis pipeline and should be considered as preliminary data. (from UniProt H0Y5I5)
ENST00000368874.8	413.492494992986	0.13207408721434	0.324633552489521	0.163249378831281	0.6861823430705	0.999812735800525	PI4KB	NM_001369624	Homo sapiens phosphatidylinositol 4-kinase beta (PI4KB), transcript variant 7, mRNA. (from RefSeq NM_001369624)
ENST00000368875.6	396.765455062738	0.146370730757449	0.328112942160643	0.196230177796991	0.657781101183439	0.999812735800525	PI4KB	NM_002651	Homo sapiens phosphatidylinositol 4-kinase beta (PI4KB), transcript variant 1, mRNA. (from RefSeq NM_002651)
ENST00000368873.5	393.899490245937	0.133312937513267	0.330519290490403	0.160332040677403	0.688850998907441	0.999812735800525	PI4KB	NM_001369629	Homo sapiens phosphatidylinositol 4-kinase beta (PI4KB), transcript variant 11, mRNA. (from RefSeq NM_001369629)
ENST00000529142.5	238.047738830555	-0.0322905098181938	0.372981511566975	0.00742421251725034	0.931336151310816	0.999812735800525	PI4KB	NM_001198775	Homo sapiens phosphatidylinositol 4-kinase beta (PI4KB), transcript variant 4, mRNA. (from RefSeq NM_001198775)
ENST00000368872.5	413.492494992986	0.13207408721434	0.324633552489521	0.163249378831281	0.6861823430705	0.999812735800525	PI4KB	NM_001198773	Homo sapiens phosphatidylinositol 4-kinase beta (PI4KB), transcript variant 2, mRNA. (from RefSeq NM_001198773)
ENST00000290541.7	1248.54599931931	0.207635573325316	0.211733845271548	0.962131318630625	0.326650477145568	0.999812735800525	PSMB4	NM_002796	Homo sapiens proteasome subunit beta 4 (PSMB4), mRNA. (from RefSeq NM_002796)
ENST00000392723.5	360.915478016722	-0.141216845958417	0.377797025079383	0.140782673217899	0.707504165712377	0.999812735800525	POGZ	NM_207171	Homo sapiens pogo transposable element derived with ZNF domain (POGZ), transcript variant 2, mRNA. (from RefSeq NM_207171)
ENST00000271715.7	376.702464091826	-0.12672645959357	0.370335116442915	0.117868594006396	0.731357767453872	0.999812735800525	POGZ	NM_015100	Homo sapiens pogo transposable element derived with ZNF domain (POGZ), transcript variant 1, mRNA. (from RefSeq NM_015100)
ENST00000368863.6	345.721577734453	-0.167360723470113	0.383341114118201	0.1921675705007	0.661118657401843	0.999812735800525	POGZ	NM_145796	Homo sapiens pogo transposable element derived with ZNF domain (POGZ), transcript variant 3, mRNA. (from RefSeq NM_145796)
ENST00000409503.5	368.52123445467	-0.145545723491216	0.369727164330704	0.155960167148322	0.692903461080648	0.999812735800525	POGZ	NM_001194937	Homo sapiens pogo transposable element derived with ZNF domain (POGZ), transcript variant 4, mRNA. (from RefSeq NM_001194937)
ENST00000531094.5	352.734248379567	-0.160591328851629	0.377138395155982	0.182666307150697	0.669091801005535	0.999812735800525	POGZ	NM_001194938	Homo sapiens pogo transposable element derived with ZNF domain (POGZ), transcript variant 5, mRNA. (from RefSeq NM_001194938)
ENST00000491586.5	356.883736550895	-0.142241205286496	0.379308977144781	0.141699248106832	0.706597539578683	0.999812735800525	POGZ		Plays a role in mitotic cell cycle progression and is involved in kinetochore assembly and mitotic sister chromatid cohesion. Probably through its association with CBX5 plays a role in mitotic chromosome segregation by regulating aurora kinase B/AURKB activation and AURKB and CBX5 dissociation from chromosome arms. (from UniProt Q7Z3K3)
ENST00000392712.7	125.82532954524	0.102624530026715	0.429368114247903	0.0573563184882886	0.810724260259085	0.999812735800525	TUFT1		tuftelin 1 (from HGNC TUFT1)
ENST00000368848.6	143.490630134271	0.10390061100571	0.401600199133947	0.0671532477636845	0.795527657524039	0.999812735800525	TUFT1	NM_001126337	Homo sapiens tuftelin 1 (TUFT1), transcript variant 2, mRNA. (from RefSeq NM_001126337)
ENST00000368849.8	143.078534828626	0.145568630583222	0.393719634916432	0.136992969080211	0.711288899070498	0.999812735800525	TUFT1	NM_020127	Homo sapiens tuftelin 1 (TUFT1), transcript variant 1, mRNA. (from RefSeq NM_020127)
ENST00000642376.1	129.726298162169	-0.0344377896398469	0.403799540010363	0.00717142611398458	0.932512399280986	0.999812735800525	SNX27		sorting nexin family member 27 (from HGNC SNX27)
ENST00000368843.8	155.489097281415	0.011727567386658	0.368961310990132	0.000998955134818402	0.974786057894165	0.999812735800525	SNX27	NM_030918	Homo sapiens sorting nexin 27 (SNX27), transcript variant 2, mRNA. (from RefSeq NM_030918)
ENST00000458013.7	159.687980595963	-0.0722518072925135	0.372418925430566	0.0372385817099854	0.84698010746597	0.999812735800525	SNX27	NM_001330723	Homo sapiens sorting nexin 27 (SNX27), transcript variant 1, mRNA. (from RefSeq NM_001330723)
ENST00000368838.2	119.941477090634	-0.177186963690769	0.401222194811236	0.193369626020271	0.660126780262189	0.999812735800525	SNX27		sorting nexin family member 27 (from HGNC SNX27)
ENST00000368830.8	371.206059514152	-0.0930541886060873	0.255555325711807	0.132502300347809	0.715851546945359	0.999812735800525	MRPL9	NM_031420	Homo sapiens mitochondrial ribosomal protein L9 (MRPL9), transcript variant 1, mRNA. (from RefSeq NM_031420)
ENST00000467306.5	126.48684684285	0.045789034754198	0.39357825057364	0.0135374053597275	0.907374878195203	0.999812735800525	MRPL9	NR_125331	Homo sapiens mitochondrial ribosomal protein L9 (MRPL9), transcript variant 3, non-coding RNA. (from RefSeq NR_125331)
ENST00000368829.3	309.064797206977	-0.11702573704289	0.268506366250124	0.189514035311817	0.6633213897787	0.999812735800525	MRPL9	NM_001300733	Homo sapiens mitochondrial ribosomal protein L9 (MRPL9), transcript variant 2, mRNA. (from RefSeq NM_001300733)
ENST00000478926.5	166.957863880485	-0.172280457256231	0.324621851396395	0.281681820147398	0.595601005197609	0.999812735800525	MRPL9		mitochondrial ribosomal protein L9 (from HGNC MRPL9)
ENST00000486707.5	74.9245019470844	-0.0876203442501931	0.463288671037783	0.0356379568834058	0.850265105505049	0.999812735800525	MRPL9		mitochondrial ribosomal protein L9 (from HGNC MRPL9)
ENST00000492684.5	109.589808564367	-0.158289069399477	0.405619588136361	0.151760837457275	0.696858286429641	0.999812735800525	MRPL9		mitochondrial ribosomal protein L9 (from HGNC MRPL9)
ENST00000481777.5	159.33566102498	-0.102922660239692	0.3348904231568	0.0942563730354493	0.758834232291807	0.999812735800525	MRPL9		mitochondrial ribosomal protein L9 (from HGNC MRPL9)
ENST00000368811.8	269.209786217705	-0.17960868345927	0.276348444109076	0.423854117517877	0.515020152678798	0.999812735800525	S100A10	NM_002966	Homo sapiens S100 calcium binding protein A10 (S100A10), mRNA. (from RefSeq NM_002966)
ENST00000368809.1	269.209786217705	-0.17960868345927	0.276348444109076	0.423854117517877	0.515020152678798	0.999812735800525	S100A10		Because S100A10 induces the dimerization of ANXA2/p36, it may function as a regulator of protein phosphorylation in that the ANXA2 monomer is the preferred target (in vitro) of tyrosine- specific kinase. (from UniProt P60903)
ENST00000271638.3	204.7394544807	-0.0604833315750299	0.306182584586585	0.0391953908192164	0.843062074283856	0.999812735800525	S100A11	NM_005620	Homo sapiens S100 calcium binding protein A11 (S100A11), mRNA. (from RefSeq NM_005620)
ENST00000368690.7	347.158968201871	-0.0378166494512784	0.280647303992893	0.0183059664441316	0.89237504607361	0.999812735800525	CHTOP	NM_001206612	Homo sapiens chromatin target of PRMT1 (CHTOP), transcript variant 2, mRNA. (from RefSeq NM_001206612)
ENST00000614256.4	74.697256992999	-0.202903747146699	0.48259445938271	0.177302548852751	0.673701709532472	0.999812735800525	CHTOP	NM_001244664	Homo sapiens chromatin target of PRMT1 (CHTOP), transcript variant 3, mRNA. (from RefSeq NM_001244664)
ENST00000368694.8	334.867221982481	-0.00905979966639876	0.277881798702624	0.00107217635000723	0.973878652786721	0.999812735800525	CHTOP	NM_015607	Homo sapiens chromatin target of PRMT1 (CHTOP), transcript variant 1, mRNA. (from RefSeq NM_015607)
ENST00000403433.5	288.559213260319	0.107328219646866	0.275565196299029	0.15264662320331	0.696018872842431	0.999812735800525	CHTOP	NM_001317077	Homo sapiens chromatin target of PRMT1 (CHTOP), transcript variant 4, mRNA. (from RefSeq NM_001317077)
ENST00000368687.1	313.517668359372	-0.00687699427492176	0.278398215100085	0.000615339404362203	0.980209676793502	0.999812735800525	CHTOP		chromatin target of PRMT1 (from HGNC CHTOP)
ENST00000368686.1	144.725547855072	0.0605423435280855	0.351660857360901	0.0297526801676042	0.863052595670143	0.999812735800525	CHTOP		chromatin target of PRMT1 (from HGNC CHTOP)
ENST00000368685.6	115.292804886701	0.172163703005973	0.401079443899175	0.185661959671748	0.666551926175902	0.999812735800525	SNAPIN	NM_012437	Homo sapiens SNAP associated protein (SNAPIN), transcript variant 1, mRNA. (from RefSeq NM_012437)
ENST00000361891.9	2452.60786493371	0.0604445960108673	0.176605176657835	0.117203499338686	0.732087537165769	0.999812735800525	ILF2	NM_004515	Homo sapiens interleukin enhancer binding factor 2 (ILF2), transcript variant 1, mRNA. (from RefSeq NM_004515)
ENST00000615950.4	2252.79768380886	0.0649635994869961	0.179756622835645	0.130608340988317	0.717802122215168	0.999812735800525	ILF2	NM_001267809	Homo sapiens interleukin enhancer binding factor 2 (ILF2), transcript variant 2, mRNA. (from RefSeq NM_001267809)
ENST00000368684.8	593.659261833613	-0.00626331884809501	0.258813265146744	0.000589806703700901	0.980624531002087	0.999812735800525	ILF2		interleukin enhancer binding factor 2 (from HGNC ILF2)
ENST00000368681.1	694.354792535569	-0.00537326858732615	0.260941158058972	0.000427073492062391	0.983512285530662	0.999812735800525	ILF2		interleukin enhancer binding factor 2 (from HGNC ILF2)
ENST00000318967.7	250.060438756715	0.0909151644753964	0.29928844722168	0.092172321887702	0.761433452318733	0.999812735800525	INTS3	NM_023015	Homo sapiens integrator complex subunit 3 (INTS3), transcript variant 1, mRNA. (from RefSeq NM_023015)
ENST00000435409.6	250.060438756715	0.0909151644753964	0.29928844722168	0.092172321887702	0.761433452318733	0.999812735800525	INTS3		Component of the Integrator complex. The Integrator complex is involved in the small nuclear RNAs (snRNA) U1 and U2 transcription and in their 3'-box-dependent processing. The Integrator complex is associated with the C-terminal domain (CTD) of RNA polymerase II largest subunit (POLR2A) and is recruited to the U1 and U2 snRNAs genes. (from UniProt Q68E01)
ENST00000512605.4	198.138449779243	0.089101132185811	0.321963184996201	0.0764423460048675	0.782177813965649	0.999812735800525	INTS3		Component of the Integrator complex. The Integrator complex is involved in the small nuclear RNAs (snRNA) U1 and U2 transcription and in their 3'-box-dependent processing. The Integrator complex is associated with the C-terminal domain (CTD) of RNA polymerase II largest subunit (POLR2A) and is recruited to the U1 and U2 snRNAs genes. (from UniProt Q68E01)
ENST00000368655.5	211.833000459659	-0.0189911946457891	0.427992944688455	0.00195799611230996	0.964705724768658	0.999812735800525	GATAD2B	NM_020699	Homo sapiens GATA zinc finger domain containing 2B (GATAD2B), mRNA. (from RefSeq NM_020699)
ENST00000634544.1	211.833000459659	-0.0189911946457891	0.427992944688455	0.00195799611230996	0.964705724768658	0.999812735800525	GATAD2B		Has transcriptional repressor activity. Targets MBD3 to discrete loci in the nucleus. (from UniProt Q8WXI9)
ENST00000634408.1	199.869536193292	-0.0264492639670922	0.406381420582157	0.00421489506823036	0.948235926345392	0.999812735800525	GATAD2B		GATA zinc finger domain containing 2B (from HGNC GATAD2B)
ENST00000634564.1	85.4741533464392	0.233529929077833	0.532026922167597	0.190057083303302	0.662869111832394	0.999812735800525	GATAD2B		GATA zinc finger domain containing 2B (from HGNC GATAD2B)
ENST00000634401.1	65.5064471906849	0.142892080133439	0.528346553594589	0.0727912086261284	0.787315308206312	0.999812735800525	GATAD2B		GATA zinc finger domain containing 2B (from HGNC GATAD2B)
ENST00000621013.4	427.512859224026	-0.00166920663709379	0.25567602405833	4.26406041782457e-05	0.994789868918069	0.999812735800525	SLC39A1	NM_001271959	Homo sapiens solute carrier family 39 member 1 (SLC39A1), transcript variant 4, mRNA. (from RefSeq NM_001271959)
ENST00000537590.5	100.657613860783	0.618024710029271	0.410580774046152	2.27402075265077	0.131558197034985	0.999812735800525	SLC39A1	NM_001271961	Homo sapiens solute carrier family 39 member 1 (SLC39A1), transcript variant 6, mRNA. (from RefSeq NM_001271961)
ENST00000617697.4	427.512859224026	-0.00166920663709379	0.25567602405833	4.26406041782457e-05	0.994789868918069	0.999812735800525	SLC39A1	NM_001271960	Homo sapiens solute carrier family 39 member 1 (SLC39A1), transcript variant 5, mRNA. (from RefSeq NM_001271960)
ENST00000368623.7	427.512859224026	-0.00166920663709379	0.25567602405833	4.26406041782457e-05	0.994789868918069	0.999812735800525	SLC39A1		Mediates zinc uptake. May function as a major endogenous zinc uptake transporter in many cells of the body. Responsible for the rapid uptake and accumulation of physiologically effective zinc in prostate cells. (from UniProt Q9NY26)
ENST00000356205.9	427.512859224026	-0.00166920663709379	0.25567602405833	4.26406041782457e-05	0.994789868918069	0.999812735800525	SLC39A1	NM_001271958	Homo sapiens solute carrier family 39 member 1 (SLC39A1), transcript variant 3, mRNA. (from RefSeq NM_001271958)
ENST00000368621.5	427.512859224026	-0.00166920663709379	0.25567602405833	4.26406041782457e-05	0.994789868918069	0.999812735800525	SLC39A1	NM_001271957	Homo sapiens solute carrier family 39 member 1 (SLC39A1), transcript variant 2, mRNA. (from RefSeq NM_001271957)
ENST00000310483.10	427.512859224026	-0.00166920663709379	0.25567602405833	4.26406041782457e-05	0.994789868918069	0.999812735800525	SLC39A1	NM_014437	Homo sapiens solute carrier family 39 member 1 (SLC39A1), transcript variant 1, mRNA. (from RefSeq NM_014437)
ENST00000429040.5	420.37903789706	-0.0142287640882987	0.255632019930849	0.0031009486973943	0.955591823098005	0.999812735800525	SLC39A1		solute carrier family 39 member 1 (from HGNC SLC39A1)
ENST00000413622.5	304.409576869432	0.119199071112257	0.28886367792558	0.170429134734007	0.679730703383646	0.999812735800525	SLC39A1		solute carrier family 39 member 1 (from HGNC SLC39A1)
ENST00000417348.2	269.721210614322	0.109644345956655	0.299317830906917	0.13445794564403	0.713853939242848	0.999812735800525	SLC39A1		solute carrier family 39 member 1 (from HGNC SLC39A1)
ENST00000271843.9	334.897141611606	0.243460541077333	0.335432213607292	0.52858664051837	0.467201671935859	0.999812735800525	JTB	NM_006694	Homo sapiens jumping translocation breakpoint (JTB), mRNA. (from RefSeq NM_006694)
ENST00000356648.5	247.477580733428	0.29026714137881	0.378349993237486	0.59051750369072	0.442219073001383	0.999812735800525	JTB		Required for normal cytokinesis during mitosis. Plays a role in the regulation of cell proliferation. May be a component of the chromosomal passenger complex (CPC), a complex that acts as a key regulator of mitosis. The CPC complex has essential functions at the centromere in ensuring correct chromosome alignment and segregation and is required for chromatin-induced microtubule stabilization and …
ENST00000368589.5	247.477580733428	0.29026714137881	0.378349993237486	0.59051750369072	0.442219073001383	0.999812735800525	JTB		Required for normal cytokinesis during mitosis. Plays a role in the regulation of cell proliferation. May be a component of the chromosomal passenger complex (CPC), a complex that acts as a key regulator of mitosis. The CPC complex has essential functions at the centromere in ensuring correct chromosome alignment and segregation and is required for chromatin-induced microtubule stabilization and …
ENST00000428469.1	241.734249264352	0.302539512139463	0.37994815642018	0.636122899522292	0.425118248438334	0.999812735800525	JTB		Required for normal cytokinesis during mitosis. Plays a role in the regulation of cell proliferation. May be a component of the chromosomal passenger complex (CPC), a complex that acts as a key regulator of mitosis. The CPC complex has essential functions at the centromere in ensuring correct chromosome alignment and segregation and is required for chromatin-induced microtubule stabilization and …
ENST00000648869.1	127.564241049401	0.11957972596286	0.376927859765984	0.0999948527595933	0.75183581102225	0.999812735800525	AL358472.6		Homo sapiens jumping translocation breakpoint, mRNA (cDNA clone MGC:8413 IMAGE:2820861), complete cds. (from mRNA BC000499)
ENST00000368575.4	132.828376645492	0.0670406891333501	0.368388196045006	0.0328864540759213	0.856095823534067	0.999812735800525	RAB13	NR_073553	Homo sapiens RAB13, member RAS oncogene family (RAB13), transcript variant 3, non-coding RNA. (from RefSeq NR_073553)
ENST00000614713.4	59.8997097763101	0.251010368293612	0.547262851636412	0.206544017360471	0.649489759167062	0.999812735800525	RAB13	NM_001272038	Homo sapiens RAB13, member RAS oncogene family (RAB13), transcript variant 2, mRNA. (from RefSeq NM_001272038)
ENST00000651669.1	2056.04776516146	0.0681107246753208	0.25249123668398	0.0730824949988573	0.786900431627995	0.999812735800525	RPS27	NM_001349947	Homo sapiens ribosomal protein S27 (RPS27), transcript variant 3, mRNA. (from RefSeq NM_001349947)
ENST00000643794.1	970.550781268773	0.111368739186064	0.276000885724115	0.164461937841509	0.685081305206733	0.999812735800525	RPS27		ribosomal protein S27 (from HGNC RPS27)
ENST00000611659.4	891.446899466603	-0.0377843185849459	0.21945563649659	0.0298027324949857	0.862938591007599	0.999812735800525	TPM3	NM_001278190	Homo sapiens tropomyosin 3 (TPM3), transcript variant 8, mRNA. (from RefSeq NM_001278190)
ENST00000368533.8	1059.96151416145	-0.0349357299480816	0.213183023801987	0.0269868778799633	0.869513218458472	0.999812735800525	TPM3	NR_103461	Homo sapiens tropomyosin 3 (TPM3), transcript variant 10, non-coding RNA. (from RefSeq NR_103461)
ENST00000330188.13	837.100611899345	-0.00510097009097479	0.215417118074934	0.000563229242914076	0.981066020926326	0.999812735800525	TPM3	NM_001043351	Homo sapiens tropomyosin 3 (TPM3), transcript variant Tpm3.2, mRNA. (from RefSeq NM_001043351)
ENST00000341485.10	633.898431721257	-0.0586603289455247	0.210237897512559	0.0780776648938968	0.779919601706855	0.999812735800525	TPM3		Belongs to the tropomyosin family. (from UniProt Q5HYB6)
ENST00000341372.8	133.538610536231	0.282006740392507	0.390677885440228	0.52376649362931	0.469239410390095	0.999812735800525	TPM3		Belongs to the tropomyosin family. (from UniProt Q5VU61)
ENST00000651731.1	86.5937881037402	-0.129078927497988	0.573109513287136	0.0510913243217104	0.82117505351494	0.999812735800525	TPM3		tropomyosin 3 (from HGNC TPM3)
ENST00000328159.9	852.957656681448	-0.0715748911100533	0.208847798048826	0.117935739600625	0.731284220520556	0.999812735800525	TPM3	NM_001364683	Homo sapiens tropomyosin 3 (TPM3), transcript variant 17, mRNA. (from RefSeq NM_001364683)
ENST00000509409.5	133.538610536231	0.282006740392507	0.390677885440228	0.52376649362931	0.469239410390095	0.999812735800525	TPM3		Belongs to the tropomyosin family. (from UniProt Q5VU61)
ENST00000651873.1	148.520388229236	-0.413614476476798	0.350020200662097	1.40583461411384	0.235749103599905	0.999812735800525	TPM3		tropomyosin 3 (from HGNC TPM3)
ENST00000271850.11	867.979082297718	-0.0905700562505351	0.23204290650816	0.153226864012339	0.695470529163713	0.999812735800525	TPM3	NM_001364680	Homo sapiens tropomyosin 3 (TPM3), transcript variant 14, mRNA. (from RefSeq NM_001364680)
ENST00000302206.9	468.75161459746	0.0534104012805833	0.2815433286143	0.0361357405878096	0.849235447444292	0.999812735800525	TPM3	NM_001278191	Homo sapiens tropomyosin 3 (TPM3), transcript variant 9, mRNA. (from RefSeq NM_001278191)
ENST00000368531.6	853.523721758958	-0.0777575483298062	0.207847779242976	0.14053022195948	0.707754467915356	0.999812735800525	TPM3	NM_001043352	Homo sapiens tropomyosin 3 (TPM3), transcript variant Tpm3.7, mRNA. (from RefSeq NM_001043352)
ENST00000323144.12	634.009408790928	-0.0570285674954745	0.210259210844048	0.0737791755193911	0.785911740858106	0.999812735800525	TPM3	NM_001043353	Homo sapiens tropomyosin 3 (TPM3), transcript variant Tpm3.4, mRNA. (from RefSeq NM_001043353)
ENST00000651641.1	440.740717339243	-0.127632715645133	0.240420890229899	0.282807419624689	0.594867010818404	0.999812735800525	TPM3	NM_152263	Homo sapiens tropomyosin 3 (TPM3), transcript variant Tpm3.12, mRNA. (from RefSeq NM_152263)
ENST00000368530.7	660.320885419102	-0.142225809677199	0.225597805313881	0.39939497459865	0.527401882653721	0.999812735800525	TPM3	NM_001364682	Homo sapiens tropomyosin 3 (TPM3), transcript variant 16, mRNA. (from RefSeq NM_001364682)
ENST00000509601.1	273.812135378986	-0.129772880721958	0.287937107725311	0.204044541361569	0.651475825922465	0.999812735800525	TPM3		The sequence shown here is derived from an Ensembl automatic analysis pipeline and should be considered as preliminary data. (from UniProt D6R904)
ENST00000651644.1	478.095236819044	-0.137403018130839	0.259023615968546	0.283472410901453	0.594434255409343	0.999812735800525	TPM3		tropomyosin 3 (from HGNC TPM3)
ENST00000368521.9	589.932302910517	0.523252718527581	0.260966136466559	4.02284466282406	0.0448879412653056	0.999812735800525	C1orf43	NM_001297718	Homo sapiens chromosome 1 open reading frame 43 (C1orf43), transcript variant 5, mRNA. (from RefSeq NM_001297718)
ENST00000362076.8	412.837753160418	0.504489150383091	0.286726397123758	3.0952038695762	0.0785233158260446	0.999812735800525	C1orf43	NM_138740	Homo sapiens chromosome 1 open reading frame 43 (C1orf43), transcript variant 2, mRNA. (from RefSeq NM_138740)
ENST00000350592.7	506.839333329623	0.481210369477463	0.269442145916956	3.18493247429741	0.0743200679083246	0.999812735800525	C1orf43	NM_015449	Homo sapiens chromosome 1 open reading frame 43 (C1orf43), transcript variant 1, mRNA. (from RefSeq NM_015449)
ENST00000640799.1	271.009474856244	0.642313718787908	0.345365542106347	3.47928520636087	0.0621415763938176	0.999812735800525	C1orf43	NM_001297717	Homo sapiens chromosome 1 open reading frame 43 (C1orf43), transcript variant 4, mRNA. (from RefSeq NM_001297717)
ENST00000368519.5	495.074392063409	0.544524215210809	0.274851145821577	3.93325633602997	0.0473401932910877	0.999812735800525	C1orf43	NM_001297720	Homo sapiens chromosome 1 open reading frame 43 (C1orf43), transcript variant 6, mRNA. (from RefSeq NM_001297720)
ENST00000368518.5	337.102723980481	0.650100254215533	0.312374822893433	4.33481413065549	0.0373404926776931	0.999812735800525	C1orf43	NM_001297723	Homo sapiens chromosome 1 open reading frame 43 (C1orf43), transcript variant 8, mRNA. (from RefSeq NM_001297723)
ENST00000368516.1	254.009754399587	0.616905924095789	0.328404281425083	3.52183337606195	0.0605654163575538	0.999812735800525	C1orf43	NM_001297721	Homo sapiens chromosome 1 open reading frame 43 (C1orf43), transcript variant 7, mRNA. (from RefSeq NM_001297721)
ENST00000343815.10	817.743160898007	-0.200979536216971	0.243558133306847	0.681820608196915	0.408960508396422	0.999812735800525	UBAP2L	NM_001127320	Homo sapiens ubiquitin associated protein 2 like (UBAP2L), transcript variant 2, mRNA. (from RefSeq NM_001127320)
ENST00000613315.4	794.624340774702	-0.177323543054491	0.238080492213301	0.555603439075924	0.456037127794553	0.999812735800525	UBAP2L	NM_001287815	Homo sapiens ubiquitin associated protein 2 like (UBAP2L), transcript variant 3, mRNA. (from RefSeq NM_001287815)
ENST00000271877.11	814.74940220675	-0.199377801378626	0.243349193939367	0.672157608578317	0.412300376419471	0.999812735800525	UBAP2L	NM_001330730	Homo sapiens ubiquitin associated protein 2 like (UBAP2L), transcript variant 5, mRNA. (from RefSeq NM_001330730)
ENST00000441890.5	134.440461075946	-0.398384325474592	0.439408190446554	0.83350074554005	0.361262201354913	0.999812735800525	UBAP2L		ubiquitin associated protein 2 like (from HGNC UBAP2L)
ENST00000412596.5	224.976635544191	-0.537386997026897	0.376932776642276	2.05662166656464	0.15154583128313	0.999812735800525	UBAP2L		ubiquitin associated protein 2 like (from HGNC UBAP2L)
ENST00000368504.5	256.27827833841	-0.371056356434258	0.335292013605465	1.23921771875095	0.265621871768799	0.999812735800525	UBAP2L		ubiquitin associated protein 2 like (from HGNC UBAP2L)
ENST00000428931.6	836.501572089505	-0.228405849443685	0.24810189456292	0.848476773724329	0.356983608499735	0.999812735800525	UBAP2L	NM_014847	Homo sapiens ubiquitin associated protein 2 like (UBAP2L), transcript variant 1, mRNA. (from RefSeq NM_014847)
ENST00000437652.5	192.997928085417	-0.485004654582219	0.401269919189272	1.48387887106922	0.223168621711913	0.999812735800525	UBAP2L		ubiquitin associated protein 2 like (from HGNC UBAP2L)
ENST00000456325.5	171.064117482502	-0.454657831425345	0.428208345708119	1.14406680122427	0.28479462914826	0.999812735800525	UBAP2L		ubiquitin associated protein 2 like (from HGNC UBAP2L)
ENST00000361546.6	836.501572089505	-0.228405849443685	0.24810189456292	0.848476773724329	0.356983608499735	0.999812735800525	UBAP2L		Event=Alternative splicing; Named isoforms=5; Name=1; IsoId=Q14157-2; Sequence=Displayed; Name=2; IsoId=Q14157-1; Sequence=VSP_019417; Note=Acetylated on Lys-976; Name=3; IsoId=Q14157-3; Sequence=VSP_021728; Name=4; IsoId=Q14157-4; Sequence=VSP_038235, VSP_019417; Note=Acetylated on Lys-969. No experimental confirmation available; Name=5; IsoId=Q14157-5; Sequence=VSP_042167; (from UniProt Q14157)
ENST00000433615.5	256.11001510678	-0.0062390123327582	0.361781774520153	0.00029525501402361	0.986290635249149	0.999812735800525	UBAP2L		The sequence shown here is derived from an Ensembl automatic analysis pipeline and should be considered as preliminary data. (from UniProt H7C2T8)
ENST00000428595.1	213.637521949217	-0.0784677198746594	0.38825352471258	0.0405120568892414	0.840482711993635	0.999812735800525	UBAP2L		The sequence shown here is derived from an Ensembl automatic analysis pipeline and should be considered as preliminary data. (from UniProt H0Y5H6)
ENST00000328703.11	606.584051442339	0.1417706897976	0.245760196829254	0.333413569632881	0.563655934484811	0.999812735800525	HAX1	NM_006118	Homo sapiens HCLS1 associated protein X-1 (HAX1), transcript variant 1, mRNA. (from RefSeq NM_006118)
ENST00000457918.6	501.152856808626	0.129918940680348	0.261905817427666	0.245237489151478	0.6204486535411	0.999812735800525	HAX1	NM_001018837	Homo sapiens HCLS1 associated protein X-1 (HAX1), transcript variant 2, mRNA. (from RefSeq NM_001018837)
ENST00000483970.6	551.461423158309	0.270910830090287	0.249608381868817	1.17925268902013	0.277508185725725	0.999812735800525	HAX1		Promotes cell survival. Potentiates GNA13-mediated cell migration. Involved in the clathrin-mediated endocytosis pathway. May be involved in internalization of ABC transporters such as ABCB11. May inhibit CASP9 and CASP3. May regulate intracellular calcium pools. (from UniProt O00165)
ENST00000447768.6	284.755029158013	0.118281984682412	0.32471886850655	0.133972162642763	0.714348600082269	0.999812735800525	HAX1		Promotes cell survival. Potentiates GNA13-mediated cell migration. Involved in the clathrin-mediated endocytosis pathway. May be involved in internalization of ABC transporters such as ABCB11. May inhibit CASP9 and CASP3. May regulate intracellular calcium pools. (from UniProt O00165)
ENST00000435087.1	260.991216750233	0.162932767622493	0.304797043638177	0.287435922900983	0.591868355859922	0.999812735800525	HAX1		HCLS1 associated protein X-1 (from HGNC HAX1)
ENST00000532105.1	372.910787085109	0.146365345512149	0.318913228352683	0.208638955747347	0.6478362742951	0.999812735800525	HAX1		The sequence shown here is derived from an Ensembl automatic analysis pipeline and should be considered as preliminary data. (from UniProt E9PIQ7)
ENST00000292211.5	267.088610200933	0.244245561951423	0.344919432823828	0.505711540407162	0.477001213753125	0.999812735800525	UBE2Q1	NM_017582	Homo sapiens ubiquitin conjugating enzyme E2 Q1 (UBE2Q1), mRNA. (from RefSeq NM_017582)
ENST00000368474.9	868.121753748063	0.163851891425947	0.208223776237816	0.619565655865642	0.431208736736443	0.999812735800525	ADAR	NM_001111	Homo sapiens adenosine deaminase RNA specific (ADAR), transcript variant 1, mRNA. (from RefSeq NM_001111)
ENST00000648231.1	708.428386590349	0.13856297045421	0.217170706366115	0.407296436295738	0.523344926904395	0.999812735800525	ADAR	NM_001193495	Homo sapiens adenosine deaminase RNA specific (ADAR), transcript variant 5, mRNA. (from RefSeq NM_001193495)
ENST00000368471.8	708.428386590349	0.13856297045421	0.217170706366115	0.407296436295738	0.523344926904395	0.999812735800525	ADAR	NM_001025107	Homo sapiens adenosine deaminase RNA specific (ADAR), transcript variant 4, mRNA. (from RefSeq NM_001025107)
ENST00000648714.1	490.60195728331	-0.0298277172877691	0.253831307537899	0.0138118241627154	0.906445050468576	0.999812735800525	ADAR		adenosine deaminase, RNA specific (from HGNC ADAR)
ENST00000649042.1	708.428386590349	0.13856297045421	0.217170706366115	0.407296436295738	0.523344926904395	0.999812735800525	ADAR	NM_001365049	Homo sapiens adenosine deaminase RNA specific (ADAR), transcript variant 10, mRNA. (from RefSeq NM_001365049)
ENST00000649749.1	708.428386590349	0.13856297045421	0.217170706366115	0.407296436295738	0.523344926904395	0.999812735800525	ADAR	NM_001365048	Homo sapiens adenosine deaminase RNA specific (ADAR), transcript variant 9, mRNA. (from RefSeq NM_001365048)
ENST00000648311.1	708.428386590349	0.13856297045421	0.217170706366115	0.407296436295738	0.523344926904395	0.999812735800525	ADAR		Converts multiple adenosines to inosines and creates I/U mismatched base pairs in double-helical RNA substrates without apparent sequence specificity. Has been found to modify more frequently adenosines in AU-rich regions, probably due to the relative ease of melting A/U base pairs as compared to G/C pairs. Functions to modify viral RNA genomes and may be responsible for hypermutation of certain …
ENST00000649724.1	708.428386590349	0.13856297045421	0.217170706366115	0.407296436295738	0.523344926904395	0.999812735800525	ADAR	NM_001365046	Homo sapiens adenosine deaminase RNA specific (ADAR), transcript variant 7, mRNA. (from RefSeq NM_001365046)
ENST00000529168.2	833.186471784255	0.185465382054009	0.209056431837776	0.78714642129431	0.374964382134321	0.999812735800525	ADAR	NM_015841	Homo sapiens adenosine deaminase RNA specific (ADAR), transcript variant 3, mRNA. (from RefSeq NM_015841)
ENST00000649022.1	781.332562733603	0.164831282416862	0.212968778476355	0.599575437868637	0.438740061627479	0.999812735800525	ADAR		adenosine deaminase, RNA specific (from HGNC ADAR)
ENST00000648871.1	283.899998809087	-0.184760073060112	0.30204543634691	0.37697485616745	0.539226705315672	0.999812735800525	ADAR		adenosine deaminase, RNA specific (from HGNC ADAR)
ENST00000368465.5	70.1824159914565	0.0130589373932422	0.491740157180957	0.000701917389712037	0.97886353969239	0.999812735800525	PBXIP1	NM_001317735	Homo sapiens PBX homeobox interacting protein 1 (PBXIP1), transcript variant 3, mRNA. (from RefSeq NM_001317735)
ENST00000368463.8	73.0105194445843	0.0649106038235628	0.487961809792955	0.0175651740056395	0.894562192140732	0.999812735800525	PBXIP1	NM_020524	Homo sapiens PBX homeobox interacting protein 1 (PBXIP1), transcript variant 1, mRNA. (from RefSeq NM_020524)
ENST00000368439.5	250.962142616091	0.41885056742348	0.316027581495318	1.76382920933239	0.184147610423997	0.999812735800525	CKS1B	NR_024163	Homo sapiens CDC28 protein kinase regulatory subunit 1B (CKS1B), transcript variant 2, non-coding RNA. (from RefSeq NR_024163)
ENST00000308987.6	317.898821740112	0.617044798436268	0.297734727277296	4.30444796626618	0.0380128304131657	0.999812735800525	CKS1B	NM_001826	Homo sapiens CDC28 protein kinase regulatory subunit 1B (CKS1B), transcript variant 1, mRNA. (from RefSeq NM_001826)
ENST00000368436.1	169.801858460449	0.83749269659312	0.413948936919063	4.13611949187171	0.0419772934667326	0.999812735800525	CKS1B		CDC28 protein kinase regulatory subunit 1B (from HGNC CKS1B)
ENST00000292180.8	408.475835649962	0.299515197039008	0.306217523527177	0.963468119215079	0.326314631699617	0.999812735800525	FLAD1	NM_025207	Homo sapiens flavin adenine dinucleotide synthetase 1 (FLAD1), transcript variant 1, mRNA. (from RefSeq NM_025207)
ENST00000368433.5	291.287444893867	0.478562967794723	0.346084784373267	1.93133217232621	0.164612772218024	0.999812735800525	FLAD1		flavin adenine dinucleotide synthetase 1 (from HGNC FLAD1)
ENST00000315144.14	367.389350045311	0.109845343139671	0.316921362499055	0.120720838146028	0.728253993727798	0.999812735800525	FLAD1	NM_201398	Homo sapiens flavin adenine dinucleotide synthetase 1 (FLAD1), transcript variant 2, mRNA. (from RefSeq NM_201398)
ENST00000368432.5	298.756360870157	0.0875355436067495	0.340499951680593	0.0666028872123974	0.796348753793235	0.999812735800525	FLAD1	NM_001184891	Homo sapiens flavin adenine dinucleotide synthetase 1 (FLAD1), transcript variant 3, mRNA. (from RefSeq NM_001184891)
ENST00000355956.6	362.713842560791	0.261902431301356	0.324053470039805	0.648685882875441	0.420582902842882	0.999812735800525	ADAM15	NM_207194	Homo sapiens ADAM metallopeptidase domain 15 (ADAM15), transcript variant 3, mRNA. (from RefSeq NM_207194)
ENST00000356955.6	364.620101403362	0.268269353230401	0.323104927970582	0.684852764545752	0.407920683903619	0.999812735800525	ADAM15	NM_207197	Homo sapiens ADAM metallopeptidase domain 15 (ADAM15), transcript variant 6, mRNA. (from RefSeq NM_207197)
ENST00000359280.8	364.703126231339	0.247841194365142	0.326843987609446	0.570824317080607	0.449931540566331	0.999812735800525	ADAM15	NM_207195	Homo sapiens ADAM metallopeptidase domain 15 (ADAM15), transcript variant 4, mRNA. (from RefSeq NM_207195)
ENST00000360674.8	347.81314657829	0.230399306058681	0.327988248149095	0.489369928368376	0.484208499644383	0.999812735800525	ADAM15	NM_207191	Homo sapiens ADAM metallopeptidase domain 15 (ADAM15), transcript variant 1, mRNA. (from RefSeq NM_207191)
ENST00000368412.7	347.593020263882	0.227754115195916	0.327936107293471	0.47835290958318	0.489169329605686	0.999812735800525	ADAM15	NM_001261465	Homo sapiens ADAM metallopeptidase domain 15 (ADAM15), transcript variant 8, mRNA. (from RefSeq NM_001261465)
ENST00000449910.6	363.767829202382	0.261410091530003	0.324145430330574	0.645884004347607	0.421588110703897	0.999812735800525	ADAM15	NM_207196	Homo sapiens ADAM metallopeptidase domain 15 (ADAM15), transcript variant 5, mRNA. (from RefSeq NM_207196)
ENST00000526491.5	340.559778362513	0.299410535668147	0.323300900010453	0.85221906583125	0.3559253319001	0.999812735800525	ADAM15	NR_048578	Homo sapiens ADAM metallopeptidase domain 15 (ADAM15), transcript variant 11, non-coding RNA. (from RefSeq NR_048578)
ENST00000529473.5	340.454775980949	0.27854556669126	0.327080772696004	0.720103462090236	0.396109973811015	0.999812735800525	ADAM15	NR_048579	Homo sapiens ADAM metallopeptidase domain 15 (ADAM15), transcript variant 12, non-coding RNA. (from RefSeq NR_048579)
ENST00000271836.10	377.682457706986	0.240194796518569	0.332250264520864	0.518430696571215	0.471511870883873	0.999812735800525	ADAM15	NM_003815	Homo sapiens ADAM metallopeptidase domain 15 (ADAM15), transcript variant 2, mRNA. (from RefSeq NM_003815)
ENST00000368413.5	221.955393698045	0.378738067915023	0.381958230587771	0.976771790270476	0.322997100796419	0.999812735800525	ADAM15		Active metalloproteinase with gelatinolytic and collagenolytic activity. Plays a role in the wound healing process. Mediates both heterotypic intraepithelial cell/T-cell interactions and homotypic T-cell aggregation. Inhibits beta-1 integrin-mediated cell adhesion and migration of airway smooth muscle cells. Suppresses cell motility on or towards fibronectin possibly by driving alpha-v/beta-1 int…
ENST00000531455.5	372.224528281008	0.202078627756652	0.33773648296348	0.354285147151813	0.551697378249632	0.999812735800525	ADAM15	NM_001261464	Homo sapiens ADAM metallopeptidase domain 15 (ADAM15), transcript variant 7, mRNA. (from RefSeq NM_001261464)
ENST00000447332.3	250.085805890602	0.0312769233348517	0.369420503521463	0.00709008940830813	0.9328952964475	0.999812735800525	ADAM15	NM_001261466	Homo sapiens ADAM metallopeptidase domain 15 (ADAM15), transcript variant 9, mRNA. (from RefSeq NM_001261466)
ENST00000368404.9	96.119899889742	0.0196909681140244	0.429781640204267	0.00210595020283932	0.963397420046746	0.999812735800525	SLC50A1	NM_018845	Homo sapiens solute carrier family 50 member 1 (SLC50A1), transcript variant 1, mRNA. (from RefSeq NM_018845)
ENST00000368399.1	121.010120704292	-0.748265718374069	0.383379959760696	3.80857475040909	0.0509908218432546	0.999812735800525	DPM3	NM_018973	Homo sapiens dolichyl-phosphate mannosyltransferase subunit 3, regulatory (DPM3), transcript variant 1, mRNA. (from RefSeq NM_018973)
ENST00000368400.4	113.142767991813	-0.832309857016108	0.394848837492043	4.45166937495993	0.034867146564331	0.999812735800525	DPM3	NM_153741	Homo sapiens dolichyl-phosphate mannosyltransferase subunit 3, regulatory (DPM3), transcript variant 2, mRNA. (from RefSeq NM_153741)
ENST00000341298.3	113.142767991813	-0.832309857016108	0.394848837492043	4.45166937495993	0.034867146564331	0.999812735800525	DPM3		Stabilizer subunit of the dolichol-phosphate-mannose synthase complex. (from UniProt Q9P2X0)
ENST00000295682.4	608.904187816121	0.113563437013526	0.23966098309053	0.224064979810549	0.63595991105003	0.999812735800525	KRTCAP2	NM_173852	Homo sapiens keratinocyte associated protein 2 (KRTCAP2), mRNA. (from RefSeq NM_173852)
ENST00000473363.3	533.463989624473	0.0528297886355826	0.233109637586667	0.0512577952764843	0.820888893326853	0.999812735800525	AL713999.1		Homo sapiens cDNA FLJ14105 fis, clone MAMMA1001202, moderately similar to Keratinocytes-associated protein 2. (from mRNA AK024167)
ENST00000368376.7	302.417105012617	-0.0397659555678345	0.263948733805786	0.0227067537366565	0.88022215283342	0.999812735800525	MTX1	NM_002455	Homo sapiens metaxin 1 (MTX1), transcript variant 1, mRNA. (from RefSeq NM_002455)
ENST00000316721.8	256.067825587999	0.069486432913599	0.277410346299919	0.06272251592533	0.802243514280349	0.999812735800525	MTX1	NM_198883	Homo sapiens metaxin 1 (MTX1), transcript variant 2, mRNA. (from RefSeq NM_198883)
ENST00000424959.5	96.3543703376502	-0.00650450456408974	0.408892763972258	0.000252282017299876	0.987327422713815	0.999812735800525	MTX1		The sequence shown here is derived from an Ensembl automatic analysis pipeline and should be considered as preliminary data. (from UniProt H0Y6Y5)
ENST00000609421.1	293.281133707671	-0.0629917831048415	0.267641577085039	0.0553750968505256	0.813961041927651	0.999812735800525	MTX1		Involved in transport of proteins into the mitochondrion. Essential for embryonic development (By similarity). (from UniProt Q13505)
ENST00000368373.8	221.862307083109	-0.209699969194831	0.379502414129104	0.309877075533564	0.577755626492973	0.999812735800525	GBA	NM_000157	Homo sapiens glucosylceramidase beta (GBA), transcript variant 1, mRNA. (from RefSeq NM_000157)
ENST00000327247.9	221.862307083109	-0.209699969194831	0.379502414129104	0.309877075533564	0.577755626492973	0.999812735800525	GBA	NM_001005742	Homo sapiens glucosylceramidase beta (GBA), transcript variant 3, mRNA. (from RefSeq NM_001005742)
ENST00000427500.7	199.711949633947	-0.299454540104988	0.389984385148026	0.59828570087052	0.439232857383688	0.999812735800525	GBA	NM_001171812	Homo sapiens glucosylceramidase beta (GBA), transcript variant 5, mRNA. (from RefSeq NM_001171812)
ENST00000302631.8	335.582413666692	0.122895258303735	0.291615432849353	0.177413052404688	0.673605913305285	0.999812735800525	SCAMP3	NM_005698	Homo sapiens secretory carrier membrane protein 3 (SCAMP3), transcript variant 1, mRNA. (from RefSeq NM_005698)
ENST00000355379.3	309.811196250526	0.179114502949228	0.294141842437244	0.370482607159488	0.542741323363537	0.999812735800525	SCAMP3	NM_052837	Homo sapiens secretory carrier membrane protein 3 (SCAMP3), transcript variant 2, mRNA. (from RefSeq NM_052837)
ENST00000611010.4	495.306291010459	-0.128261796250073	0.250468230518544	0.261232823722466	0.609274450774684	0.999812735800525	FDPS	NM_001242825	Homo sapiens farnesyl diphosphate synthase (FDPS), transcript variant 5, mRNA. (from RefSeq NM_001242825)
ENST00000447866.5	717.646324543746	-0.00520535553101696	0.21931314382788	0.00056275745282619	0.981073951142087	0.999812735800525	FDPS		Key enzyme in isoprenoid biosynthesis which catalyzes the formation of farnesyl diphosphate (FPP), a precursor for several classes of essential metabolites including sterols, dolichols, carotenoids, and ubiquinones. FPP also serves as substrate for protein farnesylation and geranylgeranylation. Catalyzes the sequential condensation of isopentenyl pyrophosphate with the allylic pyrophosphates, dim…
ENST00000368356.8	746.417992563612	0.0186442993674057	0.215239972096342	0.00749941016110256	0.930990153588154	0.999812735800525	FDPS	NM_002004	Homo sapiens farnesyl diphosphate synthase (FDPS), transcript variant 1, mRNA. (from RefSeq NM_002004)
ENST00000474345.5	71.7046142523398	0.29554964331642	0.608136748752542	0.23759306408877	0.625949961054219	0.999812735800525	FDPS		farnesyl diphosphate synthase (from HGNC FDPS)
ENST00000467076.5	717.812185730481	-0.00667111961296598	0.218947784425623	0.000927380009670742	0.97570584462624	0.999812735800525	FDPS	NM_001242824	Homo sapiens farnesyl diphosphate synthase (FDPS), transcript variant 4, mRNA. (from RefSeq NM_001242824)
ENST00000491013.5	409.381824209941	0.213200482520221	0.261889294022146	0.663717344407871	0.415250640379797	0.999812735800525	FDPS		farnesyl diphosphate synthase (from HGNC FDPS)
ENST00000356657.10	746.417992563612	0.0186442993674057	0.215239972096342	0.00749941016110256	0.930990153588154	0.999812735800525	FDPS	NM_001135821	Homo sapiens farnesyl diphosphate synthase (FDPS), transcript variant 2, mRNA. (from RefSeq NM_001135821)
ENST00000465559.5	219.005540479978	0.276572447457563	0.304922613215265	0.825158693299088	0.363676189558219	0.999812735800525	FDPS		farnesyl diphosphate synthase (from HGNC FDPS)
ENST00000612683.1	717.812185730481	-0.00667111961296598	0.218947784425623	0.000927380009670742	0.97570584462624	0.999812735800525	FDPS		Key enzyme in isoprenoid biosynthesis which catalyzes the formation of farnesyl diphosphate (FPP), a precursor for several classes of essential metabolites including sterols, dolichols, carotenoids, and ubiquinones. FPP also serves as substrate for protein farnesylation and geranylgeranylation. Catalyzes the sequential condensation of isopentenyl pyrophosphate with the allylic pyrophosphates, dim…
ENST00000368352.10	184.342881493234	0.158986613131252	0.381514218902038	0.173800913516345	0.676755673699219	0.999812735800525	RUSC1	NM_001105203	Homo sapiens RUN and SH3 domain containing 1 (RUSC1), transcript variant 1, mRNA. (from RefSeq NM_001105203)
ENST00000368354.7	125.199684171435	0.104994214588738	0.430605993589256	0.0593398506320852	0.80754239199575	0.999812735800525	RUSC1	NM_001105204	Homo sapiens RUN and SH3 domain containing 1 (RUSC1), transcript variant 2, mRNA. (from RefSeq NM_001105204)
ENST00000497930.5	127.081815783527	0.195098179439492	0.439878317387319	0.195380190420764	0.658475952981231	0.999812735800525	RUSC1		RUN and SH3 domain containing 1 (from HGNC RUSC1)
ENST00000368347.8	183.01734761983	0.204176547348618	0.384239307276104	0.28273156114146	0.594916418597505	0.999812735800525	RUSC1	NM_001105205	Homo sapiens RUN and SH3 domain containing 1 (RUSC1), transcript variant 3, mRNA. (from RefSeq NM_001105205)
ENST00000489860.5	107.024993714958	0.195471077524718	0.465050090153267	0.175105483703675	0.675613697976746	0.999812735800525	RUSC1		RUN and SH3 domain containing 1 (from HGNC RUSC1)
ENST00000368349.8	176.691110489879	0.172754475152441	0.391183527978122	0.194731114029068	0.65900778071873	0.999812735800525	RUSC1	NM_014328	Homo sapiens RUN and SH3 domain containing 1 (RUSC1), transcript variant 4, mRNA. (from RefSeq NM_014328)
ENST00000479924.5	88.0176804469909	0.0445227574014471	0.491595445944743	0.00813631593531738	0.928127068869256	0.999812735800525	RUSC1		RUN and SH3 domain containing 1 (from HGNC RUSC1)
ENST00000292254.8	176.691110489879	0.172754475152441	0.391183527978122	0.194731114029068	0.65900778071873	0.999812735800525	RUSC1	NM_001278230	Homo sapiens RUN and SH3 domain containing 1 (RUSC1), transcript variant 8, mRNA. (from RefSeq NM_001278230)
ENST00000368346.7	498.038967305926	-0.0212525686231241	0.323649518017928	0.00433091021987764	0.94752937217482	0.999812735800525	ASH1L	NM_001366177	Homo sapiens ASH1 like histone lysine methyltransferase (ASH1L), transcript variant 1, mRNA. (from RefSeq NM_001366177)
ENST00000392403.8	502.827322768741	-0.0271391080978264	0.324524444863076	0.00702467334940593	0.933204853946112	0.999812735800525	ASH1L	NM_018489	Homo sapiens ASH1 like histone lysine methyltransferase (ASH1L), transcript variant 2, mRNA. (from RefSeq NM_018489)
ENST00000245564.6	175.098224348411	0.21315820186478	0.393382516875158	0.295490975475374	0.586723080929116	0.999812735800525	MSTO1	NR_146908	Homo sapiens misato mitochondrial distribution and morphology regulator 1 (MSTO1), transcript variant 27, non-coding RNA. (from RefSeq NR_146908)
ENST00000368341.8	151.692849353869	0.245342453864977	0.420363035179969	0.34282403756049	0.558203652089075	0.999812735800525	MSTO1	NM_001350789	Homo sapiens misato mitochondrial distribution and morphology regulator 1 (MSTO1), transcript variant 25, mRNA. (from RefSeq NM_001350789)
ENST00000368339.9	451.687033192197	0.130399471833194	0.343048322043293	0.143730505152178	0.704600193987896	0.999812735800525	YY1AP1	NM_001198903	Homo sapiens YY1 associated protein 1 (YY1AP1), transcript variant 10, mRNA. (from RefSeq NM_001198903)
ENST00000311573.9	406.144148826326	0.224163119798789	0.36091114924857	0.382698839971425	0.536162390347711	0.999812735800525	YY1AP1		Enhances transcription activation by YY1. May play a role in cell cycle regulation. (from UniProt Q9H869)
ENST00000368340.9	437.297462197511	0.189111273735497	0.343970100776675	0.300720703881836	0.583430956589395	0.999812735800525	YY1AP1	NM_001198904	Homo sapiens YY1 associated protein 1 (YY1AP1), transcript variant 11, mRNA. (from RefSeq NM_001198904)
ENST00000347088.9	429.85097754117	0.136352112556342	0.357110463132766	0.144490384490808	0.703857150549762	0.999812735800525	YY1AP1	NM_001198902	Homo sapiens YY1 associated protein 1 (YY1AP1), transcript variant 9, mRNA. (from RefSeq NM_001198902)
ENST00000361831.9	420.533719821011	0.157447906571403	0.360378865070015	0.189313563201694	0.663488547927654	0.999812735800525	YY1AP1	NM_139121	Homo sapiens YY1 associated protein 1 (YY1AP1), transcript variant 5, mRNA. (from RefSeq NM_139121)
[truncated: 20,769 more rows]
