# Supplementary material for: dCas13-mediated translational repression for accurate gene silencing in mammalian cells
Source: Nat Commun. 2024 Mar 11;15:2205. doi: 10.1038/s41467-024-46412-7 (PMC10928199; doi:10.1038/s41467-024-46412-7)
Supplement: Supplementary file 6 — Source Data [file 41467_2024_46412_MOESM6_ESM.zip › Source Data/Figure1c_WTCas13_gRNA_Start_codon.csv]

Sample	Rep1	Rep2	Rep3	Average	Stdev
Lwa_NLS	0.535508	0.515486	0.554376	0.535123	0.0194481
Lwa_NES	0.455532	0.464215	0.397204	0.438984	0.0364419
Pgu_NLS	0.00286031	0.00383408	0.00281074	0.00316838	0.00057705
Pgu_NES	0.0337059	0.030468	0.0351101	0.0330946	0.00238064
Rfx_NLS	0.0585638	0.0625428	0.0693779	0.0634948	0.00546958
Rfx_NES	0.64796	0.737284	0.700848	0.695364	0.0449137
Psp_NLS	0.0137448	0.0143086	0.0158923	0.0146486	0.0011134
Psp_NES	0.0313032	0.0316428	0.0318775	0.0316079	0.000288738
