# Supplementary material for: dCas13-mediated translational repression for accurate gene silencing in mammalian cells
Source: Nat Commun. 2024 Mar 11;15:2205. doi: 10.1038/s41467-024-46412-7 (PMC10928199; doi:10.1038/s41467-024-46412-7)
Supplement: Supplementary file 6 — Source Data [file 41467_2024_46412_MOESM6_ESM.zip › Source Data/SupplementaryFigure5a.csv]

Sample	Rep1	Rep2	Rep3	Average	Stdev
Empty vector	0.999787	1.07028	0.929929	1	0.0701783
Poly(GR) frame	1.07041	0.519991	0.955901	0.848769	0.290429
Poly(GR) frame, dPspCas13-NES, gRNA 5�� UTR #1	1.009	1.45975	1.0795	1.18275	0.242466
