# Supplementary material for: dCas13-mediated translational repression for accurate gene silencing in mammalian cells
Source: Nat Commun. 2024 Mar 11;15:2205. doi: 10.1038/s41467-024-46412-7 (PMC10928199; doi:10.1038/s41467-024-46412-7)
Supplement: Supplementary file 6 — Source Data [file 41467_2024_46412_MOESM6_ESM.zip › Source Data/SupplementaryFigure2h_dCas13.csv]

Sample	Rep1	Rep2	Rep3	Average	Stdev
Control	1.02145	0.979809	0.998738	1	0.0208505
Fluc AUG4	0.87192	0.822155	0.831608	0.841894	0.0264292
Fluc AUG16	0.210354	0.192742	0.16865	0.190582	0.0209357
Fluc AUG25	1.60502	1.37228	1.48399	1.48709	0.116402
