# Supplementary material for: dCas13-mediated translational repression for accurate gene silencing in mammalian cells
Source: Nat Commun. 2024 Mar 11;15:2205. doi: 10.1038/s41467-024-46412-7 (PMC10928199; doi:10.1038/s41467-024-46412-7)
Supplement: Supplementary file 6 — Source Data [file 41467_2024_46412_MOESM6_ESM.zip › Source Data/SupplementaryFigure3e_dCas13_gRNA_Control_Rep1.txt]

pos	ttl	15	16	17	18	19	20	21	22	23	24	25	26	27	28	29	30	31	32	33	34	35
-300	43	0	0	1	1	2	2	4	2	2	2	1	2	3	5	5	8	2	0	0	0	1
-299	50	0	0	1	3	1	0	10	4	0	1	2	0	3	11	7	5	2	0	0	0	0
-298	52	0	0	0	3	2	2	5	4	2	1	1	2	4	6	11	7	2	0	0	0	0
-297	58	0	0	1	0	0	2	5	3	3	2	3	1	3	7	14	10	4	0	0	0	0
-296	39	0	0	0	1	2	2	2	2	2	0	0	1	4	7	9	4	3	0	0	0	0
-295	57	0	1	0	2	1	10	1	5	1	2	1	3	4	5	5	9	7	0	0	0	0
-294	48	0	0	0	1	2	1	4	1	2	2	3	1	2	10	12	4	2	1	0	0	0
-293	50	0	0	0	1	2	4	5	3	5	1	1	3	2	7	6	8	1	1	0	0	0
-292	39	1	1	0	0	0	2	3	3	6	0	0	2	3	2	9	7	0	0	0	0	0
-291	66	0	1	0	0	0	3	8	7	3	4	0	2	0	7	15	10	5	1	0	0	0
-290	53	0	0	1	3	0	0	3	2	4	1	3	3	1	8	11	10	1	2	0	0	0
-289	51	0	0	0	1	0	1	6	2	4	2	2	2	2	11	8	8	1	1	0	0	0
-288	39	0	0	1	2	3	3	2	1	1	2	1	1	2	3	5	11	1	0	0	0	0
-287	49	0	0	1	1	0	7	3	0	4	0	0	2	0	11	12	7	0	1	0	0	0
-286	52	0	0	1	1	0	2	4	2	1	1	2	4	1	9	15	6	2	1	0	0	0
-285	55	0	0	4	0	1	1	6	4	3	1	0	3	2	7	13	5	4	1	0	0	0
-284	70	0	0	2	2	2	3	4	5	3	2	4	2	2	9	11	13	6	0	0	0	0
-283	54	0	0	0	6	2	2	7	3	2	2	0	1	6	4	9	7	3	0	0	0	0
-282	54	0	0	0	1	2	6	4	6	3	4	2	4	3	6	8	3	2	0	0	0	0
-281	52	0	0	0	0	0	4	4	2	4	3	4	4	1	4	14	6	2	0	0	0	0
-280	45	0	0	0	1	1	2	9	2	1	1	2	3	0	8	11	3	1	0	0	0	0
-279	47	1	0	0	1	2	3	3	4	2	1	0	1	1	6	12	9	1	0	0	0	0
-278	61	0	0	1	0	0	5	7	9	4	3	2	4	0	8	8	7	2	0	0	1	0
-277	53	0	0	0	0	0	3	3	6	2	2	0	2	3	8	15	7	2	0	0	0	0
-276	68	0	0	0	2	1	4	5	5	2	3	3	4	3	3	16	11	5	1	0	0	0
-275	67	0	0	3	1	1	2	2	4	0	3	3	3	5	8	16	12	2	2	0	0	0
-274	48	1	0	0	1	2	5	3	3	1	1	2	2	1	3	14	6	2	1	0	0	0
-273	54	0	1	1	2	1	1	5	1	2	2	3	3	3	6	12	11	0	0	0	0	0
-272	75	0	1	2	0	1	5	7	5	3	2	1	3	3	6	16	13	6	1	0	0	0
-271	53	0	1	0	3	1	1	7	2	1	2	2	3	3	5	15	5	1	1	0	0	0
-270	66	1	0	0	2	0	2	2	3	2	3	3	2	4	6	18	9	6	2	1	0	0
-269	67	0	0	2	2	0	1	5	3	5	7	3	5	5	8	6	7	6	2	0	0	0
-268	61	0	1	1	0	1	4	3	3	3	0	2	7	6	9	10	10	1	0	0	0	0
-267	49	0	0	0	2	1	1	7	3	5	0	1	1	5	4	11	4	3	1	0	0	0
-266	66	0	0	0	4	2	4	5	4	5	5	1	2	7	8	10	8	1	0	0	0	0
-265	56	2	0	1	1	2	3	5	2	2	3	4	5	4	6	8	4	3	1	0	0	0
-264	113	0	0	2	4	12	17	13	21	4	6	3	1	3	5	14	4	3	1	0	0	0
-263	72	0	0	3	3	5	4	6	3	3	0	3	1	4	11	15	10	1	0	0	0	0
-262	62	0	0	1	3	6	3	8	4	3	5	1	4	2	8	9	2	3	0	0	0	0
-261	71	0	0	0	1	7	1	5	4	3	5	1	1	2	11	18	4	5	2	1	0	0
-260	71	0	0	0	2	2	4	7	3	2	2	2	1	5	9	18	8	6	0	0	0	0
-259	58	0	0	1	1	4	1	4	5	2	2	2	3	1	8	14	9	1	0	0	0	0
-258	47	0	0	0	2	4	1	5	6	2	0	1	1	1	7	8	5	3	1	0	0	0
-257	64	0	0	0	0	3	3	4	5	2	2	4	1	4	6	19	8	3	0	0	0	0
-256	62	0	0	0	1	0	6	4	2	1	1	1	4	7	8	13	10	3	1	0	0	0
-255	44	0	0	0	2	1	2	0	5	2	0	3	3	1	11	5	8	1	0	0	0	0
-254	58	0	1	1	2	2	1	7	3	4	2	3	1	2	9	15	2	3	0	0	0	0
-253	43	1	0	0	1	0	3	2	2	2	1	2	1	5	4	12	4	1	2	0	0	0
-252	62	0	0	0	1	2	1	8	6	9	2	2	2	3	10	8	5	2	1	0	0	0
-251	68	0	0	0	4	0	1	8	5	1	2	1	1	6	14	10	13	2	0	0	0	0
-250	62	0	0	1	1	3	5	4	4	1	7	2	2	6	8	15	2	1	0	0	0	0
-249	64	0	0	1	0	0	3	4	6	4	1	1	5	3	7	11	13	3	1	0	1	0
-248	60	0	0	1	1	3	4	4	3	3	2	4	6	1	5	14	5	3	1	0	0	0
-247	61	0	1	0	1	1	3	6	0	3	3	2	1	4	11	15	7	3	0	0	0	0
-246	69	0	0	0	5	3	3	5	4	5	0	1	3	2	5	20	7	4	1	1	0	0
-245	84	1	0	1	2	4	5	7	3	1	3	4	0	6	10	19	12	4	1	1	0	0
-244	65	0	1	0	2	0	5	9	5	1	1	5	6	2	4	14	2	6	2	0	0	0
-243	69	1	0	1	5	2	1	2	5	3	1	1	4	5	11	9	13	3	2	0	0	0
-242	60	0	0	1	1	1	4	7	2	1	0	2	1	5	8	15	7	3	2	0	0	0
-241	49	0	1	0	1	1	4	8	4	2	0	3	4	4	3	8	5	0	0	1	0	0
-240	80	0	0	2	0	1	4	10	7	4	8	3	4	2	9	15	7	4	0	0	0	0
-239	75	0	0	2	3	3	2	7	4	3	1	1	2	3	15	15	9	5	0	0	0	0
-238	67	0	0	0	2	1	2	2	3	3	3	3	4	4	12	17	6	3	2	0	0	0
-237	83	0	0	2	0	6	6	6	9	2	1	3	3	3	10	15	15	2	0	0	0	0
-236	64	0	1	1	2	2	4	6	6	1	3	1	5	5	10	11	4	2	0	0	0	0
-235	53	0	0	0	1	1	3	1	8	3	1	2	2	1	4	13	6	4	2	0	1	0
-234	60	0	1	1	3	4	1	7	2	2	4	1	7	2	11	10	3	1	0	0	0	0
-233	71	0	0	1	1	0	2	6	2	4	4	2	1	5	11	16	11	4	1	0	0	0
-232	64	0	0	2	1	0	5	7	5	0	2	3	5	3	11	11	6	2	1	0	0	0
-231	96	0	1	0	3	4	3	6	6	6	3	2	2	6	19	20	11	3	0	0	0	1
-230	80	0	0	0	1	3	4	5	6	5	1	2	5	3	13	18	9	4	1	0	0	0
-229	70	0	0	1	3	1	3	5	4	3	2	7	4	6	9	13	6	2	0	0	0	1
-228	78	0	0	0	4	3	7	12	1	4	3	0	3	4	11	12	9	4	1	0	0	0
-227	73	0	0	0	0	2	2	9	4	7	5	1	5	4	7	18	9	0	0	0	0	0
-226	68	0	0	0	3	4	0	9	5	5	1	1	4	8	7	13	7	0	1	0	0	0
-225	78	0	1	0	3	2	5	5	4	6	4	2	2	6	10	15	10	3	0	0	0	0
-224	81	1	1	0	3	4	4	5	7	1	3	3	1	2	11	22	7	5	0	1	0	0
-223	74	0	0	2	3	4	3	2	2	3	4	3	4	3	7	13	17	3	1	0	0	0
-222	86	1	1	1	6	5	2	6	10	2	1	4	3	2	8	18	13	3	0	0	0	0
-221	88	0	0	2	5	1	6	7	5	2	4	3	5	3	13	16	14	1	1	0	0	0
-220	78	0	0	0	4	1	7	5	8	2	3	4	0	3	10	13	11	6	1	0	0	0
-219	103	0	0	4	2	6	4	12	7	6	2	0	8	5	12	14	9	7	4	1	0	0
-218	91	0	0	1	5	3	8	3	8	5	3	1	2	5	8	22	15	2	0	0	0	0
-217	94	0	1	2	2	6	9	9	2	6	5	2	3	4	11	15	9	6	2	0	0	0
-216	73	1	0	0	1	1	2	4	4	3	2	3	2	6	8	23	4	6	1	2	0	0
-215	62	0	0	2	3	1	3	7	5	2	2	0	2	2	8	13	8	4	0	0	0	0
-214	74	0	0	0	1	4	3	8	6	3	2	1	2	4	15	15	7	2	0	1	0	0
-213	94	0	0	0	1	1	3	6	6	3	6	1	1	5	18	19	15	9	0	0	0	0
-212	89	0	0	2	4	0	6	8	5	5	3	3	8	4	13	16	8	3	1	0	0	0
-211	104	0	0	1	1	1	1	3	5	5	3	5	5	7	16	27	16	8	0	0	0	0
-210	84	0	0	1	2	1	2	7	6	4	4	1	3	4	15	16	10	5	2	0	0	1
-209	103	0	0	2	1	3	3	9	6	5	4	2	5	4	19	22	14	4	0	0	0	0
-208	87	0	0	1	0	6	5	6	6	1	1	4	1	3	9	24	16	4	0	0	0	0
-207	76	0	0	1	2	3	5	6	4	2	1	2	4	6	9	19	10	2	0	0	0	0
-206	93	0	1	1	2	1	4	11	11	3	1	0	5	7	7	14	15	8	2	0	0	0
-205	88	0	0	1	1	2	1	8	6	5	2	2	5	5	19	19	8	2	2	0	0	0
-204	90	2	0	2	4	4	3	9	8	3	4	3	1	10	6	14	13	3	1	0	0	0
-203	87	1	0	1	4	1	6	9	7	4	3	4	4	5	8	11	13	5	1	0	0	0
-202	83	0	1	1	2	2	1	10	6	3	1	1	4	2	13	25	10	1	0	0	0	0
-201	94	0	0	3	3	3	1	7	8	2	1	4	3	8	15	19	13	4	0	0	0	0
-200	109	0	0	0	3	6	8	8	11	7	4	7	5	8	6	14	16	5	0	1	0	0
-199	108	0	0	1	3	1	6	6	8	5	9	4	4	7	10	27	13	3	1	0	0	0
-198	80	0	1	0	2	5	1	6	5	3	4	2	8	3	11	10	14	4	0	0	1	0
-197	91	0	1	1	0	0	3	5	5	10	3	3	5	6	15	16	11	6	0	1	0	0
-196	113	1	0	1	4	2	7	18	8	5	3	3	4	2	10	24	17	4	0	0	0	0
-195	81	0	0	0	1	2	6	8	6	2	2	1	4	4	10	17	15	2	1	0	0	0
-194	98	1	0	0	4	3	8	6	8	2	3	5	4	8	8	20	17	1	0	0	0	0
-193	83	0	0	3	4	3	4	6	5	4	1	4	2	5	12	14	11	5	0	0	0	0
-192	91	1	0	0	3	2	2	12	9	4	6	5	4	2	8	25	4	3	1	0	0	0
-191	114	0	0	2	2	5	9	18	8	6	3	2	8	5	13	12	14	7	0	0	0	0
-190	92	0	0	0	2	2	2	10	6	0	3	3	3	8	5	30	15	0	2	1	0	0
-189	100	1	0	0	4	3	6	10	4	3	4	3	2	4	15	20	14	6	0	1	0	0
-188	104	0	0	0	2	2	7	11	6	5	7	2	3	6	10	21	17	4	1	0	0	0
-187	112	0	0	2	5	4	6	9	6	6	1	7	5	5	18	24	11	3	0	0	0	0
-186	109	0	0	1	6	6	5	9	7	1	6	1	4	12	8	24	15	3	0	0	1	0
-185	103	0	0	1	4	3	10	7	5	6	4	3	3	4	18	22	6	5	2	0	0	0
-184	117	0	0	1	4	5	4	8	7	1	7	4	5	5	17	26	18	4	1	0	0	0
-183	115	0	1	0	3	3	3	11	7	5	5	2	2	10	16	20	19	5	3	0	0	0
-182	110	0	0	2	4	3	5	13	10	6	4	2	4	3	14	21	17	2	0	0	0	0
-181	116	0	1	2	3	2	4	11	10	4	0	5	5	5	20	26	15	3	0	0	0	0
-180	125	0	0	3	6	2	3	8	6	2	4	2	6	11	18	29	16	9	0	0	0	0
-179	112	1	1	3	4	2	6	10	11	4	2	5	10	4	15	20	12	1	1	0	0	0
-178	90	0	0	0	1	3	5	6	8	4	4	5	6	7	13	14	10	3	1	0	0	0
-177	112	1	0	3	3	4	3	2	12	6	4	6	3	7	14	17	13	10	3	1	0	0
-176	151	0	0	1	4	4	5	12	12	10	7	5	10	10	22	34	12	2	1	0	0	0
-175	132	0	0	1	3	2	7	9	10	6	6	4	7	5	19	30	20	3	0	0	0	0
-174	120	0	0	1	6	3	4	7	8	4	3	4	5	4	20	20	18	8	4	1	0	0
-173	157	0	0	1	2	5	7	11	11	6	8	6	5	5	25	32	16	15	1	1	0	0
-172	107	0	0	0	1	1	6	5	8	7	2	5	5	4	18	27	15	3	0	0	0	0
-171	115	0	1	4	2	2	5	9	7	3	2	6	6	10	12	26	16	2	2	0	0	0
-170	147	0	0	0	3	6	3	10	13	10	6	8	10	10	13	28	20	6	1	0	0	0
-169	154	0	0	1	4	4	10	11	14	4	7	3	3	8	13	40	27	5	0	0	0	0
-168	155	0	1	1	4	9	5	20	11	8	3	6	6	6	18	36	15	5	1	0	0	0
-167	168	0	0	2	5	4	4	9	14	5	6	2	7	15	19	43	25	6	1	0	1	0
-166	131	0	0	2	6	3	4	7	10	6	7	6	8	11	19	22	12	6	1	1	0	0
-165	130	0	0	3	5	8	4	9	4	3	4	3	7	10	18	29	11	7	3	2	0	0
-164	141	1	0	0	3	2	4	11	5	4	9	3	8	9	10	34	25	11	2	0	0	0
-163	150	0	0	0	4	2	3	12	11	8	7	5	7	5	20	31	29	5	0	1	0	0
-162	133	0	0	0	5	1	5	17	7	2	3	6	7	4	19	30	20	6	1	0	0	0
-161	144	0	0	1	4	5	7	12	7	4	5	5	3	9	17	33	17	13	0	2	0	0
-160	149	0	0	0	6	1	10	14	7	8	4	6	3	12	26	29	19	1	3	0	0	0
-159	145	0	0	0	4	6	10	18	6	9	4	7	2	8	13	32	18	6	1	1	0	0
-158	161	1	0	2	4	3	7	18	11	7	5	3	8	5	23	34	23	5	1	1	0	0
-157	150	0	0	2	4	6	5	11	10	6	4	5	7	12	19	32	19	8	0	0	0	0
-156	119	0	0	0	3	4	3	8	7	4	3	1	5	13	16	29	16	7	0	0	0	0
-155	176	1	0	2	3	5	5	10	9	5	8	9	9	7	24	45	23	9	2	0	0	0
-154	159	3	0	7	7	4	6	13	8	8	6	8	7	6	17	28	20	9	1	0	1	0
-153	143	0	1	3	7	5	5	13	9	6	5	4	6	7	17	30	16	7	2	0	0	0
-152	144	0	1	2	3	10	11	9	9	5	4	4	11	14	13	22	20	4	1	1	0	0
-151	113	1	0	0	4	6	6	9	9	2	6	6	3	6	16	18	14	5	2	0	0	0
-150	139	1	1	1	3	4	7	22	9	4	7	5	7	9	8	22	20	7	2	0	0	0
-149	145	0	0	3	6	7	10	9	9	4	1	4	6	13	23	28	17	5	0	0	0	0
-148	146	0	1	2	7	3	8	11	16	8	4	4	3	6	12	30	25	5	1	0	0	0
-147	142	1	0	1	4	2	4	16	14	13	4	5	6	9	14	24	15	10	0	0	0	0
-146	145	1	1	0	4	4	10	12	8	6	6	8	6	8	22	23	22	2	2	0	0	0
-145	135	0	1	1	1	1	7	9	6	5	4	1	6	7	22	35	21	7	1	0	0	0
-144	146	0	1	1	0	9	6	10	12	5	3	3	7	6	19	42	16	3	1	2	0	0
-143	161	0	0	1	0	6	5	13	15	8	4	4	5	5	16	42	28	6	3	0	0	0
-142	136	0	0	2	3	6	7	16	8	5	4	7	3	7	15	22	25	4	2	0	0	0
-141	164	1	0	3	8	11	10	19	7	6	3	3	11	8	14	32	17	10	1	0	0	0
-140	155	0	0	2	4	5	7	20	12	6	2	6	6	16	22	26	17	3	1	0	0	0
-139	166	0	1	5	7	9	7	17	14	7	4	6	7	13	19	27	12	8	2	0	1	0
-138	154	0	1	2	2	5	4	16	8	14	7	4	6	6	23	25	26	3	1	0	1	0
-137	156	0	2	4	6	10	5	10	4	7	5	8	4	13	17	32	22	7	0	0	0	0
-136	160	0	2	1	6	9	9	12	9	7	6	4	9	8	17	25	24	9	3	0	0	0
-135	161	0	0	3	0	4	4	14	17	5	6	5	8	8	18	32	29	8	0	0	0	0
-134	183	1	1	4	6	2	8	15	10	7	5	6	9	11	25	38	24	11	0	0	0	0
-133	221	0	0	4	4	6	9	18	17	9	4	5	8	16	31	49	21	15	4	1	0	0
-132	192	1	0	2	3	4	9	17	9	6	4	7	15	10	22	39	38	5	1	0	0	0
-131	168	0	1	3	6	3	11	20	11	9	2	6	7	7	19	37	20	3	1	2	0	0
-130	198	1	0	6	4	5	6	19	17	11	5	5	9	2	24	41	28	12	3	0	0	0
-129	157	0	1	3	6	11	7	12	3	10	7	4	4	4	24	23	28	8	1	1	0	0
-128	189	0	0	1	2	5	11	12	12	5	8	9	13	14	25	41	19	11	1	0	0	0
-127	184	0	1	3	3	5	7	23	18	6	3	8	8	13	25	33	21	6	0	1	0	0
-126	182	0	0	1	5	5	4	19	13	8	5	6	4	13	21	45	25	8	0	0	0	0
-125	173	1	1	4	1	7	9	16	15	10	4	7	10	5	18	28	29	7	1	0	0	0
-124	209	0	0	1	2	6	10	16	11	7	10	1	6	12	23	47	46	11	0	0	0	0
-123	194	2	0	5	1	5	6	22	11	6	9	3	10	15	22	46	17	10	3	0	1	0
-122	213	2	0	0	3	4	11	22	12	6	7	3	8	9	28	52	37	7	2	0	0	0
-121	230	0	0	0	1	8	10	34	39	12	9	11	8	9	16	35	28	9	0	1	0	0
-120	239	0	0	5	11	4	10	27	12	13	5	5	9	8	26	62	35	6	1	0	0	0
-119	210	0	0	3	6	6	10	15	12	8	4	11	12	6	27	43	38	8	1	0	0	0
-118	187	0	1	3	3	9	11	15	11	7	7	9	8	8	21	36	29	6	2	0	1	0
-117	234	1	1	1	2	3	9	20	16	6	4	9	13	16	29	59	27	14	3	1	0	0
-116	181	0	0	3	3	3	7	18	8	2	5	6	9	14	19	41	26	16	1	0	0	0
-115	180	0	1	2	6	7	12	12	10	3	9	8	8	10	29	29	23	9	1	0	0	1
-114	229	0	0	2	2	5	3	19	21	14	10	8	14	8	34	49	27	9	3	1	0	0
-113	188	0	2	3	12	6	7	20	15	6	7	4	7	10	27	42	17	3	0	0	0	0
-112	209	2	0	4	3	7	11	21	19	9	8	5	9	15	30	28	29	8	1	0	0	0
-111	229	0	1	1	6	2	19	30	17	10	6	5	10	20	23	42	22	12	2	1	0	0
-110	196	1	0	2	8	3	7	27	16	4	2	4	7	11	30	35	25	11	3	0	0	0
-109	247	2	0	2	8	7	9	19	19	9	5	10	10	15	30	50	36	14	2	0	0	0
-108	179	0	1	0	3	2	6	8	12	8	14	6	10	9	21	38	27	12	1	1	0	0
-107	200	2	1	2	4	3	8	17	9	9	8	7	12	11	22	44	28	13	0	0	0	0
-106	207	0	0	3	4	10	10	15	15	8	3	11	10	12	30	42	25	7	1	0	1	0
-105	215	0	0	8	6	7	7	19	11	10	4	8	11	17	31	29	37	9	0	0	0	1
-104	225	1	0	3	10	6	11	20	19	9	6	6	6	6	23	52	33	12	2	0	0	0
-103	221	0	0	2	7	7	7	29	9	11	7	8	8	13	27	48	27	9	2	0	0	0
-102	218	0	1	1	3	5	9	25	10	10	9	4	14	14	22	36	25	22	7	1	0	0
-101	215	0	0	2	7	6	13	22	15	8	9	6	8	9	23	46	27	10	4	0	0	0
-100	220	0	0	2	10	6	11	24	11	8	4	14	6	16	27	43	27	11	0	0	0	0
-99	185	0	0	2	4	6	10	15	16	11	8	5	7	13	18	33	31	4	1	0	0	1
-98	208	2	0	4	6	3	12	12	9	11	8	9	12	13	25	49	30	3	0	0	0	0
-97	236	1	1	3	4	11	10	27	15	9	8	4	15	12	23	53	22	12	4	2	0	0
-96	244	0	0	2	6	6	13	31	27	13	5	8	11	12	28	39	33	10	0	0	0	0
-95	261	1	1	3	8	7	8	20	17	8	10	4	10	16	31	79	24	9	3	1	0	1
-94	358	0	2	5	5	7	19	42	24	15	15	8	7	23	44	72	56	12	2	0	0	0
-93	214	0	1	3	1	5	12	19	12	13	4	11	7	13	23	49	24	14	3	0	0	0
-92	217	1	0	2	3	5	11	17	18	8	9	7	8	17	14	49	31	13	4	0	0	0
-91	234	0	0	4	3	5	10	25	13	9	5	8	13	10	36	50	30	12	1	0	0	0
-90	245	1	0	2	5	5	15	18	18	8	6	8	11	8	30	55	41	11	2	0	1	0
-89	267	0	0	4	2	6	12	23	21	15	11	12	16	15	34	42	37	16	1	0	0	0
-88	337	1	1	2	2	6	20	51	38	8	15	7	11	23	44	67	33	5	3	0	0	0
-87	259	1	1	5	5	9	15	36	15	10	6	9	11	14	31	43	31	13	3	1	0	0
-86	258	1	1	6	8	7	14	28	18	6	11	9	11	14	31	47	39	6	1	0	0	0
-85	320	0	1	3	12	12	14	39	20	16	15	13	13	17	42	56	33	14	0	0	0	0
-84	215	0	0	4	4	5	10	14	16	17	6	3	11	10	30	42	28	14	1	0	0	0
-83	281	0	0	2	9	14	20	15	20	24	14	9	11	17	26	50	37	12	1	0	0	0
-82	353	1	0	4	6	11	18	30	31	12	9	16	7	15	61	78	44	9	1	0	0	0
-81	241	0	0	2	5	6	13	26	16	6	8	7	17	17	27	46	31	11	3	0	0	0
-80	290	0	0	3	14	10	15	32	18	12	7	12	18	20	23	58	29	16	2	1	0	0
-79	307	2	1	7	9	11	19	32	21	9	9	13	10	16	27	58	42	19	2	0	0	0
-78	262	2	0	5	7	2	12	18	18	12	5	5	8	19	29	58	45	13	3	0	1	0
-77	265	2	0	2	8	5	13	20	16	9	4	5	10	13	33	59	44	14	7	0	0	1
-76	255	1	2	3	7	8	16	25	17	13	9	7	18	11	32	47	30	9	0	0	0	0
-75	277	0	1	2	8	5	17	27	21	5	7	13	6	18	34	58	46	7	2	0	0	0
-74	291	0	0	3	4	6	14	26	25	17	6	8	18	16	35	49	38	22	2	0	1	1
-73	278	1	0	2	11	6	28	24	24	10	8	6	19	14	27	58	28	10	2	0	0	0
-72	267	0	2	1	10	8	28	31	20	12	14	6	16	10	32	41	25	10	1	0	0	0
-71	274	1	0	4	7	9	20	36	11	7	11	10	14	10	36	50	38	7	3	0	0	0
-70	323	0	2	4	10	14	22	33	26	14	7	9	15	18	37	60	39	10	2	1	0	0
-69	277	1	1	3	6	11	19	23	21	9	12	16	14	18	28	52	29	12	2	0	0	0
-68	281	0	0	3	3	6	17	26	15	11	12	9	21	11	32	58	36	15	6	0	0	0
-67	341	0	1	2	6	7	15	28	27	14	9	7	13	16	48	70	57	16	5	0	0	0
-66	306	0	0	6	9	13	23	33	21	8	6	15	14	15	34	64	28	14	2	1	0	0
-65	315	1	0	2	5	8	11	23	22	9	11	10	10	16	36	76	57	13	4	0	1	0
-64	326	1	1	1	7	4	22	25	26	11	10	16	14	14	45	70	40	15	3	1	0	0
-63	303	2	2	0	7	11	29	22	23	6	12	15	7	16	33	56	44	11	5	2	0	0
-62	311	3	0	3	8	14	15	32	24	11	12	13	16	10	33	60	41	13	2	1	0	0
-61	329	3	1	1	4	9	21	42	18	11	12	10	11	21	47	63	36	12	4	3	0	0
-60	285	0	2	1	6	5	13	32	21	14	11	9	20	10	32	67	30	8	4	0	0	0
-59	340	0	0	12	9	9	13	28	23	14	18	9	17	28	33	61	54	11	1	0	0	0
-58	334	2	1	1	3	8	10	36	8	12	16	11	16	15	61	69	49	14	1	1	0	0
-57	308	0	1	2	4	12	15	32	22	15	13	13	18	14	29	54	41	16	6	1	0	0
-56	349	0	0	5	9	12	12	36	25	9	11	7	18	28	46	78	41	11	1	0	0	0
-55	368	1	1	3	14	9	14	40	27	20	11	18	21	19	46	60	45	16	3	0	0	0
-54	303	2	2	4	3	9	17	35	21	11	15	7	18	12	36	62	33	12	2	2	0	0
-53	346	0	1	4	7	8	24	37	29	8	10	11	15	20	41	74	40	13	3	1	0	0
-52	367	0	0	1	6	6	24	45	15	18	10	5	17	16	46	82	57	18	1	0	0	0
-51	327	0	1	2	12	10	15	30	26	21	12	9	17	16	52	46	37	17	2	2	0	0
-50	400	0	1	2	6	11	22	34	30	13	16	17	13	28	44	77	58	24	4	0	0	0
-49	370	1	1	4	5	6	11	38	21	14	19	15	12	18	50	83	51	19	1	0	0	1
-48	394	0	1	2	11	5	14	33	38	14	17	13	13	23	49	74	58	26	3	0	0	0
-47	364	0	1	2	12	14	17	35	22	18	14	9	15	21	46	76	43	16	3	0	0	0
-46	399	0	1	9	13	10	23	32	23	17	16	13	15	27	44	90	45	18	2	0	1	0
-45	354	1	1	7	5	7	15	43	14	22	12	12	12	20	49	60	60	9	5	0	0	0
-44	406	1	1	3	8	10	13	27	24	12	11	10	20	25	61	93	69	14	4	0	0	0
-43	400	0	0	3	9	18	17	30	25	15	6	14	22	21	46	87	60	20	4	1	2	0
-42	379	0	3	2	12	17	21	44	30	17	20	14	13	17	42	64	43	18	2	0	0	0
-41	422	2	1	2	10	16	17	47	26	16	12	16	19	26	56	88	58	7	1	2	0	0
-40	422	5	3	1	7	11	15	47	27	21	9	13	19	29	56	88	54	9	5	3	0	0
-39	452	1	1	3	15	8	25	35	31	13	21	15	26	28	67	80	52	28	3	0	0	0
-38	632	1	0	4	18	8	31	80	38	14	22	23	20	39	90	140	81	16	5	2	0	0
-37	445	0	1	5	15	14	24	39	30	19	12	13	20	26	68	83	53	15	5	3	0	0
-36	477	0	0	2	5	15	29	41	32	21	16	16	17	24	55	86	77	32	8	0	1	0
-35	516	2	1	3	11	15	19	64	45	14	20	15	19	35	59	99	71	19	3	2	0	0
-34	409	1	1	10	11	8	12	39	33	9	9	13	12	24	62	83	54	23	2	0	2	1
-33	430	0	2	7	13	14	16	50	25	19	11	14	20	22	45	92	52	22	3	3	0	0
-32	492	1	1	1	15	8	27	57	42	21	13	21	16	32	64	90	65	15	2	0	0	1
-31	496	1	3	7	17	17	17	47	33	15	18	11	20	31	60	123	62	12	2	0	0	0
-30	437	0	1	6	14	17	15	33	24	17	18	18	22	20	71	70	72	15	1	2	1	0
-29	437	0	5	3	11	11	18	46	39	15	13	12	17	35	68	90	41	6	5	2	0	0
-28	546	1	5	30	12	17	26	37	36	20	14	20	26	33	78	108	42	32	7	2	0	0
-27	418	2	2	13	15	11	24	33	30	16	8	17	18	29	45	49	77	28	1	0	0	0
-26	516	0	2	1	16	8	24	45	24	9	17	15	26	26	34	139	101	20	6	1	1	1
-25	471	3	0	5	10	5	26	34	31	15	24	18	18	14	69	108	60	29	2	0	0	0
-24	358	2	3	4	4	9	12	24	18	20	18	9	5	23	42	68	58	36	3	0	0	0
-23	498	6	2	6	8	7	26	44	25	19	11	11	22	31	60	125	75	16	3	1	0	0
-22	464	7	2	4	10	8	17	33	31	8	14	18	17	22	67	132	54	16	2	1	1	0
-21	377	2	5	3	12	7	6	23	23	14	10	14	14	27	76	85	41	13	1	0	1	0
-20	549	0	1	5	16	12	27	54	30	19	23	21	29	45	75	108	66	16	2	0	0	0
-19	435	1	1	6	17	10	28	29	27	20	17	18	24	17	47	86	59	21	5	2	0	0
-18	365	1	1	5	4	6	8	37	26	17	16	17	18	25	41	67	57	16	2	1	0	0
-17	492	1	4	8	8	6	26	50	35	24	14	14	17	26	61	107	64	23	4	0	0	0
-16	448	1	3	6	6	20	21	34	19	21	16	12	16	26	58	114	49	16	7	2	1	0
-15	429	1	1	2	9	12	17	39	20	23	12	12	15	31	56	87	55	28	6	3	0	0
-14	839	3	1	5	14	18	34	70	42	36	15	29	22	45	95	159	159	73	13	5	1	0
-13	1085	0	1	8	23	47	67	64	87	60	50	23	34	37	107	192	181	93	10	1	0	0
-12	5200	7	3	56	355	256	326	631	320	126	103	119	134	260	800	1077	505	107	12	3	0	0
-11	1131	0	1	36	57	51	81	82	50	32	45	33	42	121	163	170	121	35	7	2	2	0
-10	1233	2	4	12	31	44	42	59	101	54	52	47	112	129	124	190	163	53	12	1	1	0
-9	3311	10	6	19	66	67	152	398	325	107	98	144	149	171	454	718	343	67	13	4	0	0
-8	809	0	3	12	18	18	43	73	43	38	61	81	64	67	91	112	57	23	2	3	0	0
-7	1165	0	1	12	27	35	40	70	79	76	70	56	71	81	91	204	167	80	4	1	0	0
-6	2418	1	0	11	32	43	121	259	202	107	96	59	77	102	348	525	344	78	12	0	1	0
-5	828	1	1	11	12	11	60	95	91	48	46	43	35	60	96	126	61	28	2	1	0	0
-4	1117	1	6	12	22	39	53	132	104	68	55	44	39	70	92	147	146	55	22	10	0	0
-3	3515	4	11	24	72	136	248	456	226	111	87	132	140	191	524	776	313	56	7	0	1	0
-2	715	3	4	12	20	30	51	60	66	29	33	42	38	45	80	108	67	20	7	0	0	0
-1	1033	6	4	24	56	65	47	97	79	50	49	57	69	77	99	102	100	46	4	2	0	0
0	7012	26	53	227	300	211	405	617	357	286	247	311	412	355	1081	1458	584	64	14	4	0	0
1	708	1	2	9	10	15	26	50	65	44	29	26	30	45	91	97	103	57	8	0	0	0
2	378	2	0	8	16	17	13	27	28	30	20	9	30	35	19	64	42	16	2	0	0	0
3	2664	4	5	28	38	49	129	315	170	94	70	79	84	110	444	650	305	78	6	5	1	0
4	889	4	6	28	28	40	64	88	55	39	50	58	34	70	120	104	67	26	8	0	0	0
5	895	2	1	12	16	30	35	58	68	58	30	30	54	77	74	139	120	71	14	4	2	0
6	1982	5	3	19	40	30	101	204	124	73	48	56	86	118	298	465	231	66	11	2	1	1
7	763	3	4	20	24	38	38	65	46	23	39	39	36	60	112	104	80	30	1	1	0	0
8	797	3	5	25	28	24	33	62	72	45	33	25	49	53	74	104	102	43	16	1	0	0
9	2411	2	4	50	43	46	102	258	164	91	73	78	92	106	338	564	331	61	7	1	0	0
10	769	1	4	13	32	30	40	65	41	29	37	42	33	58	104	125	82	27	3	2	1	0
11	797	2	2	6	22	24	31	50	81	28	35	37	38	61	49	117	151	53	9	0	0	1
12	2385	5	1	11	42	48	95	225	158	90	65	81	105	114	373	584	309	66	8	4	1	0
13	720	7	5	6	25	30	41	50	44	32	26	47	27	58	122	113	60	27	0	0	0	0
14	747	3	2	15	32	31	28	55	45	33	29	23	61	75	65	107	95	40	5	3	0	0
15	2019	1	1	21	49	42	90	206	134	66	54	75	100	112	296	488	218	54	11	0	1	0
16	661	0	1	11	22	28	44	50	46	32	48	35	26	51	83	94	66	18	4	1	1	0
17	705	7	5	12	13	19	32	53	57	30	40	24	28	53	56	113	109	42	10	2	0	0
18	2081	1	7	12	32	39	85	206	140	88	51	77	77	89	288	517	300	61	9	2	0	0
19	665	6	3	9	25	32	46	60	51	20	26	36	23	58	89	87	64	23	6	0	1	0
20	656	1	3	11	22	20	30	67	51	38	23	18	36	55	61	93	87	35	5	0	0	0
21	1878	2	4	20	34	34	83	181	145	61	50	49	95	118	272	455	220	45	7	3	0	0
22	725	2	9	24	93	45	40	62	41	20	31	29	32	41	77	97	47	26	6	3	0	0
23	613	3	7	9	29	18	15	46	34	37	27	15	34	46	51	89	99	42	12	0	0	0
24	2011	1	1	13	48	42	73	182	119	75	53	63	70	94	316	502	265	70	17	6	0	1
25	629	1	5	7	24	16	36	43	38	29	27	31	23	41	101	108	65	19	11	2	1	1
26	547	5	4	7	8	9	21	27	37	19	16	26	43	41	64	86	87	36	8	1	0	2
27	1940	5	2	25	30	36	76	200	141	63	53	63	86	117	274	433	265	58	10	2	0	1
28	613	4	9	6	15	25	38	53	30	24	15	46	25	54	81	91	68	20	9	0	0	0
29	554	1	1	6	15	13	25	32	40	22	25	17	30	39	47	90	95	49	4	3	0	0
30	1650	2	5	12	20	17	57	164	89	64	53	43	77	77	233	429	236	58	12	1	0	1
31	543	0	3	11	11	16	21	35	31	24	26	39	16	43	96	77	62	29	3	0	0	0
32	537	0	3	10	17	11	19	43	49	20	29	16	30	31	41	88	90	31	8	1	0	0
33	1836	2	6	14	25	35	80	172	109	58	44	61	80	78	270	457	262	62	13	6	2	0
34	598	2	3	12	35	30	27	53	41	30	13	33	22	63	59	89	57	26	3	0	0	0
35	530	3	3	8	17	4	17	39	51	31	27	24	36	26	46	82	72	36	7	1	0	0
36	1869	0	4	17	27	28	80	152	108	69	45	60	76	102	236	515	258	72	15	3	1	1
37	531	3	2	5	19	22	32	33	31	21	28	30	23	41	92	79	52	14	4	0	0	0
38	517	4	4	8	25	14	12	37	45	31	28	10	29	45	38	80	69	35	3	0	0	0
39	1872	4	9	16	41	35	70	165	96	72	61	62	77	93	275	476	247	66	5	2	0	0
40	544	4	1	7	18	22	37	43	37	20	32	40	30	41	85	66	38	15	7	0	0	1
41	574	1	2	9	22	21	19	29	40	30	33	16	41	44	53	77	88	37	10	2	0	0
42	1869	1	2	8	10	29	71	151	126	64	50	65	68	89	288	481	277	74	12	2	1	0
43	463	3	3	9	14	22	27	36	33	19	17	22	15	37	72	68	37	22	7	0	0	0
44	581	2	0	10	17	17	25	38	51	31	32	24	27	37	44	89	90	30	15	1	1	0
45	1985	1	1	12	28	47	72	214	132	67	51	51	67	78	280	508	277	83	11	2	2	1
46	506	1	1	11	15	28	32	32	33	25	16	28	29	47	79	83	27	15	3	1	0	0
47	514	3	3	12	22	29	27	32	34	21	24	15	24	32	41	76	75	35	9	0	0	0
48	1779	6	8	12	39	46	76	136	95	62	41	52	78	75	285	466	218	70	10	3	1	0
49	533	0	3	12	19	18	30	37	26	22	27	22	23	37	79	77	52	38	9	1	1	0
50	504	0	0	7	13	9	18	26	35	28	21	15	27	35	37	85	89	46	12	1	0	0
51	1938	5	4	14	34	35	61	161	132	73	46	66	71	72	290	532	268	62	8	1	3	0
52	617	3	15	14	23	20	29	45	40	20	18	32	29	50	105	96	52	21	5	0	0	0
53	521	5	0	3	21	17	21	37	41	24	18	21	28	39	35	70	93	40	6	1	0	1
54	1786	0	3	10	28	22	65	149	126	51	47	38	76	82	261	447	305	56	17	1	1	1
55	620	4	2	18	20	21	37	49	57	24	26	36	27	40	90	97	51	14	6	0	0	1
56	470	2	2	3	12	12	16	38	39	28	19	8	28	45	40	58	70	42	7	1	0	0
57	1697	3	4	17	27	21	61	146	108	66	30	42	73	80	228	448	265	73	4	0	1	0
58	501	14	2	4	16	25	36	27	39	27	17	25	27	48	70	53	35	31	3	0	1	1
59	629	2	1	7	16	8	18	37	43	25	41	19	31	37	61	116	104	53	9	1	0	0
60	1940	1	2	19	32	28	74	157	121	63	52	50	92	105	265	532	272	61	12	0	0	2
61	476	3	2	5	13	11	17	36	31	21	19	22	34	46	81	78	40	13	3	0	1	0
62	433	4	1	7	18	8	9	31	30	22	16	9	22	53	34	49	78	35	6	1	0	0
63	1805	1	2	18	22	23	69	175	119	71	45	54	63	94	259	455	269	55	9	0	2	0
64	526	0	3	8	14	23	29	34	39	25	32	42	22	54	68	62	55	9	7	0	0	0
65	460	3	2	4	8	12	11	25	42	19	22	14	32	32	39	68	81	39	7	0	0	0
66	1705	3	1	13	17	23	68	134	115	68	53	52	78	84	248	445	240	57	5	1	0	0
67	493	0	5	5	9	31	23	34	40	15	19	45	17	32	80	68	50	16	3	1	0	0
68	443	1	2	6	10	8	10	28	29	36	23	26	23	36	42	64	63	29	5	1	0	1
69	1803	3	4	27	36	23	53	136	100	101	45	65	80	77	240	458	278	61	12	3	0	1
70	481	1	0	7	20	20	25	42	30	25	18	44	19	27	92	62	37	10	1	0	0	1
71	415	1	1	7	15	11	8	26	44	19	17	15	20	33	33	59	55	43	5	3	0	0
72	1738	0	1	10	33	27	43	161	115	56	36	50	68	81	290	449	253	60	4	1	0	0
73	528	3	0	10	19	25	18	47	41	19	30	34	21	45	87	70	36	15	7	0	0	1
74	530	1	1	20	16	25	19	49	58	26	22	26	31	35	26	63	69	31	10	1	1	0
75	1666	1	2	8	21	28	61	150	81	58	40	34	84	84	285	433	219	72	4	1	0	0
76	511	0	0	7	27	36	36	31	38	17	21	36	28	52	73	62	28	17	2	0	0	0
77	477	4	2	3	20	20	17	29	32	27	20	15	22	46	33	54	76	42	11	1	2	1
78	2055	4	5	17	28	25	68	175	118	56	53	49	84	95	312	561	334	64	6	0	1	0
79	500	3	4	12	20	27	42	29	25	22	25	54	20	46	77	55	25	9	5	0	0	0
80	505	0	1	7	13	16	18	24	43	25	17	15	32	51	46	65	81	44	6	1	0	0
81	1725	5	4	44	38	19	61	143	100	50	42	50	66	72	244	465	248	58	11	4	1	0
82	413	2	3	7	16	17	21	27	30	15	22	36	12	36	64	56	29	11	9	0	0	0
83	434	4	1	3	15	12	18	22	38	14	17	11	16	39	34	53	82	48	5	1	1	0
84	1672	0	1	6	23	19	54	123	98	51	42	42	63	54	243	512	284	52	5	0	0	0
85	407	1	7	6	11	17	25	23	28	12	20	28	21	41	69	49	31	13	4	1	0	0
86	431	0	0	8	11	15	14	26	28	19	21	17	32	32	35	60	69	34	5	3	2	0
87	1703	4	1	13	19	26	60	131	116	52	47	37	58	72	258	460	277	60	7	4	0	1
88	384	3	3	7	11	17	35	20	33	14	16	24	18	29	61	55	18	15	5	0	0	0
89	469	5	0	8	14	16	21	36	35	25	19	16	21	33	41	70	70	22	15	1	1	0
90	1764	2	4	41	31	33	70	152	96	73	33	48	80	81	236	457	267	53	3	0	0	4
91	426	3	3	4	10	22	31	39	34	21	17	32	23	30	76	45	22	11	3	0	0	0
92	547	2	2	8	18	25	20	35	41	26	32	24	32	45	29	72	82	41	10	3	0	0
93	1707	0	4	15	25	20	51	146	100	63	40	46	74	75	227	495	260	60	5	0	1	0
94	393	2	4	13	12	15	23	19	37	22	17	18	22	38	65	47	24	11	3	1	0	0
95	400	1	1	6	9	11	7	29	30	19	16	8	20	35	33	65	79	27	4	0	0	0
96	1656	3	2	9	21	20	53	144	111	49	48	49	72	86	250	449	217	63	8	0	1	1
97	433	1	5	6	13	29	24	40	30	14	21	35	18	41	75	50	22	7	0	2	0	0
98	476	0	1	7	10	17	9	32	43	23	27	19	27	26	37	54	98	36	10	0	0	0
99	1680	0	2	9	36	25	55	140	91	49	26	41	55	69	248	459	296	69	6	3	1	0
100	490	1	8	6	11	23	43	30	36	23	26	35	24	39	83	64	23	12	2	1	0	0
101	433	0	2	5	16	11	17	30	28	30	22	16	20	54	41	47	46	43	5	0	0	0
102	1622	2	1	8	15	21	66	145	93	55	30	43	62	68	232	441	255	75	5	3	1	1
103	466	2	7	4	8	23	29	40	27	21	34	47	20	47	59	57	31	7	3	0	0	0
104	385	3	5	2	15	8	17	19	30	16	18	10	19	31	20	48	90	25	9	0	0	0
105	1538	2	6	12	27	19	44	97	75	69	37	44	66	51	216	423	260	71	14	3	2	0
106	400	1	2	5	14	14	28	15	27	18	19	30	30	33	67	58	28	7	4	0	0	0
107	420	1	1	5	20	10	19	30	33	28	28	16	19	26	32	47	62	32	7	2	1	1
108	1656	1	2	20	24	20	48	133	100	52	28	40	62	64	239	460	292	60	6	3	2	0
109	359	0	4	9	10	13	29	29	25	10	13	19	16	33	57	54	20	7	9	2	0	0
110	544	2	2	2	15	11	22	27	36	27	27	18	22	49	36	90	99	43	11	4	1	0
111	1553	1	7	13	14	12	46	136	98	47	36	41	65	65	222	395	278	66	10	1	0	0
112	486	0	1	11	19	24	30	36	33	25	23	36	25	40	67	66	31	12	7	0	0	0
113	385	1	0	1	13	10	8	22	33	22	15	10	27	35	32	41	70	37	8	0	0	0
114	1572	3	3	13	16	27	45	143	78	52	44	46	62	58	202	429	279	57	12	2	0	1
115	371	0	2	8	14	23	21	19	25	14	23	25	19	30	50	54	22	18	3	0	1	0
116	422	1	1	2	11	13	15	24	35	26	26	17	23	33	27	49	72	43	4	0	0	0
117	1377	2	0	8	15	17	35	118	81	45	35	44	47	60	186	427	211	39	5	1	0	1
118	479	2	6	14	20	34	26	34	42	18	18	29	34	46	80	54	12	7	3	0	0	0
119	419	0	1	6	16	9	13	23	29	22	32	15	27	25	34	54	73	35	3	2	0	0
120	1378	1	2	4	18	10	28	120	70	45	37	31	57	54	210	415	221	46	8	0	1	0
121	361	0	2	6	13	10	24	14	26	20	21	42	17	31	57	35	29	10	2	1	1	0
122	329	0	0	4	7	12	12	16	23	17	16	14	19	30	26	38	54	37	4	0	0	0
123	1310	3	3	13	15	26	49	103	78	52	29	26	52	44	184	363	212	53	4	1	0	0
124	308	1	3	9	6	20	21	28	23	14	13	21	18	30	48	24	18	10	1	0	0	0
125	389	6	2	4	12	17	14	22	34	18	18	15	16	35	14	49	64	42	5	1	0	1
126	1284	1	1	8	27	17	45	87	76	49	34	34	40	45	166	370	226	52	6	0	0	0
127	345	1	5	6	12	16	20	17	29	10	30	32	13	32	46	43	19	10	4	0	0	0
128	363	1	0	3	17	19	16	36	19	23	19	12	14	29	13	41	70	27	4	0	0	0
129	1281	0	3	7	20	27	18	100	62	45	22	37	52	50	194	371	208	51	12	1	1	0
130	316	1	1	2	12	11	16	28	39	13	11	28	11	30	48	35	17	7	5	1	0	0
131	341	3	1	8	12	13	7	17	29	16	21	17	12	20	24	48	55	27	9	1	0	1
132	1454	17	3	16	27	18	42	109	86	53	33	31	42	48	211	403	242	63	8	2	0	0
133	298	0	3	5	7	8	16	22	35	16	16	15	13	29	47	30	12	16	7	0	0	1
134	351	0	2	5	10	11	13	19	32	19	13	11	18	37	25	34	58	37	7	0	0	0
135	1387	1	2	10	17	21	58	110	73	35	28	21	55	62	213	405	221	50	5	0	0	0
136	303	3	3	7	3	8	25	25	27	12	19	27	18	19	50	35	14	6	2	0	0	0
137	358	0	0	5	11	9	21	30	38	20	20	16	33	20	23	25	57	25	4	1	0	0
138	1535	1	3	9	25	9	42	179	105	46	41	35	55	54	210	419	227	62	8	3	1	1
139	355	0	2	10	14	27	21	26	22	21	18	26	15	28	48	40	22	14	1	0	0	0
140	373	1	0	4	13	12	10	15	25	17	13	14	16	32	20	69	63	39	8	2	0	0
141	1395	1	1	16	13	16	44	159	98	63	22	31	52	50	180	361	229	50	7	1	1	0
142	314	1	2	2	14	19	16	23	15	15	27	43	14	24	53	22	18	5	1	0	0	0
143	326	0	2	5	15	4	14	22	20	13	14	16	19	26	20	38	63	25	9	1	0	0
144	1345	0	0	17	17	17	42	108	72	42	34	29	59	52	195	391	225	42	2	0	1	0
145	325	2	3	4	11	13	17	15	23	8	21	22	22	27	76	37	16	5	3	0	0	0
146	364	2	4	5	12	14	14	32	30	12	13	16	22	38	22	40	49	35	4	0	0	0
147	1387	3	4	10	11	13	38	123	74	40	40	41	48	63	225	386	206	51	10	1	0	0
148	321	1	0	8	12	10	23	27	18	17	18	18	20	34	48	29	22	10	5	1	0	0
149	369	0	3	3	23	15	16	16	32	18	24	11	29	21	25	45	58	21	7	2	0	0
150	1366	1	0	9	15	17	46	108	85	36	30	40	59	59	223	395	186	45	9	3	0	0
151	403	2	5	6	17	34	30	27	37	10	24	32	16	37	65	30	15	12	4	0	0	0
152	332	1	1	4	14	11	9	15	24	16	18	15	13	35	23	37	55	39	1	0	0	1
153	1311	2	2	15	17	14	38	103	61	47	26	47	44	56	210	339	236	44	9	1	0	0
154	533	2	3	19	12	30	39	23	59	19	34	39	23	56	69	82	14	9	1	0	0	0
155	362	1	1	3	22	16	10	11	29	19	11	13	22	31	31	38	62	36	6	0	0	0
156	1192	4	0	7	15	15	38	111	77	31	27	16	62	50	171	357	163	39	7	1	1	0
157	306	2	5	4	14	16	23	20	20	13	11	17	14	24	53	34	17	13	6	0	0	0
158	308	2	0	4	10	11	9	20	25	17	20	13	20	22	19	38	47	26	5	0	0	0
159	1118	1	1	7	22	15	36	100	81	38	36	26	53	50	151	283	170	42	6	0	0	0
160	287	0	2	4	6	17	16	25	26	20	18	22	11	23	51	29	12	2	3	0	0	0
161	366	0	0	7	16	9	13	21	29	24	21	16	11	36	19	41	62	31	9	0	0	1
162	1461	2	0	7	20	13	45	143	97	55	26	41	49	54	222	381	264	39	3	0	0	0
163	350	1	1	8	4	12	37	18	16	14	15	32	18	41	68	34	16	12	3	0	0	0
164	308	5	1	4	12	8	8	23	21	17	17	10	20	30	23	40	41	20	7	0	0	1
165	1229	3	0	10	16	10	41	92	74	43	20	30	61	54	188	342	198	41	5	0	1	0
166	376	3	3	5	15	21	32	31	30	21	20	26	23	28	52	31	18	15	2	0	0	0
167	362	1	0	4	13	11	9	20	20	20	14	16	19	23	21	38	80	37	14	2	0	0
168	1231	2	1	9	19	14	22	108	72	33	25	34	49	52	179	370	190	45	6	1	0	0
169	329	16	2	1	12	19	22	22	24	14	21	31	15	27	42	40	11	7	2	0	0	1
170	363	2	0	9	31	13	14	23	45	25	13	12	16	35	20	30	42	26	4	2	0	1
171	1456	0	1	15	14	27	57	148	77	58	38	42	73	45	194	400	197	59	8	2	1	0
172	382	0	1	10	14	28	21	34	25	13	26	29	20	37	52	39	13	14	6	0	0	0
173	372	4	1	1	8	6	6	18	33	15	22	18	17	37	39	45	60	33	8	0	1	0
174	1467	3	2	14	14	20	52	125	93	71	33	45	52	56	237	406	190	50	3	0	0	1
175	279	0	0	10	3	13	13	13	22	20	13	28	10	27	53	34	12	6	1	1	0	0
176	301	2	0	1	11	13	8	23	33	16	14	16	21	24	26	24	41	25	2	1	0	0
177	1192	1	0	9	13	21	41	115	61	28	34	34	49	64	181	316	173	41	9	1	1	0
178	256	1	4	7	11	14	16	21	25	13	18	16	14	19	33	22	18	4	0	0	0	0
179	285	4	0	7	7	4	18	27	27	12	15	10	17	24	19	32	40	19	2	0	0	1
180	1074	0	2	5	10	11	19	87	70	27	34	32	40	33	161	328	180	28	6	0	0	1
181	261	1	4	7	7	14	28	12	25	8	9	25	13	20	37	34	7	8	1	0	0	1
182	316	2	0	1	16	6	11	24	18	22	26	13	20	22	8	29	61	30	5	2	0	0
183	1042	0	0	7	13	19	40	78	49	45	28	17	48	43	156	294	157	43	4	1	0	0
184	273	0	1	8	13	24	19	17	19	7	14	28	15	26	36	17	14	9	6	0	0	0
185	337	2	1	2	16	16	12	20	36	10	21	26	13	39	18	30	51	21	2	0	1	0
186	1121	1	3	12	15	22	33	78	41	31	28	26	46	44	186	332	164	51	6	2	0	0
187	219	1	1	8	6	12	9	17	23	9	13	19	9	27	30	23	8	3	1	0	0	0
188	303	1	1	5	9	8	7	17	19	17	16	9	22	32	14	35	61	23	6	1	0	0
189	1113	1	1	8	21	11	27	94	67	33	26	31	50	44	159	321	180	36	3	0	0	0
190	229	2	2	3	9	16	15	15	19	6	14	17	12	16	35	30	11	4	3	0	0	0
191	280	0	0	5	11	11	9	16	12	24	16	15	12	19	21	28	46	27	5	3	0	0
192	1089	0	2	8	18	12	32	87	54	35	31	25	36	46	176	316	164	39	5	3	0	0
193	232	0	2	5	11	13	10	15	17	11	9	20	13	21	38	30	9	6	1	0	1	0
194	290	0	0	2	12	8	12	26	18	16	15	16	13	23	17	29	50	29	3	1	0	0
195	1032	1	0	4	10	10	28	85	58	48	24	39	43	46	146	259	183	42	5	0	1	0
196	235	0	2	6	7	18	19	28	20	13	6	17	9	16	32	31	6	5	0	0	0	0
197	251	2	0	8	13	6	7	16	20	18	9	8	18	14	21	20	49	19	2	1	0	0
198	1067	3	5	9	17	17	34	83	68	33	24	30	40	38	161	314	160	28	2	0	1	0
199	270	0	6	6	16	11	19	21	27	16	16	23	13	24	33	24	11	2	2	0	0	0
200	347	2	2	4	12	12	14	24	44	18	21	13	19	29	22	40	45	23	2	1	0	0
201	961	0	4	8	9	15	26	80	60	32	22	28	54	39	145	251	139	36	11	1	1	0
202	214	2	2	6	7	14	14	18	13	7	15	32	5	13	36	20	7	3	0	0	0	0
203	251	0	0	4	12	12	8	15	24	13	14	6	11	25	19	30	40	14	4	0	0	0
204	934	0	0	5	16	21	32	70	63	28	28	24	31	34	127	276	139	34	5	1	0	0
205	233	0	0	6	6	12	23	13	15	10	18	25	11	19	37	18	7	8	5	0	0	0
206	228	0	0	3	3	4	8	10	24	11	9	10	12	15	13	29	53	20	3	1	0	0
207	1011	0	1	7	16	15	50	71	57	33	18	31	38	44	150	309	137	29	3	2	0	0
208	207	0	1	3	13	10	18	8	14	6	17	20	8	20	31	22	12	3	1	0	0	0
209	282	3	1	7	17	10	9	19	13	12	16	9	13	30	21	28	43	24	7	0	0	0
210	896	0	0	3	17	18	20	75	69	32	26	24	51	42	124	227	142	21	4	1	0	0
211	262	0	3	5	7	18	6	10	41	17	9	43	11	23	36	17	6	6	3	0	1	0
212	221	0	1	2	5	2	8	12	14	13	12	7	9	16	17	31	47	18	5	1	1	0
213	868	1	0	8	8	14	26	81	51	28	19	22	33	29	126	233	151	36	2	0	0	0
214	181	0	2	1	4	8	13	10	11	7	10	15	12	17	35	14	11	8	2	1	0	0
215	230	0	1	1	9	5	5	15	17	10	11	12	17	26	15	17	40	26	2	1	0	0
216	809	1	0	3	9	8	24	75	40	29	21	17	37	29	110	229	144	33	0	0	0	0
217	207	1	1	2	8	9	12	13	15	10	7	14	11	31	38	19	9	4	2	1	0	0
218	209	0	1	5	7	7	9	18	23	9	11	8	8	24	9	20	26	19	5	0	0	0
219	1061	0	0	14	10	19	24	72	36	51	27	30	52	62	158	317	148	35	5	1	0	0
220	210	0	0	6	5	8	17	15	16	6	8	23	15	19	33	22	8	4	5	0	0	0
221	255	0	1	2	8	11	17	17	22	16	17	11	17	17	14	25	36	21	3	0	0	0
222	1132	0	0	5	10	16	28	90	63	52	22	30	51	50	167	351	167	25	2	1	0	2
223	215	0	2	7	9	17	17	10	25	11	12	13	12	17	30	13	10	8	2	0	0	0
224	270	2	4	1	7	11	8	18	19	15	21	13	14	28	13	26	40	25	3	2	0	0
225	974	0	0	2	9	9	44	72	58	32	17	36	43	44	131	267	155	43	11	1	0	0
226	257	0	2	4	12	16	23	5	11	15	17	37	15	23	40	23	5	7	1	1	0	0
227	161	0	0	1	3	4	6	9	13	9	6	6	6	15	8	24	30	17	1	2	1	0
228	895	1	0	8	11	9	29	87	46	34	30	20	33	37	126	244	139	36	4	1	0	0
229	224	0	3	3	8	9	31	9	22	10	9	20	20	20	25	23	5	5	2	0	0	0
230	200	1	1	1	10	6	6	11	15	9	10	8	13	15	11	27	46	8	1	1	0	0
231	980	1	0	2	11	21	28	71	52	24	17	16	45	31	144	284	177	51	5	0	0	0
232	199	0	0	7	15	9	10	10	15	6	9	15	16	26	36	13	8	4	0	0	0	0
233	210	0	0	1	8	8	4	12	21	13	14	9	21	14	7	22	38	16	2	0	0	0
234	875	1	4	5	8	5	18	96	78	35	26	19	39	37	115	226	133	28	1	0	1	0
235	190	2	0	6	8	5	11	16	18	9	11	12	10	17	31	24	3	5	2	0	0	0
236	218	1	2	1	10	6	10	19	13	9	15	12	7	21	10	28	34	17	2	1	0	0
237	1116	2	1	8	30	15	35	74	70	58	38	36	54	47	154	275	174	41	3	1	0	0
238	171	0	2	2	8	10	19	12	21	9	9	13	10	17	14	15	4	3	3	0	0	0
239	189	2	1	2	8	9	9	11	12	7	5	8	10	13	11	26	34	15	3	2	0	1
240	855	1	0	12	10	7	23	69	43	28	15	20	29	25	157	229	163	20	2	1	1	0
241	188	1	0	4	14	6	9	12	18	6	10	17	13	16	30	18	8	5	1	0	0	0
242	221	0	0	2	8	5	13	9	17	13	17	7	17	20	16	25	38	11	3	0	0	0
243	770	0	0	6	12	13	27	69	40	19	20	30	39	32	97	212	122	30	2	0	0	0
244	171	1	1	2	8	7	10	11	10	10	11	11	11	14	30	21	4	9	0	0	0	0
245	178	2	0	2	7	8	13	10	16	8	11	4	10	11	13	19	33	9	2	0	0	0
246	859	1	0	6	14	6	31	58	49	31	18	26	47	26	112	237	162	29	4	1	0	1
247	192	0	1	2	5	11	13	8	16	12	8	14	6	21	43	20	9	2	1	0	0	0
248	234	0	0	7	9	11	6	14	15	7	9	5	8	18	20	20	55	25	5	0	0	0
249	753	0	1	3	9	5	15	64	27	19	17	21	35	39	116	254	105	20	3	0	0	0
250	140	0	0	1	2	6	13	12	8	8	10	12	8	7	31	15	4	1	2	0	0	0
251	238	3	0	3	6	10	12	13	12	10	15	8	10	20	30	23	35	25	3	0	0	0
252	825	0	3	4	20	12	23	57	47	17	18	24	34	51	114	249	119	27	5	1	0	0
253	170	4	1	2	9	11	11	6	17	10	7	16	9	13	24	15	10	3	1	1	0	0
254	220	1	0	5	10	6	6	13	24	17	18	17	12	22	8	22	27	7	4	0	0	1
255	742	0	0	6	13	9	24	62	38	30	18	22	35	37	105	187	128	24	2	2	0	0
256	189	0	3	3	2	13	7	14	19	13	17	15	12	14	34	14	5	1	3	0	0	0
257	247	0	2	1	4	8	7	14	22	17	22	10	10	17	21	26	38	22	6	0	0	0
258	719	1	0	4	14	11	23	72	36	16	26	18	27	34	108	195	112	21	1	0	0	0
259	138	0	5	1	9	7	11	7	11	9	9	9	9	7	16	16	7	4	1	0	0	0
260	208	0	2	3	7	4	6	13	16	13	16	5	9	27	19	28	29	8	3	0	0	0
261	744	2	1	7	14	8	19	56	43	19	11	26	29	26	107	208	131	33	3	1	0	0
262	152	0	2	5	4	9	13	9	9	8	9	10	10	13	25	13	11	2	0	0	0	0
263	197	0	1	2	3	5	8	14	16	7	11	6	13	20	9	21	40	18	3	0	0	0
264	742	0	2	3	7	9	23	66	55	22	24	22	20	34	98	226	100	29	1	0	1	0
265	259	3	0	8	8	22	14	15	28	8	19	24	19	26	39	15	7	3	0	1	0	0
266	203	0	1	4	11	5	7	14	15	12	11	8	14	12	10	18	43	15	3	0	0	0
267	895	0	0	3	10	12	35	81	65	35	29	28	33	44	120	248	126	22	3	1	0	0
268	146	0	1	3	6	5	12	8	8	7	9	13	9	14	24	13	8	6	0	0	0	0
269	200	1	0	4	8	4	9	17	21	13	16	4	16	16	9	15	29	13	4	1	0	0
270	761	0	0	2	14	8	22	62	46	26	21	26	33	36	96	219	122	24	3	1	0	0
271	148	0	1	3	4	13	8	10	5	12	5	7	7	12	27	16	7	8	3	0	0	0
272	208	1	1	2	9	11	6	9	15	8	9	7	11	14	19	18	41	24	3	0	0	0
273	943	0	0	7	15	11	27	56	46	21	19	19	32	52	165	279	162	29	2	1	0	0
274	196	0	2	1	4	10	18	11	12	15	9	16	13	10	29	21	15	8	2	0	0	0
275	182	0	0	3	4	4	4	13	17	3	10	6	12	18	14	17	31	19	5	1	0	1
276	740	1	2	5	9	14	13	49	39	25	21	19	36	26	106	225	111	31	7	1	0	0
277	133	0	1	1	6	5	7	8	11	5	7	14	6	14	11	12	10	10	3	2	0	0
278	214	0	0	3	5	8	4	8	16	8	22	10	10	17	19	17	45	15	6	1	0	0
279	914	3	2	8	8	10	21	55	46	29	13	17	27	26	116	312	172	44	3	0	1	1
280	225	0	2	3	9	10	16	7	12	4	9	24	16	20	62	18	7	4	1	0	0	1
281	164	0	0	1	3	7	8	16	8	5	5	12	11	14	12	12	37	10	3	0	0	0
282	767	0	0	11	15	12	30	71	49	32	19	14	30	33	99	208	117	25	2	0	0	0
283	210	1	2	4	1	45	22	11	11	5	12	10	6	17	35	22	2	3	1	0	0	0
284	193	0	0	0	7	5	5	9	21	9	11	9	11	21	9	18	31	21	4	2	0	0
285	910	0	1	11	32	15	34	82	51	42	19	29	42	30	110	241	130	36	5	0	0	0
286	164	0	7	22	3	8	12	6	10	5	6	8	6	18	23	15	7	4	2	2	0	0
287	182	3	0	1	5	5	7	7	22	9	9	13	5	18	18	17	29	13	1	0	0	0
288	877	0	0	11	16	15	32	66	68	31	14	20	35	37	133	219	154	24	2	0	0	0
289	143	0	1	2	6	3	11	11	13	6	2	10	11	13	30	11	8	4	0	0	0	1
290	169	0	2	2	10	2	6	9	10	12	7	7	6	13	7	19	39	14	4	0	0	0
291	738	3	2	11	10	8	20	59	37	25	16	22	28	21	113	226	113	19	4	0	1	0
292	170	1	0	1	3	8	9	8	18	8	15	24	9	9	30	13	5	9	0	0	0	0
293	224	0	0	4	13	11	6	14	20	17	12	13	10	21	14	7	29	28	5	0	0	0
294	670	0	2	4	11	5	28	69	31	23	16	22	31	31	98	172	106	18	3	0	0	0
295	297	5	12	15	13	17	23	22	18	10	11	25	20	18	50	28	5	4	1	0	0	0
296	170	3	0	1	11	7	7	8	17	12	6	3	7	17	12	19	18	18	3	1	0	0
297	633	0	0	5	10	6	10	42	42	19	13	19	28	27	96	191	97	23	3	2	0	0
298	171	0	1	5	7	8	10	19	12	10	11	8	8	15	27	14	7	8	0	1	0	0
299	163	2	3	0	7	4	5	9	13	11	11	5	9	15	11	14	31	9	3	1	0	0
300	761	0	1	5	10	9	20	77	61	35	13	14	27	38	100	198	124	26	1	2	0	0
