# Supplementary material for: dCas13-mediated translational repression for accurate gene silencing in mammalian cells
Source: Nat Commun. 2024 Mar 11;15:2205. doi: 10.1038/s41467-024-46412-7 (PMC10928199; doi:10.1038/s41467-024-46412-7)
Supplement: Supplementary file 6 — Source Data [file 41467_2024_46412_MOESM6_ESM.zip › Source Data/SupplementaryFigure3c_WTCas13.csv]

	all population	zscore >0	zscore >1	zscore >2	zscore >3	zscore >4	zscore >5	zscore >6
Control	1	1	1	1	1	1	1	1
EGFP Start	0.442801875	0.174058876	0.172935923	0.160149558	0.141704034	0.15391501	0.169529087	0.107107979
