# Supplementary material for: dCas13-mediated translational repression for accurate gene silencing in mammalian cells
Source: Nat Commun. 2024 Mar 11;15:2205. doi: 10.1038/s41467-024-46412-7 (PMC10928199; doi:10.1038/s41467-024-46412-7)
Supplement: Supplementary file 6 — Source Data [file 41467_2024_46412_MOESM6_ESM.zip › Source Data/SupplementaryFigure3e_dCas13_gRNA_EGFP_start_codon_Rep1.txt]

pos	ttl	15	16	17	18	19	20	21	22	23	24	25	26	27	28	29	30	31	32	33	34	35
-300	17	0	0	0	0	0	0	2	2	2	0	1	0	0	2	4	4	0	0	0	0	0
-299	11	0	0	0	0	0	2	3	0	1	2	0	0	0	0	2	1	0	0	0	0	0
-298	13	0	0	0	1	1	0	1	0	0	0	0	1	1	2	4	1	1	0	0	0	0
-297	10	0	0	0	0	1	0	1	0	1	0	1	0	0	2	3	1	0	0	0	0	0
-296	10	0	0	0	0	0	0	1	1	0	1	2	0	1	1	2	1	0	0	0	0	0
-295	10	0	0	0	0	1	2	2	0	0	0	0	0	0	3	2	0	0	0	0	0	0
-294	11	0	0	0	1	0	1	1	2	0	1	0	0	1	0	4	0	0	0	0	0	0
-293	24	0	0	0	2	1	1	2	0	2	2	0	2	1	4	5	1	1	0	0	0	0
-292	13	0	0	0	0	0	0	2	1	0	0	0	0	0	1	5	3	1	0	0	0	0
-291	8	0	1	0	0	1	0	1	0	0	0	0	1	1	1	0	2	0	0	0	0	0
-290	14	0	0	0	1	1	0	0	1	0	1	0	1	2	2	0	5	0	0	0	0	0
-289	9	0	0	0	0	0	0	1	1	1	0	0	0	1	0	3	0	2	0	0	0	0
-288	11	0	0	0	0	0	0	3	0	0	0	0	0	1	0	4	3	0	0	0	0	0
-287	19	0	0	0	1	0	1	0	1	0	2	1	2	2	1	5	2	0	0	0	1	0
-286	15	0	0	0	2	0	1	0	1	0	0	0	0	2	3	4	2	0	0	0	0	0
-285	21	0	0	1	0	2	1	4	2	0	0	0	0	2	0	6	1	2	0	0	0	0
-284	18	0	0	0	2	0	1	1	5	0	0	2	2	2	0	0	3	0	0	0	0	0
-283	15	0	0	0	0	0	2	0	2	0	0	2	1	1	2	2	2	1	0	0	0	0
-282	10	0	0	0	0	0	1	2	2	0	0	0	0	0	1	3	0	0	1	0	0	0
-281	12	0	0	0	0	0	1	1	1	0	0	0	0	0	1	3	4	1	0	0	0	0
-280	8	0	0	0	0	0	1	1	0	0	0	0	0	0	0	5	1	0	0	0	0	0
-279	15	0	0	0	0	0	0	4	0	0	0	1	0	1	3	1	4	1	0	0	0	0
-278	13	0	0	0	2	0	0	2	2	0	0	0	0	0	4	2	1	0	0	0	0	0
-277	8	0	0	0	0	0	0	0	1	0	0	0	0	0	2	5	0	0	0	0	0	0
-276	18	0	0	1	1	2	0	2	0	0	1	0	1	1	3	5	1	0	0	0	0	0
-275	21	0	0	0	1	2	1	3	1	1	0	0	0	0	0	7	2	2	1	0	0	0
-274	17	0	0	0	0	1	1	2	2	0	2	0	1	2	2	1	3	0	0	0	0	0
-273	13	0	0	0	0	0	0	0	2	0	0	0	0	0	2	3	3	3	0	0	0	0
-272	22	0	0	0	2	0	2	3	0	0	1	0	0	1	6	5	2	0	0	0	0	0
-271	14	0	0	0	0	0	1	0	1	0	0	2	1	1	5	2	1	0	0	0	0	0
-270	12	0	0	0	0	0	1	0	2	1	0	0	0	1	1	3	3	0	0	0	0	0
-269	17	0	0	0	0	0	2	3	2	0	0	0	1	0	1	5	1	2	0	0	0	0
-268	19	0	0	0	0	0	1	2	0	0	2	0	2	2	5	3	2	0	0	0	0	0
-267	17	0	0	0	1	1	1	1	3	0	1	0	0	1	4	1	3	0	0	0	0	0
-266	15	0	0	0	0	0	1	1	1	1	0	0	2	1	2	4	1	1	0	0	0	0
-265	19	0	0	0	2	0	2	0	1	0	0	1	1	1	4	3	4	0	0	0	0	0
-264	13	0	0	0	0	0	0	2	1	0	0	0	1	1	1	3	3	1	0	0	0	0
-263	15	0	0	0	0	0	1	5	0	0	0	0	0	1	3	4	0	1	0	0	0	0
-262	18	0	0	0	0	0	0	2	0	0	0	0	1	2	4	6	3	0	0	0	0	0
-261	11	0	0	0	1	0	0	0	2	1	0	0	0	1	1	3	2	0	0	0	0	0
-260	12	0	0	1	0	1	2	1	1	0	1	0	0	0	1	3	1	0	0	0	0	0
-259	21	0	0	0	2	1	2	3	1	2	0	1	0	1	3	4	1	0	0	0	0	0
-258	11	0	0	0	0	0	1	3	0	0	0	0	0	2	3	1	1	0	0	0	0	0
-257	11	0	0	0	1	2	1	0	0	0	1	0	0	2	0	2	2	0	0	0	0	0
-256	13	0	0	0	1	1	3	0	2	2	0	0	0	0	2	1	0	1	0	0	0	0
-255	12	0	0	0	0	0	0	0	3	0	1	1	0	1	2	2	2	0	0	0	0	0
-254	18	0	0	1	0	2	1	3	2	0	0	0	1	1	3	3	0	1	0	0	0	0
-253	16	0	0	0	2	0	1	1	3	1	0	1	1	0	1	3	0	1	1	0	0	0
-252	18	0	0	0	1	0	2	0	0	1	1	1	0	1	4	4	2	1	0	0	0	0
-251	21	0	0	0	0	2	2	0	1	2	0	1	0	0	3	8	2	0	0	0	0	0
-250	10	0	0	0	1	1	0	2	0	0	0	1	0	0	2	2	1	0	0	0	0	0
-249	20	0	0	0	0	1	0	0	2	0	0	1	0	0	3	8	3	2	0	0	0	0
-248	14	0	0	0	2	0	0	1	1	0	1	0	1	2	1	4	1	0	0	0	0	0
-247	14	0	0	0	0	0	0	0	2	1	1	0	0	3	2	3	2	0	0	0	0	0
-246	17	0	0	0	0	1	2	3	0	2	0	0	1	0	3	2	2	1	0	0	0	0
-245	13	0	0	0	0	0	1	1	2	1	1	0	0	0	5	2	0	0	0	0	0	0
-244	19	0	0	0	0	0	1	2	2	2	1	2	1	0	4	2	2	0	0	0	0	0
-243	13	0	0	0	0	0	0	0	1	0	0	0	0	4	2	3	2	1	0	0	0	0
-242	23	0	0	0	0	0	3	6	4	0	1	0	2	2	2	3	0	0	0	0	0	0
-241	23	0	0	0	1	1	2	2	0	0	0	0	1	3	3	5	4	1	0	0	0	0
-240	15	0	0	0	1	0	1	2	0	1	1	1	1	0	0	4	3	0	0	0	0	0
-239	12	0	0	0	1	1	0	2	1	0	1	0	0	2	1	1	1	1	0	0	0	0
-238	17	0	0	0	2	1	2	1	1	0	0	3	2	1	0	4	0	0	0	0	0	0
-237	19	0	0	0	0	0	0	2	3	1	1	0	2	1	3	4	1	1	0	0	0	0
-236	12	0	0	1	0	0	0	1	0	0	1	0	0	1	2	3	1	1	1	0	0	0
-235	12	0	0	0	0	1	1	2	2	0	0	0	0	1	2	2	1	0	0	0	0	0
-234	23	0	0	0	1	0	1	3	1	0	0	2	0	1	4	8	2	0	0	0	0	0
-233	15	0	0	0	0	1	0	3	1	1	1	1	0	1	2	1	3	0	0	0	0	0
-232	24	0	0	0	1	1	1	2	2	0	0	0	0	1	5	6	2	2	1	0	0	0
-231	27	0	0	0	0	0	1	6	1	1	0	2	0	1	4	5	4	2	0	0	0	0
-230	18	0	0	0	0	0	1	1	2	1	0	0	1	1	4	4	1	2	0	0	0	0
-229	17	0	0	0	0	0	0	5	1	1	0	0	0	2	2	4	2	0	0	0	0	0
-228	16	0	0	0	1	0	0	4	0	0	0	1	1	0	2	4	3	0	0	0	0	0
-227	16	0	0	0	0	0	1	1	0	1	1	1	0	0	2	4	3	0	2	0	0	0
-226	24	0	0	0	0	2	1	4	1	0	0	1	1	1	2	6	4	1	0	0	0	0
-225	19	0	0	1	0	0	1	3	3	0	0	0	0	0	3	4	4	0	0	0	0	0
-224	12	0	0	0	0	0	2	2	1	0	0	0	0	1	0	3	3	0	0	0	0	0
-223	12	0	0	0	1	0	1	2	0	0	0	2	0	1	3	1	1	0	0	0	0	0
-222	18	0	0	0	0	0	1	0	0	0	1	1	2	1	4	3	4	1	0	0	0	0
-221	17	0	0	0	0	0	0	5	1	0	0	2	1	0	3	2	3	0	0	0	0	0
-220	30	0	0	0	3	0	3	4	1	3	0	0	1	3	3	4	3	1	1	0	0	0
-219	23	0	0	0	2	3	0	3	1	0	0	1	0	0	1	8	4	0	0	0	0	0
-218	23	0	0	1	0	1	0	6	1	2	0	0	4	0	2	5	0	1	0	0	0	0
-217	21	0	0	0	0	0	2	2	2	0	1	1	1	0	3	4	4	1	0	0	0	0
-216	22	0	0	0	1	0	0	3	0	1	0	2	0	5	1	7	2	0	0	0	0	0
-215	24	0	0	0	1	0	1	2	1	0	0	1	0	2	6	6	3	0	0	1	0	0
-214	26	0	0	0	1	1	2	5	3	0	1	1	0	0	3	4	5	0	0	0	0	0
-213	18	0	0	0	0	1	1	0	1	0	0	0	1	0	6	3	3	2	0	0	0	0
-212	28	0	0	0	0	0	1	8	1	1	1	0	3	2	3	4	4	0	0	0	0	0
-211	26	0	0	0	0	0	0	7	2	1	0	1	0	0	5	5	2	1	2	0	0	0
-210	22	0	0	0	0	1	1	2	1	1	1	1	0	3	1	5	4	1	0	0	0	0
-209	21	0	0	0	2	0	1	1	1	0	1	1	1	3	3	5	2	0	0	0	0	0
-208	29	0	0	0	0	0	3	2	1	2	0	0	0	3	4	10	3	1	0	0	0	0
-207	20	0	0	0	3	1	2	0	2	1	0	0	0	1	4	2	2	2	0	0	0	0
-206	24	0	0	0	0	1	2	4	2	1	2	1	1	0	1	6	3	0	0	0	0	0
-205	30	0	0	0	0	1	0	3	2	1	1	1	4	0	3	6	6	2	0	0	0	0
-204	22	0	0	0	0	2	1	4	2	0	1	0	0	0	2	9	1	0	0	0	0	0
-203	21	0	0	0	0	1	2	2	2	1	0	0	0	1	1	6	3	1	1	0	0	0
-202	27	0	0	0	0	0	1	3	3	1	0	0	0	3	3	5	5	3	0	0	0	0
-201	21	0	0	0	2	0	2	2	2	1	1	1	1	1	4	3	1	0	0	0	0	0
-200	25	0	0	0	1	2	1	4	1	1	0	1	1	0	4	7	1	0	1	0	0	0
-199	31	0	0	0	2	0	3	2	2	1	1	1	2	2	4	5	5	1	0	0	0	0
-198	15	0	0	0	0	0	1	2	0	1	0	0	1	2	2	4	1	0	0	0	0	1
-197	22	0	0	0	1	1	1	1	1	0	1	0	1	4	5	3	3	0	0	0	0	0
-196	20	0	0	0	0	1	1	2	3	1	0	0	0	0	2	5	5	0	0	0	0	0
-195	25	0	0	0	0	2	0	5	3	2	0	0	2	1	2	7	0	1	0	0	0	0
-194	25	0	0	0	1	0	2	3	0	0	0	1	0	4	2	7	1	4	0	0	0	0
-193	19	0	0	0	0	1	1	3	1	0	0	0	1	1	3	3	4	1	0	0	0	0
-192	22	0	0	0	0	0	0	2	2	0	1	1	0	2	2	4	7	1	0	0	0	0
-191	25	0	1	0	0	0	4	2	4	1	1	1	0	3	1	6	0	1	0	0	0	0
-190	26	0	0	0	0	0	0	3	1	0	1	0	1	3	4	6	5	2	0	0	0	0
-189	35	0	0	0	1	2	0	2	0	0	2	0	1	3	5	12	6	0	1	0	0	0
-188	46	0	0	0	0	1	1	5	5	2	2	1	1	1	5	12	9	1	0	0	0	0
-187	32	0	0	0	1	1	2	3	4	0	1	2	1	1	4	4	7	1	0	0	0	0
-186	31	0	0	0	0	1	1	3	5	0	0	0	1	2	6	7	4	0	1	0	0	0
-185	21	0	0	0	1	2	1	2	2	1	0	0	2	1	4	3	2	0	0	0	0	0
-184	28	0	0	0	2	1	1	0	4	1	1	2	1	0	5	7	1	2	0	0	0	0
-183	22	0	0	0	0	0	3	1	1	4	1	0	0	1	4	4	3	0	0	0	0	0
-182	25	0	0	1	0	0	2	3	1	1	0	1	0	1	2	7	5	1	0	0	0	0
-181	27	0	0	0	1	0	3	2	0	1	0	0	0	1	4	11	3	0	0	1	0	0
-180	28	0	0	0	0	0	1	4	4	2	5	2	0	1	2	3	4	0	0	0	0	0
-179	30	0	0	1	3	1	1	7	3	1	1	1	1	1	2	2	4	0	0	0	0	1
-178	39	0	0	0	1	2	2	6	2	2	1	4	0	0	4	8	4	2	1	0	0	0
-177	37	0	0	0	1	1	1	4	3	2	1	2	0	3	6	6	5	2	0	0	0	0
-176	42	0	0	0	1	3	0	3	4	2	2	0	3	3	5	9	7	0	0	0	0	0
-175	26	0	0	0	0	1	1	5	2	1	1	1	0	1	4	4	5	0	0	0	0	0
-174	23	0	0	0	0	1	0	2	1	2	0	2	0	0	4	5	6	0	0	0	0	0
-173	24	0	0	0	0	1	0	2	3	0	0	1	2	1	4	6	3	1	0	0	0	0
-172	44	0	0	0	0	2	1	7	3	1	0	3	3	0	3	14	5	1	1	0	0	0
-171	36	0	0	2	0	0	1	3	2	1	0	2	1	4	5	11	4	0	0	0	0	0
-170	27	0	0	0	0	0	0	6	0	1	2	0	2	2	3	2	8	1	0	0	0	0
-169	40	0	0	0	1	2	4	3	3	0	0	1	1	3	3	11	7	0	0	1	0	0
-168	35	0	0	0	0	0	5	3	5	2	1	1	4	2	4	5	3	0	0	0	0	0
-167	50	0	0	0	0	1	3	3	4	4	0	0	2	2	6	14	8	3	0	0	0	0
-166	29	0	0	0	0	1	0	2	4	0	0	2	3	1	4	8	4	0	0	0	0	0
-165	38	0	0	1	3	0	2	3	1	0	3	0	1	3	8	10	2	0	0	1	0	0
-164	56	0	0	0	0	1	6	1	8	3	3	3	0	4	8	11	6	1	0	0	1	0
-163	43	0	0	1	0	4	4	4	5	0	0	0	2	2	5	8	6	1	1	0	0	0
-162	34	0	0	0	1	0	1	4	1	1	0	0	2	1	7	9	4	3	0	0	0	0
-161	29	0	0	0	0	3	4	1	2	0	1	1	2	3	2	6	2	2	0	0	0	0
-160	28	0	0	0	0	1	0	3	4	1	2	1	1	1	4	8	1	1	0	0	0	0
-159	44	0	0	0	1	2	1	2	1	1	1	3	4	3	8	12	5	0	0	0	0	0
-158	37	0	0	0	0	1	3	5	2	3	0	1	1	1	4	10	5	1	0	0	0	0
-157	47	0	0	1	0	2	4	6	3	0	0	1	3	4	7	7	5	4	0	0	0	0
-156	43	0	0	0	0	2	5	8	0	2	0	3	0	3	7	10	3	0	0	0	0	0
-155	42	0	0	0	2	0	1	5	3	3	1	0	4	1	10	2	10	0	0	0	0	0
-154	41	0	1	0	1	2	3	6	5	3	0	1	3	3	5	4	3	1	0	0	0	0
-153	37	0	0	1	1	2	3	2	4	1	0	3	0	2	2	13	3	0	0	0	0	0
-152	40	0	0	0	2	2	1	5	0	1	1	2	4	2	4	7	8	1	0	0	0	0
-151	30	0	0	1	1	1	2	2	2	0	0	4	2	0	3	7	4	1	0	0	0	0
-150	34	0	0	0	0	1	1	5	2	1	0	1	1	1	4	9	5	3	0	0	0	0
-149	42	0	0	0	0	2	5	7	1	1	1	1	1	1	12	7	3	0	0	0	0	0
-148	53	0	0	1	0	1	2	9	11	4	2	1	2	1	2	7	8	2	0	0	0	0
-147	29	0	0	0	0	1	2	1	3	1	2	1	3	2	3	2	7	1	0	0	0	0
-146	33	0	0	0	1	0	1	7	6	0	0	0	1	1	4	4	5	2	1	0	0	0
-145	32	0	0	0	0	1	1	4	1	1	2	0	0	2	7	8	5	0	0	0	0	0
-144	47	0	0	0	1	0	1	6	4	0	1	3	0	2	5	12	9	2	1	0	0	0
-143	38	0	0	1	2	1	1	2	4	0	1	2	1	1	4	12	6	0	0	0	0	0
-142	29	0	0	0	1	1	2	1	2	1	0	0	3	0	5	6	5	2	0	0	0	0
-141	51	0	0	2	1	5	6	4	3	0	1	2	1	1	5	12	8	0	0	0	0	0
-140	46	0	0	0	3	0	1	5	1	1	0	1	0	3	5	13	11	1	0	0	0	1
-139	30	0	0	0	1	2	1	4	0	0	0	1	0	2	4	6	9	0	0	0	0	0
-138	38	0	1	0	1	5	0	6	3	0	1	0	0	1	7	7	5	1	0	0	0	0
-137	39	0	0	1	1	1	2	2	3	1	1	1	1	3	6	13	3	0	0	0	0	0
-136	54	0	0	1	2	0	4	8	3	1	1	2	0	4	6	10	9	3	0	0	0	0
-135	49	0	1	0	1	1	1	8	7	0	1	3	0	3	4	10	8	1	0	0	0	0
-134	45	0	0	0	0	1	1	1	2	2	1	3	3	7	3	7	13	1	0	0	0	0
-133	53	0	0	0	0	1	2	5	4	2	1	2	1	4	11	8	9	2	1	0	0	0
-132	52	0	0	0	1	0	2	3	2	0	2	0	3	0	8	22	7	1	1	0	0	0
-131	40	0	2	1	0	0	1	3	7	3	1	0	0	3	8	8	2	1	0	0	0	0
-130	40	0	0	2	1	4	4	3	3	1	0	0	2	2	6	8	4	0	0	0	0	0
-129	33	0	0	1	2	2	3	3	1	0	0	3	2	1	1	9	4	1	0	0	0	0
-128	54	0	0	0	1	2	2	8	7	4	0	1	0	4	6	13	6	0	0	0	0	0
-127	41	0	0	0	1	2	2	2	4	0	3	0	0	4	14	8	1	0	0	0	0	0
-126	48	0	0	1	0	0	1	7	4	1	1	0	4	1	8	13	5	2	0	0	0	0
-125	56	1	0	0	1	3	4	4	5	2	1	0	0	3	7	17	5	2	1	0	0	0
-124	60	0	0	0	2	0	8	3	8	1	4	4	1	2	6	12	9	0	0	0	0	0
-123	45	0	0	2	0	0	3	5	4	1	0	2	2	6	3	10	6	1	0	0	0	0
-122	53	0	0	0	1	0	2	9	2	2	0	2	3	3	14	6	8	1	0	0	0	0
-121	45	0	0	0	0	2	0	4	7	5	5	2	2	3	4	6	4	1	0	0	0	0
-120	51	0	0	0	0	1	1	3	3	2	3	2	1	3	13	9	7	3	0	0	0	0
-119	55	0	0	0	0	2	2	7	2	4	3	0	2	3	6	14	7	3	0	0	0	0
-118	46	0	0	0	0	2	3	3	4	3	1	2	0	2	4	8	12	2	0	0	0	0
-117	68	0	0	0	0	2	1	4	3	4	1	4	2	3	8	20	10	5	1	0	0	0
-116	42	0	0	0	1	2	1	4	3	1	2	1	1	3	8	9	4	2	0	0	0	0
-115	44	0	0	0	0	1	2	6	2	0	2	2	4	4	10	6	5	0	0	0	0	0
-114	59	0	0	1	0	1	4	7	4	1	3	2	0	1	13	11	8	3	0	0	0	0
-113	57	0	0	0	1	0	3	5	4	1	2	3	3	2	12	16	4	1	0	0	0	0
-112	65	0	0	1	1	2	4	9	6	2	3	0	1	5	12	6	10	1	1	1	0	0
-111	57	0	0	1	2	1	5	4	4	4	2	1	3	0	8	13	6	3	0	0	0	0
-110	66	0	0	4	5	3	3	7	6	2	2	2	1	1	13	14	3	0	0	0	0	0
-109	58	0	0	1	1	3	2	5	2	1	3	1	4	5	12	7	10	1	0	0	0	0
-108	56	0	0	0	1	2	2	6	4	2	1	3	3	1	10	14	5	0	2	0	0	0
-107	55	0	0	0	1	2	2	9	1	3	2	2	3	0	7	12	8	3	0	0	0	0
-106	52	0	0	1	1	5	4	4	2	2	0	2	3	3	5	15	5	0	0	0	0	0
-105	63	0	0	1	3	4	2	6	5	3	3	2	5	2	7	9	7	3	1	0	0	0
-104	48	0	0	0	2	0	1	4	3	0	1	1	2	4	8	12	8	2	0	0	0	0
-103	65	0	0	0	0	0	3	8	4	1	1	1	3	5	7	18	8	5	1	0	0	0
-102	71	0	0	1	1	0	4	4	7	3	6	1	7	3	7	14	7	3	3	0	0	0
-101	55	0	0	1	0	3	1	3	3	4	0	1	1	4	9	15	5	4	1	0	0	0
-100	60	0	0	0	2	1	3	2	3	2	2	2	4	4	6	14	13	2	0	0	0	0
-99	50	0	0	0	1	1	2	3	3	1	0	5	1	4	8	14	6	1	0	0	0	0
-98	56	0	0	0	3	2	6	3	1	3	4	2	3	2	6	11	8	2	0	0	0	0
-97	64	0	0	0	0	0	1	3	4	5	1	2	2	4	9	17	10	5	1	0	0	0
-96	69	0	0	2	0	1	2	4	7	1	1	0	6	3	9	19	6	8	0	0	0	0
-95	64	0	0	0	1	2	1	5	4	2	2	2	1	6	8	16	11	2	1	0	0	0
-94	71	0	0	2	1	5	4	9	1	0	1	2	2	4	15	17	6	2	0	0	0	0
-93	58	0	0	0	1	3	3	1	6	3	2	0	4	4	4	18	3	1	3	1	1	0
-92	69	0	0	0	1	0	3	9	2	2	1	4	3	2	12	16	10	3	0	0	1	0
-91	57	0	0	0	0	0	3	5	7	3	2	1	4	4	9	16	3	0	0	0	0	0
-90	65	0	0	0	2	2	2	6	3	4	1	2	3	4	11	18	4	2	1	0	0	0
-89	61	0	0	1	2	1	4	9	5	4	1	0	1	1	5	20	2	4	1	0	0	0
-88	84	0	0	0	3	2	5	15	13	3	3	1	1	7	11	8	8	3	1	0	0	0
-87	64	0	0	1	2	4	9	3	1	2	1	4	5	2	9	8	8	3	1	1	0	0
-86	70	0	0	1	2	6	4	12	3	2	0	4	2	4	7	11	11	1	0	0	0	0
-85	89	1	0	0	2	3	1	9	8	2	6	0	0	11	10	18	10	5	2	0	0	1
-84	63	0	0	0	2	3	3	6	5	0	2	2	2	3	7	17	7	3	1	0	0	0
-83	77	0	0	1	3	0	4	12	9	2	1	5	3	3	9	18	5	2	0	0	0	0
-82	73	0	0	0	5	0	5	11	4	3	2	3	3	5	13	11	6	2	0	0	0	0
-81	64	0	0	0	1	4	0	6	5	3	2	0	4	5	7	16	8	2	0	1	0	0
-80	69	0	0	1	3	5	3	8	7	1	2	2	1	4	9	12	8	2	1	0	0	0
-79	88	0	0	1	2	2	5	9	8	3	4	1	1	8	10	17	12	5	0	0	0	0
-78	60	0	0	0	0	2	2	8	6	4	3	2	1	2	10	10	8	1	1	0	0	0
-77	79	0	0	0	3	1	3	8	1	3	4	1	0	3	15	24	9	1	2	1	0	0
-76	64	0	0	0	0	3	4	10	9	2	2	2	3	1	8	14	4	2	0	0	0	0
-75	74	0	0	1	0	3	2	12	4	2	3	4	3	4	11	12	10	3	0	0	0	0
-74	82	0	0	1	1	2	11	9	4	4	2	1	1	4	8	17	13	4	0	0	0	0
-73	87	0	0	1	1	2	4	12	12	5	1	1	1	6	9	21	10	0	1	0	0	0
-72	80	0	1	1	1	2	13	10	0	2	2	4	0	3	11	19	7	3	1	0	0	0
-71	62	0	0	1	3	1	6	5	4	1	3	0	2	4	11	9	6	6	0	0	0	0
-70	69	0	1	0	0	3	4	7	6	3	1	3	3	4	9	18	5	2	0	0	0	0
-69	88	0	0	0	5	6	8	11	5	3	0	3	3	3	14	19	4	4	0	0	0	0
-68	84	0	0	0	0	3	4	10	8	2	4	3	5	3	12	15	12	3	0	0	0	0
-67	82	0	0	2	2	2	6	10	3	4	2	3	2	6	6	20	12	2	0	0	0	0
-66	84	0	0	0	1	4	6	7	4	1	5	3	3	4	13	18	12	2	1	0	0	0
-65	76	0	0	1	1	4	5	10	5	0	1	3	4	2	12	17	9	2	0	0	0	0
-64	104	0	1	3	2	6	3	12	6	3	0	2	5	3	23	20	9	6	0	0	0	0
-63	90	0	0	1	3	2	7	6	17	5	2	4	2	7	7	14	9	4	0	0	0	0
-62	88	0	0	1	2	1	5	10	7	3	2	4	1	4	16	18	12	1	1	0	0	0
-61	100	0	0	1	3	3	5	14	6	0	2	4	4	8	11	19	13	7	0	0	0	0
-60	86	0	0	2	2	2	6	12	5	4	3	2	3	6	10	19	7	2	0	1	0	0
-59	94	0	0	0	2	1	1	13	8	3	4	4	5	6	15	17	10	4	0	1	0	0
-58	102	0	0	1	2	1	4	14	5	3	3	4	4	8	14	28	7	4	0	0	0	0
-57	83	0	0	1	5	4	1	9	9	6	0	2	3	5	8	17	10	2	1	0	0	0
-56	107	0	0	1	3	2	2	8	7	3	3	4	7	1	15	31	13	5	2	0	0	0
-55	95	0	0	0	5	3	3	15	6	6	2	3	1	2	10	21	9	6	2	0	1	0
-54	94	0	0	1	0	3	13	13	4	0	2	3	0	6	15	25	6	3	0	0	0	0
-53	101	0	1	0	0	6	10	13	6	6	4	0	2	7	9	23	11	2	1	0	0	0
-52	96	0	0	0	1	0	6	7	2	3	4	5	6	7	13	21	10	9	1	1	0	0
-51	83	0	0	0	0	5	9	9	6	5	0	0	1	8	16	17	7	0	0	0	0	0
-50	81	1	0	1	3	3	7	9	8	2	1	1	3	3	12	15	10	2	0	0	0	0
-49	90	0	0	0	0	7	5	8	3	1	0	4	4	7	20	18	9	2	2	0	0	0
-48	95	0	0	0	1	2	5	8	9	5	4	4	3	5	15	16	14	4	0	0	0	0
-47	94	0	0	0	0	0	3	15	6	5	1	0	3	5	18	20	8	9	1	0	0	0
-46	95	1	0	0	1	2	8	7	7	3	3	3	8	4	13	20	13	2	0	0	0	0
-45	94	0	0	0	3	1	10	11	5	3	1	3	3	4	17	22	6	4	1	0	0	0
-44	123	0	0	0	4	4	3	14	12	4	2	0	6	9	17	27	17	3	0	1	0	0
-43	114	0	1	0	1	1	6	16	9	4	2	4	4	4	17	28	12	3	0	0	0	2
-42	102	0	0	1	1	5	5	9	12	5	3	1	4	8	10	19	14	3	1	0	1	0
-41	127	0	0	0	2	1	6	15	16	4	6	3	4	7	24	24	12	2	1	0	0	0
-40	125	0	2	1	1	5	6	11	10	1	1	8	3	7	13	25	21	10	0	0	0	0
-39	112	0	0	1	5	4	5	9	7	4	1	3	1	5	23	21	19	1	3	0	0	0
-38	147	0	0	1	3	3	11	16	14	5	5	2	6	11	18	32	16	3	1	0	0	0
-37	109	0	0	1	1	2	13	14	5	2	3	6	4	5	14	20	14	3	1	0	1	0
-36	123	0	0	0	2	1	11	21	7	6	4	3	5	6	12	27	11	6	0	1	0	0
-35	145	1	0	0	2	1	10	17	14	7	3	5	2	8	11	30	25	8	1	0	0	0
-34	127	0	0	1	3	2	9	11	6	3	2	6	2	5	23	30	17	5	2	0	0	0
-33	138	0	0	0	5	3	11	15	13	5	2	4	4	7	14	32	19	3	1	0	0	0
-32	149	0	0	0	4	7	11	12	12	6	4	2	3	15	22	28	15	7	0	0	0	1
-31	123	0	0	1	5	5	5	16	4	5	2	4	6	7	20	35	8	0	0	0	0	0
-30	106	0	0	2	0	4	2	20	9	4	4	5	6	2	19	20	7	0	0	2	0	0
-29	136	0	0	3	2	3	8	17	11	3	8	4	1	7	20	32	16	1	0	0	0	0
-28	120	0	0	3	3	2	5	6	14	2	4	1	3	7	21	32	9	8	0	0	0	0
-27	113	1	0	1	2	6	5	9	10	5	5	4	3	10	16	15	9	10	1	1	0	0
-26	150	0	0	2	2	5	8	14	6	6	1	4	5	7	14	46	19	9	2	0	0	0
-25	158	0	1	1	2	8	9	9	7	5	5	7	8	1	32	37	19	6	1	0	0	0
-24	124	0	0	0	2	1	6	9	6	7	2	2	3	8	18	26	23	8	3	0	0	0
-23	133	0	0	0	0	3	4	11	10	6	4	5	6	8	23	25	19	8	1	0	0	0
-22	145	0	2	1	0	1	8	8	3	3	2	10	9	10	20	39	25	4	0	0	0	0
-21	125	4	2	0	4	0	3	10	7	3	2	7	1	11	28	26	14	3	0	0	0	0
-20	145	0	0	0	2	1	9	22	12	4	4	3	5	19	20	25	13	4	1	1	0	0
-19	137	0	1	1	5	4	6	17	12	8	3	2	3	6	16	33	13	5	2	0	0	0
-18	103	0	0	1	1	4	5	13	4	9	2	5	2	6	12	24	11	3	0	0	0	1
-17	136	0	0	2	0	2	7	13	11	3	1	3	8	9	16	33	21	5	1	1	0	0
-16	125	0	0	1	4	1	1	11	9	6	2	3	7	11	24	29	16	0	0	0	0	0
-15	120	0	1	1	2	5	3	10	7	6	7	3	3	4	18	32	16	2	0	0	0	0
-14	221	0	0	1	5	5	13	26	17	8	4	5	5	9	13	54	41	13	1	1	0	0
-13	309	0	0	2	3	14	17	33	41	15	7	4	8	11	35	57	45	12	5	0	0	0
-12	2052	0	0	23	160	107	173	260	139	66	44	36	46	75	344	396	147	28	7	1	0	0
-11	315	0	0	7	18	15	30	21	22	14	5	7	19	35	68	32	16	6	0	0	0	0
-10	306	0	0	3	4	10	11	20	25	15	13	9	30	26	30	52	40	9	8	1	0	0
-9	1079	0	1	2	21	27	75	149	96	42	20	36	53	53	158	221	99	23	3	0	0	0
-8	237	0	0	3	6	5	26	25	14	10	10	16	14	18	36	34	17	3	0	0	0	0
-7	315	0	0	0	4	8	18	20	25	16	12	11	16	17	22	83	40	19	3	1	0	0
-6	840	0	0	4	12	17	42	133	60	31	18	29	20	28	131	192	96	24	3	0	0	0
-5	222	1	0	4	5	6	8	16	19	14	9	8	10	21	33	43	16	9	0	0	0	0
-4	241	1	0	1	3	4	16	30	24	16	9	8	7	13	28	33	34	13	1	0	0	0
-3	1018	0	0	4	21	22	61	137	72	26	18	22	45	45	201	254	75	12	2	0	0	1
-2	210	0	1	0	4	15	13	26	11	7	5	5	11	24	29	33	21	4	1	0	0	0
-1	185	0	0	0	4	8	9	18	17	8	5	5	15	15	15	30	22	14	0	0	0	0
0	1583	0	4	19	18	30	89	179	87	38	37	42	51	72	321	423	142	21	9	0	1	0
1	189	0	0	1	4	2	6	14	15	10	12	10	9	11	24	28	27	13	2	1	0	0
2	87	0	0	2	4	4	4	10	10	4	4	2	5	7	7	10	9	4	1	0	0	0
3	845	1	0	5	13	23	63	113	78	27	21	21	28	29	138	202	68	14	1	0	0	0
4	202	0	0	4	4	11	15	19	13	10	6	10	11	15	37	32	11	3	1	0	0	0
5	211	0	0	2	9	4	6	18	17	12	9	9	9	14	20	43	25	7	6	1	0	0
6	634	0	1	1	12	8	33	77	41	23	18	27	16	31	129	136	64	15	1	1	0	0
7	189	0	0	1	7	6	11	18	19	9	5	5	9	15	30	31	20	1	1	0	0	1
8	175	0	0	2	4	4	17	15	17	9	5	8	10	12	16	30	19	6	0	1	0	0
9	719	1	1	3	8	22	35	72	53	19	15	20	17	27	144	184	83	8	5	2	0	0
10	167	0	0	0	1	9	7	15	13	8	2	5	12	9	34	26	14	9	2	0	0	1
11	189	1	0	0	2	5	6	11	19	7	5	10	10	10	20	36	33	14	0	0	0	0
12	654	0	1	2	7	7	39	84	41	14	7	19	21	33	114	177	71	13	2	1	1	0
13	156	0	0	1	4	8	13	12	11	2	7	2	5	11	24	40	10	5	1	0	0	0
14	158	0	0	0	3	6	7	16	17	8	5	3	10	14	7	28	25	8	1	0	0	0
15	618	0	0	3	9	14	37	63	45	20	22	19	21	33	110	143	69	8	1	1	0	0
16	135	0	0	0	4	4	11	6	6	6	6	8	3	19	30	18	12	2	0	0	0	0
17	144	0	0	1	4	4	1	18	12	9	7	4	4	9	17	29	19	6	0	0	0	0
18	604	0	0	1	8	6	44	72	40	19	12	18	12	21	104	162	69	14	2	0	0	0
19	154	0	0	2	7	1	16	25	7	4	3	3	4	14	27	17	16	6	2	0	0	0
20	137	0	0	2	5	1	11	10	9	9	5	2	6	7	15	26	18	8	3	0	0	0
21	581	0	0	2	6	12	24	77	51	18	20	16	19	27	105	137	53	12	2	0	0	0
22	250	0	5	16	73	18	18	21	8	5	1	3	3	17	12	28	17	3	2	0	0	0
23	129	0	0	1	7	2	4	11	10	1	8	5	7	7	12	28	19	5	2	0	0	0
24	571	0	1	2	7	19	21	66	24	16	12	15	20	22	101	161	69	13	1	1	0	0
25	133	0	0	3	0	4	9	9	6	3	4	7	4	18	22	23	19	1	1	0	0	0
26	141	0	0	1	3	1	2	14	14	5	10	1	6	14	11	30	22	5	1	0	0	1
27	522	0	1	0	6	6	21	62	32	20	13	24	12	24	69	149	63	18	1	1	0	0
28	124	0	0	1	1	1	9	11	5	3	7	3	3	14	22	26	11	5	2	0	0	0
29	138	0	0	0	5	3	6	11	9	7	2	5	5	14	12	24	26	7	2	0	0	0
30	509	0	0	1	5	15	19	53	28	9	14	16	16	21	91	131	69	18	2	1	0	0
31	126	0	0	0	1	5	7	8	7	4	6	4	4	13	25	28	9	4	0	1	0	0
32	99	0	1	0	0	1	5	6	8	4	1	2	5	12	14	19	14	5	1	0	0	1
33	521	1	0	1	6	9	30	70	32	12	13	15	17	16	79	128	76	13	2	1	0	0
34	126	0	0	2	2	5	6	10	8	12	1	7	3	8	23	25	9	5	0	0	0	0
35	115	0	1	1	1	4	6	6	15	4	1	2	5	8	11	18	24	6	2	0	0	0
36	508	0	0	0	4	13	25	62	38	14	9	16	19	16	71	140	62	13	4	1	1	0
37	118	0	0	4	1	4	9	4	7	4	3	5	3	9	21	21	18	4	1	0	0	0
38	89	0	0	0	2	2	3	5	6	5	6	3	3	3	14	16	14	6	1	0	0	0
39	495	1	1	1	3	6	19	45	41	15	12	11	22	18	83	146	56	12	3	0	0	0
40	110	0	0	1	1	5	11	8	5	2	2	2	3	16	21	18	11	4	0	0	0	0
41	138	0	0	2	3	2	3	6	13	4	2	6	6	10	15	25	32	6	2	1	0	0
42	526	0	0	4	4	8	34	50	36	10	14	8	18	22	93	139	65	18	2	1	0	0
43	103	0	0	2	0	3	5	9	3	7	6	3	10	9	23	13	6	3	1	0	0	0
44	112	0	0	0	0	1	3	7	11	7	2	2	6	10	7	22	27	7	0	0	0	0
45	505	0	0	0	2	7	16	56	35	13	11	15	8	23	97	141	57	17	5	2	0	0
46	101	0	0	0	4	6	6	8	7	3	1	6	2	14	24	9	11	0	0	0	0	0
47	97	0	0	3	2	2	4	6	9	2	5	2	7	5	8	20	13	7	1	0	1	0
48	466	0	0	2	3	3	19	39	24	17	8	12	8	14	100	143	62	10	1	0	1	0
49	87	0	0	0	3	1	7	7	6	2	3	6	3	7	17	19	2	2	2	0	0	0
50	126	0	0	4	3	6	2	6	5	6	2	5	9	11	14	23	18	12	0	0	0	0
51	540	2	0	1	6	5	28	63	37	7	6	16	13	18	98	149	78	11	2	0	0	0
52	123	0	0	3	2	3	2	5	6	4	2	4	9	20	25	22	14	2	0	0	0	0
53	104	0	0	0	6	2	4	4	13	3	4	6	4	5	8	19	14	12	0	0	0	0
54	498	0	0	0	8	5	23	64	33	11	5	16	11	20	90	127	72	7	6	0	0	0
55	90	0	1	2	1	1	1	14	13	2	4	1	0	14	13	13	6	3	1	0	0	0
56	95	1	0	0	1	2	1	8	4	4	3	0	3	6	13	24	17	6	2	0	0	0
57	466	0	1	4	5	4	15	48	31	9	12	9	9	10	85	144	67	12	1	0	0	0
58	91	0	0	1	0	5	8	4	2	6	7	7	5	10	10	14	11	1	0	0	0	0
59	114	0	0	1	0	2	5	10	3	3	2	3	7	4	16	30	20	7	0	1	0	0
60	537	0	0	1	5	4	14	67	36	15	10	16	15	16	84	172	68	12	2	0	0	0
61	99	0	0	0	3	7	3	10	5	3	4	8	3	8	16	17	6	4	1	1	0	0
62	98	0	0	0	2	3	5	7	11	4	1	2	2	7	4	20	20	8	2	0	0	0
63	554	0	0	2	5	7	15	69	37	24	13	21	17	23	102	129	76	8	4	2	0	0
64	120	1	0	1	3	3	4	15	10	2	3	2	6	12	22	22	9	5	0	0	0	0
65	112	0	0	0	1	3	1	10	14	6	1	2	5	6	8	26	20	5	4	0	0	0
66	457	0	0	3	2	6	21	43	27	5	8	6	16	17	90	132	68	11	2	0	0	0
67	94	0	0	2	0	3	4	10	3	2	3	5	7	8	15	23	5	3	1	0	0	0
68	96	0	0	0	2	3	5	6	9	6	1	2	8	7	5	18	14	6	4	0	0	0
69	458	1	0	2	10	7	20	39	34	18	6	14	18	22	83	118	47	15	3	0	1	0
70	79	0	0	3	1	0	2	11	4	5	1	1	2	5	17	17	6	0	2	0	1	1
71	77	0	0	0	1	0	2	4	3	9	2	3	4	4	9	15	14	6	1	0	0	0
72	522	0	1	0	6	2	18	57	34	17	13	10	16	20	98	143	74	10	1	1	0	1
73	108	0	0	1	1	4	6	15	10	3	2	3	5	8	20	22	3	4	1	0	0	0
74	84	0	0	1	1	2	2	10	7	0	6	2	2	5	8	12	16	7	3	0	0	0
75	513	0	0	0	4	1	20	57	34	9	12	10	17	22	105	144	58	19	1	0	0	0
76	117	0	0	9	16	4	5	18	8	3	2	4	4	4	18	11	6	4	0	0	1	0
77	96	0	0	0	1	4	5	3	10	10	1	0	7	6	8	15	18	7	0	1	0	0
78	601	0	1	1	5	7	18	67	34	19	12	13	17	21	103	196	65	16	4	1	1	0
79	95	0	0	0	3	4	6	5	3	4	0	6	2	16	18	21	4	2	1	0	0	0
80	100	0	0	0	2	4	5	6	12	9	6	5	3	3	2	17	15	10	1	0	0	0
81	468	0	1	2	4	3	20	41	30	16	7	11	15	19	75	142	64	16	1	1	0	0
82	88	0	0	1	1	5	5	8	7	1	2	5	6	10	19	10	8	0	0	0	0	0
83	101	0	1	0	1	3	2	7	8	5	2	0	7	1	4	19	26	14	1	0	0	0
84	434	0	0	3	6	1	9	39	18	12	8	11	6	23	70	139	62	19	5	2	1	0
85	79	0	0	2	1	4	3	7	3	2	5	2	2	7	23	14	3	1	0	0	0	0
86	78	0	1	1	2	5	5	4	7	3	2	5	5	8	8	7	11	4	0	0	0	0
87	500	0	0	3	3	3	19	51	19	17	14	12	16	12	95	138	84	12	2	0	0	0
88	93	0	0	1	1	2	9	6	6	1	3	5	5	5	28	8	9	4	0	0	0	0
89	73	0	0	0	1	4	3	3	6	3	4	1	4	4	7	11	12	9	1	0	0	0
90	507	0	0	1	2	6	15	54	28	6	8	14	10	18	106	148	68	19	3	1	0	0
91	79	0	0	1	0	2	7	11	5	2	4	2	4	5	19	9	7	0	0	0	0	1
92	80	0	0	1	2	4	2	2	14	1	3	2	4	1	9	12	20	3	0	0	0	0
93	432	1	1	0	4	5	9	30	33	6	8	12	15	13	71	138	73	11	2	0	0	0
94	71	0	0	1	0	1	4	7	5	1	0	3	1	10	14	13	6	3	0	2	0	0
95	99	0	0	1	2	2	2	3	9	6	3	4	4	6	6	17	24	6	3	0	0	1
96	463	1	0	1	8	3	14	51	29	10	7	9	13	17	80	146	62	9	2	1	0	0
97	68	0	0	1	1	3	4	8	3	3	4	4	6	3	13	6	7	2	0	0	0	0
98	69	0	1	1	2	5	1	5	10	3	0	1	2	3	5	11	12	5	1	1	0	0
99	458	0	0	2	4	2	11	46	27	13	8	11	11	23	90	137	60	11	2	0	0	0
100	72	0	0	0	1	2	9	5	4	4	2	3	1	5	17	14	5	0	0	0	0	0
101	80	0	0	0	1	1	1	4	6	4	1	2	4	9	6	24	14	2	1	0	0	0
102	453	0	0	0	4	4	12	57	22	6	6	11	20	18	68	140	63	18	4	0	0	0
103	81	0	0	0	0	3	8	8	5	3	6	3	2	6	21	13	2	0	1	0	0	0
104	78	1	0	0	1	3	2	3	5	3	3	0	3	7	3	17	20	6	1	0	0	0
105	453	0	0	1	6	5	17	42	35	15	7	6	18	12	73	132	68	16	0	0	0	0
106	67	0	0	0	2	0	6	4	3	1	3	7	4	12	8	10	4	2	1	0	0	0
107	84	0	0	1	2	2	4	3	11	2	5	1	2	7	6	14	16	8	0	0	0	0
108	439	0	0	1	6	2	8	56	35	8	7	10	15	11	93	118	55	13	1	0	0	0
109	70	0	0	2	0	2	6	4	3	1	3	6	5	11	8	13	2	4	0	0	0	0
110	97	0	0	0	0	6	3	6	4	3	3	2	5	6	12	14	23	7	3	0	0	0
111	424	0	0	2	1	5	9	44	29	11	9	10	17	12	61	137	63	11	2	1	0	0
112	83	0	0	1	1	1	2	10	3	3	4	3	6	8	10	19	10	2	0	0	0	0
113	80	0	1	0	3	4	2	3	5	3	1	3	4	4	7	18	12	9	1	0	0	0
114	399	2	0	2	1	4	4	30	27	8	7	8	6	13	92	127	56	9	3	0	0	0
115	63	0	0	1	2	4	4	7	2	1	6	4	2	7	12	4	5	2	0	0	0	0
116	89	0	0	0	1	5	2	4	9	4	2	2	1	9	7	15	21	5	1	1	0	0
117	361	0	0	1	3	5	10	39	18	5	6	5	6	10	65	128	47	12	1	0	0	0
118	59	0	0	0	3	1	4	1	5	2	4	0	1	8	13	10	3	3	1	0	0	0
119	76	0	0	0	1	3	1	0	6	4	1	3	7	7	4	17	15	5	2	0	0	0
120	352	0	0	3	1	0	11	31	21	8	2	9	5	12	73	110	54	11	1	0	0	0
121	64	0	0	0	2	3	2	6	4	2	3	4	3	5	12	12	3	3	0	0	0	0
122	69	0	0	0	1	2	1	0	8	3	2	3	2	4	7	12	12	9	3	0	0	0
123	371	0	0	0	3	1	7	34	20	4	2	3	7	17	87	113	61	11	1	0	0	0
124	55	0	1	1	2	3	1	4	3	2	3	2	2	4	11	6	6	3	1	0	0	0
125	89	1	0	0	1	6	1	3	12	4	5	1	5	5	10	10	19	4	2	0	0	0
126	374	0	0	0	6	5	5	35	18	6	5	13	10	12	69	122	52	14	1	1	0	0
127	53	0	1	0	2	1	4	3	2	1	6	5	3	5	11	4	4	0	1	0	0	0
128	57	0	0	0	2	1	1	0	6	3	1	1	0	7	4	9	16	5	1	0	0	0
129	343	0	0	1	6	2	8	35	19	9	1	5	8	14	59	118	49	6	3	0	0	0
130	57	0	0	0	1	3	5	4	4	2	1	4	3	5	9	5	7	4	0	0	0	0
131	71	1	0	1	0	1	3	3	3	3	1	4	2	6	7	10	18	6	1	0	1	0
132	396	0	1	0	5	5	8	40	26	6	3	2	8	8	69	130	69	15	1	0	0	0
133	48	0	0	2	0	1	1	6	2	3	3	2	2	4	11	6	2	3	0	0	0	0
134	68	0	0	1	1	2	2	4	6	2	1	1	0	6	4	17	14	7	0	0	0	0
135	393	0	0	1	8	3	6	32	20	7	4	9	10	14	56	152	62	6	3	0	0	0
136	59	0	0	0	3	3	4	5	2	1	0	5	1	7	14	10	3	1	0	0	0	0
137	75	0	0	0	0	0	3	8	9	5	4	1	6	2	5	12	16	3	1	0	0	0
138	398	0	0	1	1	6	11	45	30	13	10	15	9	12	67	104	58	15	1	0	0	0
139	46	0	0	0	0	0	4	2	2	2	2	2	0	6	19	2	3	2	0	0	0	0
140	95	0	0	0	2	2	1	4	7	5	2	2	4	11	10	19	15	8	3	0	0	0
141	417	0	0	2	3	5	8	43	28	13	8	6	9	14	93	122	47	13	3	0	0	0
142	51	0	0	2	1	1	5	4	3	1	1	3	1	5	11	8	2	3	0	0	0	0
143	72	0	0	0	2	1	7	1	6	3	1	2	4	7	4	12	10	9	3	0	0	0
144	379	0	0	0	3	3	7	46	18	9	6	2	13	7	66	126	60	6	6	0	1	0
145	51	0	0	0	1	4	2	5	1	2	4	2	3	4	11	6	5	0	0	1	0	0
146	65	0	0	1	1	2	3	4	8	2	2	1	2	6	5	10	12	6	0	0	0	0
147	378	0	1	1	1	4	9	36	20	8	4	14	9	18	67	112	64	7	2	0	1	0
148	48	0	0	0	1	1	1	8	4	1	1	3	2	6	10	7	3	0	0	0	0	0
149	79	0	0	0	3	1	0	3	5	4	2	1	6	3	8	12	22	6	3	0	0	0
150	400	0	0	0	2	0	3	42	26	8	8	8	9	10	86	129	45	24	0	0	0	0
151	63	0	0	2	1	8	3	4	1	0	2	3	3	8	17	6	3	0	2	0	0	0
152	58	0	1	0	0	1	3	3	4	3	0	0	6	3	4	14	14	2	0	0	0	0
153	361	0	0	1	1	2	6	26	18	11	5	4	12	12	75	99	79	9	0	1	0	0
154	54	0	0	0	2	2	4	7	4	0	1	3	2	9	9	6	4	1	0	0	0	0
155	68	0	0	0	1	0	0	5	7	0	3	1	5	1	4	8	22	8	3	0	0	0
156	333	0	0	0	2	3	5	40	28	9	5	11	12	9	65	86	42	15	0	0	1	0
157	56	1	0	0	1	2	1	6	3	4	3	6	1	10	10	5	0	3	0	0	0	0
158	57	0	0	0	2	0	3	3	3	2	2	2	7	5	2	8	11	7	0	0	0	0
159	317	0	0	0	1	3	5	28	18	14	5	12	6	4	57	109	44	9	2	0	0	0
160	43	0	0	0	2	2	4	7	1	3	3	1	1	4	6	7	1	0	0	1	0	0
161	63	0	0	0	0	1	3	1	7	2	1	0	5	5	2	11	14	10	1	0	0	0
162	404	0	0	1	5	4	8	43	35	9	6	5	15	16	69	117	59	12	0	0	0	0
163	91	0	1	0	11	11	11	6	4	0	6	5	4	4	8	15	4	1	0	0	0	0
164	63	0	0	7	9	2	0	3	3	0	2	3	1	2	6	12	9	4	0	0	0	0
165	305	0	0	0	7	6	5	40	24	5	10	3	5	6	64	79	37	12	1	1	0	0
166	42	0	0	0	1	2	0	4	2	2	2	3	3	5	11	5	1	0	1	0	0	0
167	60	0	0	0	0	1	0	3	7	1	2	3	2	5	2	13	13	7	1	0	0	0
168	322	0	0	0	3	4	9	32	15	8	6	6	5	4	61	102	56	10	0	0	1	0
169	48	0	0	1	2	1	4	6	2	0	4	1	0	6	11	8	1	0	1	0	0	0
170	64	0	0	3	4	1	0	5	8	4	1	1	3	5	4	9	12	4	0	0	0	0
171	379	0	0	0	5	5	14	45	23	10	4	10	9	15	62	120	44	11	2	0	0	0
172	38	0	0	0	1	0	5	6	4	0	2	2	5	0	7	3	3	0	0	0	0	0
173	68	0	0	0	1	1	0	4	3	4	3	3	4	8	3	14	15	5	0	0	0	0
174	381	0	1	1	1	4	12	37	22	8	8	8	10	12	86	116	41	11	1	2	0	0
175	54	0	0	1	1	1	4	2	2	4	2	1	3	8	14	7	4	0	0	0	0	0
176	33	0	0	2	0	1	3	3	1	2	0	0	0	4	3	9	3	2	0	0	0	0
177	348	0	0	0	0	2	5	35	16	11	6	10	8	7	81	107	49	10	1	0	0	0
178	36	0	0	0	1	1	2	3	1	1	2	2	0	5	9	5	2	2	0	0	0	0
179	55	0	0	0	1	0	2	1	5	2	1	2	1	6	3	7	16	8	0	0	0	0
180	297	0	0	0	2	7	3	27	12	8	3	10	8	10	67	90	42	6	2	0	0	0
181	55	0	0	1	0	1	4	6	1	0	4	4	3	3	14	8	5	1	0	0	0	0
182	41	0	0	0	0	2	0	2	4	1	2	2	3	4	3	6	6	6	0	0	0	0
183	276	0	0	2	2	0	7	20	16	7	6	10	5	4	53	88	45	10	0	1	0	0
184	39	0	0	0	0	2	2	3	0	1	1	3	0	6	14	4	3	0	0	0	0	0
185	44	0	0	0	2	0	2	1	2	4	5	0	2	4	4	9	3	6	0	0	0	0
186	289	0	0	1	1	2	3	23	15	5	2	4	9	13	55	102	43	9	1	0	1	0
187	52	0	0	0	0	2	4	5	3	1	2	2	4	7	13	7	1	1	0	0	0	0
188	36	0	0	0	1	1	1	1	5	1	1	2	3	2	4	8	5	1	0	0	0	0
189	295	0	0	0	2	3	2	26	16	3	10	3	7	10	60	103	41	8	0	0	1	0
190	44	0	0	0	3	0	1	2	1	2	2	2	1	5	12	5	6	1	0	0	0	1
191	46	0	0	0	0	0	3	0	3	0	2	1	6	8	2	9	9	2	1	0	0	0
192	269	0	0	1	1	3	6	34	9	7	2	8	6	7	55	85	40	5	0	0	0	0
193	40	0	0	2	1	3	4	1	3	0	0	1	2	3	12	1	5	2	0	0	0	0
194	43	0	1	1	1	1	2	3	4	3	2	0	3	0	0	5	6	9	0	2	0	0
195	286	1	0	0	0	3	5	27	9	3	8	5	10	9	61	91	38	12	4	0	0	0
196	40	0	0	0	0	2	2	2	3	4	2	1	1	2	7	9	2	3	0	0	0	0
197	49	0	0	1	1	0	0	2	1	4	3	4	2	6	4	2	12	6	0	1	0	0
198	288	0	0	0	4	1	6	29	19	5	5	4	3	14	52	100	37	8	1	0	0	0
199	36	0	0	1	1	1	1	5	5	1	1	2	2	1	7	6	1	1	0	0	0	0
200	55	0	0	0	0	1	1	3	3	4	2	2	5	5	2	9	18	0	0	0	0	0
201	288	0	0	1	2	1	6	38	19	10	4	5	3	7	49	92	35	14	1	0	1	0
202	43	0	0	0	2	3	3	1	2	1	2	4	1	8	11	3	1	1	0	0	0	0
203	38	1	0	0	0	0	0	2	8	2	1	0	3	3	0	11	5	1	1	0	0	0
204	259	0	0	0	1	3	5	31	18	3	6	3	9	11	45	77	38	7	2	0	0	0
205	43	0	0	1	0	2	2	2	3	3	2	1	1	2	13	5	3	1	0	0	2	0
206	45	0	0	0	1	2	1	5	5	1	0	1	1	3	5	9	7	4	0	0	0	0
207	278	0	0	1	2	2	13	32	12	5	5	8	5	15	48	94	34	0	2	0	0	0
208	47	0	0	0	0	2	6	1	1	1	5	3	2	9	7	7	3	0	0	0	0	0
209	43	0	0	0	0	0	2	3	4	4	3	0	1	1	3	6	9	5	1	0	0	1
210	246	0	0	0	2	1	6	25	8	8	2	6	6	3	60	70	42	6	1	0	0	0
211	34	0	0	1	1	0	3	6	0	2	4	3	2	2	4	5	0	0	0	1	0	0
212	46	0	0	0	0	0	2	3	5	0	0	1	4	4	1	10	10	6	0	0	0	0
213	268	0	0	0	3	2	4	30	8	7	4	3	7	7	46	90	38	18	1	0	0	0
214	18	0	0	0	0	1	2	0	2	0	0	0	0	1	3	6	2	1	0	0	0	0
215	34	0	0	0	0	2	0	3	1	1	1	1	3	5	2	7	5	2	1	0	0	0
216	214	0	0	1	2	1	6	17	13	6	4	5	4	6	43	66	34	6	0	0	0	0
217	38	0	0	0	0	1	7	3	0	1	1	3	1	3	6	8	3	0	0	1	0	0
218	41	0	0	0	1	1	1	2	5	1	2	0	1	4	7	4	10	1	0	0	1	0
219	272	0	0	1	1	2	7	20	15	7	3	8	10	14	59	73	44	7	1	0	0	0
220	38	0	0	0	1	3	1	1	0	2	2	2	1	12	3	6	3	0	1	0	0	0
221	44	0	0	0	0	0	0	5	6	3	0	3	0	2	2	8	11	4	0	0	0	0
222	339	0	0	0	2	4	8	36	18	7	4	7	4	14	62	117	44	10	2	0	0	0
223	37	1	0	0	1	0	3	2	4	0	1	5	1	5	10	1	1	1	1	0	0	0
224	46	0	0	1	0	0	0	0	5	2	2	3	1	1	3	6	12	7	3	0	0	0
225	253	0	0	1	4	1	2	21	19	8	4	3	11	6	42	71	42	15	2	1	0	0
226	42	0	0	2	0	4	3	3	2	0	1	1	1	3	8	6	6	1	0	1	0	0
227	51	0	1	1	1	2	2	3	5	4	2	1	2	1	3	5	9	6	2	0	0	1
228	264	0	0	1	2	2	5	39	23	5	2	2	12	12	46	77	27	8	1	0	0	0
229	34	0	0	1	1	0	1	1	2	4	1	3	1	5	10	3	1	0	0	0	0	0
230	46	0	0	0	0	0	3	3	4	2	0	1	2	8	3	5	11	4	0	0	0	0
231	271	0	0	0	0	2	8	25	10	3	5	4	10	11	55	81	48	7	2	0	0	0
232	37	0	0	1	2	0	3	1	1	0	1	4	3	5	11	3	2	0	0	0	0	0
233	37	1	0	0	1	0	1	2	6	2	4	0	1	1	4	4	4	4	1	1	0	0
234	277	0	0	1	1	0	5	30	29	5	5	9	8	10	55	80	29	7	3	0	0	0
235	28	0	0	0	0	1	3	2	1	0	2	1	1	2	7	6	0	2	0	0	0	0
236	42	0	0	1	1	1	3	2	5	2	1	2	0	2	2	8	9	1	2	0	0	0
237	279	1	0	1	3	0	8	26	18	8	4	6	4	10	61	76	45	6	1	1	0	0
238	27	0	0	1	1	2	2	2	1	1	0	2	1	2	7	4	1	0	0	0	0	0
239	39	0	0	0	0	1	2	2	3	2	1	0	3	4	1	4	11	5	0	0	0	0
240	247	0	0	1	1	3	7	13	23	5	7	3	6	10	50	68	48	2	0	0	0	0
241	46	0	0	2	2	1	4	4	2	1	1	2	4	6	7	7	0	3	0	0	0	0
242	35	0	0	0	0	0	0	0	5	2	3	2	0	2	3	4	10	3	1	0	0	0
243	230	0	0	0	1	3	6	34	5	4	4	6	4	8	34	68	42	11	0	0	0	0
244	32	0	0	1	0	1	4	1	1	2	0	1	2	4	7	4	3	1	0	0	0	0
245	39	1	0	0	1	0	1	1	3	3	3	1	1	2	2	4	11	3	1	0	1	0
246	246	0	0	0	3	3	5	28	9	6	2	6	8	9	41	84	37	4	1	0	0	0
247	40	0	0	0	0	2	4	0	3	1	4	2	1	3	7	7	3	3	0	0	0	0
248	44	1	0	0	1	3	2	0	4	4	2	0	3	2	1	8	12	1	0	0	0	0
249	212	0	0	1	1	3	4	24	10	4	5	4	4	8	39	61	38	4	2	0	0	0
250	27	0	0	0	1	2	1	2	0	1	1	1	4	4	4	3	3	0	0	0	0	0
251	43	0	0	1	1	0	1	4	4	2	1	1	0	1	6	7	7	5	1	0	0	1
252	231	0	0	0	1	2	6	16	9	8	10	5	8	10	44	72	29	10	0	1	0	0
253	32	0	0	0	1	2	5	1	1	0	2	0	1	2	9	5	1	2	0	0	0	0
254	31	0	0	0	0	1	0	2	2	1	2	1	3	2	1	5	5	6	0	0	0	0
255	215	0	0	0	4	2	4	27	15	9	2	3	6	6	36	69	26	5	1	0	0	0
256	47	0	0	0	0	3	1	6	6	2	4	1	4	4	8	4	2	2	0	0	0	0
257	33	0	0	0	0	0	2	0	4	2	1	2	1	0	2	5	10	3	1	0	0	0
258	252	0	0	1	4	0	7	30	17	5	1	8	5	8	53	74	33	5	1	0	0	0
259	28	0	0	1	1	0	0	3	3	0	5	2	0	3	4	3	1	1	1	0	0	0
260	38	0	1	0	0	1	2	0	11	2	1	0	1	3	1	4	9	2	0	0	0	0
261	231	0	0	0	1	2	3	23	23	2	3	2	4	6	45	72	38	6	0	0	1	0
262	34	0	0	0	0	1	2	3	1	4	0	3	2	4	7	6	1	0	0	0	0	0
263	34	0	0	1	1	0	1	2	4	4	2	1	2	3	1	6	2	2	2	0	0	0
264	231	0	0	1	1	1	10	18	15	3	7	5	8	6	46	67	39	4	0	0	0	0
265	27	0	0	1	1	0	0	3	0	2	0	1	0	6	1	8	3	1	0	0	0	0
266	37	0	0	0	0	0	3	1	1	1	0	0	2	4	2	6	9	7	1	0	0	0
267	276	0	0	2	4	1	6	24	14	5	3	7	7	9	60	93	32	8	1	0	0	0
268	39	0	0	0	0	3	2	2	2	2	2	3	3	6	8	4	1	1	0	0	0	0
269	42	0	0	0	0	4	2	2	5	3	2	0	4	2	4	2	11	0	1	0	0	0
270	216	0	0	1	0	0	5	20	18	7	0	5	6	5	39	67	37	6	0	0	0	0
271	26	0	0	0	1	2	1	3	0	0	4	2	0	6	3	3	0	1	0	0	0	0
272	54	0	0	0	2	0	3	6	1	5	2	2	2	3	0	6	17	4	1	0	0	0
273	251	0	0	0	1	1	6	20	9	6	3	4	10	7	49	81	47	6	1	0	0	0
274	24	0	0	0	0	2	1	4	0	0	3	0	1	3	6	4	0	0	0	0	0	0
275	42	0	0	1	1	3	7	1	5	3	1	0	2	3	3	5	6	1	0	0	0	0
276	228	0	0	0	2	2	4	24	10	7	1	6	5	10	39	70	40	6	1	1	0	0
277	31	0	0	0	1	1	0	3	2	0	2	2	3	3	5	5	2	0	2	0	0	0
278	40	0	0	0	0	1	1	2	8	4	0	1	1	3	0	9	6	3	1	0	0	0
279	260	0	0	0	2	2	1	27	17	10	2	4	7	8	40	87	41	7	4	1	0	0
280	43	0	0	1	0	1	3	6	4	3	1	0	3	7	9	1	2	1	1	0	0	0
281	42	0	1	0	0	1	3	1	2	1	0	0	3	2	4	5	14	4	1	0	0	0
282	244	0	0	1	1	2	7	28	13	8	6	3	8	9	47	78	26	7	0	0	0	0
283	36	0	0	0	0	0	5	0	3	1	2	3	3	0	10	4	3	0	1	1	0	0
284	37	1	0	0	1	1	1	4	0	2	5	3	2	3	0	4	7	3	0	0	0	0
285	248	0	0	1	0	0	9	27	11	12	4	9	8	9	32	82	39	5	0	0	0	0
286	24	0	0	0	1	2	0	3	2	0	1	3	3	0	4	2	1	1	0	0	1	0
287	49	0	0	1	2	1	0	3	5	3	3	4	1	1	5	10	7	3	0	0	0	0
288	255	0	0	0	4	3	7	24	16	6	3	2	8	9	51	75	41	4	2	0	0	0
289	22	0	0	1	1	1	0	4	1	0	0	1	1	2	6	1	3	0	0	0	0	0
290	32	0	0	0	1	1	3	2	4	1	0	0	1	2	2	7	7	1	0	0	0	0
291	223	0	0	1	1	0	5	30	12	5	3	5	3	6	41	77	29	4	1	0	0	0
292	43	0	0	0	0	1	3	3	5	3	2	5	2	4	9	5	1	0	0	0	0	0
293	36	0	0	0	1	1	0	1	4	4	1	0	1	2	1	4	7	5	4	0	0	0
294	220	0	0	1	0	1	5	20	16	5	4	8	7	4	45	57	37	9	1	0	0	0
295	22	0	0	0	0	0	1	1	0	1	0	1	1	5	2	6	3	1	0	0	0	0
296	32	0	0	0	0	1	1	0	2	2	1	0	1	3	2	3	8	6	2	0	0	0
297	207	0	0	0	2	2	3	15	12	6	4	4	0	10	48	60	33	8	0	0	0	0
298	27	0	0	1	0	2	1	4	2	1	3	3	1	2	6	0	0	0	1	0	0	0
299	31	0	0	0	0	1	0	2	2	3	2	0	5	2	0	3	8	2	1	0	0	0
300	224	0	0	1	1	3	6	27	11	4	1	4	6	10	46	67	32	4	1	0	0	0
