# Supplementary material for: dCas13-mediated translational repression for accurate gene silencing in mammalian cells
Source: Nat Commun. 2024 Mar 11;15:2205. doi: 10.1038/s41467-024-46412-7 (PMC10928199; doi:10.1038/s41467-024-46412-7)
Supplement: Supplementary file 6 — Source Data [file 41467_2024_46412_MOESM6_ESM.zip › Source Data/Figure3c_RNA.csv]

	baseMean	log2FoldChange	lfcSE	stat	pvalue	padj	gene	refseq	description
ENST00000420190.6	484.032464909732	-0.192899129690574	0.156843725146709	1.51336438786735	0.218626427540491	0.579502208856269	SAMD11		sterile alpha motif domain containing 11 (from HGNC SAMD11)
ENST00000437963.5	237.127560040896	-0.151179884453858	0.225100352919491	0.451606187064648	0.501573187046823	0.80723477892959	SAMD11		sterile alpha motif domain containing 11 (from HGNC SAMD11)
ENST00000342066.8	1376.8550265502	-0.428596836475022	0.116006918941696	13.6229593596834	0.00022343620971633	0.0173665669594328	SAMD11	NM_152486	Homo sapiens sterile alpha motif domain containing 11 (SAMD11), mRNA. (from RefSeq NM_152486)
ENST00000616016.4	516.735712077545	-0.240492905349726	0.154567385229658	2.42147729378043	0.11968201681706	0.44440266995074	SAMD11		sterile alpha motif domain containing 11 (from HGNC SAMD11)
ENST00000616125.4	1223.65127424276	-0.416971372499852	0.122363370449711	11.5907316763698	0.0006628132875739	0.0295143645743061	SAMD11		sterile alpha motif domain containing 11 (from HGNC SAMD11)
ENST00000617307.4	1251.85837216525	-0.423994744713895	0.119505945765137	12.5641484107761	0.000393217889349753	0.0230041360931806	SAMD11		sterile alpha motif domain containing 11 (from HGNC SAMD11)
ENST00000618181.4	1058.00182304012	-0.493770219024708	0.1203383935109	16.7977898357875	4.15817045643819e-05	0.00753838502202641	SAMD11		sterile alpha motif domain containing 11 (from HGNC SAMD11)
ENST00000618323.4	380.228349786654	-0.427698813738955	0.187922305089936	5.17543700972566	0.0229084084851189	0.198774016289886	SAMD11		sterile alpha motif domain containing 11 (from HGNC SAMD11)
ENST00000618779.4	1283.24240788967	-0.426365783904468	0.119393062564211	12.7282917948715	0.00036016535853634	0.0221289274029586	SAMD11		sterile alpha motif domain containing 11 (from HGNC SAMD11)
ENST00000620200.4	250.036433836572	-0.528241482734645	0.224468069089032	5.53067582130794	0.0186858864887077	0.17900340643046	SAMD11		sterile alpha motif domain containing 11 (from HGNC SAMD11)
ENST00000622503.4	1362.57155287078	-0.41892838151062	0.118051462461927	12.5690193566419	0.000392194323330801	0.0229931008951498	SAMD11		sterile alpha motif domain containing 11 (from HGNC SAMD11)
ENST00000341065.8	1175.61278253343	-0.452235564194277	0.114748321233033	15.502494942785	8.23964274973305e-05	0.0104520052375371	SAMD11		Contains 1 SAM (sterile alpha motif) domain. (from UniProt H7BY14)
ENST00000455979.1	969.667247138188	-0.459822042419786	0.119774755198728	14.7138042290678	0.000125126849202275	0.0131937721466199	SAMD11		Contains 1 SAM (sterile alpha motif) domain. (from UniProt H7C3J6)
ENST00000327044.7	6820.98841843178	-0.168859168529522	0.0892547425113987	3.57752878486163	0.0585662146140511	0.317793553886816	NOC2L	NM_015658	Homo sapiens NOC2 like nucleolar associated transcriptional repressor (NOC2L), mRNA. (from RefSeq NM_015658)
ENST00000338591.8	360.252179437091	-0.503180620120187	0.180645435043402	7.74927352457438	0.00537341523759782	0.092480072152834	KLHL17	NM_198317	Homo sapiens kelch like family member 17 (KLHL17), mRNA. (from RefSeq NM_198317)
ENST00000622660.1	106.476316274302	-0.322736693698813	0.287458950069562	1.26174366350929	0.261321296781635	0.623549367593168	KLHL17		kelch like family member 17 (from HGNC KLHL17)
ENST00000466300.1	38.0014950253373	-0.189863420575399	0.469911929483595	0.163607245232345	0.685856896717053	0.897077634693704	KLHL17		The sequence shown here is derived from an Ensembl automatic analysis pipeline and should be considered as preliminary data. (from UniProt J3QLT4)
ENST00000428771.6	1403.83696551971	-0.0639719977775677	0.448779593120512	0.020318591626534	0.886650882147829	0.96644375051657	HES4	NM_001142467	Homo sapiens hes family bHLH transcription factor 4 (HES4), transcript variant 1, mRNA. (from RefSeq NM_001142467)
ENST00000304952.10	1490.0514393358	-0.152552638169774	0.468717172281463	0.105882454360177	0.74488150161565	0.918801776415507	HES4	NM_021170	Homo sapiens hes family bHLH transcription factor 4 (HES4), transcript variant 2, mRNA. (from RefSeq NM_021170)
ENST00000484667.2	711.344807067109	-0.395318377923717	0.715762809773186	0.304107210859684	0.581318951962029	0.84917745043611	HES4		The sequence shown here is derived from an Ensembl automatic analysis pipeline and should be considered as preliminary data. (from UniProt D6REB3)
ENST00000624697.4	180.470720355906	-0.0545667036053663	0.21802276290033	0.0626996943731228	0.802278748566466	0.939527962802144	ISG15		ISG15 ubiquitin-like modifier (from HGNC ISG15)
ENST00000624652.1	146.297039661467	-0.222309453689768	0.239599723665879	0.861348268645386	0.353361663086376	0.704070339664282	ISG15		ISG15 ubiquitin-like modifier (from HGNC ISG15)
ENST00000649529.1	190.435330298238	-0.0408504648845356	0.213387070041993	0.0367036588529857	0.848069651160775	0.953982681828078	ISG15	NM_005101	Homo sapiens ISG15 ubiquitin like modifier (ISG15), mRNA. (from RefSeq NM_005101)
ENST00000379370.7	1163.25171702761	-0.349326732038328	0.110892129309469	9.9138907192586	0.00164035975022686	0.047809277270885	AGRN	NM_198576	Homo sapiens agrin (AGRN), transcript variant 2, mRNA. (from RefSeq NM_198576)
ENST00000620552.4	976.601011308353	-0.372026723828146	0.116377523924871	10.208676217483	0.00139781472835534	0.0442462866797601	AGRN	NM_001305275	Homo sapiens agrin (AGRN), transcript variant 1, mRNA. (from RefSeq NM_001305275)
ENST00000651234.1	970.019971912742	-0.377681880826734	0.116611446243188	10.4789517732071	0.00120742243014025	0.0407123011384052	AGRN		agrin (from HGNC AGRN)
ENST00000652369.1	1051.48408936056	-0.369165285065529	0.113370512334347	10.5922736914767	0.00113561232885325	0.0392007858897078	AGRN	NM_001364727	Homo sapiens agrin (AGRN), transcript variant 3, mRNA. (from RefSeq NM_001364727)
ENST00000379339.5	151.264272695848	-0.27107628207559	0.247028962523841	1.20421626325361	0.272480608694464	0.634409535160702	C1orf159	NM_001330306	Homo sapiens chromosome 1 open reading frame 159 (C1orf159), transcript variant 1, mRNA. (from RefSeq NM_001330306)
ENST00000379325.7	120.75097376413	-0.314343678072445	0.276701388001172	1.29111611474229	0.255842366786599	0.618275385174305	C1orf159		Membrane; Single-pass membrane protein (Potential). (from UniProt Q96HA4)
ENST00000421241.6	153.648354778356	-0.280248531332404	0.251535129220143	1.24194910330399	0.265095744490828	0.627195270608667	C1orf159	NM_017891	Homo sapiens chromosome 1 open reading frame 159 (C1orf159), transcript variant 2, mRNA. (from RefSeq NM_017891)
ENST00000467751.5	21.8904119596927	-0.392623155469032	0.609714366005883	0.414994838824366	0.519445147620932	0.816401565196035	C1orf159		The sequence shown here is derived from an Ensembl automatic analysis pipeline and should be considered as preliminary data. (from UniProt J3QKM1)
ENST00000379320.5	158.880415003298	-0.261376580251609	0.24060246993055	1.18041917326291	0.277270676739494	0.637752579614024	C1orf159	NM_001363525	Homo sapiens chromosome 1 open reading frame 159 (C1orf159), transcript variant 3, mRNA. (from RefSeq NM_001363525)
ENST00000379319.5	153.648354778356	-0.280248531332404	0.251535129220143	1.24194910330399	0.265095744490828	0.627195270608667	C1orf159		Membrane; Single-pass membrane protein (Potential). (from UniProt Q96HA4)
ENST00000434641.5	125.058466581198	-0.189739812716664	0.264829932887145	0.51373657157982	0.473525781277761	0.788307423610502	C1orf159		chromosome 1 open reading frame 159 (from HGNC C1orf159)
ENST00000462097.5	30.5791784344361	-0.194250189347867	0.528371109508656	0.135463093597188	0.712833631439357	0.906924370998639	C1orf159		The sequence shown here is derived from an Ensembl automatic analysis pipeline and should be considered as preliminary data. (from UniProt J3QRL0)
ENST00000475119.5	30.5791784344361	-0.194250189347867	0.528371109508656	0.135463093597188	0.712833631439357	0.906924370998639	C1orf159		The sequence shown here is derived from an Ensembl automatic analysis pipeline and should be considered as preliminary data. (from UniProt J3KSJ6)
ENST00000442117.5	16.8743959670101	-0.408180933153641	0.72151718456865	0.320673470007584	0.571203194999983	0.843255343840051	C1orf159		chromosome 1 open reading frame 159 (from HGNC C1orf159)
ENST00000360001.11	2301.3232233697	-0.261340217247644	0.109737981899441	5.66601548804375	0.0172967004966412	0.171505390700236	SDF4		May regulate calcium-dependent activities in the endoplasmic reticulum lumen or post-ER compartment (By similarity). (from UniProt Q9BRK5)
ENST00000660930.1	1843.94021953577	-0.273885243179064	0.107328773479015	6.50593578620818	0.0107514965808168	0.135549015087873	SDF4	NM_016547	Homo sapiens stromal cell derived factor 4 (SDF4), transcript variant 1, mRNA. (from RefSeq NM_016547)
ENST00000263741.12	1810.34682620864	-0.274338830603071	0.107952081464135	6.45232662180696	0.0110807142952873	0.137884906377962	SDF4		May regulate calcium-dependent activities in the endoplasmic reticulum lumen or post-ER compartment (By similarity). (from UniProt Q9BRK5)
ENST00000465727.5	1529.10597331709	-0.329160809598666	0.114246663408293	8.29013533299792	0.00398610179559004	0.0794048181272755	SDF4		stromal cell derived factor 4 (from HGNC SDF4)
ENST00000655486.1	2332.45503498444	-0.261122317476184	0.109551201036104	5.67587338008601	0.0171997752029125	0.171107854879943	SDF4	NM_016176	Homo sapiens stromal cell derived factor 4 (SDF4), transcript variant 2, mRNA. (from RefSeq NM_016176)
ENST00000403997.2	1278.34522523485	-0.26399004005703	0.11753713825684	5.04079492594179	0.0247571269324216	0.206596507472768	SDF4		The sequence shown here is derived from an Ensembl automatic analysis pipeline and should be considered as preliminary data. (from UniProt H0Y3T6)
ENST00000379198.5	252.963785394333	-0.574267292067919	0.220848413110566	6.74630286589413	0.0093942149160444	0.125322633504425	B3GALT6	NM_080605	Homo sapiens beta-1,3-galactosyltransferase 6 (B3GALT6), mRNA. (from RefSeq NM_080605)
ENST00000450390.6	19.0510107068422	0.0979829386706654	0.697037645679665	0.0197921872922748	0.888119025546308	0.966780679778777	UBE2J2		The sequence shown here is derived from an Ensembl automatic analysis pipeline and should be considered as preliminary data. (from UniProt D6REN4)
ENST00000347370.6	1350.58528600381	-0.0275380682688032	0.108284080066771	0.0646884554472464	0.79923347733864	0.938873350912297	UBE2J2	NM_194458	Homo sapiens ubiquitin conjugating enzyme E2 J2 (UBE2J2), transcript variant 3, mRNA. (from RefSeq NM_194458)
ENST00000349431.10	1695.27953889452	-0.0130825835261761	0.103723650594812	0.0159113693254369	0.899620886137192	0.970817424524462	UBE2J2	NM_058167	Homo sapiens ubiquitin conjugating enzyme E2 J2 (UBE2J2), transcript variant 2, mRNA. (from RefSeq NM_058167)
ENST00000400929.6	1350.58528600381	-0.0275380682688032	0.108284080066771	0.0646884554472464	0.79923347733864	0.938873350912297	UBE2J2	NM_194457	Homo sapiens ubiquitin conjugating enzyme E2 J2 (UBE2J2), transcript variant 4, mRNA. (from RefSeq NM_194457)
ENST00000464036.5	143.023546252674	0.10661045653706	0.243604984935599	0.191589679281002	0.661596821637029	0.887023970500006	UBE2J2		The sequence shown here is derived from an Ensembl automatic analysis pipeline and should be considered as preliminary data. (from UniProt D6RC43)
ENST00000360466.6	1695.27953889452	-0.0130825835261761	0.103723650594812	0.0159113693254369	0.899620886137192	0.970817424524462	UBE2J2		Catalyzes the covalent attachment of ubiquitin to other proteins. Seems to function in the selective degradation of misfolded membrane proteins from the endoplasmic reticulum (ERAD) (By similarity). (from UniProt Q8N2K1)
ENST00000400930.8	1429.98505091935	-0.0108234966281947	0.108501557659687	0.00995282303661327	0.920531819209614	0.97751407020292	UBE2J2	NM_194315	Homo sapiens ubiquitin conjugating enzyme E2 J2 (UBE2J2), transcript variant 1, mRNA. (from RefSeq NM_194315)
ENST00000473215.5	40.7716538022911	-0.0541535112294352	0.438511418443011	0.015263603110796	0.901674785806671	0.971341621906565	UBE2J2		The sequence shown here is derived from an Ensembl automatic analysis pipeline and should be considered as preliminary data. (from UniProt D6R9H0)
ENST00000435198.5	1472.02804626364	0.0543496424715551	0.106838492040433	0.258795309747619	0.610949003580718	0.862406763808368	UBE2J2		ubiquitin conjugating enzyme E2 J2 (from HGNC UBE2J2)
ENST00000509720.5	444.490349176706	0.24398216249718	0.155381787905746	2.46458098116391	0.116438750282299	0.438867518557056	UBE2J2		The sequence shown here is derived from an Ensembl automatic analysis pipeline and should be considered as preliminary data. (from UniProt D6RD90)
ENST00000466752.5	40.7716538022911	-0.0541535112294352	0.438511418443011	0.015263603110796	0.901674785806671	0.971341621906565	UBE2J2		The sequence shown here is derived from an Ensembl automatic analysis pipeline and should be considered as preliminary data. (from UniProt D6R9H0)
ENST00000503294.5	40.7716538022911	-0.0541535112294352	0.438511418443011	0.015263603110796	0.901674785806671	0.971341621906565	UBE2J2		The sequence shown here is derived from an Ensembl automatic analysis pipeline and should be considered as preliminary data. (from UniProt D6R9H0)
ENST00000477894.5	129.93185303435	0.112283840341603	0.258023964510881	0.189464258625073	0.663362884880715	0.887565450216985	UBE2J2		The sequence shown here is derived from an Ensembl automatic analysis pipeline and should be considered as preliminary data. (from UniProt D6RA15)
ENST00000422076.5	98.2389744940118	0.867401934810463	0.34572406270759	6.25453004075921	0.0123876107729203	0.144657532059147	UBE2J2		ubiquitin conjugating enzyme E2 J2 (from HGNC UBE2J2)
ENST00000502382.1	369.760800980633	0.163675342002087	0.166903971873249	0.961624235987195	0.326777991702957	0.682040713103414	UBE2J2		The sequence shown here is derived from an Ensembl automatic analysis pipeline and should be considered as preliminary data. (from UniProt D6RB84)
ENST00000488418.2	38.9955628407095	-0.1214675665284	0.448217648533221	0.0734626906675508	0.786360254870775	0.934283482581114	UBE2J2		The sequence shown here is derived from an Ensembl automatic analysis pipeline and should be considered as preliminary data. (from UniProt D6REN4)
ENST00000379116.10	154.18426728748	-0.317444311738588	0.233453270852995	1.84949557068787	0.173842073872589	0.522721582870089	SCNN1D	NR_037668	Homo sapiens sodium channel epithelial 1 delta subunit (SCNN1D), transcript variant 2, non-coding RNA. (from RefSeq NR_037668)
ENST00000379101.8	64.4167198224135	-0.112972467387069	0.35440273737571	0.101818294645796	0.749658425035051	0.921098283494199	SCNN1D		The sequence shown here is derived from an Ensembl automatic analysis pipeline and should be considered as preliminary data. (from UniProt F8VWH5)
ENST00000338555.6	155.47787061379	-0.369309625541077	0.232882813864196	2.515239392431	0.112750509921713	0.432683491368252	SCNN1D		Sodium permeable non-voltage-sensitive ion channel inhibited by the diuretic amiloride. Mediates the electrodiffusion of the luminal sodium (and water, which follows osmotically) through the apical membrane of epithelial cells. Controls the reabsorption of sodium in kidney, colon, lung and sweat glands. Also plays a role in taste perception. (from UniProt P51172)
ENST00000400928.7	155.47787061379	-0.369309625541077	0.232882813864196	2.515239392431	0.112750509921713	0.432683491368252	SCNN1D		Sodium permeable non-voltage-sensitive ion channel inhibited by the diuretic amiloride. Mediates the electrodiffusion of the luminal sodium (and water, which follows osmotically) through the apical membrane of epithelial cells. Controls the reabsorption of sodium in kidney, colon, lung and sweat glands. Also plays a role in taste perception. (from UniProt P51172)
ENST00000470022.1	33.070803077782	-0.301437725330941	0.483565615410146	0.389047288694062	0.532800612743792	0.823604353723322	SCNN1D		The sequence shown here is derived from an Ensembl automatic analysis pipeline and should be considered as preliminary data. (from UniProt C9JDY8)
ENST00000325425.12	149.875030864002	-0.366612578082902	0.237879698654837	2.37521880692783	0.123274324477049	0.449724771761911	SCNN1D		Sodium permeable non-voltage-sensitive ion channel inhibited by the diuretic amiloride. Mediates the electrodiffusion of the luminal sodium (and water, which follows osmotically) through the apical membrane of epithelial cells. Controls the reabsorption of sodium in kidney, colon, lung and sweat glands. Also plays a role in taste perception. (from UniProt P51172)
ENST00000379099.3	70.2585119896196	-0.216086516296751	0.340903420677398	0.401692306841674	0.526216570885244	0.820140187081647	SCNN1D		Belongs to the amiloride-sensitive sodium channel family. (from UniProt H0Y3F1)
ENST00000354700.10	879.965742746502	-0.438028612810682	0.120851608155305	13.1181903497815	0.000292442377942295	0.020314390986301	ACAP3	NM_030649	Homo sapiens ArfGAP with coiled-coil, ankyrin repeat and PH domains 3 (ACAP3), mRNA. (from RefSeq NM_030649)
ENST00000353662.4	798.917656395705	-0.393270201745234	0.124608757907913	9.95023875057674	0.00160828538304095	0.0473443673049805	ACAP3		GTPase-activating protein for the ADP ribosylation factor family (Potential). (from UniProt Q96P50)
ENST00000379031.10	1357.45279315084	-0.248702458667132	0.107033601816895	5.39675819923369	0.0201741903261626	0.185985730048233	PUSL1	NR_144369	Homo sapiens pseudouridine synthase like 1 (PUSL1), transcript variant 3, non-coding RNA. (from RefSeq NR_144369)
ENST00000467712.1	514.908233956828	-0.117854324343144	0.14292453531855	0.680177561690002	0.409525588105346	0.745200549390954	PUSL1		tRNA uridine = tRNA pseudouridine. (from UniProt J3KTG4)
ENST00000540437.5	1566.16357578949	-0.284278202625936	0.111697000946722	6.47097950118204	0.010965008218208	0.137218070117207	INTS11	NM_001256456	Homo sapiens integrator complex subunit 11 (INTS11), transcript variant 1, mRNA. (from RefSeq NM_001256456)
ENST00000545578.5	1461.6342529857	-0.294551271824342	0.113535672345843	6.72343245156151	0.00951543228699641	0.126147789683679	INTS11	NM_001256460	Homo sapiens integrator complex subunit 11 (INTS11), transcript variant 3, mRNA. (from RefSeq NM_001256460)
ENST00000618806.4	953.991472562341	-0.250621039826887	0.13127630470666	3.64235408431664	0.0563272376945133	0.311897834935656	INTS11		integrator complex subunit 11 (from HGNC INTS11)
ENST00000620829.4	1026.34770403723	-0.372888953290653	0.125928241116299	8.75503678318054	0.00308748145719967	0.0690916778673182	INTS11	NM_001256462	Homo sapiens integrator complex subunit 11 (INTS11), transcript variant 4, mRNA. (from RefSeq NM_001256462)
ENST00000435064.5	1612.49155961203	-0.308883276592312	0.11252929428498	7.52547511947785	0.00608325086485771	0.0992747142475714	INTS11	NM_017871	Homo sapiens integrator complex subunit 11 (INTS11), transcript variant 2, mRNA. (from RefSeq NM_017871)
ENST00000411962.5	1030.01187205956	-0.37433230954447	0.125963718407551	8.81782090163278	0.00298302688087267	0.0679302862004143	INTS11		integrator complex subunit 11 (from HGNC INTS11)
ENST00000421495.6	754.890685844293	-0.419213192571292	0.13729663685781	9.30756488771301	0.0022820959625524	0.0573297616656014	INTS11		integrator complex subunit 11 (from HGNC INTS11)
ENST00000419704.5	1034.48295504754	-0.374486528136172	0.125839057692534	8.84249064109531	0.00294297250526362	0.0673477547376671	INTS11	NM_001256463	Homo sapiens integrator complex subunit 11 (INTS11), transcript variant 5, mRNA. (from RefSeq NM_001256463)
ENST00000450926.6	1456.44046612131	-0.279443730075298	0.115006809566805	5.89821806598025	0.0151562109393558	0.160281523474882	INTS11		Catalytic component of the Integrator complex, a complex involved in the small nuclear RNAs (snRNA) U1 and U2 transcription and in their 3'-box-dependent processing. The Integrator complex is associated with the C-terminal domain (CTD) of RNA polymerase II largest subunit (POLR2A) and is recruited to the U1 and U2 snRNAs genes. Mediates the snRNAs 3' cleavage. (from UniProt Q5TA45)
ENST00000527098.5	177.945275069607	-0.0841940410954354	0.21884232310085	0.148091711259021	0.700365698289288	0.902655837025091	INTS11		The sequence shown here is derived from an Ensembl automatic analysis pipeline and should be considered as preliminary data. (from UniProt E9PIX9)
ENST00000528879.5	884.556937811696	-0.130760271168164	0.124744793106482	1.09882255016395	0.294524650585448	0.652843502114994	INTS11		The sequence shown here is derived from an Ensembl automatic analysis pipeline and should be considered as preliminary data. (from UniProt E9PNS4)
ENST00000434694.6	893.132421437363	-0.136980760465132	0.125641869038835	1.18858492113048	0.27561518038527	0.636663286527985	INTS11		The sequence shown here is derived from an Ensembl automatic analysis pipeline and should be considered as preliminary data. (from UniProt C9J979)
ENST00000526797.5	149.908484085125	-0.383925178041216	0.252137423097804	2.31960165954955	0.127752737654052	0.457246183787491	INTS11		The sequence shown here is derived from an Ensembl automatic analysis pipeline and should be considered as preliminary data. (from UniProt E9PKA4)
ENST00000526332.5	190.297673646337	-0.120746074642311	0.2132652169014	0.320818623012556	0.571116097372457	0.843188920048492	INTS11		The sequence shown here is derived from an Ensembl automatic analysis pipeline and should be considered as preliminary data. (from UniProt E9PNH9)
ENST00000430786.5	107.889052682963	-0.0948401112007915	0.283650436811458	0.111985655169178	0.737894722106118	0.916311008800546	INTS11		The sequence shown here is derived from an Ensembl automatic analysis pipeline and should be considered as preliminary data. (from UniProt H7C247)
ENST00000527719.5	669.748570990239	-0.122225930639987	0.131913906111323	0.858630385678495	0.354122252408409	0.704626377697776	INTS11		The sequence shown here is derived from an Ensembl automatic analysis pipeline and should be considered as preliminary data. (from UniProt E9PI75)
ENST00000530031.5	670.028848730257	-0.120974529410942	0.131858769728185	0.841839907710714	0.358871085989622	0.708473839085792	INTS11		The sequence shown here is derived from an Ensembl automatic analysis pipeline and should be considered as preliminary data. (from UniProt E9PIG1)
ENST00000429572.5	697.999288607692	-0.139204374341843	0.139306897265037	0.99849234372288	0.317675591755152	0.674457894379751	INTS11		integrator complex subunit 11 (from HGNC INTS11)
ENST00000534345.5	517.844046878361	-0.0386128195280578	0.144932672209102	0.0709843961427481	0.789908856302227	0.936105748251356	INTS11		The sequence shown here is derived from an Ensembl automatic analysis pipeline and should be considered as preliminary data. (from UniProt E9PIL7)
ENST00000498476.6	415.043837761297	-0.082750049290366	0.154626847521575	0.286430610189477	0.592517011538456	0.853722507334479	INTS11		The sequence shown here is derived from an Ensembl automatic analysis pipeline and should be considered as preliminary data. (from UniProt E9PQF0)
ENST00000343938.9	153.830978084024	-0.362349509536582	0.234777869928865	2.38220386701174	0.122724303491056	0.448635008158237	CPTP	NM_001029885	Homo sapiens ceramide-1-phosphate transfer protein (CPTP), mRNA. (from RefSeq NM_001029885)
ENST00000488011.1	91.3669510013651	-0.322163446030741	0.30684386216289	1.10198355451457	0.2938312087825	0.652172854952128	CPTP		The sequence shown here is derived from an Ensembl automatic analysis pipeline and should be considered as preliminary data. (from UniProt J3KST3)
ENST00000378891.9	1924.50243028249	-0.233869452626226	0.104608990827768	4.99456552461869	0.0254270363790421	0.209160973264349	DVL1	NM_004421	Homo sapiens dishevelled segment polarity protein 1 (DVL1), transcript variant 2, mRNA. (from RefSeq NM_004421)
ENST00000378888.10	1948.73158153526	-0.246557334492566	0.104296183575816	5.58402965777091	0.0181249719637927	0.176070795846464	DVL1	NM_001330311	Homo sapiens dishevelled segment polarity protein 1 (DVL1), transcript variant 1, mRNA. (from RefSeq NM_001330311)
ENST00000610709.2	1160.50734855936	-0.250769166656894	0.115313021238292	4.72604297602868	0.0297091603685806	0.226179130262415	DVL1		dishevelled segment polarity protein 1 (from HGNC DVL1)
ENST00000632445.1	471.856374923118	-0.232916345216149	0.165903342302391	1.97006607553702	0.160440848594484	0.505771641269553	DVL1		dishevelled segment polarity protein 1 (from HGNC DVL1)
ENST00000631679.1	577.098016518258	-0.199531535344017	0.14841529786332	1.80703727965189	0.178864045101081	0.529304407526505	DVL1		dishevelled segment polarity protein 1 (from HGNC DVL1)
ENST00000309212.10	15.151984656567	0.431377566400816	0.726827788848981	0.352015235564345	0.552974565019288	0.833826010044448	MXRA8	NM_032348	Homo sapiens matrix remodeling associated 8 (MXRA8), transcript variant 2, mRNA. (from RefSeq NM_032348)
ENST00000477278.3	15.151984656567	0.431377566400816	0.726827788848981	0.352015235564345	0.552974565019288	0.833826010044448	MXRA8	NM_001282583	Homo sapiens matrix remodeling associated 8 (MXRA8), transcript variant 4, mRNA. (from RefSeq NM_001282583)
ENST00000338370.7	3366.78751440212	-0.22311814577469	0.100674212909079	4.90785153348915	0.0267348753696016	0.214356080376013	AURKAIP1		May act as a negative regulator of Aurora-A kinase, by down-regulation through proteasome-dependent degradation. (from UniProt Q9NWT8)
ENST00000338338.9	3366.78751440212	-0.22311814577469	0.100674212909079	4.90785153348915	0.0267348753696016	0.214356080376013	AURKAIP1	NM_017900	Homo sapiens aurora kinase A interacting protein 1 (AURKAIP1), transcript variant 1, mRNA. (from RefSeq NM_017900)
ENST00000321751.9	3366.78751440212	-0.22311814577469	0.100674212909079	4.90785153348915	0.0267348753696016	0.214356080376013	AURKAIP1	NM_001127230	Homo sapiens aurora kinase A interacting protein 1 (AURKAIP1), transcript variant 3, mRNA. (from RefSeq NM_001127230)
ENST00000378853.3	3366.78751440212	-0.22311814577469	0.100674212909079	4.90785153348915	0.0267348753696016	0.214356080376013	AURKAIP1	NM_001127229	Homo sapiens aurora kinase A interacting protein 1 (AURKAIP1), transcript variant 2, mRNA. (from RefSeq NM_001127229)
ENST00000400809.8	1934.70294048289	-0.199251838262262	0.103701436464785	3.69060029832144	0.0547199188773026	0.307289766402156	CCNL2	NM_030937	Homo sapiens cyclin L2 (CCNL2), transcript variant 1, mRNA. (from RefSeq NM_030937)
ENST00000482621.5	36.0842987915667	0.377794549597286	0.473207466261181	0.63738322140906	0.424659962073302	0.755738596101569	CCNL2		The sequence shown here is derived from an Ensembl automatic analysis pipeline and should be considered as preliminary data. (from UniProt J3KRL1)
ENST00000408952.8	892.933017724377	-0.196965176940478	0.122809877154872	2.57215790375916	0.108759281337447	0.425484645452036	CCNL2	NM_001350500	Homo sapiens cyclin L2 (CCNL2), transcript variant 9, mRNA. (from RefSeq NM_001350500)
ENST00000481223.6	709.548041543325	-0.0257409208829543	0.131859476529956	0.0381525176919482	0.845137200127873	0.952992451135588	CCNL2		Transcriptional regulator which participates in regulating the pre-mRNA splicing process. Also modulates the expression of critical apoptotic factor, leading to cell apoptosis. (from UniProt Q96S94)
ENST00000488340.5	719.506650384548	-0.0545068276463426	0.130115271562355	0.175590491568933	0.67519041359956	0.891948334499416	CCNL2		Transcriptional regulator which participates in regulating the pre-mRNA splicing process. Also modulates the expression of critical apoptotic factor, leading to cell apoptosis. (from UniProt Q96S94)
ENST00000408918.8	768.296210884796	-0.00986479681792139	0.128300083931743	0.00593579687292589	0.938588444261278	0.9831861077796	CCNL2	NM_001039577	Homo sapiens cyclin L2 (CCNL2), transcript variant 2, mRNA. (from RefSeq NM_001039577)
ENST00000425598.2	445.80769743948	0.0438516821674648	0.151758188087302	0.0835057669591421	0.772601546535874	0.929457584604164	CCNL2		The sequence shown here is derived from an Ensembl automatic analysis pipeline and should be considered as preliminary data. (from UniProt C9J148)
ENST00000497013.1	316.641896831853	0.269477742946571	0.177042888148324	2.31605766143576	0.128044179971532	0.457853296470705	CCNL2		Belongs to the cyclin family. (from UniProt J3QSH2)
ENST00000344843.12	3119.78908785347	-0.0742421402265851	0.0933765532965577	0.632082673973116	0.426592403040751	0.757013880683293	MRPL20	NM_017971	Homo sapiens mitochondrial ribosomal protein L20 (MRPL20), transcript variant 1, mRNA. (from RefSeq NM_017971)
ENST00000492508.1	312.102673087369	0.337214296976708	0.204280886323849	2.72133852536277	0.0990149513934705	0.407701407728751	MRPL20	NM_001318485	Homo sapiens mitochondrial ribosomal protein L20 (MRPL20), transcript variant 2, mRNA. (from RefSeq NM_001318485)
ENST00000482352.1	1176.77211048322	-0.0068994347750425	0.117606764876303	0.00345500692489509	0.953127890624044	0.986809897976302	MRPL20		Interacts with OXA1L (By similarity). (from UniProt Q9BYC9)
ENST00000495558.1	36.7490216218736	-0.249605989802099	0.471678776279354	0.279926345989267	0.596749496231569	0.855453751258302	VWA1		The sequence shown here is derived from an Ensembl automatic analysis pipeline and should be considered as preliminary data. (from UniProt J3QLP3)
ENST00000476993.2	75.1949622253393	-0.0494592494295628	0.341082953164533	0.0210491298528446	0.884645196191069	0.965640704218295	VWA1	NM_022834	Homo sapiens von Willebrand factor A domain containing 1 (VWA1), transcript variant 1, mRNA. (from RefSeq NM_022834)
ENST00000471398.1	17.9372801867737	-0.0217414541393701	0.652530549089086	0.00111026902798628	0.973418846956493	0.993153710970529	VWA1		The sequence shown here is derived from an Ensembl automatic analysis pipeline and should be considered as preliminary data. (from UniProt J3QRR0)
ENST00000378785.7	247.507958909593	0.0752962714764989	0.199979277286844	0.141811573935293	0.706486663441674	0.904661719152502	ATAD3C	NM_001039211	Homo sapiens ATPase family AAA domain containing 3C (ATAD3C), mRNA. (from RefSeq NM_001039211)
ENST00000673477.1	3653.99719656203	-0.374042271100741	0.093738954101998	15.8876318498614	6.72165449103861e-05	0.00947780441436408	ATAD3B	NM_031921	Homo sapiens ATPase family AAA domain containing 3B (ATAD3B), transcript variant 1, mRNA. (from RefSeq NM_031921)
ENST00000308647.8	1037.59711343033	-0.589891981794798	0.117440255028523	25.1522039857548	5.29790710555162e-07	0.000586949241660614	ATAD3B		May play a role in a mitochondrial network organization typical for stem cells, characterized by reduced mitochondrial metabolism, low mtDNA copies and fragmentated mitochondrial network. may act by suppressing ATAD3A function, interfering with ATAD3A interaction with matrix nucleoid complexes. (from UniProt Q5T9A4)
ENST00000378756.8	5588.6162959343	-0.232368680162031	0.0862461491796448	7.25237174578052	0.00708074288614343	0.107601700680199	ATAD3A	NM_001170535	Homo sapiens ATPase family AAA domain containing 3A (ATAD3A), transcript variant 2, mRNA. (from RefSeq NM_001170535)
ENST00000378755.9	5107.92823637809	-0.247386707477439	0.0872277139386806	8.03532464479244	0.00458737876126111	0.0850658186192908	ATAD3A	NM_018188	Homo sapiens ATPase family AAA domain containing 3A (ATAD3A), transcript variant 1, mRNA. (from RefSeq NM_018188)
ENST00000339113.9	1583.80241949492	-0.0692469695433893	0.104518146072779	0.438911045605977	0.507648516053026	0.810352376838664	ATAD3A		The sequence shown here is derived from an Ensembl automatic analysis pipeline and should be considered as preliminary data. (from UniProt H0Y2W2)
ENST00000536055.6	5211.75768135646	-0.22933907668258	0.0891329502952456	6.61444967240474	0.0101154593257303	0.130721850501388	ATAD3A	NM_001170536	Homo sapiens ATPase family AAA domain containing 3A (ATAD3A), transcript variant 3, mRNA. (from RefSeq NM_001170536)
ENST00000400830.4	1524.21156767907	-0.361155088183997	0.117213124331348	9.47769291073304	0.00207985359096852	0.0543523504693208	ATAD3A		ATPase family, AAA domain containing 3A (from HGNC ATAD3A)
ENST00000291386.4	3334.3133332823	0.0830933453055516	0.0913274208496286	0.827725201857206	0.362931136416415	0.711545990160367	SSU72	NM_014188	Homo sapiens SSU72 homolog, RNA polymerase II CTD phosphatase (SSU72), mRNA. (from RefSeq NM_014188)
ENST00000359060.5	661.449225030684	0.0646713050921553	0.136405270016368	0.224854128197059	0.635365948430804	0.874522122076576	SSU72		May be involved in the C-terminal domain of RNA polymerase II dephosphorylation, RNA processing and termination. (from UniProt Q9NP77)
ENST00000520777.5	664.223439397573	-0.329125665950581	0.135159244869209	5.92764594834189	0.0149051400608163	0.158678084135047	MIB2	NM_001170686	Homo sapiens mindbomb E3 ubiquitin protein ligase 2 (MIB2), transcript variant 2, mRNA. (from RefSeq NM_001170686)
ENST00000355826.9	673.655257264063	-0.327987722604163	0.134234074838013	5.96813778903562	0.014566655951588	0.156972191670988	MIB2	NM_001170687	Homo sapiens mindbomb E3 ubiquitin protein ligase 2 (MIB2), transcript variant 3, mRNA. (from RefSeq NM_001170687)
ENST00000518681.5	606.385707866156	-0.267196116458321	0.138070113093358	3.74497056725271	0.0529666601592297	0.301887471756799	MIB2	NM_001170688	Homo sapiens mindbomb E3 ubiquitin protein ligase 2 (MIB2), transcript variant 4, mRNA. (from RefSeq NM_001170688)
ENST00000505820.6	689.322747622446	-0.324621354460845	0.132510700694264	5.99930886744781	0.0143114837487346	0.155253128879458	MIB2	NM_080875	Homo sapiens mindbomb E3 ubiquitin protein ligase 2 (MIB2), transcript variant 1, mRNA. (from RefSeq NM_080875)
ENST00000489635.5	84.4404116417383	-0.0897444554149124	0.320120563045796	0.0786745907432547	0.779101664017507	0.931578727757698	MIB2	NR_033183	Homo sapiens mindbomb E3 ubiquitin protein ligase 2 (MIB2), transcript variant 6, non-coding RNA. (from RefSeq NR_033183)
ENST00000514363.1	69.7303975405924	-0.0311816351896888	0.353493419631402	0.00778349062799322	0.929698568342089	0.980984059022635	MIB2		The sequence shown here is derived from an Ensembl automatic analysis pipeline and should be considered as preliminary data. (from UniProt D6RDI1)
ENST00000487053.5	571.863933970305	-0.232653763753783	0.145143983145029	2.56960055319683	0.108935235776628	0.425743471163072	MIB2		The sequence shown here is derived from an Ensembl automatic analysis pipeline and should be considered as preliminary data. (from UniProt D6RAZ0)
ENST00000378712.5	491.612128389156	-0.173569447183489	0.148569865362631	1.36533656494729	0.242614745175599	0.605989885808092	MIB2	NM_001170689	Homo sapiens mindbomb E3 ubiquitin protein ligase 2 (MIB2), transcript variant 5, mRNA. (from RefSeq NM_001170689)
ENST00000510793.5	85.053989397997	0.0304665492396732	0.320067215810429	0.00908635228728372	0.924058782926799	0.978955585992468	MIB2		The sequence shown here is derived from an Ensembl automatic analysis pipeline and should be considered as preliminary data. (from UniProt D6RE96)
ENST00000504599.5	646.26937924766	-0.323712597223457	0.137042062935297	5.57807019783221	0.018186752213156	0.17638355096348	MIB2		The sequence shown here is derived from an Ensembl automatic analysis pipeline and should be considered as preliminary data. (from UniProt E9PD12)
ENST00000503789.5	84.3060827872154	0.020563169812706	0.32008771289735	0.00415068701668275	0.948631166806883	0.985763807018903	MIB2		The sequence shown here is derived from an Ensembl automatic analysis pipeline and should be considered as preliminary data. (from UniProt D6RFJ2)
ENST00000378708.5	611.017624227627	-0.358384303887717	0.14212822815945	6.35530531692341	0.0117030801882223	0.141175719657799	MIB2		The sequence shown here is derived from an Ensembl automatic analysis pipeline and should be considered as preliminary data. (from UniProt F2Z2L2)
ENST00000506488.5	237.892939165534	-0.310484464014515	0.2144657718044	2.09615847579224	0.147669743179663	0.488039446219564	MIB2		The sequence shown here is derived from an Ensembl automatic analysis pipeline and should be considered as preliminary data. (from UniProt D6RED3)
ENST00000514234.5	547.467191993246	-0.35907752168126	0.145986589109061	6.04783079691354	0.0139233917835459	0.153161698394981	MIB2		The sequence shown here is derived from an Ensembl automatic analysis pipeline and should be considered as preliminary data. (from UniProt H0YAM8)
ENST00000483015.1	95.2336187864718	-0.592796356438013	0.345727826316994	2.93343370368503	0.0867627793992562	0.38390328823501	MIB2		The sequence shown here is derived from an Ensembl automatic analysis pipeline and should be considered as preliminary data. (from UniProt J3QR95)
ENST00000341832.10	2249.51336195056	-0.101083478116997	0.104336985125299	0.938690613661159	0.332614809955552	0.68697029149127	CDK11B	NM_033490	Homo sapiens cyclin dependent kinase 11B (CDK11B), transcript variant 6, mRNA. (from RefSeq NM_033490)
ENST00000407249.7	2107.2623747319	-0.0930690842383161	0.105759786683529	0.774517080006696	0.378823274747847	0.723056445733305	CDK11B	NM_001787	Homo sapiens cyclin dependent kinase 11B (CDK11B), transcript variant 1, mRNA. (from RefSeq NM_001787)
ENST00000340677.9	2056.29178483129	-0.149842907360072	0.104728043649557	2.04697541746195	0.152508905861209	0.495341156081663	CDK11B	NM_033489	Homo sapiens cyclin dependent kinase 11B (CDK11B), transcript variant 5, mRNA. (from RefSeq NM_033489)
ENST00000611150.3	704.624233885715	0.128096673884363	0.148235979877755	0.746720672826143	0.38751647541866	0.729398526197785	CDK11B		cyclin dependent kinase 11B (from HGNC CDK11B)
ENST00000615951.4	546.823237098061	0.213936601617806	0.159481359108457	1.79897738690115	0.179836172996304	0.530696151134069	CDK11B		cyclin dependent kinase 11B (from HGNC CDK11B)
ENST00000626918.2	1848.9960532232	-0.141592398704975	0.105034144918304	1.81724293782725	0.177641808192043	0.527726758466674	CDK11B		cyclin dependent kinase 11B (from HGNC CDK11B)
ENST00000629289.2	1848.43549774316	-0.142508968465182	0.105159234454113	1.83646383466133	0.175365973584552	0.52483524046413	CDK11B		cyclin dependent kinase 11B (from HGNC CDK11B)
ENST00000629312.2	1848.43549774316	-0.142508968465182	0.105159234454113	1.83646383466133	0.175365973584552	0.52483524046413	CDK11B		cyclin dependent kinase 11B (from HGNC CDK11B)
ENST00000614300.4	326.898150839744	-0.314207132256317	0.184688184562904	2.89306095003312	0.0889617589090826	0.387976164297991	SLC35E2B		solute carrier family 35 member E2B (from HGNC SLC35E2B)
ENST00000617444.5	550.209042544348	-0.400164874548441	0.155392076889043	6.62229284459458	0.0100710099592118	0.130292174628935	SLC35E2B	NM_001290264	Homo sapiens solute carrier family 35 member E2B (SLC35E2B), transcript variant 1, mRNA. (from RefSeq NM_001290264)
ENST00000611123.1	550.209042544348	-0.400164874548441	0.155392076889043	6.62229284459458	0.0100710099592118	0.130292174628935	SLC35E2B	NM_001110781	Homo sapiens solute carrier family 35 member E2B (SLC35E2B), transcript variant 2, mRNA. (from RefSeq NM_001110781)
ENST00000404249.8	1293.96698182161	-0.0560978223345791	0.115627241200429	0.235450257372662	0.627511665652939	0.870588398250376	CDK11A	NR_132740	Homo sapiens cyclin dependent kinase 11A (CDK11A), transcript variant 6, non-coding RNA. (from RefSeq NR_132740)
ENST00000356200.7	1188.19967065903	-0.0852752677276724	0.115907559265038	0.541411290393995	0.461848429802024	0.781981778494818	CDK11A		cyclin dependent kinase 11A (from HGNC CDK11A)
ENST00000378638.6	1188.19967065903	-0.0852752677276724	0.115907559265038	0.541411290393995	0.461848429802024	0.781981778494818	CDK11A		cyclin dependent kinase 11A (from HGNC CDK11A)
ENST00000509982.5	593.924632466859	0.124528345809228	0.1545270717451	0.649397232823659	0.420328266985947	0.752710695064095	CDK11A		The sequence shown here is derived from an Ensembl automatic analysis pipeline and should be considered as preliminary data. (from UniProt E7ESP2)
ENST00000357760.6	1234.2843190811	-0.024461523484806	0.117214003208669	0.0435736943736273	0.834648768768817	0.949834398439823	CDK11A	NM_001313982	Homo sapiens cyclin dependent kinase 11A (CDK11A), transcript variant 3, mRNA. (from RefSeq NM_001313982)
ENST00000358779.9	1276.38470215017	-0.0433573020748967	0.116084299914285	0.139545725779286	0.708733040557544	0.905444632625184	CDK11A	NM_033529	Homo sapiens cyclin dependent kinase 11A (CDK11A), transcript variant 4, mRNA. (from RefSeq NM_033529)
ENST00000378633.5	1149.3157246153	-0.0292132013858715	0.116813570198996	0.0625742026565064	0.8024726176004	0.939531683144428	CDK11A	NM_001313896	Homo sapiens cyclin dependent kinase 11A (CDK11A), transcript variant 5, mRNA. (from RefSeq NM_001313896)
ENST00000460465.5	720.993610001734	0.0723895637564416	0.149207937078053	0.235388379075296	0.627556893583622	0.870614708466388	CDK11A		The sequence shown here is derived from an Ensembl automatic analysis pipeline and should be considered as preliminary data. (from UniProt J3KS35)
ENST00000479362.1	207.399539381531	0.269081199378211	0.235854328998395	1.30084733543849	0.254058506044468	0.616593851512964	CDK11A		The sequence shown here is derived from an Ensembl automatic analysis pipeline and should be considered as preliminary data. (from UniProt E9PFJ2)
ENST00000355439.7	348.755642344344	-0.283087681248652	0.184372165982849	2.35641399584433	0.124768707162142	0.45243565325208	SLC35E2A	NM_001199787	Homo sapiens solute carrier family 35 member E2A (SLC35E2A), transcript variant 2, mRNA. (from RefSeq NM_001199787)
ENST00000643905.1	353.602511040239	-0.323197006551833	0.182725994161857	3.12647753974199	0.0770300119389397	0.363026718780255	SLC35E2A	NM_182838	Homo sapiens solute carrier family 35 member E2A (SLC35E2A), transcript variant 1, mRNA. (from RefSeq NM_182838)
ENST00000341426.9	2541.02669670813	-0.242858506963285	0.103288180682993	5.52385847757656	0.0187588388788227	0.179234863412072	NADK	NM_023018	Homo sapiens NAD kinase (NADK), transcript variant 1, mRNA. (from RefSeq NM_023018)
ENST00000341991.7	2541.02669670813	-0.242858506963285	0.103288180682993	5.52385847757656	0.0187588388788227	0.179234863412072	NADK	NM_001353641	Homo sapiens NAD kinase (NADK), transcript variant 5, mRNA. (from RefSeq NM_001353641)
ENST00000378625.5	2013.21904867543	-0.200577144323293	0.104740481140927	3.6652735033377	0.0555575242155611	0.310029070136044	NADK	NM_001198994	Homo sapiens NAD kinase (NADK), transcript variant 3, mRNA. (from RefSeq NM_001198994)
ENST00000342348.9	1843.91135955767	-0.180567657733186	0.108836580201992	2.75147095578976	0.0971650010249475	0.404909059205181	NADK	NM_001353642	Homo sapiens NAD kinase (NADK), transcript variant 6, mRNA. (from RefSeq NM_001353642)
ENST00000498806.1	29.4832372825481	-1.09612501465288	0.530542069050225	4.27534725135758	0.0386690619124431	0.258523420910229	NADK		The sequence shown here is derived from an Ensembl automatic analysis pipeline and should be considered as preliminary data. (from UniProt J3QRC0)
ENST00000469045.5	24.6684189950053	-0.0799251891140171	0.591713445885395	0.0182359394617002	0.892579844961177	0.968404455617038	NADK		The sequence shown here is derived from an Ensembl automatic analysis pipeline and should be considered as preliminary data. (from UniProt J3KSP9)
ENST00000489538.1	209.779776281705	0.464032369310464	0.218330376292695	4.51037681574172	0.0336898179430184	0.241133509487458	NADK		The sequence shown here is derived from an Ensembl automatic analysis pipeline and should be considered as preliminary data. (from UniProt J3KTI3)
ENST00000610897.4	5970.81147796883	-0.189265483247004	0.106478953630008	3.15735202943134	0.075585693704979	0.359769663552924	GNB1	NM_001282539	Homo sapiens G protein subunit beta 1 (GNB1), transcript variant 2, mRNA. (from RefSeq NM_001282539)
ENST00000615252.4	3963.69429058877	-0.193688421914086	0.111930436775417	2.9923313729691	0.0836596431923396	0.377420763723577	GNB1	NM_001282538	Homo sapiens G protein subunit beta 1 (GNB1), transcript variant 3, mRNA. (from RefSeq NM_001282538)
ENST00000378609.9	5970.81147796883	-0.189265483247004	0.106478953630008	3.15735202943134	0.075585693704979	0.359769663552924	GNB1	NM_002074	Homo sapiens G protein subunit beta 1 (GNB1), transcript variant 1, mRNA. (from RefSeq NM_002074)
ENST00000439272.6	2315.25375529593	-0.229986893899848	0.112852602039293	4.14991414334963	0.041636634985432	0.269934257112967	GNB1		The sequence shown here is derived from an Ensembl automatic analysis pipeline and should be considered as preliminary data. (from UniProt F6X3N5)
ENST00000434686.6	2160.04214898181	-0.17162684416094	0.11022666327631	2.4232570640425	0.119546140518072	0.444292171863709	GNB1		The sequence shown here is derived from an Ensembl automatic analysis pipeline and should be considered as preliminary data. (from UniProt F6UT28)
ENST00000437146.1	1985.6310530675	-0.1722256396512	0.111854479701702	2.36975966696472	0.123706095008053	0.450389778540076	GNB1		G protein subunit beta 1 (from HGNC GNB1)
ENST00000378602.3	62.4451069510627	-0.0717730721848554	0.373149433479846	0.0369942239396863	0.847476807464073	0.953761568722003	TMEM52		Membrane; Single-pass membrane protein (Potential). (from UniProt Q8NDY8)
ENST00000310991.8	60.6741169027293	-0.0925263048327827	0.379509177627724	0.0594101757727259	0.807430621876291	0.940948610273312	TMEM52	NM_178545	Homo sapiens transmembrane protein 52 (TMEM52), mRNA. (from RefSeq NM_178545)
ENST00000378598.4	11.0663711863754	0.226981721435828	0.824560899163601	0.0757821264153549	0.783096875826122	0.933430503856543	TMEM52		transmembrane protein 52 (from HGNC TMEM52)
ENST00000638411.1	89.1154358939961	-0.48099290499137	0.353737538409863	1.84819184359502	0.173993840180731	0.522918018562456	GABRD		gamma-aminobutyric acid type A receptor delta subunit (from HGNC GABRD)
ENST00000378585.7	121.552518279202	-0.339896131123841	0.30002710987514	1.28364464373971	0.257222473736043	0.619760816350176	GABRD	NM_000815	Homo sapiens gamma-aminobutyric acid type A receptor delta subunit (GABRD), mRNA. (from RefSeq NM_000815)
ENST00000640067.1	110.499262250924	-0.222663144616547	0.299463137700609	0.553348462123111	0.456952732938343	0.77932263096054	GABRD		gamma-aminobutyric acid type A receptor delta subunit (from HGNC GABRD)
ENST00000638771.1	111.737214529203	-0.209865584993218	0.292171505655442	0.516513892734139	0.472332556403262	0.787563197307178	GABRD		gamma-aminobutyric acid type A receptor delta subunit (from HGNC GABRD)
ENST00000640949.1	100.164440998624	-0.332657577734693	0.309467247167613	1.1559906627968	0.282298596276173	0.641554054406535	GABRD		gamma-aminobutyric acid type A receptor delta subunit (from HGNC GABRD)
ENST00000640030.1	102.382872449482	-0.265303379677756	0.313833655103607	0.714881548561735	0.397828003740941	0.736569610512666	GABRD		gamma-aminobutyric acid type A receptor delta subunit (from HGNC GABRD)
ENST00000640981.1	75.7997202790708	-0.28847398738941	0.342657952355258	0.709353950879965	0.399658367996384	0.738245591850216	GABRD		gamma-aminobutyric acid type A receptor delta subunit (from HGNC GABRD)
ENST00000638763.1	37.2913315211049	-0.352417652636162	0.500110518230768	0.496700274367818	0.480953592245508	0.793511558372178	GABRD		gamma-aminobutyric acid type A receptor delta subunit (from HGNC GABRD)
ENST00000638804.1	26.7957916826427	-0.356284319853158	0.572603916226394	0.387834299479284	0.533439988132557	0.823784678997025	GABRD		gamma-aminobutyric acid type A receptor delta subunit (from HGNC GABRD)
ENST00000378567.8	1233.85186489827	-0.132642939307644	0.114190949631543	1.34937539104256	0.24538734146078	0.609201280064223	PRKCZ	NM_002744	Homo sapiens protein kinase C zeta (PRKCZ), transcript variant 1, mRNA. (from RefSeq NM_002744)
ENST00000468310.5	175.21190901308	-0.234778628532438	0.226987693416883	1.06988146932533	0.30097222060547	0.658577899287094	PRKCZ		The sequence shown here is derived from an Ensembl automatic analysis pipeline and should be considered as preliminary data. (from UniProt F2Z3C5)
ENST00000503297.1	22.6083437415155	0.120206280864059	0.597944979129404	0.0404695418434535	0.840565312382451	0.951703675860511	PRKCZ		The sequence shown here is derived from an Ensembl automatic analysis pipeline and should be considered as preliminary data. (from UniProt D6REZ8)
ENST00000400921.6	954.484003417178	-0.0934703829439694	0.118766409314596	0.619549879757194	0.431214602624703	0.760325517731373	PRKCZ	NR_146911	Homo sapiens protein kinase C zeta (PRKCZ), transcript variant 9, non-coding RNA. (from RefSeq NR_146911)
ENST00000461106.6	1099.76793934345	-0.113014084246987	0.115339459727728	0.960234134911559	0.327127894719964	0.682464706523264	PRKCZ	NM_001242874	Homo sapiens protein kinase C zeta (PRKCZ), transcript variant 4, mRNA. (from RefSeq NM_001242874)
ENST00000461465.5	154.649178954252	-0.00781818063076136	0.235668480311357	0.00111558691953917	0.973355288307986	0.993153710970529	PRKCZ		The sequence shown here is derived from an Ensembl automatic analysis pipeline and should be considered as preliminary data. (from UniProt J3KRP7)
ENST00000470596.5	195.163341747114	-0.0630737828695981	0.211315070385246	0.0890860409345251	0.765342296456295	0.926363335986529	PRKCZ		The sequence shown here is derived from an Ensembl automatic analysis pipeline and should be considered as preliminary data. (from UniProt D6RBD4)
ENST00000496325.5	170.600354557753	0.00467768912060071	0.224688407758657	0.000447054770368993	0.983131049250358	0.995395764894429	PRKCZ		The sequence shown here is derived from an Ensembl automatic analysis pipeline and should be considered as preliminary data. (from UniProt D6RAN5)
ENST00000481140.5	31.4037971211575	-0.0537085415170947	0.49898812102699	0.011582532602695	0.9142954058624	0.97572093700561	PRKCZ		The sequence shown here is derived from an Ensembl automatic analysis pipeline and should be considered as preliminary data. (from UniProt D6RJG4)
ENST00000482686.5	173.558382482068	0.000572505725487012	0.222319811186452	1.68663944961622e-05	0.996723199753186	0.998255416413204	PRKCZ		The sequence shown here is derived from an Ensembl automatic analysis pipeline and should be considered as preliminary data. (from UniProt D6RDM0)
ENST00000486681.5	260.317920102914	-0.155069409575371	0.186066363516537	0.694762192949753	0.404549290265174	0.741811864560697	PRKCZ		The sequence shown here is derived from an Ensembl automatic analysis pipeline and should be considered as preliminary data. (from UniProt D6RAU1)
ENST00000470986.5	195.163341747114	-0.0630737828695981	0.211315070385246	0.0890860409345251	0.765342296456295	0.926363335986529	PRKCZ		The sequence shown here is derived from an Ensembl automatic analysis pipeline and should be considered as preliminary data. (from UniProt D6RGG1)
ENST00000470511.5	192.340450920071	-0.0713764885732126	0.212128592253128	0.113223601964123	0.736503540232513	0.916094692903886	PRKCZ		The sequence shown here is derived from an Ensembl automatic analysis pipeline and should be considered as preliminary data. (from UniProt D6RG01)
ENST00000497183.5	184.502429265746	-0.126445102034307	0.219163482438192	0.332819059740359	0.564003819694852	0.839476340877457	PRKCZ		The sequence shown here is derived from an Ensembl automatic analysis pipeline and should be considered as preliminary data. (from UniProt F2Z2H9)
ENST00000478770.6	664.273168162125	-0.119976630226583	0.130726270100603	0.842444055455317	0.35869870404717	0.708439537309744	PRKCZ		The sequence shown here is derived from an Ensembl automatic analysis pipeline and should be considered as preliminary data. (from UniProt E9PBE1)
ENST00000400919.7	165.949255988496	-0.352165642538733	0.238579019876292	2.17800704032988	0.139995643804928	0.47615983386056	FAAP20	NM_001256945	Homo sapiens FA core complex associated protein 20 (FAAP20), transcript variant 3, mRNA. (from RefSeq NM_001256945)
ENST00000428120.5	213.97124609268	-0.231998976731386	0.202594762613894	1.31162581299898	0.252100503940633	0.614433091182993	FAAP20	NM_001282671	Homo sapiens FA core complex associated protein 20 (FAAP20), transcript variant 7, mRNA. (from RefSeq NM_001282671)
ENST00000414253.5	228.201810129798	-0.234826766809554	0.197732626139659	1.41085189578222	0.234915025179074	0.596600226046057	FAAP20	NM_001282672	Homo sapiens FA core complex associated protein 20 (FAAP20), transcript variant 8, mRNA. (from RefSeq NM_001282672)
ENST00000400918.7	211.900980618423	-0.357015375211272	0.203579909663577	3.07612684084456	0.0794495182244914	0.368877670692132	FAAP20	NM_001282673	Homo sapiens FA core complex associated protein 20 (FAAP20), transcript variant 10, mRNA. (from RefSeq NM_001282673)
ENST00000378543.2	119.187223637233	-0.262857131712335	0.266456307226542	0.973018884909244	0.32392843005008	0.679833798364418	FAAP20	NM_001256947	Homo sapiens FA core complex associated protein 20 (FAAP20), transcript variant 5, mRNA. (from RefSeq NM_001256947)
ENST00000378546.9	303.824626798833	-0.251247679717823	0.175266577951401	2.05552987398009	0.151654488726513	0.494223260531184	FAAP20	NM_182533	Homo sapiens FA core complex associated protein 20 (FAAP20), transcript variant 2, mRNA. (from RefSeq NM_182533)
ENST00000440825.6	95.8386677941932	-0.150722236186468	0.310723260953298	0.235126212397404	0.627748597309402	0.870665338311556	FAAP20	NR_046427	Homo sapiens FA core complex associated protein 20 (FAAP20), transcript variant 9, non-coding RNA. (from RefSeq NR_046427)
ENST00000420515.1	214.735094914392	-0.233090468751489	0.203211320204645	1.31587841037834	0.251333088873523	0.613602980310794	FAAP20	NM_001256946	Homo sapiens FA core complex associated protein 20 (FAAP20), transcript variant 4, mRNA. (from RefSeq NM_001256946)
ENST00000378536.5	794.306829212086	-0.466960512452369	0.129877244267976	12.9043237439626	0.000327823957029092	0.0212376856930577	SKI	NM_003036	Homo sapiens SKI proto-oncogene (SKI), mRNA. (from RefSeq NM_003036)
ENST00000378531.8	198.52608535441	-0.0141908163628907	0.212409906931065	0.00446415765083685	0.94672949759268	0.985325421521201	MORN1	NM_024848	Homo sapiens MORN repeat containing 1 (MORN1), transcript variant 1, mRNA. (from RefSeq NM_024848)
ENST00000378529.7	195.31713295158	0.0249380109479909	0.21931755566503	0.0129383294086765	0.909438529988875	0.974411920126445	MORN1	NM_001301060	Homo sapiens MORN repeat containing 1 (MORN1), transcript variant 2, mRNA. (from RefSeq NM_001301060)
ENST00000449373.2	105.794446428269	-0.122847531097429	0.292189365753463	0.176854127524187	0.674090809893441	0.891571152377204	MORN1		MORN repeat containing 1 (from HGNC MORN1)
ENST00000378525.2	102.755067393732	-0.106798800755931	0.30117883334608	0.125864295223643	0.722759220381936	0.910234612697943	MORN1	NR_125361	Homo sapiens MORN repeat containing 1 (MORN1), transcript variant 3, non-coding RNA. (from RefSeq NR_125361)
ENST00000378513.7	701.687398240194	-0.11818812792205	0.128843208455198	0.841699304442564	0.358911220772161	0.708473839085792	RER1		retention in endoplasmic reticulum sorting receptor 1 (from HGNC RER1)
ENST00000378518.5	562.445258891007	-0.077399197222825	0.139927822924828	0.306046640090997	0.580116318213851	0.84848135333233	RER1		retention in endoplasmic reticulum sorting receptor 1 (from HGNC RER1)
ENST00000605895.6	2166.51870056277	-0.0253055197706643	0.0997562894134118	0.0643736968537638	0.799712097291924	0.93895159599952	RER1	NM_007033	Homo sapiens retention in endoplasmic reticulum sorting receptor 1 (RER1), mRNA. (from RefSeq NM_007033)
ENST00000306256.13	1904.16399530035	-0.0276117258058869	0.0996717574632507	0.0767656737643279	0.781729282193631	0.932865303035937	RER1		retention in endoplasmic reticulum sorting receptor 1 (from HGNC RER1)
ENST00000378512.5	1138.4240306773	-0.0264804778666462	0.112601949198091	0.0553211913359277	0.814049956521135	0.943041407722916	RER1		retention in endoplasmic reticulum sorting receptor 1 (from HGNC RER1)
ENST00000443438.5	1525.52988182956	0.000651017686669481	0.103022200352657	4.06838966142686e-05	0.994910813251123	0.997806300472065	RER1		retention in endoplasmic reticulum sorting receptor 1 (from HGNC RER1)
ENST00000488353.2	2166.51870056277	-0.0253055197706643	0.0997562894134118	0.0643736968537638	0.799712097291924	0.93895159599952	RER1		retention in endoplasmic reticulum sorting receptor 1 (from HGNC RER1)
ENST00000288774.7	424.317125871976	-0.438517079806121	0.176277850325003	6.18126978728692	0.0129109590295688	0.147780187890586	PEX10	NM_153818	Homo sapiens peroxisomal biogenesis factor 10 (PEX10), transcript variant 1, mRNA. (from RefSeq NM_153818)
ENST00000650293.1	444.647147523635	-0.446869852810809	0.178123273627389	6.28505724747758	0.0121760145061864	0.143507140237807	PEX10		peroxisomal biogenesis factor 10 (from HGNC PEX10)
ENST00000447513.6	451.879759415654	-0.443494869160427	0.173300412724983	6.5405125485329	0.010544496479991	0.13399370164683	PEX10	NM_002617	Homo sapiens peroxisomal biogenesis factor 10 (PEX10), transcript variant 2, mRNA. (from RefSeq NM_002617)
ENST00000507596.5	362.654045853098	-0.331034839318967	0.175543167771534	3.55622937385237	0.0593223493731255	0.320300303179086	PEX10		The sequence shown here is derived from an Ensembl automatic analysis pipeline and should be considered as preliminary data. (from UniProt D6RBB0)
ENST00000510434.1	183.908064652289	-0.252847556152922	0.226298007605808	1.24958616538265	0.263631532167386	0.625959553544432	PEX10		The sequence shown here is derived from an Ensembl automatic analysis pipeline and should be considered as preliminary data. (from UniProt D6RA89)
ENST00000508384.5	21.2598825874625	-0.174185187068468	0.616114361333639	0.0800552700408055	0.77722252453902	0.930927835391947	PEX10		The sequence shown here is derived from an Ensembl automatic analysis pipeline and should be considered as preliminary data. (from UniProt J3QRM4)
ENST00000378466.9	1007.55419332669	-0.320509611329767	0.131538069535704	5.93128109999042	0.0148744245078307	0.158478126602513	PANK4	NM_018216	Homo sapiens pantothenate kinase 4 (PANK4), mRNA. (from RefSeq NM_018216)
ENST00000435556.8	815.340517014895	-0.302638687451716	0.135250699410389	5.00326866243525	0.0252994960815051	0.20848039291627	PANK4		The sequence shown here is derived from an Ensembl automatic analysis pipeline and should be considered as preliminary data. (from UniProt E9PHT6)
ENST00000505228.5	548.811976559678	-0.302963783752122	0.152568413177626	3.94108834419166	0.047120283105096	0.28613159436222	PANK4		The sequence shown here is derived from an Ensembl automatic analysis pipeline and should be considered as preliminary data. (from UniProt H0YA26)
ENST00000651094.1	1009.16260260915	-0.316663229105602	0.131031942627967	5.83477142700114	0.0157124509206542	0.162784909738593	PANK4		pantothenate kinase 4 (from HGNC PANK4)
ENST00000502512.1	127.528627968248	-0.109539093521786	0.255342925185181	0.184057334201057	0.667909370687018	0.889624184177707	PANK4		The sequence shown here is derived from an Ensembl automatic analysis pipeline and should be considered as preliminary data. (from UniProt H0Y9E4)
ENST00000468002.2	127.587470336626	-0.235005416581961	0.256928821950031	0.836840008653255	0.360302096623023	0.709399609482053	PANK4		The sequence shown here is derived from an Ensembl automatic analysis pipeline and should be considered as preliminary data. (from UniProt H0YA31)
ENST00000502770.2	16.2467855927229	-0.491419408873557	0.685573072683114	0.514109723229069	0.473365179866048	0.788307423610502	PANK4		The sequence shown here is derived from an Ensembl automatic analysis pipeline and should be considered as preliminary data. (from UniProt D6RJF3)
ENST00000378425.9	67.4868257910086	-0.0211595379765688	0.340858559201916	0.00385435267038758	0.950496389985718	0.986128525185182	PRXL2B		Homo sapiens cDNA FLJ90792 fis, clone THYRO1001608. (from mRNA AK075273)
ENST00000444521.6	74.6687008729505	-0.237858225773305	0.351040639324038	0.458850283761613	0.498161785273235	0.804870908694743	PRXL2B		Homo sapiens cDNA FLJ32465 fis, clone SKNMC1000264. (from mRNA AK057027)
ENST00000419916.7	103.213874049943	-0.185345415766522	0.28484289203643	0.42381171081842	0.515041176567571	0.81413948592202	PRXL2B	NM_152371	Homo sapiens peroxiredoxin like 2B (PRXL2B), transcript variant 2, mRNA. (from RefSeq NM_152371)
ENST00000378424.9	51.1333382709253	-0.353398762118583	0.391275501072798	0.81601554399402	0.366347708673635	0.714105371080897	PRXL2B		Catalyzes the reduction of prostaglandin-ethanolamide H(2) (prostamide H(2)) to prostamide F(2alpha) with NADPH as proton donor. Also able to reduce prostaglandin H(2) to prostaglandin F(2alpha) (By similarity). (from UniProt Q8TBF2)
ENST00000537325.6	51.3920994020704	0.0825178864170322	0.388674876104065	0.0450823795641746	0.8318526222172	0.949621652784448	PRXL2B	NM_001195741	Homo sapiens peroxiredoxin like 2B (PRXL2B), transcript variant 6, mRNA. (from RefSeq NM_001195741)
ENST00000378427.6	89.8599293333371	-0.261606265078691	0.307750465857165	0.723472693790242	0.395007159758313	0.734846936289148	PRXL2B	NM_001195738	Homo sapiens peroxiredoxin like 2B (PRXL2B), transcript variant 4, mRNA. (from RefSeq NM_001195738)
ENST00000465233.6	53.5714937815451	-0.0971546845731659	0.384846750457454	0.0638367447478281	0.800531466497905	0.939117850768178	PRXL2B		The sequence shown here is derived from an Ensembl automatic analysis pipeline and should be considered as preliminary data. (from UniProt J3KRV9)
ENST00000498083.2	40.8235481001703	0.0465238631383854	0.436600655082901	0.011361014387461	0.915115791905661	0.976013356773995	PRXL2B		The sequence shown here is derived from an Ensembl automatic analysis pipeline and should be considered as preliminary data. (from UniProt J3QKK8)
ENST00000511072.5	182.391054557446	-0.161574548198703	0.225509302066714	0.513988829113323	0.473417202037003	0.788307423610502	PRDM16		Contains 1 SET domain. (from UniProt D6RDW0)
ENST00000378391.6	193.84873037623	-0.133426024603884	0.225657469960534	0.350110549917368	0.554050557118114	0.834329172297528	PRDM16	NM_199454	Homo sapiens PR/SET domain 16 (PRDM16), transcript variant 2, mRNA. (from RefSeq NM_199454)
ENST00000270722.10	207.093658189871	-0.121241371161102	0.218164281951856	0.309271903609634	0.578127318371928	0.847461051923348	PRDM16	NM_022114	Homo sapiens PR/SET domain 16 (PRDM16), transcript variant 1, mRNA. (from RefSeq NM_022114)
ENST00000514189.5	179.611549609935	-0.179412297359185	0.225889333628299	0.63154887398251	0.426787745368422	0.757148775219982	PRDM16		Contains 1 SET domain. (from UniProt D6RFY3)
ENST00000509860.1	167.226946875752	-0.113480381450959	0.241282903055969	0.221554656765299	0.637857892600476	0.875751270331361	PRDM16		The sequence shown here is derived from an Ensembl automatic analysis pipeline and should be considered as preliminary data. (from UniProt H0YA13)
ENST00000378378.9	329.991395472857	-0.335926511609798	0.193508794529119	3.01315873030072	0.0825912007702767	0.375243379834231	ARHGEF16	NM_014448	Homo sapiens Rho guanine nucleotide exchange factor 16 (ARHGEF16), mRNA. (from RefSeq NM_014448)
ENST00000378373.5	186.676414232865	-0.325261857215974	0.245780475039686	1.75205272142725	0.18561888466944	0.538064755558888	ARHGEF16		Guanyl-nucleotide exchange factor of the RHOG GTPase stimulating the exchange of RHOG-associated GDP for GTP. May play a role in chemotactic cell migration by mediating the activation of RAC1 by EPHA2. May also activate CDC42 and mediate activation of CDC42 by the viral protein HPV16 E6. (from UniProt Q5VV41)
ENST00000378371.6	186.676414232865	-0.325261857215974	0.245780475039686	1.75205272142725	0.18561888466944	0.538064755558888	ARHGEF16		Guanyl-nucleotide exchange factor of the RHOG GTPase stimulating the exchange of RHOG-associated GDP for GTP. May play a role in chemotactic cell migration by mediating the activation of RAC1 by EPHA2. May also activate CDC42 and mediate activation of CDC42 by the viral protein HPV16 E6. (from UniProt Q5VV41)
ENST00000445297.5	57.7091314555995	-0.403987450809529	0.419480574668267	0.928265641261625	0.335314002989197	0.689621140834487	ARHGEF16		Rho guanine nucleotide exchange factor 16 (from HGNC ARHGEF16)
ENST00000418137.1	47.4639980790366	-0.459238886512611	0.461259973011855	0.992384957648476	0.319160167814498	0.675783906745763	ARHGEF16		Rho guanine nucleotide exchange factor 16 (from HGNC ARHGEF16)
ENST00000356575.9	31.400484346241	0.16761692591582	0.510542708132659	0.107843512208362	0.742612751130486	0.917967947553389	MEGF6	NM_001409	Homo sapiens multiple EGF like domains 6 (MEGF6), mRNA. (from RefSeq NM_001409)
ENST00000294599.8	27.8315965013191	0.391482812495428	0.551721051027175	0.503332170357904	0.478039643126785	0.79168900157362	MEGF6		O15265:ATXN7; NbExp=2; IntAct=EBI-947597, EBI-708350; O00555:CACNA1A; NbExp=2; IntAct=EBI-947597, EBI-766279; (from UniProt O75095)
ENST00000485002.6	24.0226075718337	0.334759964316823	0.576108454930003	0.337695438753766	0.561162488466209	0.837932058436044	MEGF6		The sequence shown here is derived from an Ensembl automatic analysis pipeline and should be considered as preliminary data. (from UniProt H7C557)
ENST00000378344.7	231.205381374171	-0.515479816097483	0.199217322220287	6.69455419551715	0.00967078473735737	0.127356936285534	TPRG1L	NM_182752	Homo sapiens tumor protein p63 regulated 1 like (TPRG1L), mRNA. (from RefSeq NM_182752)
ENST00000344579.5	147.889568536987	-0.415806774888304	0.240499644189612	2.9907951928182	0.0837390382423009	0.377615560937968	TPRG1L		Interacts with BSN (By similarity). (from UniProt Q5T0D9)
ENST00000378322.7	1184.99111482316	-0.0983315981684062	0.121212634280938	0.658014680933725	0.41726171169962	0.750338184929742	WRAP73		WD repeat containing, antisense to TP73 (from HGNC WRAP73)
ENST00000270708.12	1327.78887968111	-0.0788428228945908	0.116985855871275	0.454187747398734	0.500352939575296	0.806434691888979	WRAP73	NM_017818	Homo sapiens WD repeat containing, antisense to TP73 (WRAP73), mRNA. (from RefSeq NM_017818)
ENST00000424367.5	847.917835888869	-0.137713011588576	0.134460759746471	1.04883038211032	0.305776614195741	0.662536564151745	WRAP73		WD repeat containing, antisense to TP73 (from HGNC WRAP73)
ENST00000465916.5	445.652576917529	-0.0293068192398528	0.158887984902695	0.0340181386544245	0.853668239301764	0.95619916700799	WRAP73		The sequence shown here is derived from an Ensembl automatic analysis pipeline and should be considered as preliminary data. (from UniProt J3KTP2)
ENST00000419924.2	459.523063096136	-0.0972852329723016	0.164849328214712	0.348227863288862	0.55511801195264	0.834851629240522	WRAP73		WD repeat containing, antisense to TP73 (from HGNC WRAP73)
ENST00000378295.9	677.659050365507	-0.556396793196927	0.137964936579345	16.2257632523652	5.62242743380268e-05	0.00856830933618178	TP73	NM_005427	Homo sapiens tumor protein p73 (TP73), transcript variant 1, mRNA. (from RefSeq NM_005427)
ENST00000604074.5	407.428513765959	-0.485572391708974	0.160982345111086	9.08877391410269	0.00257183229057874	0.0616531793528834	TP73	NM_001204186	Homo sapiens tumor protein p73 (TP73), transcript variant 10, mRNA. (from RefSeq NM_001204186)
ENST00000354437.8	517.378090712328	-0.592441133430796	0.151530126315052	15.2511450438464	9.41196778167368e-05	0.0113263295734048	TP73	NM_001204184	Homo sapiens tumor protein p73 (TP73), transcript variant 8, mRNA. (from RefSeq NM_001204184)
ENST00000346387.8	521.867505559886	-0.507144135028461	0.144610938079833	12.2818246599298	0.000457390955926056	0.0248549126696647	TP73	NM_001204188	Homo sapiens tumor protein p73 (TP73), transcript variant 12, mRNA. (from RefSeq NM_001204188)
ENST00000357733.7	500.493727280352	-0.52164499120401	0.147221789270489	12.5369800681429	0.000398976598226279	0.0231482706786364	TP73	NM_001204187	Homo sapiens tumor protein p73 (TP73), transcript variant 11, mRNA. (from RefSeq NM_001204187)
ENST00000603362.5	499.986759506343	-0.522484866637642	0.147395729897081	12.5476185217856	0.000396711563276716	0.0230936421868431	TP73		Participates in the apoptotic response to DNA damage. Isoforms containing the transactivation domain are pro-apoptotic, isoforms lacking the domain are anti-apoptotic and block the function of p53 and transactivating p73 isoforms. May be a tumor suppressor protein. (from UniProt O15350)
ENST00000604479.5	521.360537785877	-0.507934102392871	0.144751232840381	12.2961787547424	0.00045388661894633	0.0248209869162947	TP73		Participates in the apoptotic response to DNA damage. Isoforms containing the transactivation domain are pro-apoptotic, isoforms lacking the domain are anti-apoptotic and block the function of p53 and transactivating p73 isoforms. May be a tumor suppressor protein. (from UniProt O15350)
ENST00000378280.5	437.203063059503	-0.375059489223286	0.165747806228844	5.11643378365594	0.0237002743825267	0.201940228935325	TP73	NM_001204189	Homo sapiens tumor protein p73 (TP73), transcript variant 5, mRNA. (from RefSeq NM_001204189)
ENST00000378285.5	458.816023700349	-0.563287054894263	0.161353502122705	12.1624698381604	0.000487607654201903	0.0255362666629804	TP73	NM_001126241	Homo sapiens tumor protein p73 (TP73), transcript variant 3, mRNA. (from RefSeq NM_001126241)
ENST00000378288.8	619.096983353528	-0.531497319399598	0.144417665354905	13.5158057601439	0.000236562537540985	0.0178228008098964	TP73	NM_001204191	Homo sapiens tumor protein p73 (TP73), transcript variant 7, mRNA. (from RefSeq NM_001204191)
ENST00000378290.4	605.012368201905	-0.520121355622642	0.146075395108728	12.6526790920786	0.000375027871009234	0.0226630478898974	TP73	NM_001204192	Homo sapiens tumor protein p73 (TP73), transcript variant 13, mRNA. (from RefSeq NM_001204192)
ENST00000378251.3	2632.19715182799	-0.222155431953353	0.0977785725977414	5.15907973110018	0.0231251474250922	0.199417299568444	LRRC47	NM_020710	Homo sapiens leucine rich repeat containing 47 (LRRC47), mRNA. (from RefSeq NM_020710)
ENST00000378230.8	2043.11365796265	0.00258998523674324	0.0977749648039275	0.000703197930342014	0.978844272877337	0.994600160139816	CEP104	NM_014704	Homo sapiens centrosomal protein 104 (CEP104), mRNA. (from RefSeq NM_014704)
ENST00000438539.5	338.53325197496	-0.0797376536176713	0.172599430996655	0.2136751242884	0.643902003107467	0.878691381916669	CEP104		The sequence shown here is derived from an Ensembl automatic analysis pipeline and should be considered as preliminary data. (from UniProt H7C0J5)
ENST00000461667.1	305.41225142418	0.115506644379004	0.184155076844288	0.393495177907639	0.530467885831879	0.822030306329958	CEP104		The sequence shown here is derived from an Ensembl automatic analysis pipeline and should be considered as preliminary data. (from UniProt J3QLL3)
ENST00000443466.1	162.342725792162	-0.0791077097715641	0.243023160213982	0.106009519740354	0.744733798657781	0.918669982413438	CEP104		centrosomal protein 104 (from HGNC CEP104)
ENST00000428079.5	439.325943723765	0.0332530147396049	0.161417170699412	0.0424552197948103	0.836754475742659	0.950568382450993	CEP104		centrosomal protein 104 (from HGNC CEP104)
ENST00000378223.3	406.790922976076	0.0693546504335669	0.162690635316265	0.18175154356269	0.669872292785906	0.890304459414222	CEP104		Cytoplasm, cytoskeleton, centrosome, centriole. (from UniProt O60308)
ENST00000625756.2	23.9486162128138	0.0410759942195125	0.563518843762482	0.00531561081375287	0.941879140351413	0.984064016333818	DFFB		DNA fragmentation factor subunit beta (from HGNC DFFB)
ENST00000338895.7	412.226844484524	0.00113383202318373	0.155274413424557	5.41677123919726e-05	0.994127724964169	0.997756428516362	DFFB	NM_001320136	Homo sapiens DNA fragmentation factor subunit beta (DFFB), transcript variant 5, mRNA. (from RefSeq NM_001320136)
ENST00000378209.7	441.739405519115	-0.0175943057074534	0.153195303797453	0.0132110519079944	0.908493202804675	0.973809228574732	DFFB	NR_135152	Homo sapiens DNA fragmentation factor subunit beta (DFFB), transcript variant 8, non-coding RNA. (from RefSeq NR_135152)
ENST00000491998.5	192.754849781273	-0.303646992884899	0.219426734651831	1.91536512197417	0.166368508114125	0.513277638913494	DFFB	NR_135150	Homo sapiens DNA fragmentation factor subunit beta (DFFB), transcript variant 6, non-coding RNA. (from RefSeq NR_135150)
ENST00000468793.5	35.6653399721443	-0.572113369484087	0.472716933364169	1.46464994713995	0.226191712281757	0.587282595654879	DFFB	NR_104222	Homo sapiens DNA fragmentation factor subunit beta (DFFB), transcript variant 3, non-coding RNA. (from RefSeq NR_104222)
ENST00000339350.7	23.8702581419152	-0.080078899299477	0.564716428726782	0.0201187033819537	0.887206060074303	0.966562128652803	DFFB		Nuclease that induces DNA fragmentation and chromatin condensation during apoptosis. Degrades naked DNA and induces apoptotic morphology. (from UniProt O76075)
ENST00000477548.5	23.1471218960046	-0.0577549459876238	0.572998229801602	0.0101614632062095	0.919705985365109	0.977477383030451	DFFB	NR_135151	Homo sapiens DNA fragmentation factor subunit beta (DFFB), transcript variant 7, non-coding RNA. (from RefSeq NR_135151)
ENST00000378206.5	23.1471218960046	-0.0577549459876238	0.572998229801602	0.0101614632062095	0.919705985365109	0.977477383030451	DFFB		DNA fragmentation factor subunit beta (from HGNC DFFB)
ENST00000475969.5	37.1455307183703	-0.541054562370097	0.46322770310409	1.36449785626761	0.24275948233832	0.606208272247276	DFFB		DNA fragmentation factor subunit beta (from HGNC DFFB)
ENST00000341385.4	23.3829598195291	-0.0861600585458004	0.571081445502301	0.0227669244283533	0.880064757127268	0.964225810053769	DFFB		DNA fragmentation factor subunit beta (from HGNC DFFB)
ENST00000461150.1	148.891135997326	0.15520424148287	0.238828221715039	0.422376326459464	0.51575367898679	0.814449595540166	DFFB		The sequence shown here is derived from an Ensembl automatic analysis pipeline and should be considered as preliminary data. (from UniProt J3KT26)
ENST00000361605.4	1153.37450240696	0.0518321257703342	0.113039236514617	0.210281658851031	0.646546732237263	0.880008826562945	C1orf174	NM_207356	Homo sapiens chromosome 1 open reading frame 174 (C1orf174), mRNA. (from RefSeq NM_207356)
ENST00000378156.9	753.920491622664	-0.370601119959937	0.138344279915262	7.16766345511587	0.00742293951816105	0.11040714425267	NPHP4	NM_015102	Homo sapiens nephrocystin 4 (NPHP4), transcript variant 1, mRNA. (from RefSeq NM_015102)
ENST00000489180.6	518.116717636597	-0.287184897317577	0.156685242178322	3.35825844656203	0.0668687503234825	0.340103342296007	NPHP4	NR_111987	Homo sapiens nephrocystin 4 (NPHP4), transcript variant 4, non-coding RNA. (from RefSeq NR_111987)
ENST00000378169.7	177.526780914223	-0.259773433485812	0.228986750368013	1.28759575757978	0.25649149508365	0.619119334909674	NPHP4		The sequence shown here is derived from an Ensembl automatic analysis pipeline and should be considered as preliminary data. (from UniProt D6RA06)
ENST00000622020.4	518.116717636597	-0.287184897317577	0.156685242178322	3.35825844656203	0.0668687503234825	0.340103342296007	NPHP4		Involved in the organization of apical junctions in kidney cells together with NPHP1 and RPGRIP1L/NPHP8 (By similarity). Does not seem to be strictly required for ciliogenesis (By similarity). (from UniProt O75161)
ENST00000466897.1	32.5253520564665	-0.157391074349976	0.492246647928823	0.102273391300368	0.749118345941599	0.92103459972319	NPHP4		The sequence shown here is derived from an Ensembl automatic analysis pipeline and should be considered as preliminary data. (from UniProt H0YA08)
ENST00000655548.1	23.0732045783652	-0.29259240381925	0.604943182270553	0.233700490697927	0.62879344269836	0.87087703629643	KCNAB2		potassium voltage-gated channel subfamily A regulatory beta subunit 2 (from HGNC KCNAB2)
ENST00000378111.6	23.0732045783652	-0.29259240381925	0.604943182270553	0.233700490697927	0.62879344269836	0.87087703629643	KCNAB2		potassium voltage-gated channel subfamily A regulatory beta subunit 2 (from HGNC KCNAB2)
ENST00000378097.6	49.3287942357012	-0.135559285898342	0.405390367894262	0.111927061930519	0.737960779612742	0.916311008800546	KCNAB2	NM_001199861	Homo sapiens potassium voltage-gated channel subfamily A regulatory beta subunit 2 (KCNAB2), transcript variant 4, mRNA. (from RefSeq NM_001199861)
ENST00000666163.1	48.4311819892722	-0.084196916217806	0.40393697032636	0.0434854616900857	0.834813848994938	0.949834398439823	KCNAB2		potassium voltage-gated channel subfamily A regulatory beta subunit 2 (from HGNC KCNAB2)
ENST00000671676.1	49.3287942357012	-0.135559285898342	0.405390367894262	0.111927061930519	0.737960779612742	0.916311008800546	KCNAB2		potassium voltage-gated channel subfamily A regulatory beta subunit 2 (from HGNC KCNAB2)
ENST00000653262.1	39.6234189092094	-0.204225197128332	0.453144455561676	0.20321126449004	0.652141196776598	0.883137027095064	KCNAB2		potassium voltage-gated channel subfamily A regulatory beta subunit 2 (from HGNC KCNAB2)
ENST00000389632.9	26.2351860043438	-0.211875769788874	0.540754706901489	0.153654215537195	0.695067435295351	0.900374959922406	KCNAB2		potassium voltage-gated channel subfamily A regulatory beta subunit 2 (from HGNC KCNAB2)
ENST00000341524.6	43.0000708948917	-0.0886405039628768	0.428417865312839	0.0428213329452802	0.836062058586498	0.950199851874388	KCNAB2		Accessory potassium channel protein which modulates the activity of the pore-forming alpha subunit. Alters functional properties of Kv1.4. (from UniProt Q13303)
ENST00000428161.6	49.3287942357012	-0.135559285898342	0.405390367894262	0.111927061930519	0.737960779612742	0.916311008800546	KCNAB2	NM_003636	Homo sapiens potassium voltage-gated channel subfamily A regulatory beta subunit 2 (KCNAB2), transcript variant 1, mRNA. (from RefSeq NM_003636)
ENST00000352527.6	48.4311819892722	-0.084196916217806	0.40393697032636	0.0434854616900857	0.834813848994938	0.949834398439823	KCNAB2	NM_172130	Homo sapiens potassium voltage-gated channel subfamily A regulatory beta subunit 2 (KCNAB2), transcript variant 2, mRNA. (from RefSeq NM_172130)
ENST00000602612.5	40.5210311556385	-0.26432814150679	0.456146672257702	0.335968715824627	0.562165450039299	0.838422638146155	KCNAB2		Accessory potassium channel protein which modulates the activity of the pore-forming alpha subunit. Alters functional properties of Kv1.4. (from UniProt Q13303)
ENST00000669250.1	48.4311819892722	-0.084196916217806	0.40393697032636	0.0434854616900857	0.834813848994938	0.949834398439823	KCNAB2		potassium voltage-gated channel subfamily A regulatory beta subunit 2 (from HGNC KCNAB2)
ENST00000164247.5	49.3287942357012	-0.135559285898342	0.405390367894262	0.111927061930519	0.737960779612742	0.916311008800546	KCNAB2	NM_001199860	Homo sapiens potassium voltage-gated channel subfamily A regulatory beta subunit 2 (KCNAB2), transcript variant 3, mRNA. (from RefSeq NM_001199860)
ENST00000668559.1	40.5210311556385	-0.26432814150679	0.456146672257702	0.335968715824627	0.562165450039299	0.838422638146155	KCNAB2		potassium voltage-gated channel subfamily A regulatory beta subunit 2 (from HGNC KCNAB2)
ENST00000378092.6	49.3287942357012	-0.135559285898342	0.405390367894262	0.111927061930519	0.737960779612742	0.916311008800546	KCNAB2		Accessory potassium channel protein which modulates the activity of the pore-forming alpha subunit. Alters functional properties of Kv1.4. (from UniProt Q13303)
ENST00000378083.7	40.8187669225153	-0.0545899121420759	0.435596553367006	0.0157061634807008	0.900266867936949	0.9709488624358	KCNAB2	NM_001199862	Homo sapiens potassium voltage-gated channel subfamily A regulatory beta subunit 2 (KCNAB2), transcript variant 5, mRNA. (from RefSeq NM_001199862)
ENST00000458166.6	42.6502632379154	-0.112362397340668	0.427681918743542	0.0691246083558603	0.79261563853802	0.937206645456638	KCNAB2	NM_001199863	Homo sapiens potassium voltage-gated channel subfamily A regulatory beta subunit 2 (KCNAB2), transcript variant 6, mRNA. (from RefSeq NM_001199863)
ENST00000662363.1	46.9116523398004	-0.0943523353036933	0.411008005741531	0.0527557609557583	0.818335601313965	0.944485404773122	KCNAB2		potassium voltage-gated channel subfamily A regulatory beta subunit 2 (from HGNC KCNAB2)
ENST00000262450.8	336.427440058874	-0.0767209676928102	0.195285572359585	0.154630072797801	0.694149388691279	0.900027497257256	CHD5	NM_015557	Homo sapiens chromodomain helicase DNA binding protein 5 (CHD5), mRNA. (from RefSeq NM_015557)
ENST00000462991.5	174.645568520492	-0.229002537359433	0.252596606613416	0.822800383714565	0.364362669705712	0.712524410440703	CHD5		chromodomain helicase DNA binding protein 5 (from HGNC CHD5)
ENST00000496404.1	228.641317530658	-0.0387909618262592	0.218478553921612	0.0316970428361003	0.858694206002471	0.957676224862399	CHD5		The sequence shown here is derived from an Ensembl automatic analysis pipeline and should be considered as preliminary data. (from UniProt F2Z2R5)
ENST00000484532.6	548.366834260064	0.876691366542929	0.376818774386621	5.33806687560411	0.0208645980967686	0.18951383489151	AL031847.2		Homo sapiens full open reading frame cDNA clone RZPDo834F116D for gene RPL22, ribosomal protein L22; complete cds, incl. stopcodon. (from mRNA CR456873)
ENST00000234875.9	17430.3741308486	0.31702216495879	0.092829433669119	11.6404850926067	0.000645317719267338	0.0291717881163876	RPL22	NM_000983	Homo sapiens ribosomal protein L22 (RPL22), mRNA. (from RefSeq NM_000983)
ENST00000497965.5	11201.9557098988	0.331395164476185	0.0925792791343106	12.7870617044969	0.000349024892804536	0.0218058536898295	RPL22		ribosomal protein L22 (from HGNC RPL22)
ENST00000471204.5	10817.9648777539	0.333340226031288	0.0939928313682151	12.5510740528609	0.000395978640094388	0.0230894913472581	RPL22		ribosomal protein L22 (from HGNC RPL22)
ENST00000465387.5	10233.6423166281	0.31413229952554	0.0913593400383689	11.8010780811262	0.000591964319790882	0.027748377184986	RPL22		ribosomal protein L22 (from HGNC RPL22)
ENST00000462296.5	559.764717324348	0.86484876046703	0.383961669848865	5.00482049408362	0.0252768246142191	0.208397018297267	RPL22		ribosomal protein L22 (from HGNC RPL22)
ENST00000465335.1	559.538027290358	0.866497895461013	0.38336045178066	5.03945906421684	0.0247762255166332	0.20668175121124	RPL22		ribosomal protein L22 (from HGNC RPL22)
ENST00000377939.5	62.584367851074	-0.156020731856975	0.361740385307947	0.186366763261702	0.665957890331457	0.888601633972446	RNF207	NM_207396	Homo sapiens ring finger protein 207 (RNF207), mRNA. (from RefSeq NM_207396)
ENST00000343813.10	2976.79609575477	-0.165004970762418	0.09709003635388	2.88753117352131	0.0892676219120412	0.38863599093031	ICMT	NM_012405	Homo sapiens isoprenylcysteine carboxyl methyltransferase (ICMT), mRNA. (from RefSeq NM_012405)
ENST00000489498.5	205.913884976296	-0.432694489709788	0.224675151548601	3.70658302152818	0.0541982370472678	0.305818828541912	ICMT		isoprenylcysteine carboxyl methyltransferase (from HGNC ICMT)
ENST00000474756.1	128.397120683045	-0.36779246121383	0.282940577263037	1.68905975938188	0.193724959952671	0.547595918609609	ICMT		isoprenylcysteine carboxyl methyltransferase (from HGNC ICMT)
ENST00000377893.3	172.562650136346	-0.450878237465031	0.222466115204393	4.10819640471457	0.0426758504195544	0.272545249861963	GPR153	NM_207370	Homo sapiens G protein-coupled receptor 153 (GPR153), mRNA. (from RefSeq NM_207370)
ENST00000608083.5	2336.09367458678	-0.249338905988968	0.122536005625191	4.13661450688681	0.0419650185592832	0.270811864449147	ACOT7		Acyl-CoA thioesterases are a group of enzymes that catalyze the hydrolysis of acyl-CoAs to the free fatty acid and coenzyme A (CoASH), providing the potential to regulate intracellular levels of acyl-CoAs, free fatty acids and CoASH. May play an important physiological function in brain. May play a regulatory role by modulating the cellular levels of fatty acyl- CoA ligands for certain transcript…
ENST00000377842.7	2269.54854882857	-0.247164596087545	0.123397715317221	4.00828422126762	0.0452772052169757	0.280066344606461	ACOT7	NM_181866	Homo sapiens acyl-CoA thioesterase 7 (ACOT7), transcript variant hBACHd, mRNA. (from RefSeq NM_181866)
ENST00000377845.7	2269.54854882857	-0.247164596087545	0.123397715317221	4.00828422126762	0.0452772052169757	0.280066344606461	ACOT7	NM_181865	Homo sapiens acyl-CoA thioesterase 7 (ACOT7), transcript variant hBACHc, mRNA. (from RefSeq NM_181865)
ENST00000377855.6	2269.54854882857	-0.247164596087545	0.123397715317221	4.00828422126762	0.0452772052169757	0.280066344606461	ACOT7	NM_181864	Homo sapiens acyl-CoA thioesterase 7 (ACOT7), transcript variant hBACHb, mRNA. (from RefSeq NM_181864)
ENST00000377860.8	1287.33117364176	-0.235318325963544	0.132958966025169	3.13039541268535	0.0768450997545981	0.362451508823604	ACOT7		Acyl-CoA thioesterases are a group of enzymes that catalyze the hydrolysis of acyl-CoAs to the free fatty acid and coenzyme A (CoASH), providing the potential to regulate intracellular levels of acyl-CoAs, free fatty acids and CoASH. May play an important physiological function in brain. May play a regulatory role by modulating the cellular levels of fatty acyl- CoA ligands for certain transcript…
ENST00000418124.5	1244.20754114865	-0.236450710013794	0.136593877246649	2.99458184125508	0.083543478089239	0.377066076849683	ACOT7		Acyl-CoA thioesterases are a group of enzymes that catalyze the hydrolysis of acyl-CoAs to the free fatty acid and coenzyme A (CoASH), providing the potential to regulate intracellular levels of acyl-CoAs, free fatty acids and CoASH. May play an important physiological function in brain. May play a regulatory role by modulating the cellular levels of fatty acyl- CoA ligands for certain transcript…
ENST00000545482.5	2389.04595377847	-0.254111201958697	0.1205587539431	4.4383960617891	0.0351392453552635	0.245977130198899	ACOT7	NM_007274	Homo sapiens acyl-CoA thioesterase 7 (ACOT7), transcript variant hBACHa, mRNA. (from RefSeq NM_007274)
ENST00000361521.8	2389.04595377847	-0.254111201958697	0.1205587539431	4.4383960617891	0.0351392453552635	0.245977130198899	ACOT7		Acyl-CoA thioesterases are a group of enzymes that catalyze the hydrolysis of acyl-CoAs to the free fatty acid and coenzyme A (CoASH), providing the potential to regulate intracellular levels of acyl-CoAs, free fatty acids and CoASH. May play an important physiological function in brain. May play a regulatory role by modulating the cellular levels of fatty acyl- CoA ligands for certain transcript…
ENST00000473466.2	1536.7045436938	-0.195483226711361	0.132510379332294	2.17529293893186	0.140242809606329	0.476489674443507	ACOT7		acyl-CoA thioesterase 7 (from HGNC ACOT7)
ENST00000647810.1	43.0587149822463	-0.410324706474299	0.440040298188433	0.868705947609222	0.351313806286128	0.702416274810304	TNFRSF25		TNF receptor superfamily member 25 (from HGNC TNFRSF25)
ENST00000377782.7	46.4729205179153	-0.542941027092448	0.413672685570331	1.72306431864135	0.189299077281019	0.541829321139521	TNFRSF25	NM_148965	Homo sapiens TNF receptor superfamily member 25 (TNFRSF25), transcript variant 1, mRNA. (from RefSeq NM_148965)
ENST00000480393.5	23.0802028471257	-1.5301644694069	0.606643028499371	6.39016193104984	0.0114754559604817	0.140239007753587	TNFRSF25		TNF receptor superfamily member 25 (from HGNC TNFRSF25)
ENST00000485036.5	26.8420786563869	-1.15500717572868	0.564681552318136	4.18718993641097	0.0407305578800921	0.266107702444987	TNFRSF25		Receptor for TNFSF12/APO3L/TWEAK. Interacts directly with the adapter TRADD. Mediates activation of NF-kappa-B and induces apoptosis. May play a role in regulating lymphocyte homeostasis. (from UniProt Q93038)
ENST00000356876.7	52.0233479532082	-0.516070333002138	0.400652183660536	1.65809254219102	0.197861061880673	0.552581167416987	TNFRSF25	NM_003790	Homo sapiens TNF receptor superfamily member 25 (TNFRSF25), transcript variant 2, mRNA. (from RefSeq NM_003790)
ENST00000351959.9	39.8688041655822	-0.824912188482778	0.454036084453716	3.29833237322205	0.0693502555654609	0.34546115153331	TNFRSF25	NM_148966	Homo sapiens TNF receptor superfamily member 25 (TNFRSF25), transcript variant 3, mRNA. (from RefSeq NM_148966)
ENST00000348333.7	38.8630250057868	-0.14885251092459	0.462825021806405	0.103371932348917	0.7478201030969	0.920289465766431	TNFRSF25	NM_148967	Homo sapiens TNF receptor superfamily member 25 (TNFRSF25), transcript variant 4, mRNA. (from RefSeq NM_148967)
ENST00000351748.7	19.8739180816849	-0.202381080707889	0.626542190949832	0.104289908076861	0.746741075747056	0.919731896873375	TNFRSF25	NM_148970	Homo sapiens TNF receptor superfamily member 25 (TNFRSF25), transcript variant 7, mRNA. (from RefSeq NM_148970)
ENST00000414040.6	26.1124678246728	-1.23291112787113	0.576410790684835	4.5772186570798	0.0323997639747121	0.236550141383582	TNFRSF25		Receptor for TNFSF12/APO3L/TWEAK. Interacts directly with the adapter TRADD. Mediates activation of NF-kappa-B and induces apoptosis. May play a role in regulating lymphocyte homeostasis. (from UniProt Q93038)
ENST00000535355.5	354.171021387594	-0.313291517017722	0.164185511420443	3.64135740879935	0.0563609651491619	0.311946566508687	PLEKHG5	NM_001265593	Homo sapiens pleckstrin homology and RhoGEF domain containing G5 (PLEKHG5), transcript variant 7, mRNA. (from RefSeq NM_001265593)
ENST00000400913.5	345.137178235267	-0.303666601178463	0.165913527262073	3.35018936939321	0.067197282560753	0.340661509900599	PLEKHG5	NM_001042665	Homo sapiens pleckstrin homology and RhoGEF domain containing G5 (PLEKHG5), transcript variant 5, mRNA. (from RefSeq NM_001042665)
ENST00000340850.9	345.137178235267	-0.303666601178463	0.165913527262073	3.35018936939321	0.067197282560753	0.340661509900599	PLEKHG5	NM_001042664	Homo sapiens pleckstrin homology and RhoGEF domain containing G5 (PLEKHG5), transcript variant 4, mRNA. (from RefSeq NM_001042664)
ENST00000537245.5	357.431350071687	-0.306525820314041	0.163681833781673	3.50735548949481	0.0610969060680452	0.324854779351078	PLEKHG5	NM_001265592	Homo sapiens pleckstrin homology and RhoGEF domain containing G5 (PLEKHG5), transcript variant 6, mRNA. (from RefSeq NM_001265592)
ENST00000377748.5	357.431350071687	-0.306525820314041	0.163681833781673	3.50735548949481	0.0610969060680452	0.324854779351078	PLEKHG5	NM_198681	Homo sapiens pleckstrin homology and RhoGEF domain containing G5 (PLEKHG5), transcript variant 2, mRNA. (from RefSeq NM_198681)
ENST00000673471.1	357.431350071687	-0.306525820314041	0.163681833781673	3.50735548949481	0.0610969060680452	0.324854779351078	PLEKHG5		pleckstrin homology and RhoGEF domain containing G5 (from HGNC PLEKHG5)
ENST00000377725.5	308.782256004103	-0.312594777432747	0.173279463304332	3.25475704691397	0.0712164902414529	0.348845348402182	PLEKHG5	NM_001265594	Homo sapiens pleckstrin homology and RhoGEF domain containing G5 (PLEKHG5), transcript variant 8, mRNA. (from RefSeq NM_001265594)
ENST00000377728.7	345.137178235267	-0.303666601178463	0.165913527262073	3.35018936939321	0.067197282560753	0.340661509900599	PLEKHG5	NM_020631	Homo sapiens pleckstrin homology and RhoGEF domain containing G5 (PLEKHG5), transcript variant 1, mRNA. (from RefSeq NM_020631)
ENST00000377732.5	354.667467599514	-0.312617390565444	0.164121951519905	3.6285309306498	0.0567969303695996	0.312733324646217	PLEKHG5		Activates the NF-kappa-B signaling pathway and RHOA. Appears to be involved in the control of neuronal cell differentiation. (from UniProt O94827)
ENST00000400915.7	357.431350071687	-0.306525820314041	0.163681833781673	3.50735548949481	0.0610969060680452	0.324854779351078	PLEKHG5	NM_001042663	Homo sapiens pleckstrin homology and RhoGEF domain containing G5 (PLEKHG5), transcript variant 3, mRNA. (from RefSeq NM_001042663)
ENST00000377740.4	260.834512036225	-0.25039540292973	0.18909475712975	1.75435418261017	0.185330285987108	0.537836180243739	PLEKHG5		Contains 1 DH (DBL-homology) domain. (from UniProt Q5SY18)
ENST00000377705.6	2359.35928958454	-0.17054639916153	0.107477645273344	2.51720127262427	0.112610287342394	0.432372268641382	NOL9	NM_024654	Homo sapiens nucleolar protein 9 (NOL9), mRNA. (from RefSeq NM_024654)
ENST00000377674.9	1731.98385588832	-0.185353946774483	0.127115550011067	2.12547438669979	0.144867921758286	0.483518064135239	ZBTB48	NM_005341	Homo sapiens zinc finger and BTB domain containing 48 (ZBTB48), transcript variant 1, mRNA. (from RefSeq NM_005341)
ENST00000319084.9	614.662594750649	-0.113586549869741	0.160398949765569	0.501659928952307	0.478771670455747	0.792239419920811	ZBTB48		Contains 1 BTB (POZ) domain. (from UniProt Q5SY20)
ENST00000435905.5	608.979167601468	-0.123791413766064	0.161100202579941	0.59066459109475	0.442162240482611	0.768095569495304	ZBTB48		Contains 1 BTB (POZ) domain. (from UniProt Q5SY21)
ENST00000488936.1	533.67839770787	-0.212147451910037	0.148394018281482	2.04436504921372	0.152770713592385	0.495594609404023	ZBTB48		zinc finger and BTB domain containing 48 (from HGNC ZBTB48)
ENST00000466813.1	349.539435725155	-0.294982462179874	0.180349572825452	2.67506841827641	0.101930945475321	0.412869310933416	ZBTB48		zinc finger and BTB domain containing 48 (from HGNC ZBTB48)
ENST00000377658.8	984.907331693549	-0.532806849349509	0.12752372694192	17.4088313410658	3.01422234764178e-05	0.00638380529281798	KLHL21	NM_014851	Homo sapiens kelch like family member 21 (KLHL21), transcript variant 1, mRNA. (from RefSeq NM_014851)
ENST00000377663.3	644.823856965958	-0.591946378725519	0.141531641327725	17.4499152217913	2.94977442729903e-05	0.0063641722521591	KLHL21		Substrate-specific adapter of a BCR (BTB-CUL3-RBX1) E3 ubiquitin-protein ligase complex required for efficient chromosome alignment and cytokinesis. The BCR(KLHL21) E3 ubiquitin ligase complex regulates localization of the chromosomal passenger complex (CPC) from chromosomes to the spindle midzone in anaphase and mediates the ubiquitination of AURKB. Ubiquitination of AURKB by BCR(KLHL21) E3 ubiq…
ENST00000467612.5	636.24964139416	-0.414261547984526	0.158630888244048	6.80950998173096	0.00906736440926177	0.122925154792298	KLHL21		kelch like family member 21 (from HGNC KLHL21)
ENST00000610898.1	40.2709946275943	-0.423129756200348	0.44684883997896	0.897993018323554	0.343320427285602	0.696081381170704	KLHL21		kelch like family member 21 (from HGNC KLHL21)
ENST00000496707.5	618.287590842515	-0.428145096866618	0.159870787889594	7.16053704345453	0.00745248804603317	0.110649076398421	KLHL21		kelch like family member 21 (from HGNC KLHL21)
ENST00000463043.1	254.227582748814	-0.394553006166858	0.215199097104151	3.36031305346825	0.0667853715045675	0.339911035203904	KLHL21	NM_001324309	Homo sapiens kelch like family member 21 (KLHL21), transcript variant 2, mRNA. (from RefSeq NM_001324309)
ENST00000377648.5	519.478512656156	-0.341965532514742	0.146411926591716	5.45275383331308	0.0195375059595868	0.183334033348869	PHF13	NM_153812	Homo sapiens PHD finger protein 13 (PHF13), mRNA. (from RefSeq NM_153812)
ENST00000054650.8	901.751962242841	-0.156063980950393	0.138189710640474	1.27553294523674	0.258731263691347	0.620850070886133	THAP3	NM_001195753	Homo sapiens THAP domain containing 3 (THAP3), transcript variant 3, mRNA. (from RefSeq NM_001195753)
ENST00000307896.10	757.436761218535	-0.153304909101198	0.144043979451972	1.13281606107284	0.287175464169198	0.646054948698127	THAP3	NM_001195752	Homo sapiens THAP domain containing 3 (THAP3), transcript variant 1, mRNA. (from RefSeq NM_001195752)
ENST00000377627.7	298.954808267127	-0.293666495548712	0.182631936281329	2.58480996239367	0.107893356916882	0.424032281203997	THAP3	NM_138350	Homo sapiens THAP domain containing 3 (THAP3), transcript variant 2, mRNA. (from RefSeq NM_138350)
ENST00000487819.5	194.481933148386	-0.244790029856305	0.225380974608835	1.17916085591034	0.277526894824927	0.637860401675956	THAP3		THAP domain containing 3 (from HGNC THAP3)
ENST00000472925.1	453.664958425531	-0.16116617699096	0.148937203504085	1.17121806205535	0.279151102864184	0.639005264721113	THAP3		THAP domain containing 3 (from HGNC THAP3)
ENST00000451196.5	1083.64231698647	-0.184795498011861	0.112671945258024	2.68944960521635	0.101014701102418	0.411470660474959	DNAJC11		DnaJ heat shock protein family (Hsp40) member C11 (from HGNC DNAJC11)
ENST00000377577.10	2449.23800429548	-0.139373121941961	0.0941527792132647	2.19077416116361	0.138839517269957	0.474400635770851	DNAJC11	NM_018198	Homo sapiens DnaJ heat shock protein family (Hsp40) member C11 (DNAJC11), mRNA. (from RefSeq NM_018198)
ENST00000294401.11	2036.14632335359	-0.145345490526866	0.0973133639495225	2.23035954489473	0.135322354558671	0.469111670861805	DNAJC11		Event=Alternative splicing; Named isoforms=3; Name=1; IsoId=Q9NVH1-1; Sequence=Displayed; Name=2; IsoId=Q9NVH1-2; Sequence=VSP_019933; Name=3; IsoId=Q9NVH1-3; Sequence=VSP_019932; (from UniProt Q9NVH1)
ENST00000426784.1	927.84119821981	-0.0754907730046944	0.120630159682767	0.391587379158231	0.531466185954812	0.822932466036671	DNAJC11		DnaJ heat shock protein family (Hsp40) member C11 (from HGNC DNAJC11)
ENST00000303635.12	878.413877515826	0.104386536241367	0.119484911432397	0.763251078802163	0.382313016986585	0.725717189467	CAMTA1	NM_015215	Homo sapiens calmodulin binding transcription activator 1 (CAMTA1), transcript variant 1, mRNA. (from RefSeq NM_015215)
ENST00000473578.5	736.640322552011	0.290399004388254	0.132015059126113	4.83448915312021	0.0278959043063886	0.219213063822676	CAMTA1	NM_001195563	Homo sapiens calmodulin binding transcription activator 1 (CAMTA1), transcript variant 2, mRNA. (from RefSeq NM_001195563)
ENST00000557126.5	322.130225989359	0.446563802632388	0.178292171265573	6.26372712086124	0.0123234674979025	0.144343188614046	CAMTA1	NM_001242701	Homo sapiens calmodulin binding transcription activator 1 (CAMTA1), transcript variant 3, mRNA. (from RefSeq NM_001242701)
ENST00000467404.6	446.297871860452	0.278370355278536	0.157779386107206	3.11052711481528	0.0777877818467746	0.364558243122285	CAMTA1	NM_001349627	Homo sapiens calmodulin binding transcription activator 1 (CAMTA1), transcript variant 23, mRNA. (from RefSeq NM_001349627)
ENST00000461311.1	624.983575847997	0.260490094993626	0.137572257478583	3.58289928636673	0.0583771818663492	0.317454953025352	CAMTA1		The sequence shown here is derived from an Ensembl automatic analysis pipeline and should be considered as preliminary data. (from UniProt H0YJV1)
ENST00000495233.5	565.087195977412	-0.0700359910054222	0.139139234840959	0.253499287213508	0.614621828620746	0.864545743092346	CAMTA1	NM_001349626	Homo sapiens calmodulin binding transcription activator 1 (CAMTA1), transcript variant 22, mRNA. (from RefSeq NM_001349626)
ENST00000490905.5	152.374335529607	0.0530328941769233	0.239723858751097	0.0489585165282662	0.824885544028006	0.946840599215925	CAMTA1		The sequence shown here is derived from an Ensembl automatic analysis pipeline and should be considered as preliminary data. (from UniProt H0YJR7)
ENST00000476864.1	181.578894381762	0.139385650869266	0.218439543201087	0.407224844748399	0.523381435915618	0.818488861393494	CAMTA1		calmodulin binding transcription activator 1 (from HGNC CAMTA1)
ENST00000054666.11	724.469214258143	0.248680653675285	0.128023120156345	3.77135466054339	0.0521373913952636	0.299287236385822	VAMP3	NM_004781	Homo sapiens vesicle associated membrane protein 3 (VAMP3), mRNA. (from RefSeq NM_004781)
ENST00000470357.1	516.948858111475	0.29009553934472	0.146590639569455	3.91378690511204	0.0478915673463502	0.288262135742774	VAMP3		vesicle associated membrane protein 3 (from HGNC VAMP3)
ENST00000377541.5	23.9085135987394	0.432183872724432	0.566716079421539	0.581331895980309	0.44579073328961	0.771164111335201	PER3		period circadian regulator 3 (from HGNC PER3)
ENST00000613533.4	82.2937811831818	0.141495605314474	0.321600347091852	0.193673699551162	0.659876456986881	0.886485048529374	PER3	NM_001289862	Homo sapiens period circadian regulator 3 (PER3), transcript variant 1, mRNA. (from RefSeq NM_001289862)
ENST00000614998.4	76.7364351868498	0.240351379935505	0.333387290238067	0.519640336306729	0.470995144606499	0.786385228880007	PER3	NM_001289864	Homo sapiens period circadian regulator 3 (PER3), transcript variant 5, mRNA. (from RefSeq NM_001289864)
ENST00000377532.7	82.2937811831818	0.141495605314474	0.321600347091852	0.193673699551162	0.659876456986881	0.886485048529374	PER3		Component of the circadian clock mechanism which is essential for generating circadian rhythms. Can bind heme. (from UniProt P56645)
ENST00000361923.2	77.4086570304631	0.192339831628909	0.332420925174441	0.334807792782374	0.562841706058293	0.838913952288176	PER3	NM_016831	Homo sapiens period circadian regulator 3 (PER3), transcript variant 4, mRNA. (from RefSeq NM_016831)
ENST00000615230.4	52.0637737196083	0.397580467858413	0.399692235609385	0.988860544570688	0.32002102689554	0.676125661511417	TNFRSF9	NM_001561	Homo sapiens TNF receptor superfamily member 9 (TNFRSF9), mRNA. (from RefSeq NM_001561)
ENST00000377507.7	52.0637737196083	0.397580467858413	0.399692235609385	0.988860544570688	0.32002102689554	0.676125661511417	TNFRSF9		Receptor for TNFSF9/4-1BBL. Possibly active during T cell activation. (from UniProt Q07011)
ENST00000493373.5	5904.52026853238	0.0783224802411903	0.0885604885871177	0.782058756893271	0.376512237411755	0.721056241975269	PARK7		Parkinsonism associated deglycase (from HGNC PARK7)
ENST00000493678.5	5957.74487365489	0.0755798922602176	0.0884914030398327	0.729390936537577	0.393080680918089	0.733108494175925	PARK7	NM_001123377	Homo sapiens Parkinsonism associated deglycase (PARK7), transcript variant 2, mRNA. (from RefSeq NM_001123377)
ENST00000377493.9	3918.47402383421	0.150491950695052	0.0952609186182607	2.49469563917123	0.114230457624085	0.43570376800854	PARK7		Parkinsonism associated deglycase (from HGNC PARK7)
ENST00000338639.10	5957.74487365489	0.0755798922602176	0.0884914030398327	0.729390936537577	0.393080680918089	0.733108494175925	PARK7	NM_007262	Homo sapiens Parkinsonism associated deglycase (PARK7), transcript variant 1, mRNA. (from RefSeq NM_007262)
ENST00000377491.5	5957.74487365489	0.0755798922602176	0.0884914030398327	0.729390936537577	0.393080680918089	0.733108494175925	PARK7		Parkinsonism associated deglycase (from HGNC PARK7)
ENST00000377488.5	5957.74487365489	0.0755798922602176	0.0884914030398327	0.729390936537577	0.393080680918089	0.733108494175925	PARK7		Parkinsonism associated deglycase (from HGNC PARK7)
ENST00000469225.1	3303.43619069963	0.119361132309106	0.103480347342478	1.33010123314569	0.248787209103548	0.611773452401617	PARK7		Parkinsonism associated deglycase (from HGNC PARK7)
ENST00000377482.10	1324.71320112399	0.0516406525874	0.106836700384891	0.233655710613611	0.628826323576799	0.87087703629643	ERRFI1	NM_018948	Homo sapiens ERBB receptor feedback inhibitor 1 (ERRFI1), mRNA. (from RefSeq NM_018948)
ENST00000467067.1	63.1917763663207	0.435458538455741	0.358847766681785	1.4710924764243	0.225173404618819	0.586587098203997	ERRFI1		ERBB receptor feedback inhibitor 1 (from HGNC ERRFI1)
ENST00000469499.5	75.1912377697191	-0.112390997317761	0.325078415260753	0.119656958502926	0.729406843859766	0.913064230652533	ERRFI1		ERBB receptor feedback inhibitor 1 (from HGNC ERRFI1)
ENST00000337907.7	775.656006528521	-0.18282618469074	0.129401989194973	1.99650472987732	0.157662411204347	0.502551185771102	RERE	NM_012102	Homo sapiens arginine-glutamic acid dipeptide repeats (RERE), transcript variant 1, mRNA. (from RefSeq NM_012102)
ENST00000400908.7	775.656006528521	-0.18282618469074	0.129401989194973	1.99650472987732	0.157662411204347	0.502551185771102	RERE	NM_001042681	Homo sapiens arginine-glutamic acid dipeptide repeats (RERE), transcript variant 2, mRNA. (from RefSeq NM_001042681)
ENST00000377464.5	367.736950218076	-0.594716903692336	0.167982174664784	12.515007921572	0.000403696076509534	0.023279461868072	RERE		arginine-glutamic acid dipeptide repeats (from HGNC RERE)
ENST00000400907.6	526.611894196494	0.0959304997350986	0.153869625379324	0.388761032114019	0.532951375751789	0.823629598205377	RERE		The sequence shown here is derived from an Ensembl automatic analysis pipeline and should be considered as preliminary data. (from UniProt H7BYW9)
ENST00000476556.5	229.995798772034	-0.841840156335959	0.213162973814937	15.5428497125975	8.06561254335353e-05	0.0103484477700082	RERE	NM_001042682	Homo sapiens arginine-glutamic acid dipeptide repeats (RERE), transcript variant 3, mRNA. (from RefSeq NM_001042682)
ENST00000505225.1	36.4982329887298	-0.95676348198991	0.47225234482355	4.10675164284834	0.042712325166484	0.272603525936822	RERE		The sequence shown here is derived from an Ensembl automatic analysis pipeline and should be considered as preliminary data. (from UniProt D6RA28)
ENST00000656437.1	619.67456431314	-0.0586292910947236	0.143226951981269	0.167749232197927	0.682119932113408	0.895272451432289	RERE		arginine-glutamic acid dipeptide repeats (from HGNC RERE)
ENST00000464367.1	28.8812472627302	-0.115614432211136	0.526303954244644	0.0482303823457073	0.826171657093187	0.947273107568636	RERE		arginine-glutamic acid dipeptide repeats (from HGNC RERE)
ENST00000464972.5	25.6668563073288	-0.275314265613299	0.55457756746942	0.246723204577044	0.619391879525436	0.866929309446361	RERE		arginine-glutamic acid dipeptide repeats (from HGNC RERE)
ENST00000659924.1	469.309666005522	0.147065385724479	0.161434537983923	0.829982888609919	0.362277476987539	0.710980942512901	RERE		arginine-glutamic acid dipeptide repeats (from HGNC RERE)
ENST00000514428.1	56.5534988504428	0.350874952958185	0.396276824243223	0.784000285028579	0.375920495772613	0.720589397510966	RERE		The sequence shown here is derived from an Ensembl automatic analysis pipeline and should be considered as preliminary data. (from UniProt H0Y975)
ENST00000468247.1	40.2984505335848	0.446765234496998	0.448820393650145	0.990324879403552	0.319662984093753	0.67593509905531	RERE		arginine-glutamic acid dipeptide repeats (from HGNC RERE)
ENST00000234590.10	46377.5448334093	-0.104094419829678	0.0764575204428307	1.85320505169321	0.17341108755041	0.522070905027554	ENO1	NM_001428	Homo sapiens enolase 1 (ENO1), transcript variant 1, mRNA. (from RefSeq NM_001428)
ENST00000647408.1	38643.2017613738	-0.135179678840332	0.0776782457136853	3.02740621511286	0.0818687964910473	0.373681381398554	ENO1	NM_001353346	Homo sapiens enolase 1 (ENO1), transcript variant 3, mRNA. (from RefSeq NM_001353346)
ENST00000646370.2	4846.02014590655	0.207089819305394	0.101972586235387	4.12126222663838	0.0423474714530917	0.271790939311397	ENO1		enolase 1 (from HGNC ENO1)
ENST00000497492.1	20234.8544818601	0.019680745541294	0.0804208239550974	0.0598884064689429	0.806672405604767	0.940868767947126	ENO1		enolase 1 (from HGNC ENO1)
ENST00000646660.1	17662.3918427319	-0.00294627217523494	0.0803587968543987	0.00134440415634174	0.970751224960817	0.992529272174319	ENO1		enolase 1 (from HGNC ENO1)
ENST00000646680.1	3087.92500452059	0.159154044497385	0.100186889856054	2.522636037246	0.112222847335189	0.431632902537649	ENO1		enolase 1 (from HGNC ENO1)
ENST00000646906.1	13658.1652905035	0.062958382080033	0.0830929618888702	0.574045909205473	0.448655644132847	0.772967721852802	ENO1		enolase 1 (from HGNC ENO1)
ENST00000646156.1	814.049708360385	0.861724699405248	0.559228410804148	2.34077204394966	0.126027079856547	0.454401905814	ENO1		enolase 1 (from HGNC ENO1)
ENST00000643438.1	8008.96597635036	0.0980259541493199	0.087656478425232	1.250367695813	0.263482260999599	0.625816716177666	ENO1		enolase 1 (from HGNC ENO1)
ENST00000489867.2	8008.96597635036	0.0980259541493199	0.087656478425232	1.250367695813	0.263482260999599	0.625816716177666	ENO1		enolase 1 (from HGNC ENO1)
ENST00000377411.5	117.818702671317	0.191121932473652	0.264760442339872	0.521132387514086	0.470359037073349	0.786007703908691	GPR157	NM_024980	Homo sapiens G protein-coupled receptor 157 (GPR157), mRNA. (from RefSeq NM_024980)
ENST00000465853.1	41.2232843244739	0.248345355041658	0.476414971776017	0.271593349462073	0.602264937290744	0.857918401324178	GPR157		G protein-coupled receptor 157 (from HGNC GPR157)
ENST00000377403.6	375.612244910989	-0.349333296152323	0.182278708276939	3.67117250422953	0.0553612259616593	0.30934652857625	H6PD	NM_004285	Homo sapiens hexose-6-phosphate dehydrogenase/glucose 1-dehydrogenase (H6PD), transcript variant 2, mRNA. (from RefSeq NM_004285)
ENST00000602477.1	376.615658896918	-0.347785800829976	0.182006617857912	3.6496360058959	0.0560814666657329	0.3112605817484	H6PD	NM_001282587	Homo sapiens hexose-6-phosphate dehydrogenase/glucose 1-dehydrogenase (H6PD), transcript variant 1, mRNA. (from RefSeq NM_001282587)
ENST00000328089.11	132.221868291852	-0.214969966754228	0.254069634806795	0.716344829145342	0.397345495015086	0.736224191945665	SPSB1	NM_025106	Homo sapiens splA/ryanodine receptor domain and SOCS box containing 1 (SPSB1), mRNA. (from RefSeq NM_025106)
ENST00000450402.1	107.359543872577	-0.0621701947195499	0.281142005221441	0.0489602553394022	0.824882484791155	0.946840599215925	SPSB1		splA/ryanodine receptor domain and SOCS box containing 1 (from HGNC SPSB1)
ENST00000357898.3	132.221868291852	-0.214969966754228	0.254069634806795	0.716344829145342	0.397345495015086	0.736224191945665	SPSB1		Probable substrate recognition component of a SCF-like ECS (Elongin BC-CUL2/5-SOCS-box protein) E3 ubiquitin-protein ligase complex which mediates the ubiquitination and subsequent proteasomal degradation of target proteins. (from UniProt Q96BD6)
ENST00000377399.2	131.995178257862	-0.210341972967239	0.25450362980596	0.683489392520443	0.408387747816575	0.744266288465825	SPSB1		Probable substrate recognition component of a SCF-like ECS (Elongin BC-CUL2/5-SOCS-box protein) E3 ubiquitin-protein ligase complex which mediates the ubiquitination and subsequent proteasomal degradation of target proteins. (from UniProt Q96BD6)
ENST00000302692.7	2067.15120629711	0.0420725425916006	0.10816129314424	0.151323623451219	0.697273651949596	0.901051786364622	SLC25A33	NM_032315	Homo sapiens solute carrier family 25 member 33 (SLC25A33), mRNA. (from RefSeq NM_032315)
ENST00000340381.11	791.22258058914	-0.484046336077166	0.133756676576776	13.0705793464212	0.000299970338034303	0.020466304676227	TMEM201	NM_001130924	Homo sapiens transmembrane protein 201 (TMEM201), transcript variant 1, mRNA. (from RefSeq NM_001130924)
ENST00000340305.9	623.69045560632	-0.520480230677097	0.140490596880181	13.7024303477218	0.000214177142968796	0.0170925926975884	TMEM201	NM_001010866	Homo sapiens transmembrane protein 201 (TMEM201), transcript variant 2, mRNA. (from RefSeq NM_001010866)
ENST00000416541.5	624.714533785064	-0.518457291788538	0.148722959637012	12.1255207590733	0.00049736440325487	0.0256574599068589	TMEM201		The sequence shown here is derived from an Ensembl automatic analysis pipeline and should be considered as preliminary data. (from UniProt H0Y4R5)
ENST00000508400.1	63.3045139389298	-0.395089652780983	0.367747846354461	1.15364618205838	0.282787174799757	0.642057919601249	TMEM201		The sequence shown here is derived from an Ensembl automatic analysis pipeline and should be considered as preliminary data. (from UniProt H0Y994)
ENST00000377346.9	133.712938928294	-0.0655800155347792	0.277050874366645	0.0560815693036503	0.812799945517034	0.942476232867448	PIK3CD	NM_005026	Homo sapiens phosphatidylinositol-4,5-bisphosphate 3-kinase catalytic subunit delta (PIK3CD), transcript variant 1, mRNA. (from RefSeq NM_005026)
ENST00000536656.5	107.478178995455	-0.210705605616435	0.316171788347558	0.444589204912987	0.504915718086745	0.808707106726276	PIK3CD		Contains 1 PI3K/PI4K domain. (from UniProt Q5SR50)
ENST00000628140.2	112.615619202975	-0.177776760028603	0.305488185233213	0.338971971439904	0.560423221353269	0.837734121942136	PIK3CD		phosphatidylinositol-4,5-bisphosphate 3-kinase catalytic subunit delta (from HGNC PIK3CD)
ENST00000543390.2	107.024798927474	-0.199318151888187	0.317865039602314	0.393610219898086	0.530407795289453	0.822013380087074	PIK3CD		Contains 1 PI3K/PI4K domain. (from UniProt Q5SR50)
ENST00000361110.6	112.615619202975	-0.177776760028603	0.305488185233213	0.338971971439904	0.560423221353269	0.837734121942136	PIK3CD		phosphatidylinositol-4,5-bisphosphate 3-kinase catalytic subunit delta (from HGNC PIK3CD)
ENST00000377298.8	2085.31260418294	-0.294047202053496	0.101271785214859	8.42212423701582	0.00370682462950797	0.0764843668303126	CLSTN1	NM_001302883	Homo sapiens calsyntenin 1 (CLSTN1), transcript variant 3, mRNA. (from RefSeq NM_001302883)
ENST00000650348.1	708.81404834561	-0.153911008920304	0.129747955242685	1.40745771674355	0.235478885567711	0.597339795791939	CLSTN1		calsyntenin 1 (from HGNC CLSTN1)
ENST00000435891.5	1761.06465234522	-0.336335065113759	0.109853966047756	9.36116303259996	0.0022163146845237	0.0564982162292552	CLSTN1		calsyntenin 1 (from HGNC CLSTN1)
ENST00000361311.4	2117.90473881125	-0.291940761513208	0.101074025032239	8.33442452781849	0.00389007984771587	0.0785857986725134	CLSTN1	NM_014944	Homo sapiens calsyntenin 1 (CLSTN1), transcript variant 2, mRNA. (from RefSeq NM_014944)
ENST00000377263.6	111.824957732434	0.0057681951249651	0.27371346749055	0.000471680047482437	0.982672748703465	0.995249362856501	CTNNBIP1	NM_020248	Homo sapiens catenin beta interacting protein 1 (CTNNBIP1), transcript variant 1, mRNA. (from RefSeq NM_020248)
ENST00000400904.7	111.824957732434	0.0057681951249651	0.27371346749055	0.000471680047482437	0.982672748703465	0.995249362856501	CTNNBIP1		Prevents the interaction between CTNNB1 and TCF family members, and acts as negative regulator of the Wnt signaling pathway. (from UniProt Q9NSA3)
ENST00000377258.5	111.824957732434	0.0057681951249651	0.27371346749055	0.000471680047482437	0.982672748703465	0.995249362856501	CTNNBIP1		Prevents the interaction between CTNNB1 and TCF family members, and acts as negative regulator of the Wnt signaling pathway. (from UniProt Q9NSA3)
ENST00000377256.1	111.824957732434	0.0057681951249651	0.27371346749055	0.000471680047482437	0.982672748703465	0.995249362856501	CTNNBIP1		Prevents the interaction between CTNNB1 and TCF family members, and acts as negative regulator of the Wnt signaling pathway. (from UniProt Q9NSA3)
ENST00000488540.5	434.697899627628	0.143555113024216	0.153759633479634	0.871675191919692	0.350491961847301	0.70175493698072	LZIC	NM_001316975	Homo sapiens leucine zipper and CTNNBIP1 domain containing (LZIC), transcript variant 4, mRNA. (from RefSeq NM_001316975)
ENST00000377223.6	736.343820467729	0.176714994585931	0.13155118475164	1.80404535945697	0.179224199034127	0.529632761459968	LZIC	NM_032368	Homo sapiens leucine zipper and CTNNBIP1 domain containing (LZIC), transcript variant 1, mRNA. (from RefSeq NM_032368)
ENST00000400903.6	736.343820467729	0.176714994585931	0.13155118475164	1.80404535945697	0.179224199034127	0.529632761459968	LZIC		Does not interact with CTNNB1 (By similarity). (from UniProt Q8WZA0)
ENST00000377213.1	736.343820467729	0.176714994585931	0.13155118475164	1.80404535945697	0.179224199034127	0.529632761459968	LZIC		Does not interact with CTNNB1 (By similarity). (from UniProt Q8WZA0)
ENST00000403197.5	219.166289223445	0.225054753294255	0.208183072585104	1.16860557032038	0.279687943590884	0.639500078582615	NMNAT1	NM_001297779	Homo sapiens nicotinamide nucleotide adenylyltransferase 1 (NMNAT1), transcript variant 3, mRNA. (from RefSeq NM_001297779)
ENST00000462686.1	443.93894994142	0.216710993066094	0.165618500553183	1.71191994471771	0.190736456868217	0.543659304691193	NMNAT1		Catalyzes the formation of NAD(+) from nicotinamide mononucleotide (NMN) and ATP. Can also use the deamidated form; nicotinic acid mononucleotide (NaMN) as substrate with the same efficiency. Can use triazofurin monophosphate (TrMP) as substrate. Also catalyzes the reverse reaction, i.e. the pyrophosphorolytic cleavage of NAD(+). For the pyrophosphorolytic activity, prefers NAD(+) and NAAD as sub…
ENST00000377205.6	443.93894994142	0.216710993066094	0.165618500553183	1.71191994471771	0.190736456868217	0.543659304691193	NMNAT1	NM_022787	Homo sapiens nicotinamide nucleotide adenylyltransferase 1 (NMNAT1), transcript variant 1, mRNA. (from RefSeq NM_022787)
ENST00000294435.8	93.5251196297604	0.623275437023464	0.297984464261786	4.36729223374176	0.0366351631688857	0.251176405814521	RBP7	NM_052960	Homo sapiens retinol binding protein 7 (RBP7), transcript variant 1, mRNA. (from RefSeq NM_052960)
ENST00000253251.12	1233.42511685003	-0.221428355018624	0.109124368875023	4.11575021610458	0.0424856778698229	0.271956028644258	UBE4B	NM_006048	Homo sapiens ubiquitination factor E4B (UBE4B), transcript variant 2, mRNA. (from RefSeq NM_006048)
ENST00000672724.1	1213.12069737607	-0.215533983757457	0.109500217869056	3.87293333758742	0.0490706880903853	0.291954960286067	UBE4B		ubiquitination factor E4B (from HGNC UBE4B)
ENST00000343090.11	1212.99522618494	-0.217937656379738	0.109408664977945	3.96641817624376	0.0464164075051969	0.283890954376736	UBE4B	NM_001105562	Homo sapiens ubiquitination factor E4B (UBE4B), transcript variant 1, mRNA. (from RefSeq NM_001105562)
ENST00000377153.5	31.5915922271379	-0.28733941682293	0.508723916626558	0.319447987734435	0.571939573073371	0.843654321195694	UBE4B		ubiquitination factor E4B (from HGNC UBE4B)
ENST00000470736.1	219.685938881338	-0.144504569707983	0.201347975110234	0.515456042838643	0.472786467665264	0.787781812368455	UBE4B		ubiquitination factor E4B (from HGNC UBE4B)
ENST00000488228.1	51.0817637086392	-0.491074745248963	0.412677203291816	1.41429962126949	0.234343940968495	0.595843650423593	UBE4B		ubiquitination factor E4B (from HGNC UBE4B)
ENST00000377093.8	2342.36439641512	-0.0383168067587344	0.100706388296389	0.144781104639868	0.703573463057478	0.90365487737193	KIF1B	NM_183416	Homo sapiens kinesin family member 1B (KIF1B), transcript variant 2, mRNA. (from RefSeq NM_183416)
ENST00000263934.10	2668.65150038499	0.0387152099221319	0.104140987065288	0.138209298082096	0.710067741854868	0.905804735567567	KIF1B	NM_015074	Homo sapiens kinesin family member 1B (KIF1B), transcript variant 1, mRNA. (from RefSeq NM_015074)
ENST00000377086.5	2500.91888787843	0.0400780635959097	0.102748269885671	0.152154086759609	0.696485276865068	0.900632062705232	KIF1B	NM_001365952	Homo sapiens kinesin family member 1B (KIF1B), transcript variant 4, mRNA. (from RefSeq NM_001365952)
ENST00000377083.5	2342.36439641512	-0.0383168067587344	0.100706388296389	0.144781104639868	0.703573463057478	0.90365487737193	KIF1B	NM_001365953	Homo sapiens kinesin family member 1B (KIF1B), transcript variant 5, mRNA. (from RefSeq NM_001365953)
ENST00000377081.5	2478.50574352602	0.0396973427365188	0.103182768475886	0.148022363859191	0.700432467392948	0.902660356843161	KIF1B		Motor for anterograde transport of mitochondria. Has a microtubule plus end-directed motility. Isoform 2 is required for induction of neuronal apoptosis. (from UniProt O60333)
ENST00000620295.2	2483.08505586302	0.0411941163770379	0.103162999496693	0.159455887732712	0.689657962380564	0.898280147693162	KIF1B		Belongs to the kinesin-like protein family. (from UniProt Q4R9M9)
ENST00000622724.3	2467.0402639808	0.0445171828758123	0.10422751140361	0.182434611922915	0.669289268395286	0.890136715000132	KIF1B		kinesin family member 1B (from HGNC KIF1B)
ENST00000635499.1	405.792488175778	0.0323735143404012	0.158035632490168	0.0419692043361124	0.837678485758338	0.951001912248855	KIF1B		kinesin family member 1B (from HGNC KIF1B)
ENST00000491493.5	2316.04180302682	-0.0922205444688775	0.0984236686958924	0.877970413369972	0.348758169967306	0.700540470200576	PGD		phosphogluconate dehydrogenase (from HGNC PGD)
ENST00000270776.13	6560.49077221478	-0.0709964332737998	0.0826238823513609	0.738309220393411	0.390203033974808	0.731278392243903	PGD	NM_002631	Homo sapiens phosphogluconate dehydrogenase (PGD), transcript variant 1, mRNA. (from RefSeq NM_002631)
ENST00000477958.5	136.868525749237	-0.0939936378318826	0.252587142232012	0.138726570878646	0.709550269234088	0.905582214411419	PGD		phosphogluconate dehydrogenase (from HGNC PGD)
ENST00000483936.5	2046.16990685885	0.00779214203225586	0.0997939753018519	0.00610379266374395	0.93772721048266	0.982972707149489	PGD		phosphogluconate dehydrogenase (from HGNC PGD)
ENST00000465632.5	1618.53964905179	0.011294663568442	0.106044129999274	0.0113487674429393	0.915161383068127	0.976018321552541	PGD		phosphogluconate dehydrogenase (from HGNC PGD)
ENST00000460189.1	2293.41400784339	-0.047591307868935	0.0968538816051713	0.241435746023924	0.62317106110244	0.868727941035532	PGD		phosphogluconate dehydrogenase (from HGNC PGD)
ENST00000400900.6	195.650874157983	0.0565164057229386	0.218799122669085	0.0667728732132744	0.796094762535211	0.938227955274824	CENPS-CORT	NM_198544	Homo sapiens CENPS-CORT readthrough (CENPS-CORT), transcript variant 1, mRNA. (from RefSeq NM_198544)
ENST00000470413.6	32.5579706796963	-0.0650615150619927	0.484676970147668	0.0180402412574239	0.893154310642217	0.968660078091962	CENPS-CORT	NM_199006	Homo sapiens CENPS-CORT readthrough (CENPS-CORT), transcript variant 2, mRNA. (from RefSeq NM_199006)
ENST00000309048.8	560.38823759074	0.205143397584168	0.138884189695299	2.18119991236571	0.139705503495838	0.475986483996827	CENPS	NM_199294	Homo sapiens centromere protein S (CENPS), transcript variant A, mRNA. (from RefSeq NM_199294)
ENST00000602787.6	455.427409655965	0.283487477591202	0.152264710561711	3.46405764646897	0.0627162339443059	0.329671511699212	CENPS-CORT	NM_001270517	Homo sapiens CENPS-CORT readthrough (CENPS-CORT), transcript variant 5, mRNA. (from RefSeq NM_001270517)
ENST00000477755.1	193.331958065627	0.0724394439825113	0.216891637755583	0.11158468553478	0.738347156696399	0.916311008800546	CENPS	NR_036462	Homo sapiens centromere protein S (CENPS), transcript variant B, non-coding RNA. (from RefSeq NR_036462)
ENST00000602296.6	55.2893078045547	0.111297965819233	0.378279538911673	0.0866095074321152	0.768532544394813	0.927694945152423	CENPS-CORT	NR_037187	Homo sapiens CENPS-CORT readthrough (CENPS-CORT), transcript variant 4, non-coding RNA. (from RefSeq NR_037187)
ENST00000462462.1	29.3563306148787	-0.0218341168823277	0.509206832163825	0.001843902444989	0.965748816549675	0.990855794464404	CENPS		centromere protein S (from HGNC CENPS)
ENST00000377049.3	49.1030840972924	-0.0992375313010987	0.399761471818306	0.0617340818884315	0.803775852593983	0.940042636451604	CORT	NM_001302	Homo sapiens cortistatin (CORT), mRNA. (from RefSeq NM_001302)
ENST00000377038.8	2059.54777597388	-0.0537292809426389	0.0989715945793938	0.294729056831173	0.587205855600501	0.851693759680565	DFFA	NM_004401	Homo sapiens DNA fragmentation factor subunit alpha (DFFA), transcript variant 1, mRNA. (from RefSeq NM_004401)
ENST00000476658.5	883.86892400794	0.109770471116554	0.11893797512438	0.851787181126433	0.356047244101898	0.706408615865558	DFFA		DNA fragmentation factor subunit alpha (from HGNC DFFA)
ENST00000377036.2	1650.47574641047	-0.011560230000673	0.103026373709997	0.0125957964609356	0.91064025317124	0.974638068720755	DFFA	NM_213566	Homo sapiens DNA fragmentation factor subunit alpha (DFFA), transcript variant 2, mRNA. (from RefSeq NM_213566)
ENST00000356607.9	663.606523763945	-0.0585796043547232	0.145552581606634	0.162113340528698	0.687218222178983	0.897484687803161	PEX14	NM_004565	Homo sapiens peroxisomal biogenesis factor 14 (PEX14), mRNA. (from RefSeq NM_004565)
ENST00000491661.2	230.299412567501	-0.0544979115560333	0.212198758066852	0.0660539864712391	0.79717128415269	0.938365535607915	PEX14		peroxisomal biogenesis factor 14 (from HGNC PEX14)
ENST00000377022.8	616.981012524919	-0.270917858248624	0.154983502204136	3.0550593085504	0.0804860565432864	0.370926387299231	CASZ1	NM_001079843	Homo sapiens castor zinc finger 1 (CASZ1), transcript variant 1, mRNA. (from RefSeq NM_001079843)
ENST00000447850.3	20.5361363798251	-0.620925004971943	0.618490112009127	1.00903990183778	0.315132958714222	0.672092905503025	CASZ1		castor zinc finger 1 (from HGNC CASZ1)
ENST00000344008.5	538.146543521133	-0.258047126242942	0.15811220230336	2.66343453776324	0.102678806075867	0.414810014914468	CASZ1	NM_017766	Homo sapiens castor zinc finger 1 (CASZ1), transcript variant 2, mRNA. (from RefSeq NM_017766)
ENST00000473118.5	1895.80114553121	-0.0379316327649837	0.102343095369617	0.137393515896946	0.710886083747106	0.905994878301112	TARDBP		TAR DNA binding protein (from HGNC TARDBP)
ENST00000240185.7	3378.76407044038	-0.0782632935002019	0.089220712333805	0.769421638837144	0.380396032457023	0.724473419488181	TARDBP	NM_007375	Homo sapiens TAR DNA binding protein (TARDBP), mRNA. (from RefSeq NM_007375)
ENST00000639083.1	3378.76407044038	-0.0782632935002019	0.089220712333805	0.769421638837144	0.380396032457023	0.724473419488181	TARDBP		DNA and RNA-binding protein which regulates transcription and splicing. Involved in the regulation of CFTR splicing. It promotes CFTR exon 9 skipping by binding to the UG repeated motifs in the polymorphic region near the 3'-splice site of this exon. The resulting aberrant splicing is associated with pathological features typical of cystic fibrosis. May also be involved in microRNA biogenesis, ap…
ENST00000639599.1	2404.46685969141	-0.0506210384782752	0.0958376092474405	0.279010997871652	0.597350177540554	0.85566741250663	TARDBP		TAR DNA binding protein (from HGNC TARDBP)
ENST00000629725.2	2455.52829720517	-0.0371665491646862	0.0959692823276183	0.149996653678571	0.698538556187958	0.901801453921223	TARDBP		TAR DNA binding protein (from HGNC TARDBP)
ENST00000439080.6	240.675002902496	-0.0556286747793086	0.198349179805278	0.0786531227226703	0.779131022446544	0.931578727757698	TARDBP		TAR DNA binding protein (from HGNC TARDBP)
ENST00000476201.5	1593.73701960935	-0.0176888411790338	0.105875013708315	0.0279176472220399	0.867302579734665	0.960813887336366	TARDBP		TAR DNA binding protein (from HGNC TARDBP)
ENST00000472476.5	237.529943583029	-0.0617475910733311	0.201608449964201	0.0937847536911391	0.759419661396147	0.924305008769955	TARDBP		TAR DNA binding protein (from HGNC TARDBP)
ENST00000614757.4	2423.50160845173	-0.047798919751857	0.0960048508067976	0.247904022946706	0.618554801285144	0.866654678522949	AL109811.3		Sequence 30 from Patent WO2011072091. (from mRNA JA482047)
ENST00000621715.4	1614.34922671356	0.0315997646986504	0.109631329768206	0.083085248945828	0.773159113270992	0.92977578616429	TARDBP		TAR DNA binding protein (from HGNC TARDBP)
ENST00000315091.7	2470.85581746556	-0.0429805238601711	0.0953233318999827	0.203320798775394	0.652053640136571	0.883064688591181	TARDBP		TAR DNA binding protein (from HGNC TARDBP)
ENST00000473869.5	2423.50160845173	-0.047798919751857	0.0960048508067976	0.247904022946706	0.618554801285144	0.866654678522949	TARDBP		TAR DNA binding protein (from HGNC TARDBP)
ENST00000638264.1	1039.61264165594	-0.126731720656968	0.117273724952749	1.16759229726746	0.279896511413553	0.639725483238318	TARDBP		TAR DNA binding protein (from HGNC TARDBP)
ENST00000649624.1	2132.18568757199	-0.033883866044857	0.0986447441124872	0.118000018690289	0.731213835295688	0.913650770893898	TARDBP		TAR DNA binding protein (from HGNC TARDBP)
ENST00000616545.4	2462.883715436	-0.0464541201350876	0.0954698110999824	0.236788890067714	0.626535028373794	0.870369884315724	TARDBP		TAR DNA binding protein (from HGNC TARDBP)
ENST00000621790.4	2586.15729619711	-0.0377008366180552	0.0947968895355569	0.158176408510037	0.690841032450717	0.898709388131942	TARDBP		TAR DNA binding protein (from HGNC TARDBP)
ENST00000622057.4	1684.0051044253	-0.0333115725437503	0.103374833546584	0.103868186571631	0.747236131282297	0.920057611932997	TARDBP		TAR DNA binding protein (from HGNC TARDBP)
ENST00000617172.4	1806.22732311312	-0.019556603572132	0.101887468731888	0.0368541610277831	0.847762277104115	0.953898271106961	TARDBP		TAR DNA binding protein (from HGNC TARDBP)
ENST00000611963.4	1246.63316746326	-0.0678891170332637	0.109360349529598	0.385466091190764	0.534692297093662	0.824534944278685	TARDBP		TAR DNA binding protein (from HGNC TARDBP)
ENST00000620632.4	935.776365647991	0.0120940365100615	0.117426512288408	0.0106097440041992	0.917960104554263	0.976853762331701	TARDBP		TAR DNA binding protein (from HGNC TARDBP)
ENST00000619555.4	890.051783478704	-0.00502373256328773	0.118978806118838	0.00178461201085156	0.966303654064519	0.991024351198506	TARDBP		TAR DNA binding protein (from HGNC TARDBP)
ENST00000610369.4	526.956603286026	-0.0878422405018965	0.141989920991874	0.382739438849534	0.536140769256805	0.825268198610109	TARDBP		TAR DNA binding protein (from HGNC TARDBP)
ENST00000614494.1	214.796658631349	-0.0325417645436951	0.21057040367592	0.0238944380680479	0.877153810986334	0.963211789389927	TARDBP		TAR DNA binding protein (from HGNC TARDBP)
ENST00000611136.4	346.035197127719	-0.0307623621190033	0.169246719296149	0.0330398219171499	0.855764331923267	0.956855375026004	AL109811.3		Sequence 30 from Patent WO2011072091. (from mRNA JA482047)
ENST00000477447.6	96.7769135403622	0.698275307365239	0.330503830204758	4.44677446532337	0.034967233321847	0.245506960366507	TARDBP		TAR DNA binding protein (from HGNC TARDBP)
ENST00000620505.1	610.765046662255	-0.122829647384443	0.137993583612335	0.792176699494291	0.373442749908444	0.7187470302137	TARDBP		TAR DNA binding protein (from HGNC TARDBP)
ENST00000621573.1	110.034176777908	-0.000372315121586105	0.272580780500558	6.85268140898643e-06	0.997911329965348	0.998669664739496	TARDBP		TAR DNA binding protein (from HGNC TARDBP)
ENST00000496840.1	39.4302210581181	0.341850374008644	0.459832590922114	0.55224739634939	0.457400860503545	0.779557245148486	TARDBP		TAR DNA binding protein (from HGNC TARDBP)
ENST00000622108.1	35.0351425728964	0.487529591581284	0.492485487798863	0.978437042016196	0.322584980159882	0.678589138910533	AL109811.3		AL109811.3 (from geneSymbol)
ENST00000400897.8	70.5219416645062	-0.178394506754231	0.342157150330485	0.271793281212236	0.602131353146717	0.857866303273469	MASP2	NM_006610	Homo sapiens mannan binding lectin serine peptidase 2 (MASP2), transcript variant 1, mRNA. (from RefSeq NM_006610)
ENST00000376957.7	2462.32517218223	-0.465903339367907	0.112703650427105	17.0304865679854	3.67844426675074e-05	0.00703607865490777	SRM	NM_003132	Homo sapiens spermidine synthase (SRM), mRNA. (from RefSeq NM_003132)
ENST00000490101.1	62.2342671828916	-0.315195179648452	0.3710968255842	0.720832310101418	0.395871032009124	0.735381245344108	SRM		spermidine synthase (from HGNC SRM)
ENST00000465788.1	521.764415099604	-0.0699152644044692	0.145030209419862	0.232360352033183	0.629779159380549	0.871280594338289	SRM		spermidine synthase (from HGNC SRM)
ENST00000459997.1	189.184174071066	-0.235421832458907	0.221121800559684	1.13357013569961	0.287015101715936	0.645885770391642	SRM		spermidine synthase (from HGNC SRM)
ENST00000487300.1	715.784325438042	-0.259245459490967	0.132411385548519	3.83124150769104	0.0503056578857491	0.294819167221335	SRM		spermidine synthase (from HGNC SRM)
ENST00000304457.11	3261.76585139131	-0.146298914986631	0.0896972923586434	2.65952640103249	0.102931378064196	0.415318233848254	EXOSC10	NM_002685	Homo sapiens exosome component 10 (EXOSC10), transcript variant 2, mRNA. (from RefSeq NM_002685)
ENST00000376936.9	3606.92013274205	-0.148127954549441	0.0881185790072114	2.82497417551132	0.0928083850591127	0.39556343746769	EXOSC10	NM_001001998	Homo sapiens exosome component 10 (EXOSC10), transcript variant 1, mRNA. (from RefSeq NM_001001998)
ENST00000460196.1	274.868076308519	-0.414465209588507	0.185693201905365	4.98136572707772	0.0256217488802447	0.210291769354943	EXOSC10		exosome component 10 (from HGNC EXOSC10)
ENST00000376838.5	1355.72348585915	-0.322900826346111	0.106453861567766	9.19225331369033	0.00243041512346086	0.0596463649836804	MTOR		Contains 1 FAT domain. (from UniProt B1AKP8)
ENST00000361445.9	3976.21790595815	-0.383622062719231	0.0910024316162686	17.7308504918861	2.54466102124167e-05	0.0060003278817434	MTOR	NM_004958	Homo sapiens mechanistic target of rapamycin kinase (MTOR), mRNA. (from RefSeq NM_004958)
ENST00000455339.1	241.859968080353	-0.23994503498706	0.20211725995957	1.40863504827595	0.235283115181011	0.597100519590192	MTOR		mechanistic target of rapamycin kinase (from HGNC MTOR)
ENST00000376810.5	868.8927436694	-0.338858884437036	0.136408577394604	6.16377272507673	0.0130392806652969	0.148394370225947	UBIAD1	NM_013319	Homo sapiens UbiA prenyltransferase domain containing 1 (UBIAD1), transcript variant 1, mRNA. (from RefSeq NM_013319)
ENST00000376804.2	324.604007634914	-0.505727279043659	0.173983870718877	8.44037634762556	0.0036698029295969	0.0760514355929557	UBIAD1	NM_001330350	Homo sapiens UbiA prenyltransferase domain containing 1 (UBIAD1), transcript variant 3, mRNA. (from RefSeq NM_001330350)
ENST00000486588.6	104.792406114895	-0.125334747732164	0.290310556514107	0.186481076280607	0.665861668524478	0.88855850740141	UBIAD1		UbiA prenyltransferase domain containing 1 (from HGNC UBIAD1)
ENST00000483738.1	89.6223211752112	-0.205663442598178	0.312381688087585	0.43339784965346	0.510326367884677	0.811884204154213	UBIAD1	NM_001330349	Homo sapiens UbiA prenyltransferase domain containing 1 (UBIAD1), transcript variant 2, mRNA. (from RefSeq NM_001330349)
ENST00000294484.7	82.1505284436318	-0.702425224930476	0.361752770923844	3.76523882900773	0.0523283846746898	0.299815805990773	DISP3	NM_020780	Homo sapiens dispatched RND transporter family member 3 (DISP3), mRNA. (from RefSeq NM_020780)
ENST00000251546.8	295.243672053015	-0.269255329944005	0.189801414338076	2.0126380782368	0.155993858636654	0.500013763204625	FBXO44	NM_183412	Homo sapiens F-box protein 44 (FBXO44), transcript variant 2, mRNA. (from RefSeq NM_183412)
ENST00000425796.5	162.656261626596	-0.0890026052731924	0.235061762202103	0.14338703082597	0.704936795591022	0.904391648534781	FBXO44		F-box protein 44 (from HGNC FBXO44)
ENST00000376770.5	288.672920762671	-0.148538445523021	0.184295531837968	0.649941906885623	0.420133450117631	0.752622279427092	FBXO44	NM_001014765	Homo sapiens F-box protein 44 (FBXO44), transcript variant 4, mRNA. (from RefSeq NM_001014765)
ENST00000251547.10	288.672920762671	-0.148538445523021	0.184295531837968	0.649941906885623	0.420133450117631	0.752622279427092	FBXO44	NM_033182	Homo sapiens F-box protein 44 (FBXO44), transcript variant 1, mRNA. (from RefSeq NM_033182)
ENST00000376768.5	269.647319891885	-0.18092706824922	0.192867749747613	0.880355321830258	0.348104378113998	0.699889022098134	FBXO44	NM_001330355	Homo sapiens F-box protein 44 (FBXO44), transcript variant 8, mRNA. (from RefSeq NM_001330355)
ENST00000376760.5	295.243672053015	-0.269255329944005	0.189801414338076	2.0126380782368	0.155993858636654	0.500013763204625	FBXO44	NM_001304790	Homo sapiens F-box protein 44 (FBXO44), transcript variant 5, mRNA. (from RefSeq NM_001304790)
ENST00000376762.8	295.243672053015	-0.269255329944005	0.189801414338076	2.0126380782368	0.155993858636654	0.500013763204625	FBXO44	NR_130909	Homo sapiens F-box protein 44 (FBXO44), transcript variant 7, non-coding RNA. (from RefSeq NR_130909)
ENST00000475435.5	163.100149594672	-0.513250749074755	0.255548104618059	4.03048197294101	0.0446851732518326	0.278671465105268	FBXO44		F-box protein 44 (from HGNC FBXO44)
ENST00000471895.1	129.227162530633	-0.501396825340271	0.275499279971986	3.31119484245204	0.0688094448071052	0.34410638526915	FBXO44		F-box protein 44 (from HGNC FBXO44)
ENST00000376753.9	127.314155689568	-0.151686904238911	0.258690081597997	0.344244097512913	0.557389632869252	0.836087464116342	FBXO6	NM_018438	Homo sapiens F-box protein 6 (FBXO6), mRNA. (from RefSeq NM_018438)
ENST00000449067.1	84.9383055675941	-0.0675896467556126	0.309948089309049	0.0476328045782779	0.827234789921673	0.947796891358869	FBXO6		Contains 1 F-box domain. (from UniProt J3KQ72)
ENST00000376692.9	2250.49954211543	-0.0208239169179914	0.11010243969048	0.035771671894679	0.849987790203017	0.954694052215892	MAD2L2	NM_006341	Homo sapiens mitotic arrest deficient 2 like 2 (MAD2L2), transcript variant 2, mRNA. (from RefSeq NM_006341)
ENST00000235310.7	2250.49954211543	-0.0208239169179914	0.11010243969048	0.035771671894679	0.849987790203017	0.954694052215892	MAD2L2		Adapter protein able to interact with different proteins and involved in different biological processes. Mediates the interaction between the error-prone DNA polymerase zeta catalytic subunit REV3L and the inserter polymerase REV1, thereby mediating the second polymerase switching in translesion DNA synthesis. Translesion DNA synthesis releases the replication blockade of replicative polymerases,…
ENST00000376672.5	1818.48639365498	0.0560848301697232	0.105703614883192	0.281522844175321	0.59570482358225	0.854872002211696	MAD2L2		mitotic arrest deficient 2 like 2 (from HGNC MAD2L2)
ENST00000376669.9	1818.48639365498	0.0560848301697232	0.105703614883192	0.281522844175321	0.59570482358225	0.854872002211696	MAD2L2		mitotic arrest deficient 2 like 2 (from HGNC MAD2L2)
ENST00000376667.7	2250.49954211543	-0.0208239169179914	0.11010243969048	0.035771671894679	0.849987790203017	0.954694052215892	MAD2L2	NM_001127325	Homo sapiens mitotic arrest deficient 2 like 2 (MAD2L2), transcript variant 1, mRNA. (from RefSeq NM_001127325)
ENST00000445656.5	1163.66355855906	-0.0839936132452785	0.127663014937879	0.432840077745766	0.510598645880844	0.811922533688662	MAD2L2		mitotic arrest deficient 2 like 2 (from HGNC MAD2L2)
ENST00000456915.1	1353.06967125834	-0.0745374469411553	0.121615141084281	0.375635334037305	0.539948438243232	0.827115906147319	MAD2L2		mitotic arrest deficient 2 like 2 (from HGNC MAD2L2)
ENST00000376637.7	199.021642984198	-0.262020012962618	0.210233157851692	1.55358743367729	0.212606618972119	0.572707862547125	AGTRAP	NM_001040195	Homo sapiens angiotensin II receptor associated protein (AGTRAP), transcript variant 3, mRNA. (from RefSeq NM_001040195)
ENST00000400895.6	242.353479902625	-0.35135445827084	0.199326886680651	3.10712600030985	0.0779503966453108	0.365172416581835	AGTRAP	NM_001040197	Homo sapiens angiotensin II receptor associated protein (AGTRAP), transcript variant 5, mRNA. (from RefSeq NM_001040197)
ENST00000314340.10	406.002520687487	-0.460385524273753	0.160149037986965	8.25691296803458	0.00405971043969284	0.0800665751792147	AGTRAP	NM_020350	Homo sapiens angiotensin II receptor associated protein (AGTRAP), transcript variant 1, mRNA. (from RefSeq NM_020350)
ENST00000376629.8	329.822375666223	-0.443905707456578	0.175297985450645	6.40693198063948	0.0113675665853982	0.139760797069058	AGTRAP	NM_001040194	Homo sapiens angiotensin II receptor associated protein (AGTRAP), transcript variant 2, mRNA. (from RefSeq NM_001040194)
ENST00000376627.6	241.428423987595	-0.341500191954949	0.199646440408619	2.9259810980105	0.0871642268609929	0.384864694350475	AGTRAP		angiotensin II receptor associated protein (from HGNC AGTRAP)
ENST00000452018.6	212.789850716634	-0.286106177288647	0.207389434528008	1.90321747023217	0.167718623483887	0.515225273293602	AGTRAP	NM_001040196	Homo sapiens angiotensin II receptor associated protein (AGTRAP), transcript variant 4, mRNA. (from RefSeq NM_001040196)
ENST00000510878.1	308.615491511864	-0.458308929295366	0.189283226753836	5.85633706645287	0.0155210620893825	0.162030437910288	AGTRAP		The sequence shown here is derived from an Ensembl automatic analysis pipeline and should be considered as preliminary data. (from UniProt D6RBK6)
ENST00000433342.5	26.8747892247274	-0.453132655911029	0.540700888968366	0.702529094374015	0.401935184596262	0.740027379975617	C1orf167	NM_001010881	Homo sapiens chromosome 1 open reading frame 167 (C1orf167), mRNA. (from RefSeq NM_001010881)
ENST00000312793.9	24.0467974844373	-0.628907836184994	0.573775354322225	1.20193663440263	0.272934950791058	0.634853226259322	C1orf167		The sequence shown here is derived from an Ensembl automatic analysis pipeline and should be considered as preliminary data. (from UniProt H7BXQ2)
ENST00000444493.5	23.467946225333	-0.714625013329163	0.579533058762374	1.52207211138192	0.217306190144689	0.578489993485171	C1orf167		The sequence shown here is derived from an Ensembl automatic analysis pipeline and should be considered as preliminary data. (from UniProt H0Y5F2)
ENST00000449278.1	19.6215279855035	-0.594072205615648	0.627144329139775	0.898158169945052	0.343276053975775	0.696040612729521	C1orf167		The sequence shown here is derived from an Ensembl automatic analysis pipeline and should be considered as preliminary data. (from UniProt H0Y5L4)
ENST00000376592.6	236.79145969621	-0.153089829957244	0.198253313809977	0.596650219501882	0.439858980865494	0.766312980029212	MTHFR		Catalyzes the conversion of 5,10- methylenetetrahydrofolate to 5-methyltetrahydrofolate, a co- substrate for homocysteine remethylation to methionine. (from UniProt P42898)
ENST00000376583.7	239.428817040299	-0.169792136148166	0.1967405078398	0.745237924579939	0.387988133022886	0.729731331839302	MTHFR	NM_001330358	Homo sapiens methylenetetrahydrofolate reductase (MTHFR), transcript variant 1, mRNA. (from RefSeq NM_001330358)
ENST00000376585.6	239.428817040299	-0.169792136148166	0.1967405078398	0.745237924579939	0.387988133022886	0.729731331839302	MTHFR		Catalyzes the conversion of 5,10- methylenetetrahydrofolate to 5-methyltetrahydrofolate, a co- substrate for homocysteine remethylation to methionine. (from UniProt P42898)
ENST00000376590.8	236.79145969621	-0.153089829957244	0.198253313809977	0.596650219501882	0.439858980865494	0.766312980029212	MTHFR	NM_005957	Homo sapiens methylenetetrahydrofolate reductase (MTHFR), transcript variant 2, mRNA. (from RefSeq NM_005957)
ENST00000423400.7	239.646359184756	-0.172292806294967	0.196303500365508	0.770786106353121	0.379973973856344	0.724203147190171	MTHFR		methylenetetrahydrofolate reductase (from HGNC MTHFR)
ENST00000641446.1	184.238330610213	-0.0301727595588334	0.223995656657475	0.0181515232298537	0.892827259215196	0.968515715790838	MTHFR		methylenetetrahydrofolate reductase (from HGNC MTHFR)
ENST00000641407.1	219.461226542242	-0.0732528246587328	0.212014978291398	0.11945314162098	0.729628359935897	0.913064230652533	MTHFR		methylenetetrahydrofolate reductase (from HGNC MTHFR)
ENST00000641820.1	149.796219997211	-0.178136608598668	0.241391624814787	0.545116859455774	0.460319835939912	0.781410311085012	MTHFR		methylenetetrahydrofolate reductase (from HGNC MTHFR)
ENST00000376486.3	75.3175646167813	-0.00693418179273104	0.327900430728011	0.000452545635670987	0.983027786097121	0.995348967638442	MTHFR		methylenetetrahydrofolate reductase (from HGNC MTHFR)
ENST00000418034.1	36.1926373577651	-0.447180925418709	0.489665291892245	0.834380074630609	0.361009034897092	0.710084475375859	MTHFR		5-methyltetrahydrofolate + NAD(P)(+) = 5,10- methylenetetrahydrofolate + NAD(P)H. (from UniProt Q5SNW5)
ENST00000312413.10	275.081986574126	-0.151402907292933	0.189349166698019	0.639827003741331	0.423773448553799	0.755275915139918	CLCN6	NM_001256959	Homo sapiens chloride voltage-gated channel 6 (CLCN6), transcript variant 2, mRNA. (from RefSeq NM_001256959)
ENST00000346436.11	299.310818091307	-0.231443522793693	0.181123377943885	1.6335803200301	0.20120855432916	0.5573740775228	CLCN6	NR_046428	Homo sapiens chloride voltage-gated channel 6 (CLCN6), transcript variant 3, non-coding RNA. (from RefSeq NR_046428)
ENST00000400892.3	130.575887555676	-0.251353499621964	0.251984192887862	0.995688615146747	0.318355990520334	0.674966702794816	CLCN6		chloride voltage-gated channel 6 (from HGNC CLCN6)
ENST00000376496.4	275.47747124312	-0.254808565374357	0.186204245757696	1.87332421817075	0.171094837807896	0.519158047290794	CLCN6		Chloride transport protein, initially identified as voltage-gated chloride channel. The presence of the conserved gating glutamate residues suggests that is functions as antiporter. (from UniProt P51797)
ENST00000376572.8	2990.40657901806	-0.342890150942111	0.107820701731377	10.0945265530554	0.00148710362761058	0.0455090461256734	KIAA2013	NM_138346	Homo sapiens KIAA2013 (KIAA2013), mRNA. (from RefSeq NM_138346)
ENST00000616327.1	2990.40657901806	-0.342890150942111	0.107820701731377	10.0945265530554	0.00148710362761058	0.0455090461256734	KIAA2013		Membrane; Single-pass type I membrane protein (Potential). (from UniProt Q8IYS2)
ENST00000376576.3	2660.8734941223	-0.396797205512687	0.111455442683765	12.6430260589889	0.00037696929176655	0.0226781006273669	KIAA2013		Membrane; Single-pass type I membrane protein (Potential). (from UniProt Q8IYS2)
ENST00000449038.5	181.001102094301	-0.322460029182179	0.217690412305854	2.19505771855969	0.138454022732293	0.473639926709103	PLOD1		procollagen-lysine,2-oxoglutarate 5-dioxygenase 1 (from HGNC PLOD1)
ENST00000196061.5	1312.13225643611	-0.390880560469429	0.118162773753222	10.9222266000761	0.000950173400872247	0.0354875422392799	PLOD1	NM_001316320	Homo sapiens procollagen-lysine,2-oxoglutarate 5-dioxygenase 1 (PLOD1), transcript variant 1, mRNA. (from RefSeq NM_001316320)
ENST00000429000.6	260.338456816206	-0.242139895069613	0.187138666569516	1.67420591951146	0.195696131975165	0.549849199448908	PLOD1		procollagen-lysine,2-oxoglutarate 5-dioxygenase 1 (from HGNC PLOD1)
ENST00000444836.5	3527.49745277201	-0.241044426670623	0.0993485152820475	5.88159875434797	0.0152999230102697	0.160741509770429	MFN2	NM_001127660	Homo sapiens mitofusin 2 (MFN2), transcript variant 2, mRNA. (from RefSeq NM_001127660)
ENST00000235329.9	3527.49745277201	-0.241044426670623	0.0993485152820475	5.88159875434797	0.0152999230102697	0.160741509770429	MFN2	NM_014874	Homo sapiens mitofusin 2 (MFN2), transcript variant 1, mRNA. (from RefSeq NM_014874)
ENST00000412236.1	415.982511732384	-0.0940601430708355	0.157736202810125	0.355851876568281	0.55081907159407	0.833036212193776	MFN2		mitofusin 2 (from HGNC MFN2)
ENST00000235332.6	911.09904993254	-0.348378108189435	0.134791387743753	6.67128111699238	0.00979787347423723	0.128206835328508	MIIP	NM_021933	Homo sapiens migration and invasion inhibitory protein (MIIP), mRNA. (from RefSeq NM_021933)
ENST00000620676.6	2590.94742731426	0.000500163759108821	0.101359797236763	3.3759681222989e-05	0.995364070889021	0.997851659018442	VPS13D	NM_015378	Homo sapiens vacuolar protein sorting 13 homolog D (VPS13D), transcript variant 1, mRNA. (from RefSeq NM_015378)
ENST00000613099.4	2591.92607093532	3.42460267639066e-05	0.101278953395282	9.64972936401409e-06	0.997521454307246	0.998501154379367	VPS13D	NM_018156	Homo sapiens vacuolar protein sorting 13 homolog D (VPS13D), transcript variant 2, mRNA. (from RefSeq NM_018156)
ENST00000011700.10	1762.70606468546	-0.0196148254215551	0.107826242816249	0.0331243163414072	0.855582043875046	0.956728786696726	VPS13D		The sequence shown here is derived from an Ensembl automatic analysis pipeline and should be considered as preliminary data. (from UniProt H3BLS7)
ENST00000646917.1	816.766498047443	0.0134784856570857	0.123877344465101	0.0118432715885177	0.913339869683064	0.975611136547225	VPS13D		vacuolar protein sorting 13 homolog D (from HGNC VPS13D)
ENST00000645371.1	184.367650137986	-0.259696427470692	0.222542455604621	1.3618110097102	0.243223864266008	0.606871228441704	VPS13D		vacuolar protein sorting 13 homolog D (from HGNC VPS13D)
ENST00000543766.2	17.9645076706218	-0.621295172881867	0.665549681992872	0.870686238375548	0.350765398906047	0.702023643615455	VPS13D		The sequence shown here is derived from an Ensembl automatic analysis pipeline and should be considered as preliminary data. (from UniProt F5GX56)
ENST00000616661.5	443.229558063966	-0.050817837084831	0.157782970151851	0.103817934228317	0.747295196038248	0.920057611932997	DHRS3	NM_004753	Homo sapiens dehydrogenase/reductase 3 (DHRS3), transcript variant 1, mRNA. (from RefSeq NM_004753)
ENST00000464917.5	112.406103540757	0.296534896376502	0.27580898000339	1.15561225412731	0.282377382526189	0.641554054406535	DHRS3		dehydrogenase/reductase 3 (from HGNC DHRS3)
ENST00000430996.2	134.134911213425	-0.232486213235106	0.251840457077828	0.852187448070083	0.355934255005021	0.706408615865558	DHRS3		Belongs to the short-chain dehydrogenases/reductases (SDR) family. (from UniProt Q5SUY4)
ENST00000294489.10	615.802256813171	-0.000810415438042138	0.147684963230981	7.92440742358735e-05	0.992897394002994	0.997573847977276	PDPN		May be involved in cell migration and/or actin cytoskeleton organization. When expressed in keratinocytes, induces changes in cell morphology with transfected cells showing an elongated shape, numerous membrane protrusions, major reorganization of the actin cytoskeleton, increased motility and decreased cell adhesion. Required for normal lung cell proliferation and alveolus formation at birth. In…
ENST00000617617.4	615.802256813171	-0.000810415438042138	0.147684963230981	7.92440742358735e-05	0.992897394002994	0.997573847977276	PDPN	NM_006474	Homo sapiens podoplanin (PDPN), transcript variant 1, mRNA. (from RefSeq NM_006474)
ENST00000376057.8	595.412246911061	0.0179527702351622	0.148080625329973	0.0147354597864009	0.903382373062296	0.972093558854221	PDPN	NM_198389	Homo sapiens podoplanin (PDPN), transcript variant 2, mRNA. (from RefSeq NM_198389)
ENST00000621990.4	448.305147745127	-0.0356863843129889	0.163991621718515	0.0474731124375722	0.827520074964028	0.947965843403431	PDPN		May be involved in cell migration and/or actin cytoskeleton organization. When expressed in keratinocytes, induces changes in cell morphology with transfected cells showing an elongated shape, numerous membrane protrusions, major reorganization of the actin cytoskeleton, increased motility and decreased cell adhesion. Required for normal lung cell proliferation and alveolus formation at birth. In…
ENST00000506205.1	101.610139609226	-0.0161406824121013	0.28128646439719	0.00329327138360469	0.954236893347012	0.987210461884301	PDPN		The sequence shown here is derived from an Ensembl automatic analysis pipeline and should be considered as preliminary data. (from UniProt H0Y8Q3)
ENST00000510906.5	400.916393243095	0.0330569141523282	0.172206126154801	0.0368947359036298	0.847679521515712	0.953835133921438	PDPN		The sequence shown here is derived from an Ensembl automatic analysis pipeline and should be considered as preliminary data. (from UniProt H0YA72)
ENST00000509009.5	391.862868401757	-0.0397708185251825	0.177289490400803	0.0504755738333813	0.822237796660666	0.945922142270476	PDPN		The sequence shown here is derived from an Ensembl automatic analysis pipeline and should be considered as preliminary data. (from UniProt E7ETC6)
ENST00000376061.8	336.832197488704	0.0129134752772515	0.191855601527167	0.00460082107678517	0.945921477552519	0.985004802152772	PDPN		May be involved in cell migration and/or actin cytoskeleton organization. When expressed in keratinocytes, induces changes in cell morphology with transfected cells showing an elongated shape, numerous membrane protrusions, major reorganization of the actin cytoskeleton, increased motility and decreased cell adhesion. Required for normal lung cell proliferation and alveolus formation at birth. In…
ENST00000513143.5	336.832197488704	0.0129134752772515	0.191855601527167	0.00460082107678517	0.945921477552519	0.985004802152772	PDPN		May be involved in cell migration and/or actin cytoskeleton organization. When expressed in keratinocytes, induces changes in cell morphology with transfected cells showing an elongated shape, numerous membrane protrusions, major reorganization of the actin cytoskeleton, increased motility and decreased cell adhesion. Required for normal lung cell proliferation and alveolus formation at birth. In…
ENST00000487038.5	320.390896509985	0.0704509929566864	0.193964765732465	0.132003496850366	0.716363722463294	0.907729124266889	PDPN	NM_001006624	Homo sapiens podoplanin (PDPN), transcript variant 3, mRNA. (from RefSeq NM_001006624)
ENST00000475043.5	316.442187586595	0.0490497241794682	0.195174139356728	0.063227451731386	0.801465677870332	0.939245625484766	PDPN	NM_001006625	Homo sapiens podoplanin (PDPN), transcript variant 4, mRNA. (from RefSeq NM_001006625)
ENST00000488631.1	24.0311454996407	-0.060049549282858	0.591556686947185	0.0103753381794185	0.918868273235345	0.977205147191712	PDPN		The sequence shown here is derived from an Ensembl automatic analysis pipeline and should be considered as preliminary data. (from UniProt D6RH07)
ENST00000484063.6	64.1613461392254	0.436154337836615	0.358803713247495	1.47627477877732	0.224358278508927	0.585578295007389	PRDM2		Contains 1 SET domain. (from UniProt D6RAA0)
ENST00000376048.9	145.370986578785	0.129750288236792	0.251288602209066	0.266642078890605	0.605593240954258	0.859318544843554	PRDM2	NM_001135610	Homo sapiens PR/SET domain 2 (PRDM2), transcript variant 4, mRNA. (from RefSeq NM_001135610)
ENST00000311066.9	1820.11563320405	-0.104025062973076	0.0995765818619434	1.09136634022457	0.296168670250628	0.653980976224591	PRDM2	NM_015866	Homo sapiens PR/SET domain 2 (PRDM2), transcript variant 2, mRNA. (from RefSeq NM_015866)
ENST00000235372.11	1809.75865587169	-0.0945714513859221	0.0998611956627042	0.896918175197683	0.343609407889027	0.696197287259618	PRDM2	NM_012231	Homo sapiens PR/SET domain 2 (PRDM2), transcript variant 1, mRNA. (from RefSeq NM_012231)
ENST00000413440.5	1642.3625758169	-0.13017222992209	0.101641240570281	1.6401717234569	0.200301908619631	0.555969235917694	PRDM2	NM_001007257	Homo sapiens PR/SET domain 2 (PRDM2), transcript variant 3, mRNA. (from RefSeq NM_001007257)
ENST00000343137.8	1642.3625758169	-0.13017222992209	0.101641240570281	1.6401717234569	0.200301908619631	0.555969235917694	PRDM2		S-adenosyl-L-methionine-dependent histone methyltransferase that specifically methylates 'Lys-9' of histone H3. May function as a DNA-binding transcription factor. Binds to the macrophage-specific TPA-responsive element (MTE) of the HMOX1 (heme oxygenase 1) gene and may act as a transcriptional activator of this gene. (from UniProt Q13029)
ENST00000407521.7	72.4815284905217	-0.981613199553393	0.369493422591	7.04193523078189	0.00796229519499527	0.114444875973041	PRDM2		PR/SET domain 2 (from HGNC PRDM2)
ENST00000636203.1	186.122736567922	-0.125115360205058	0.21503294848038	0.338769307691862	0.560540463657842	0.837734121942136	KAZN		kazrin, periplakin interacting protein (from HGNC KAZN)
ENST00000376030.7	185.669356499941	-0.118335357688992	0.215334506498169	0.302196390552638	0.582508746375256	0.849541622524003	KAZN	NM_201628	Homo sapiens kazrin, periplakin interacting protein (KAZN), transcript variant E, mRNA. (from RefSeq NM_201628)
ENST00000503743.5	201.388649211092	-0.174495186562734	0.209591413732096	0.693680280440304	0.404915394782824	0.742061460815046	KAZN	NM_015209	Homo sapiens kazrin, periplakin interacting protein (KAZN), transcript variant A, mRNA. (from RefSeq NM_015209)
ENST00000361144.9	204.171147197926	-0.179381188103383	0.207244643353845	0.749657358297242	0.386584734843449	0.728709267097928	KAZN	NM_001018000	Homo sapiens kazrin, periplakin interacting protein (KAZN), transcript variant B, mRNA. (from RefSeq NM_001018000)
ENST00000376028.8	96.0370051510656	-0.129339691857097	0.289537821715172	0.199699071655186	0.654963856412956	0.88386989156327	KAZN		kazrin, periplakin interacting protein (from HGNC KAZN)
ENST00000400798.6	191.452536874324	-0.180002980120927	0.214082613984792	0.707520021637094	0.400268335980086	0.738560526777224	KAZN	NM_001370231	Homo sapiens kazrin, periplakin interacting protein (KAZN), transcript variant H, mRNA. (from RefSeq NM_001370231)
ENST00000400797.3	191.225846840333	-0.176771258967033	0.214194364836752	0.681629800792955	0.409026072460733	0.744951929116766	KAZN	NM_001017999	Homo sapiens kazrin, periplakin interacting protein (KAZN), transcript variant D, mRNA. (from RefSeq NM_001017999)
ENST00000428417.5	262.527428300405	-0.188154200738638	0.202057913498535	0.867509146768576	0.351645806278644	0.702675785439744	TMEM51	NM_001136217	Homo sapiens transmembrane protein 51 (TMEM51), transcript variant 2, mRNA. (from RefSeq NM_001136217)
ENST00000376014.7	262.527428300405	-0.188154200738638	0.202057913498535	0.867509146768576	0.351645806278644	0.702675785439744	TMEM51	NM_001136216	Homo sapiens transmembrane protein 51 (TMEM51), transcript variant 1, mRNA. (from RefSeq NM_001136216)
ENST00000451326.6	57.7932594203916	-0.691570471976609	0.383949523370699	3.2436864838919	0.0716991394620538	0.350030414564802	TMEM51		transmembrane protein 51 (from HGNC TMEM51)
ENST00000400796.7	262.527428300405	-0.188154200738638	0.202057913498535	0.867509146768576	0.351645806278644	0.702675785439744	TMEM51	NR_135082	Homo sapiens transmembrane protein 51 (TMEM51), transcript variant 6, non-coding RNA. (from RefSeq NR_135082)
ENST00000376008.3	262.527428300405	-0.188154200738638	0.202057913498535	0.867509146768576	0.351645806278644	0.702675785439744	TMEM51	NM_001136218	Homo sapiens transmembrane protein 51 (TMEM51), transcript variant 3, mRNA. (from RefSeq NM_001136218)
ENST00000434578.6	47.7037142072832	-0.78168106050437	0.423921942921351	3.39777725508021	0.0652843358996621	0.335884625857734	TMEM51	NM_001319665	Homo sapiens transmembrane protein 51 (TMEM51), transcript variant 5, mRNA. (from RefSeq NM_001319665)
ENST00000358897.8	60.6096288801007	0.421760287921897	0.367263535072841	1.31808311617433	0.250936361334537	0.613405345263309	FHAD1	NM_052929	Homo sapiens forkhead associated phosphopeptide binding domain 1 (FHAD1), mRNA. (from RefSeq NM_052929)
ENST00000375998.8	60.6096288801007	0.421760287921897	0.367263535072841	1.31808311617433	0.250936361334537	0.613405345263309	FHAD1		Event=Alternative splicing; Named isoforms=3; Name=1; IsoId=B1AJZ9-1; Sequence=Displayed; Name=3; IsoId=B1AJZ9-3; Sequence=VSP_035369; Note=No experimental confirmation available; Name=4; IsoId=B1AJZ9-4; Sequence=VSP_035366; Note=No experimental confirmation available; (from UniProt B1AJZ9)
ENST00000375997.8	22.3442243971806	0.503300506214927	0.607343514859596	0.686431621214425	0.407380777088295	0.743565797553131	FHAD1		The sequence shown here is derived from an Ensembl automatic analysis pipeline and should be considered as preliminary data. (from UniProt H0Y3C6)
ENST00000375980.9	469.539814825359	-0.330868786003277	0.150323759908372	4.84362572412019	0.0277484947900591	0.218550619556077	EFHD2	NM_024329	Homo sapiens EF-hand domain family member D2 (EFHD2), mRNA. (from RefSeq NM_024329)
ENST00000445566.1	197.199694001646	-0.370636667004488	0.218520669012384	2.87541433974246	0.0899418230221883	0.389965798327722	EFHD2		The sequence shown here is derived from an Ensembl automatic analysis pipeline and should be considered as preliminary data. (from UniProt H0Y4Y4)
ENST00000546424.5	151.619521963515	-0.100645401883898	0.241184213761176	0.174295091895857	0.676322496723942	0.892505535158758	CASP9	NR_102733	Homo sapiens caspase 9 (CASP9), transcript variant 5, non-coding RNA. (from RefSeq NR_102733)
ENST00000333868.10	204.144062130498	-0.00268734761739817	0.217394365369018	0.000178958885094005	0.989326576519821	0.997155584360119	CASP9	NM_001229	Homo sapiens caspase 9 (CASP9), transcript variant alpha, mRNA. (from RefSeq NM_001229)
ENST00000348549.9	156.413993367376	0.0107068357585134	0.245703870954243	0.00191843752170229	0.965063849637121	0.990736130310623	CASP9	NM_001278054	Homo sapiens caspase 9 (CASP9), transcript variant beta, mRNA. (from RefSeq NM_001278054)
ENST00000400777.7	68.9507043924491	0.12189309101943	0.339371817676533	0.129032840423193	0.719436938061477	0.909195413311247	CASP9		The sequence shown here is derived from an Ensembl automatic analysis pipeline and should be considered as preliminary data. (from UniProt H0Y3S8)
ENST00000424908.5	67.2701659306818	0.119887994340094	0.35980558679616	0.111064042447865	0.738935975407572	0.916485787487124	CASP9		Belongs to the peptidase C14A family. (from UniProt H0Y6Y2)
ENST00000375890.8	146.537013625119	-0.00976498395139034	0.255079273300138	0.00152030922279778	0.968897450206126	0.991758077557231	CASP9	NM_032996	Homo sapiens caspase 9 (CASP9), transcript variant 3, mRNA. (from RefSeq NM_032996)
ENST00000474305.2	26.1051498203193	-0.0780815641248719	0.539056267695825	0.0209912244047139	0.884802865417953	0.965640704218295	CASP9		The sequence shown here is derived from an Ensembl automatic analysis pipeline and should be considered as preliminary data. (from UniProt F8VWA5)
ENST00000447522.5	75.372706372657	-0.185507325376915	0.335976706818933	0.30535296601678	0.58054589041295	0.848881262475589	CASP9		caspase 9 (from HGNC CASP9)
ENST00000440484.1	87.8324937611229	-0.058411447811043	0.305539349968878	0.0365515174142921	0.848381037878603	0.954090711006583	CASP9		caspase 9 (from HGNC CASP9)
ENST00000375838.5	609.868643269015	0.085152290537333	0.13437986298351	0.401573692972313	0.526277653461873	0.820180444305773	DNAJC16		DnaJ heat shock protein family (Hsp40) member C16 (from HGNC DNAJC16)
ENST00000616884.4	552.486069228273	-0.0876279881720135	0.144213036756877	0.369489610943262	0.543282605398915	0.829131412275944	DNAJC16	NM_001287811	Homo sapiens DnaJ heat shock protein family (Hsp40) member C16 (DNAJC16), transcript variant 2, mRNA. (from RefSeq NM_001287811)
ENST00000475133.5	609.868643269015	0.085152290537333	0.13437986298351	0.401573692972313	0.526277653461873	0.820180444305773	DNAJC16	NR_109898	Homo sapiens DnaJ heat shock protein family (Hsp40) member C16 (DNAJC16), transcript variant 3, non-coding RNA. (from RefSeq NR_109898)
ENST00000375849.5	680.092869855447	0.0591342998633784	0.13000761022404	0.206911206078757	0.649199216532562	0.881613126858744	DNAJC16		DnaJ heat shock protein family (Hsp40) member C16 (from HGNC DNAJC16)
ENST00000375847.8	878.998690282602	0.034259695228783	0.120035928707482	0.0814656973264292	0.775320882514086	0.930515710104472	DNAJC16	NM_015291	Homo sapiens DnaJ heat shock protein family (Hsp40) member C16 (DNAJC16), transcript variant 1, mRNA. (from RefSeq NM_015291)
ENST00000472665.1	65.1442968215833	-0.158832606736246	0.354386826893883	0.201076838206674	0.65385305367732	0.883464178166644	DNAJC16		The sequence shown here is derived from an Ensembl automatic analysis pipeline and should be considered as preliminary data. (from UniProt H0YCM8)
ENST00000480945.6	769.79508777033	-0.0876053128510839	0.127167709406717	0.474712341635822	0.490827221643793	0.799530143508957	DDI2	NM_032341	Homo sapiens DNA damage inducible 1 homolog 2 (DDI2), mRNA. (from RefSeq NM_032341)
ENST00000320153.10	73.517585574459	0.0594966295444236	0.331134104178385	0.0322885086279499	0.857395917135234	0.957452647468232	DDI2		The sequence shown here is derived from an Ensembl automatic analysis pipeline and should be considered as preliminary data. (from UniProt H0YII4)
ENST00000483899.1	80.2686100190667	0.166456814930419	0.324584821333462	0.263027369716134	0.608047898251738	0.860867748925466	DDI2		The sequence shown here is derived from an Ensembl automatic analysis pipeline and should be considered as preliminary data. (from UniProt H0YI90)
ENST00000345034.1	1674.33297730071	0.0846570644068745	0.11786329992441	0.515899214635354	0.472596221866661	0.787668381008852	RSC1A1	NM_006511	Homo sapiens regulator of solute carriers 1 (RSC1A1), mRNA. (from RefSeq NM_006511)
ENST00000375799.8	1619.04701086213	-0.353226424314589	0.103837011036684	11.5559703224956	0.000675320556322083	0.0297197741471338	PLEKHM2	NM_015164	Homo sapiens pleckstrin homology and RUN domain containing M2 (PLEKHM2), mRNA. (from RefSeq NM_015164)
ENST00000375793.2	1642.77244531182	-0.350571624379372	0.103656663168772	11.422189046257	0.000725721390229566	0.0306617287371992	PLEKHM2		Contains 1 PH domain. (from UniProt Q5VVD7)
ENST00000642363.1	1528.4940032363	-0.339648519793878	0.105393367720858	10.3729444421963	0.00127875441551853	0.0421403314164055	PLEKHM2		pleckstrin homology and RUN domain containing M2 (from HGNC PLEKHM2)
ENST00000496928.6	20.4135044789238	-0.0423997346913589	0.640960395713914	0.00437505120357784	0.947263045379276	0.985523341122306	FBLIM1		The sequence shown here is derived from an Ensembl automatic analysis pipeline and should be considered as preliminary data. (from UniProt D6R9V9)
ENST00000508310.5	24.9378554373414	0.0597713820259027	0.565918811348652	0.0111585830319605	0.915872593296049	0.976314365481769	FBLIM1		The sequence shown here is derived from an Ensembl automatic analysis pipeline and should be considered as preliminary data. (from UniProt D6RA19)
ENST00000510393.5	41.4499062564722	0.0572283340776091	0.43850960634647	0.017048395945416	0.896115866706435	0.969851468361526	FBLIM1		The sequence shown here is derived from an Ensembl automatic analysis pipeline and should be considered as preliminary data. (from UniProt D6RAI6)
ENST00000375771.5	453.883243854431	-0.0688674377259399	0.153925586479277	0.200328026772475	0.654456202455506	0.8837147182437	FBLIM1	NM_001350151	Homo sapiens filamin binding LIM protein 1 (FBLIM1), transcript variant 4, mRNA. (from RefSeq NM_001350151)
ENST00000502638.5	20.4135044789238	-0.0423997346913589	0.640960395713914	0.00437505120357784	0.947263045379276	0.985523341122306	FBLIM1		The sequence shown here is derived from an Ensembl automatic analysis pipeline and should be considered as preliminary data. (from UniProt D6R9I4)
ENST00000483633.6	93.2213203261238	-0.0365062398776371	0.295465084174049	0.0152645433831786	0.901671772703697	0.971341621906565	FBLIM1		The sequence shown here is derived from an Ensembl automatic analysis pipeline and should be considered as preliminary data. (from UniProt E7EN81)
ENST00000502739.5	92.1664265080918	0.00582492389905533	0.29438176071189	0.000391537543446674	0.984213042942538	0.995755904566611	FBLIM1		Contains 1 LIM zinc-binding domain. (from UniProt E7EWE8)
ENST00000375766.8	453.883243854431	-0.0688674377259399	0.153925586479277	0.200328026772475	0.654456202455506	0.8837147182437	FBLIM1	NM_017556	Homo sapiens filamin binding LIM protein 1 (FBLIM1), transcript variant 1, mRNA. (from RefSeq NM_017556)
ENST00000431771.6	81.8027879146348	-0.0993895235189972	0.31239309703682	0.101234643568048	0.750353014199627	0.921400234554739	FBLIM1		The sequence shown here is derived from an Ensembl automatic analysis pipeline and should be considered as preliminary data. (from UniProt E7EPI5)
ENST00000441801.6	253.340096407135	-0.052409861595551	0.188469032699991	0.0773983054067671	0.780854605932588	0.932301589541041	FBLIM1	NM_001024215	Homo sapiens filamin binding LIM protein 1 (FBLIM1), transcript variant 2, mRNA. (from RefSeq NM_001024215)
ENST00000332305.5	341.042580339377	-0.0814086506851053	0.173239959985089	0.220980613865414	0.63829375350723	0.875960154472026	FBLIM1	NM_001024216	Homo sapiens filamin binding LIM protein 1 (FBLIM1), transcript variant 3, mRNA. (from RefSeq NM_001024216)
ENST00000483273.2	489.250109469924	0.735551824585658	0.153497062949715	22.8581661390389	1.74406747073287e-06	0.00118448689912875	UQCRHL	NM_001089591	Homo sapiens ubiquinol-cytochrome c reductase hinge protein like (UQCRHL), mRNA. (from RefSeq NM_001089591)
ENST00000375759.8	5946.33318967395	-0.0981061484653756	0.0953542042480933	1.05841192744543	0.303577667089075	0.66054025905032	SPEN	NM_015001	Homo sapiens spen family transcriptional repressor (SPEN), mRNA. (from RefSeq NM_015001)
ENST00000438066.1	850.800423036713	-0.0132771694008869	0.120376079953269	0.0121703064101268	0.912156300815118	0.975173043299597	SPEN		The sequence shown here is derived from an Ensembl automatic analysis pipeline and should be considered as preliminary data. (from UniProt F6WRY4)
ENST00000442985.1	769.465530648904	0.0239962371348878	0.127687677740698	0.0353199504016004	0.850926800113778	0.955012134693472	SPEN		The sequence shown here is derived from an Ensembl automatic analysis pipeline and should be considered as preliminary data. (from UniProt H0Y5U7)
ENST00000440560.5	176.423039821873	0.0254837435838899	0.220606415953647	0.0133720667542221	0.907939720418854	0.973809228574732	ZBTB17		The sequence shown here is derived from an Ensembl automatic analysis pipeline and should be considered as preliminary data. (from UniProt H7C1K8)
ENST00000375743.8	896.767739096151	-0.171974531077141	0.12419911479841	1.91737890840444	0.166145896036695	0.513086723295227	ZBTB17	NM_003443	Homo sapiens zinc finger and BTB domain containing 17 (ZBTB17), transcript variant 2, mRNA. (from RefSeq NM_003443)
ENST00000537142.5	738.570135600548	-0.14757334871573	0.133171710419841	1.22820602321066	0.267756207717886	0.629499462075091	ZBTB17	NM_001324137	Homo sapiens zinc finger and BTB domain containing 17 (ZBTB17), transcript variant 5, mRNA. (from RefSeq NM_001324137)
ENST00000375733.6	858.565156487562	-0.151779463705462	0.12326102073488	1.5164707443902	0.218154357050411	0.579137855676245	ZBTB17	NM_001287603	Homo sapiens zinc finger and BTB domain containing 17 (ZBTB17), transcript variant 3, mRNA. (from RefSeq NM_001287603)
ENST00000444358.1	216.143150541922	-0.190826879495351	0.203070219395428	0.883388374205445	0.347275307553374	0.699260987519082	ZBTB17		The sequence shown here is derived from an Ensembl automatic analysis pipeline and should be considered as preliminary data. (from UniProt H0Y6X2)
ENST00000375662.5	112.948221098353	0.23083241404578	0.269296475712832	0.734743595618077	0.391349912438214	0.731914518715166	FAM131C	NM_182623	Homo sapiens family with sequence similarity 131 member C (FAM131C), mRNA. (from RefSeq NM_182623)
ENST00000358432.8	1736.29076242056	-0.22167696331195	0.113949398136455	3.7824178226799	0.0517937678394889	0.298280904611289	EPHA2	NM_004431	Homo sapiens EPH receptor A2 (EPHA2), transcript variant 1, mRNA. (from RefSeq NM_004431)
ENST00000270747.8	33.6575823029666	-0.832697236554766	0.499910116830479	2.77502319787615	0.0957452692715874	0.401893716439455	ARHGEF19	NM_153213	Homo sapiens Rho guanine nucleotide exchange factor 19 (ARHGEF19), mRNA. (from RefSeq NM_153213)
ENST00000449495.1	19.1934542027393	-0.0503756161032245	0.656450622372427	0.00588813823757306	0.938834992988872	0.983289108439993	ARHGEF19		The sequence shown here is derived from an Ensembl automatic analysis pipeline and should be considered as preliminary data. (from UniProt H0Y4D8)
ENST00000375599.8	138.623232889198	-0.244295445605552	0.283401744258744	0.743139828760043	0.388656931718084	0.73024356259091	CPLANE2	NM_030907	Homo sapiens ciliogenesis and planar polarity effector 2 (CPLANE2), mRNA. (from RefSeq NM_030907)
ENST00000434014.1	69.8580177208284	-0.524443296356956	0.340217202343146	2.37651792705905	0.123171821861301	0.449517576494285	CPLANE2		The sequence shown here is derived from an Ensembl automatic analysis pipeline and should be considered as preliminary data. (from UniProt H0Y6L8)
ENST00000375592.8	1392.63295022521	-0.102149170888611	0.118092549342159	0.748286869754189	0.387019160533399	0.729070101960802	FBXO42	NM_018994	Homo sapiens F-box protein 42 (FBXO42), mRNA. (from RefSeq NM_018994)
ENST00000456164.5	461.539985830721	-0.156292566905304	0.159722975796754	0.957728767315366	0.327759777357695	0.682908858611474	FBXO42		F-box protein 42 (from HGNC FBXO42)
ENST00000444116.1	461.539985830721	-0.156292566905304	0.159722975796754	0.957728767315366	0.327759777357695	0.682908858611474	FBXO42		F-box protein 42 (from HGNC FBXO42)
ENST00000471507.5	899.578229718759	-0.392964630263819	0.13826668347733	8.06286311464111	0.00451817299385659	0.0845909121384679	SZRD1	NM_001271869	Homo sapiens SUZ RNA binding domain containing 1 (SZRD1), transcript variant 3, mRNA. (from RefSeq NM_001271869)
ENST00000401089.3	959.901576341	-0.429079616732969	0.137210143769374	9.75702700879578	0.00178638564529619	0.0500539377297223	SZRD1	NR_073503	Homo sapiens SUZ RNA binding domain containing 1 (SZRD1), transcript variant 4, non-coding RNA. (from RefSeq NR_073503)
ENST00000401088.9	960.553401102669	-0.377734301279434	0.133918934817732	7.94200751269482	0.00483002224072329	0.0873144424594053	SZRD1	NM_001114600	Homo sapiens SUZ RNA binding domain containing 1 (SZRD1), transcript variant 1, mRNA. (from RefSeq NM_001114600)
ENST00000492354.1	930.526674743382	-0.420871998406927	0.136265714362053	9.51970841186849	0.00203276878287071	0.0539267057157076	SZRD1		Event=Alternative splicing; Named isoforms=4; Name=1; IsoId=Q7Z422-1; Sequence=Displayed; Name=2; IsoId=Q7Z422-2; Sequence=VSP_027995; Name=3; IsoId=Q7Z422-3; Sequence=VSP_027997; Note=No experimental confirmation available; Name=4; IsoId=Q7Z422-4; Sequence=VSP_027996; (from UniProt Q7Z422)
ENST00000504551.6	327.707289467548	-0.226239674507453	0.176338072801827	1.64582950845682	0.199527509101604	0.554948059484546	NECAP2		The sequence shown here is derived from an Ensembl automatic analysis pipeline and should be considered as preliminary data. (from UniProt D6RB24)
ENST00000457722.6	657.340262898412	-0.263380706918799	0.138058556512371	3.63745520760608	0.0564932218044123	0.312321378398619	NECAP2	NM_001145278	Homo sapiens NECAP endocytosis associated 2 (NECAP2), transcript variant 3, mRNA. (from RefSeq NM_001145278)
ENST00000337132.10	748.117218879468	-0.332951016357802	0.135597260176682	6.02298469009557	0.0141207462295434	0.15444047121259	NECAP2	NM_018090	Homo sapiens NECAP endocytosis associated 2 (NECAP2), transcript variant 1, mRNA. (from RefSeq NM_018090)
ENST00000443980.6	633.958619982128	-0.351996893566028	0.142853647046816	6.06487898051694	0.0137896202751809	0.152640398308868	NECAP2	NM_001145277	Homo sapiens NECAP endocytosis associated 2 (NECAP2), transcript variant 2, mRNA. (from RefSeq NM_001145277)
ENST00000504858.5	145.29641386279	-0.641849744994842	0.254441150930745	6.35466688000648	0.0117072923307687	0.141175719657799	NECAP2		The sequence shown here is derived from an Ensembl automatic analysis pipeline and should be considered as preliminary data. (from UniProt D6RAN6)
ENST00000492095.5	748.117218879468	-0.332951016357802	0.135597260176682	6.02298469009557	0.0141207462295434	0.15444047121259	NECAP2		Involved in endocytosis (By similarity). (from UniProt Q9NVZ3)
ENST00000459640.5	392.155404573005	-0.401125326762772	0.163642327526589	6.00352543655471	0.0142773211170811	0.155002983669142	NECAP2		The sequence shown here is derived from an Ensembl automatic analysis pipeline and should be considered as preliminary data. (from UniProt F6SKB8)
ENST00000513161.1	49.397640149552	-0.358372118192957	0.398106393919391	0.810573702102154	0.367950689849685	0.715391913408129	NECAP2		The sequence shown here is derived from an Ensembl automatic analysis pipeline and should be considered as preliminary data. (from UniProt H0Y970)
ENST00000430580.6	3892.21320705315	0.0126013617121182	0.100428538224703	0.0157466879081767	0.900138960121629	0.970895900099985	NBPF1	NM_017940	Homo sapiens NBPF member 1 (NBPF1), mRNA. (from RefSeq NM_017940)
ENST00000432949.5	3594.53521918727	0.030231372240996	0.098101989308704	0.0949676624712126	0.757954320067689	0.923778977629443	NBPF1		NBPF member 1 (from HGNC NBPF1)
ENST00000392963.5	62.4837473642038	0.49839455409697	0.361662132456931	1.89754144423816	0.168353767984714	0.515987702280291	NBPF1		NBPF member 1 (from HGNC NBPF1)
ENST00000375541.10	391.436377284223	-0.407044995840029	0.167340625124283	5.91416925795116	0.0150195836828972	0.159367875085919	CROCC	NM_014675	Homo sapiens ciliary rootlet coiled-coil, rootletin (CROCC), mRNA. (from RefSeq NM_014675)
ENST00000445545.6	168.587006740314	-0.387239155708375	0.243875673185203	2.52263116305767	0.11222319415377	0.431632902537649	CROCC		ciliary rootlet coiled-coil, rootletin (from HGNC CROCC)
ENST00000467938.5	123.257889182878	-0.456756047467967	0.266889928883351	2.93074928921399	0.0869071488703722	0.38430424922107	CROCC		ciliary rootlet coiled-coil, rootletin (from HGNC CROCC)
ENST00000375534.7	246.548146714902	0.0442171175418773	0.199468252741789	0.0491905660815419	0.824477782178545	0.946761800577735	MFAP2	NM_001135248	Homo sapiens microfibril associated protein 2 (MFAP2), transcript variant 4, mRNA. (from RefSeq NM_001135248)
ENST00000375535.4	261.707032028777	-0.00197716417210942	0.1863926706298	0.000115324436102071	0.991431744982422	0.997555813310646	MFAP2	NM_017459	Homo sapiens microfibril associated protein 2 (MFAP2), transcript variant 1, mRNA. (from RefSeq NM_017459)
ENST00000341676.9	2121.01160610075	-0.390302732867125	0.116475795199797	11.2030634912802	0.00081662402675182	0.0327198089524666	ATP13A2	NM_001141974	Homo sapiens ATPase cation transporting 13A2 (ATP13A2), transcript variant 3, mRNA. (from RefSeq NM_001141974)
ENST00000326735.13	2213.72833164648	-0.428232252442811	0.115845361888274	13.6268905583871	0.000222968847907464	0.0173665669594328	ATP13A2	NM_022089	Homo sapiens ATPase cation transporting 13A2 (ATP13A2), transcript variant 1, mRNA. (from RefSeq NM_022089)
ENST00000452699.5	2196.09810110261	-0.420116875145997	0.116404634354861	12.990844434561	0.000313017770626969	0.020987225107061	ATP13A2	NM_001141973	Homo sapiens ATPase cation transporting 13A2 (ATP13A2), transcript variant 2, mRNA. (from RefSeq NM_001141973)
ENST00000502418.1	731.98323014069	-0.358487239299993	0.146368536107518	5.9909625629288	0.0143793537800175	0.155707680332636	ATP13A2		The sequence shown here is derived from an Ensembl automatic analysis pipeline and should be considered as preliminary data. (from UniProt H0Y953)
ENST00000503552.1	362.468106451978	-0.4860475580861	0.178834529789644	7.37655837214071	0.00660795051643248	0.103457856033073	ATP13A2		The sequence shown here is derived from an Ensembl automatic analysis pipeline and should be considered as preliminary data. (from UniProt H0Y8I1)
ENST00000617114.4	184.061278558803	-0.303417950898727	0.21608243637656	1.97240225597079	0.160193106760871	0.50525012761353	ATP13A2		ATPase cation transporting 13A2 (from HGNC ATP13A2)
ENST00000506174.5	230.232032008899	-0.209935889936202	0.202661144509541	1.07280520800199	0.300312674373257	0.658082043828904	ATP13A2		The sequence shown here is derived from an Ensembl automatic analysis pipeline and should be considered as preliminary data. (from UniProt H0Y9K4)
ENST00000510069.5	605.235639756728	-0.375313527010709	0.147942058794322	6.42925778893947	0.0112255478255681	0.138901314980492	ATP13A2		The sequence shown here is derived from an Ensembl automatic analysis pipeline and should be considered as preliminary data. (from UniProt H0Y9K0)
ENST00000511957.5	274.046122201067	-0.40409697822882	0.191633897753488	4.44420351903842	0.0350199220454442	0.245683546256357	ATP13A2		The sequence shown here is derived from an Ensembl automatic analysis pipeline and should be considered as preliminary data. (from UniProt H0YAI7)
ENST00000508222.5	265.997705385466	-0.297055491818432	0.195995264446669	2.29645564764746	0.129669593591409	0.460529086414777	ATP13A2		The sequence shown here is derived from an Ensembl automatic analysis pipeline and should be considered as preliminary data. (from UniProt H0Y8V5)
ENST00000509619.1	258.171247897509	-0.159446785551215	0.187402668668896	0.723963784431348	0.394846785907968	0.734674800491002	ATP13A2		The sequence shown here is derived from an Ensembl automatic analysis pipeline and should be considered as preliminary data. (from UniProt H0Y8Z6)
ENST00000375499.7	6187.70401177958	0.128403946385265	0.0838789607565249	2.34274363116047	0.12586769433945	0.454132202729935	SDHB	NM_003000	Homo sapiens succinate dehydrogenase complex iron sulfur subunit B (SDHB), mRNA. (from RefSeq NM_003000)
ENST00000491274.5	3500.70479159812	0.255437717320718	0.090071227689701	8.03434848966337	0.00458985161139088	0.0850658186192908	SDHB		succinate dehydrogenase complex iron sulfur subunit B (from HGNC SDHB)
ENST00000463045.2	2292.83459576757	0.27859713366122	0.0952916669517696	8.53835613443349	0.00347739545820103	0.0736159450397504	SDHB		succinate dehydrogenase complex iron sulfur subunit B (from HGNC SDHB)
ENST00000375486.9	38.7015427087963	0.410025785470611	0.448941804771633	0.833941481723325	0.361135278994714	0.710252728112769	PADI2	NM_007365	Homo sapiens peptidyl arginine deiminase 2 (PADI2), mRNA. (from RefSeq NM_007365)
ENST00000375481.1	19.0643298123043	-0.1836345573503	0.639760558836583	0.0824619693488415	0.773988340936911	0.930017394194276	PADI2		Catalyzes the deimination of arginine residues of proteins (By similarity). (from UniProt Q9Y2J8)
ENST00000375436.9	5787.57331122772	-0.207180930083646	0.0897466514971193	5.32550837202418	0.02101547738374	0.190150022679919	RCC2	NM_018715	Homo sapiens regulator of chromosome condensation 2 (RCC2), transcript variant 1, mRNA. (from RefSeq NM_018715)
ENST00000375433.3	5787.57331122772	-0.207180930083646	0.0897466514971193	5.32550837202418	0.02101547738374	0.190150022679919	RCC2	NM_001136204	Homo sapiens regulator of chromosome condensation 2 (RCC2), transcript variant 2, mRNA. (from RefSeq NM_001136204)
ENST00000361221.8	330.497878525685	-0.180427264895666	0.170256609976134	1.12335230411144	0.289197759599209	0.647859248240495	ARHGEF10L	NR_137287	Homo sapiens Rho guanine nucleotide exchange factor 10 like (ARHGEF10L), transcript variant 6, non-coding RNA. (from RefSeq NR_137287)
ENST00000375415.5	342.48388497825	-0.170690514097873	0.168268822812253	1.02927672859796	0.310328603863547	0.667139112448455	ARHGEF10L	NR_137288	Homo sapiens Rho guanine nucleotide exchange factor 10 like (ARHGEF10L), transcript variant 7, non-coding RNA. (from RefSeq NR_137288)
ENST00000375408.7	285.522958810979	-0.167450552195798	0.184185004666179	0.826984013950074	0.363146085102505	0.711798128518624	ARHGEF10L	NM_001328124	Homo sapiens Rho guanine nucleotide exchange factor 10 like (ARHGEF10L), transcript variant 5, mRNA. (from RefSeq NM_001328124)
ENST00000167825.5	162.876752182259	-0.126753548936035	0.246618825734946	0.264603955764237	0.606974672228685	0.860133414495179	ARHGEF10L		Rho guanine nucleotide exchange factor 10 like (from HGNC ARHGEF10L)
ENST00000375406.2	70.28679341043	-0.327552567809492	0.340649300397852	0.924382885175586	0.336326795196265	0.690332904157889	ACTL8	NM_030812	Homo sapiens actin like 8 (ACTL8), mRNA. (from RefSeq NM_030812)
ENST00000617065.1	70.28679341043	-0.327552567809492	0.340649300397852	0.924382885175586	0.336326795196265	0.690332904157889	ACTL8		Cytoplasm, cytoskeleton (By similarity). (from UniProt Q9H568)
ENST00000251296.4	79.6047664147704	0.401358816076327	0.32865979228848	1.49004780973231	0.222209042043127	0.583525509141958	IGSF21	NM_032880	Homo sapiens immunoglobin superfamily member 21 (IGSF21), mRNA. (from RefSeq NM_032880)
ENST00000290597.9	331.209243144933	-0.384816719617638	0.173967439790744	4.89233086859343	0.026976242814161	0.215264854458434	ALDH4A1	NM_170726	Homo sapiens aldehyde dehydrogenase 4 family member A1 (ALDH4A1), transcript variant P5CDhS, mRNA. (from RefSeq NM_170726)
ENST00000375341.8	350.034747660731	-0.424320461911839	0.17552331456878	5.84115560965131	0.0156555410925206	0.162626801931606	ALDH4A1	NM_003748	Homo sapiens aldehyde dehydrogenase 4 family member A1 (ALDH4A1), transcript variant P5CDhL, mRNA. (from RefSeq NM_003748)
ENST00000538839.5	293.451957984436	-0.50167134507733	0.190663918416629	6.91659061310021	0.00853996425505732	0.118888404973714	ALDH4A1	NM_001319218	Homo sapiens aldehyde dehydrogenase 4 family member A1 (ALDH4A1), transcript variant 4, mRNA. (from RefSeq NM_001319218)
ENST00000538309.5	319.541313676586	-0.451633894801503	0.178916144793498	6.36909846184672	0.0116124576440919	0.140665516519382	ALDH4A1	NM_001161504	Homo sapiens aldehyde dehydrogenase 4 family member A1 (ALDH4A1), transcript variant 3, mRNA. (from RefSeq NM_001161504)
ENST00000432718.1	87.9416167269527	-0.397989570551896	0.31362216307157	1.61127605236075	0.204312521208015	0.561623342881295	ALDH4A1		aldehyde dehydrogenase 4 family member A1 (from HGNC ALDH4A1)
ENST00000455833.7	333.450758123562	-0.178613096943864	0.16957217534428	1.11006755447183	0.292067264165406	0.650623777728369	IFFO2	NM_001136265	Homo sapiens intermediate filament family orphan 2 (IFFO2), mRNA. (from RefSeq NM_001136265)
ENST00000355609.8	47.4880019480064	-0.156447006770773	0.410263434927693	0.14538802719758	0.702982271413822	0.903587964712968	IFFO2		The sequence shown here is derived from an Ensembl automatic analysis pipeline and should be considered as preliminary data. (from UniProt J3KNZ4)
ENST00000416166.1	228.543562426736	-0.120732209386626	0.197607575989598	0.37355049542785	0.541075276167261	0.827746797145487	IFFO2		The sequence shown here is derived from an Ensembl automatic analysis pipeline and should be considered as preliminary data. (from UniProt H0Y4W3)
ENST00000375225.7	189.438674553198	-0.272021249138684	0.22549401131164	1.45610775345127	0.227550434638528	0.588823552681027	UBR4		ubiquitin protein ligase E3 component n-recognin 4 (from HGNC UBR4)
ENST00000375254.8	5630.14263794549	-0.220571591095336	0.0873286277094256	6.37464180524713	0.0115762404696543	0.140519453227907	UBR4	NM_020765	Homo sapiens ubiquitin protein ligase E3 component n-recognin 4 (UBR4), mRNA. (from RefSeq NM_020765)
ENST00000375224.1	872.501365003052	-0.235381790825526	0.123482270174913	3.6329726060538	0.0566455564578399	0.312511428875966	UBR4		ubiquitin protein ligase E3 component n-recognin 4 (from HGNC UBR4)
ENST00000375218.3	146.703481047129	-0.295521809229771	0.250058831378128	1.39801146516771	0.237056800073424	0.599431406015051	UBR4		E3 ubiquitin-protein ligase which is a component of the N-end rule pathway. Recognizes and binds to proteins bearing specific N-terminal residues that are destabilizing according to the N-end rule, leading to their ubiquitination and subsequent degradation. Together with clathrin, forms meshwork structures involved in membrane morphogenesis and cytoskeletal organization. Regulates integrin-mediat…
ENST00000425413.5	887.231796885575	-0.336057052107096	0.119624643400259	7.88687470597831	0.00497948358219111	0.0888844528925922	UBR4		ubiquitin protein ligase E3 component n-recognin 4 (from HGNC UBR4)
ENST00000417040.1	2085.5364975889	-0.274479833622593	0.0976079477780828	7.90094220946418	0.0049409053984132	0.0885619861564063	UBR4		ubiquitin protein ligase E3 component n-recognin 4 (from HGNC UBR4)
ENST00000477853.6	1930.02773323541	-0.305953132214962	0.101640017993303	9.05131650040254	0.00262505730819713	0.0624901517531496	EMC1	NM_015047	Homo sapiens ER membrane protein complex subunit 1 (EMC1), transcript variant 1, mRNA. (from RefSeq NM_015047)
ENST00000375199.7	1875.46577463955	-0.310635127109634	0.102354339455232	9.20046293661617	0.00241953930557812	0.0595894795029768	EMC1	NM_001271427	Homo sapiens ER membrane protein complex subunit 1 (EMC1), transcript variant 2, mRNA. (from RefSeq NM_001271427)
ENST00000375208.7	1799.93243002011	-0.28548640319177	0.104525774374379	7.45292823292325	0.00633333321495304	0.101085675372531	EMC1	NM_001271429	Homo sapiens ER membrane protein complex subunit 1 (EMC1), transcript variant 4, mRNA. (from RefSeq NM_001271429)
ENST00000486405.1	193.559638969268	-0.393452977237781	0.213598473540225	3.39339142515442	0.0654581812107109	0.336484362495506	EMC1		The sequence shown here is derived from an Ensembl automatic analysis pipeline and should be considered as preliminary data. (from UniProt H7C5A2)
ENST00000486238.1	66.2376594961202	0.179676968030939	0.378154904148231	0.225814483868334	0.634644844142722	0.874071315469279	EMC1		The sequence shown here is derived from an Ensembl automatic analysis pipeline and should be considered as preliminary data. (from UniProt H7C4E3)
ENST00000641089.1	150.642651458327	-0.247276098130956	0.237333224301724	1.08609331202594	0.297338428446123	0.655402819840645	EMC1		ER membrane protein complex subunit 1 (from HGNC EMC1)
ENST00000475079.1	47.25654297375	0.514657977921253	0.430559771904028	1.42612431832311	0.232397994639434	0.593899376039782	EMC1		ER membrane protein complex subunit 1 (from HGNC EMC1)
ENST00000330263.5	2905.34462262431	-0.0475859831070898	0.0930043217858811	0.261802746609888	0.6088843401659	0.861388010834856	MRTO4	NM_016183	Homo sapiens MRT4 homolog, ribosome maturation factor (MRTO4), mRNA. (from RefSeq NM_016183)
ENST00000457194.6	19.7145286361574	-0.424375397697233	0.638251420147281	0.442081410242775	0.50611955438183	0.809253338760482	AKR7L	NR_040289	Homo sapiens aldo-keto reductase family 7 like (gene/pseudogene) (AKR7L), transcript variant 2, non-coding RNA. (from RefSeq NR_040289)
ENST00000429712.5	30.6518256303599	-0.456111124469228	0.514794380864425	0.786069212383087	0.375291362143183	0.720095975464806	AKR7L		aldo-keto reductase family 7 like (gene/pseudogene) (from HGNC AKR7L)
ENST00000420396.3	26.9537393536225	-0.466680331270609	0.555287762525825	0.707173023074787	0.400383900172718	0.738695648551589	AKR7L	NR_040288	Homo sapiens aldo-keto reductase family 7 like (gene/pseudogene) (AKR7L), transcript variant 1, non-coding RNA. (from RefSeq NR_040288)
ENST00000651966.1	30.15537941844	-0.466581386624544	0.52001533074084	0.80605736952349	0.369288463920809	0.71637760027455	AKR7L		Can reduce the dialdehyde protein-binding form of aflatoxin B1 (AFB1) to the non-binding AFB1 dialcohol. May be involved in protection of liver against the toxic and carcinogenic effects of AFB1, a potent hepatocarcinogen (By similarity). (from UniProt Q8NHP1)
ENST00000361640.5	39.1322452633697	-0.3293093846817	0.451803542847487	0.531110487250281	0.466140361451897	0.783982729070164	AKR7A3	NM_012067	Homo sapiens aldo-keto reductase family 7 member A3 (AKR7A3), mRNA. (from RefSeq NM_012067)
ENST00000235835.7	1812.84459114916	-0.124400289811912	0.116273540127096	1.14435372426167	0.284734239782788	0.64365836682599	AKR7A2	NM_003689	Homo sapiens aldo-keto reductase family 7 member A2 (AKR7A2), transcript variant 1, mRNA. (from RefSeq NM_003689)
ENST00000330072.9	1507.05914905325	-0.0469728273409241	0.116766731460726	0.161806611727791	0.687498630994576	0.897509435098259	AKR7A2	NM_001320979	Homo sapiens aldo-keto reductase family 7 member A2 (AKR7A2), transcript variant 2, mRNA. (from RefSeq NM_001320979)
ENST00000489286.5	913.951915330109	-0.0778182052722535	0.14027040071713	0.307707284965041	0.579090506398091	0.848052370430304	AKR7A2		The sequence shown here is derived from an Ensembl automatic analysis pipeline and should be considered as preliminary data. (from UniProt H7C5H7)
ENST00000481966.1	55.6575031857092	0.389811484090314	0.393519248929951	0.980184643425662	0.322153224928549	0.67820587408416	AKR7A2		The sequence shown here is derived from an Ensembl automatic analysis pipeline and should be considered as preliminary data. (from UniProt H7C4Q7)
ENST00000375153.8	381.896466631313	-0.267062137124357	0.178179095949391	2.24643739376917	0.133922412147711	0.466902227805882	SLC66A1	NM_001040125	Homo sapiens solute carrier family 66 member 1 (SLC66A1), transcript variant 1, mRNA. (from RefSeq NM_001040125)
ENST00000375155.7	381.896466631313	-0.267062137124357	0.178179095949391	2.24643739376917	0.133922412147711	0.466902227805882	SLC66A1	NR_109848	Homo sapiens solute carrier family 66 member 1 (SLC66A1), transcript variant 5, non-coding RNA. (from RefSeq NR_109848)
ENST00000469076.5	13.6670629309481	-0.254937410903847	0.756266171232314	0.113577267240291	0.736107653744545	0.915997394937267	SLC66A1		The sequence shown here is derived from an Ensembl automatic analysis pipeline and should be considered as preliminary data. (from UniProt E9PL93)
ENST00000400548.6	281.341682992132	-0.289169377796991	0.186563203425623	2.40318311477277	0.1210886385221	0.446396434950986	SLC66A1	NM_001287531	Homo sapiens solute carrier family 66 member 1 (SLC66A1), transcript variant 4, mRNA. (from RefSeq NM_001287531)
ENST00000497827.1	107.668934846227	-0.147490258188283	0.306347860379252	0.231917367835869	0.630105759335888	0.871422734999698	SLC66A1		The sequence shown here is derived from an Ensembl automatic analysis pipeline and should be considered as preliminary data. (from UniProt E9PJZ6)
ENST00000432465.1	89.9108616393646	-0.0863282790342626	0.308890964038332	0.0781895624508522	0.779766017964478	0.931988437006467	SLC66A1		Homo sapiens PQ loop repeat containing 2 isoform 1 (PQLC2) mRNA, partial cds. (from mRNA KU178659)
ENST00000264202.8	1522.32967752987	-0.0499738370170811	0.112580479950678	0.197008722539387	0.657146230496119	0.885340503212648	CAPZB	NM_004930	Homo sapiens capping actin protein of muscle Z-line subunit beta (CAPZB), transcript variant 1, mRNA. (from RefSeq NM_004930)
ENST00000264203.7	974.018875897286	-0.0923226709177655	0.120991599197263	0.582134847721051	0.445476743328709	0.770905716264942	CAPZB	NM_001206541	Homo sapiens capping actin protein of muscle Z-line subunit beta (CAPZB), transcript variant 3, mRNA. (from RefSeq NM_001206541)
ENST00000375144.5	1443.61400963546	-0.0331041176029312	0.116974889345754	0.0800816124475361	0.777186842621057	0.930927835391947	CAPZB		capping actin protein of muscle Z-line beta subunit (from HGNC CAPZB)
ENST00000375142.5	1096.86291976999	-0.088834833928587	0.1181416288785	0.565299521154316	0.452132830754629	0.775383452310653	CAPZB	NM_001206540	Homo sapiens capping actin protein of muscle Z-line subunit beta (CAPZB), transcript variant 2, mRNA. (from RefSeq NM_001206540)
ENST00000433834.5	1514.31830785337	-0.0522493231964806	0.11301173765879	0.213716136489815	0.64387019616594	0.878682336138315	CAPZB	NM_001282162	Homo sapiens capping actin protein of muscle Z-line subunit beta (CAPZB), transcript variant 4, mRNA. (from RefSeq NM_001282162)
ENST00000648702.1	344.954521113315	0.159433067697713	0.170259025344193	0.876820500562985	0.349073999927997	0.700681173583582	MICOS10		Homo sapiens chromosome 1 open reading frame 151, mRNA (cDNA clone MGC:88402 IMAGE:30407082), complete cds. (from mRNA BC070388)
ENST00000617872.4	387.551196645203	0.125688456603909	0.160635855464117	0.612261753200762	0.433937488824141	0.762641257678868	MICOS10	NM_001204082	Homo sapiens mitochondrial contact site and cristae organizing system subunit 10 (MICOS10), transcript variant 4, mRNA. (from RefSeq NM_001204082)
ENST00000322753.7	755.432446255502	0.0928452529805242	0.126051069674707	0.542573423702073	0.461368168737137	0.781676740135595	MICOS10	NR_033757	Homo sapiens mitochondrial contact site and cristae organizing system subunit 10 (MICOS10), transcript variant 2, non-coding RNA. (from RefSeq NR_033757)
ENST00000602662.1	699.499231571382	-0.148746857090963	0.132294680897689	1.26441082796409	0.260817829434231	0.622776920166352	NBL1	NM_001204089	Homo sapiens MICOS10-NBL1 readthrough (MICOS10-NBL1), transcript variant 2, mRNA. (from RefSeq NM_001204089)
ENST00000602384.5	531.814918838309	0.17399459037363	0.143828271248033	1.46322335725634	0.226417946500102	0.587399760955912	MICOS10-NBL1		Homo sapiens cDNA FLJ75158 complete cds, highly similar to Homo sapiens neuroblastoma, suppression of tumorigenicity 1, transcript variant 2. (from mRNA AK289456)
ENST00000602293.5	333.466038652751	0.19201061015783	0.171120370809936	1.25886351126363	0.261866322060865	0.623968179834231	MICOS10-NBL1		Homo sapiens cDNA FLJ75158 complete cds, highly similar to Homo sapiens neuroblastoma, suppression of tumorigenicity 1, transcript variant 2. (from mRNA AK289456)
ENST00000602450.1	13.9581524591893	0.698619491701931	0.737090118344868	0.89720955471093	0.343531035613391	0.696197287259618	MICOS10-NBL1		Homo sapiens cDNA FLJ75158 complete cds, highly similar to Homo sapiens neuroblastoma, suppression of tumorigenicity 1, transcript variant 2. (from mRNA AK289456)
ENST00000428975.5	560.88533612828	-0.113246047055045	0.139516383287092	0.65898489207293	0.416918543419631	0.750066774370255	NBL1		neuroblastoma 1, DAN family BMP antagonist (from HGNC NBL1)
ENST00000289749.6	705.65335467203	-0.143057335325397	0.130827462260455	1.19589472179503	0.274143737674867	0.635905964057583	NBL1	NM_182744	Homo sapiens NBL1, DAN family BMP antagonist (NBL1), transcript variant 1, mRNA. (from RefSeq NM_182744)
ENST00000451758.5	587.550431466909	-0.124952423628553	0.137451452246529	0.826522962337833	0.363279881481953	0.711871702625636	NBL1		neuroblastoma 1, DAN family BMP antagonist (from HGNC NBL1)
ENST00000622566.4	699.499231571382	-0.148746857090963	0.132294680897689	1.26441082796409	0.260817829434231	0.622776920166352	NBL1	NM_001278165	Homo sapiens NBL1, DAN family BMP antagonist (NBL1), transcript variant 7, mRNA. (from RefSeq NM_001278165)
ENST00000439664.5	543.741610054846	-0.141263591900227	0.141075199645338	1.00288384503615	0.316613706524004	0.673186306219147	NBL1		neuroblastoma 1, DAN family BMP antagonist (from HGNC NBL1)
ENST00000621723.4	699.499231571382	-0.148746857090963	0.132294680897689	1.26441082796409	0.260817829434231	0.622776920166352	NBL1	NM_001204084	Homo sapiens NBL1, DAN family BMP antagonist (NBL1), transcript variant 3, mRNA. (from RefSeq NM_001204084)
ENST00000375136.7	699.499231571382	-0.148746857090963	0.132294680897689	1.26441082796409	0.260817829434231	0.622776920166352	NBL1	NM_005380	Homo sapiens NBL1, DAN family BMP antagonist (NBL1), transcript variant 2, mRNA. (from RefSeq NM_005380)
ENST00000425400.5	560.88533612828	-0.113246047055045	0.139516383287092	0.65898489207293	0.416918543419631	0.750066774370255	NBL1		neuroblastoma 1, DAN family BMP antagonist (from HGNC NBL1)
ENST00000618761.4	699.499231571382	-0.148746857090963	0.132294680897689	1.26441082796409	0.260817829434231	0.622776920166352	NBL1	NM_001204085	Homo sapiens NBL1, DAN family BMP antagonist (NBL1), transcript variant 4, mRNA. (from RefSeq NM_001204085)
ENST00000439278.5	356.960770540109	-0.0629416962822971	0.163676374041697	0.147905801373369	0.700544736619468	0.902738368322669	NBL1		neuroblastoma 1, DAN family BMP antagonist (from HGNC NBL1)
ENST00000615215.4	720.17059699359	-0.144827686863629	0.130298638515772	1.23566830613212	0.266307512920503	0.628591552693062	NBL1	NM_001278164	Homo sapiens NBL1, DAN family BMP antagonist (NBL1), transcript variant 6, mRNA. (from RefSeq NM_001278164)
ENST00000427894.5	626.968549557043	-0.15369142844806	0.13746457675101	1.25015377492176	0.26352310914099	0.625825162558274	NBL1		The sequence shown here is derived from an Ensembl automatic analysis pipeline and should be considered as preliminary data. (from UniProt E5RFZ1)
ENST00000548815.2	699.499231571382	-0.148746857090963	0.132294680897689	1.26441082796409	0.260817829434231	0.622776920166352	NBL1	NM_001278166	Homo sapiens NBL1, DAN family BMP antagonist (NBL1), transcript variant 8, mRNA. (from RefSeq NM_001278166)
ENST00000289753.2	38.118064021139	-0.228981904027383	0.449092758968498	0.260172726464145	0.61000151425374	0.861879203080447	HTR6	NM_000871	Homo sapiens 5-hydroxytryptamine receptor 6 (HTR6), mRNA. (from RefSeq NM_000871)
ENST00000294543.10	165.578449466215	-0.360181126907318	0.235446118278449	2.34054369268884	0.126045554544563	0.45444504212753	TMCO4	NM_181719	Homo sapiens transmembrane and coiled-coil domains 4 (TMCO4), transcript variant 1, mRNA. (from RefSeq NM_181719)
ENST00000375127.5	139.806507717026	-0.449152501058812	0.26077092413616	2.96750492243455	0.084952787904972	0.380594355044002	TMCO4		transmembrane and coiled-coil domains 4 (from HGNC TMCO4)
ENST00000375120.4	836.790024426371	0.0336116908887843	0.13317174717865	0.0637095989543113	0.800726022638014	0.939207362594344	OTUD3	NM_015207	Homo sapiens OTU deubiquitinase 3 (OTUD3), mRNA. (from RefSeq NM_015207)
ENST00000375078.4	53.4174214340189	0.0449639232283302	0.393605669606394	0.0130884365938257	0.908916984201051	0.974106789090083	CAMK2N1	NM_018584	Homo sapiens calcium/calmodulin dependent protein kinase II inhibitor 1 (CAMK2N1), mRNA. (from RefSeq NM_018584)
ENST00000264198.5	943.25846967105	-0.204380760888644	0.124809599173112	2.68121641293295	0.101538141524665	0.412521600567051	MUL1	NM_024544	Homo sapiens mitochondrial E3 ubiquitin protein ligase 1 (MUL1), mRNA. (from RefSeq NM_024544)
ENST00000321556.5	2356.87735593836	-0.22714706853099	0.109847334905824	4.27273773345897	0.0387284848946265	0.258821530083325	PINK1	NM_032409	Homo sapiens PTEN induced kinase 1 (PINK1), mRNA. (from RefSeq NM_032409)
ENST00000415136.6	8269.71494418124	-0.152380743406701	0.0948147093392828	2.58178654724143	0.108099592965482	0.42440248004341	DDOST	NM_005216	Homo sapiens dolichyl-diphosphooligosaccharide--protein glycosyltransferase non-catalytic subunit (DDOST), mRNA. (from RefSeq NM_005216)
ENST00000602624.6	7759.86960551125	-0.149936749266186	0.0967425871311698	2.40103874270763	0.121254712644285	0.446658377345626	DDOST		dolichyl-diphosphooligosaccharide--protein glycosyltransferase non-catalytic subunit (from HGNC DDOST)
ENST00000375048.7	8269.71494418124	-0.152380743406701	0.0948147093392828	2.58178654724143	0.108099592965482	0.42440248004341	DDOST		Essential subunit of N-oligosaccharyl transferase enzyme which catalyzes the transfer of a high mannose oligosaccharide to an asparagine residue within an Asn-X-Ser/Thr consensus motif in nascent polypeptide chains. (from UniProt P39656)
ENST00000464364.1	1011.73724868085	-0.0590200646033337	0.127358238063148	0.214704402243598	0.643104865996179	0.878273270954357	DDOST		dolichyl-diphosphooligosaccharide--protein glycosyltransferase non-catalytic subunit (from HGNC DDOST)
ENST00000375044.5	208.076212941843	0.0183761750893949	0.213697876762081	0.00740904733230252	0.931406142605763	0.981330771058505	KIF17	NM_001287212	Homo sapiens kinesin family member 17 (KIF17), transcript variant 3, mRNA. (from RefSeq NM_001287212)
ENST00000400463.7	231.543395456347	-0.0141381670758085	0.205199402893546	0.0047839514664787	0.944857394789954	0.98461057163077	KIF17	NM_001122819	Homo sapiens kinesin family member 17 (KIF17), transcript variant 2, mRNA. (from RefSeq NM_001122819)
ENST00000247986.2	224.907788459127	-0.0391775647350149	0.204769589556261	0.0366868844317665	0.848103950383831	0.954005889296206	KIF17	NM_020816	Homo sapiens kinesin family member 17 (KIF17), transcript variant 1, mRNA. (from RefSeq NM_020816)
ENST00000444387.7	85.9438446995178	-0.585430918927112	0.323660335073775	3.27244333529414	0.0704526206939906	0.347714719741087	SH2D5	NM_001103161	Homo sapiens SH2 domain containing 5 (SH2D5), transcript variant 1, mRNA. (from RefSeq NM_001103161)
ENST00000375031.5	68.5332936834868	-0.51111423610554	0.35028324449207	2.13020066407166	0.144421848431896	0.482983020354478	SH2D5	NM_001103160	Homo sapiens SH2 domain containing 5 (SH2D5), transcript variant 2, mRNA. (from RefSeq NM_001103160)
ENST00000312239.10	4573.77053806031	0.0518692378200357	0.0952161529298675	0.296750190606986	0.585926968809986	0.8512292297677	HP1BP3	NM_016287	Homo sapiens heterochromatin protein 1 binding protein 3 (HP1BP3), mRNA. (from RefSeq NM_016287)
ENST00000375003.6	3131.86441608838	0.000632477687397123	0.0993802070978212	4.37916127324911e-05	0.99472001897884	0.997791939029246	HP1BP3		Component of heterochromatin, may be involved in chromatin structure and function (By similarity). (from UniProt Q5SSJ5)
ENST00000419948.5	1534.87793879447	-0.012402019401608	0.10688442022259	0.0134691693112927	0.907607565306563	0.973782148871624	HP1BP3		Nucleus (By similarity). (from UniProt B0QZK4)
ENST00000438032.5	2706.46968579653	0.132464534948744	0.103976538901722	1.62264469822938	0.202723416149175	0.559334556546783	HP1BP3		heterochromatin protein 1 binding protein 3 (from HGNC HP1BP3)
ENST00000424732.5	2498.79553780311	0.116998290267737	0.101956723767267	1.31661530496849	0.251200402172251	0.613508863522297	HP1BP3		Nucleus (By similarity). (from UniProt Q5SWC8)
ENST00000417710.5	1016.56109665294	0.224281426880968	0.128844287555644	3.02828484185268	0.0818244704107321	0.373649593006816	HP1BP3		heterochromatin protein 1 binding protein 3 (from HGNC HP1BP3)
ENST00000375000.5	769.270452097325	0.293702961260137	0.135554240356249	4.69025742199226	0.0303341025935352	0.228740081220509	HP1BP3		Component of heterochromatin, may be involved in chromatin structure and function (By similarity). (from UniProt Q5SSJ5)
ENST00000437575.5	436.79134902618	0.317249449609342	0.153754645211517	4.2546488652739	0.0391430394234885	0.260469703750713	HP1BP3		heterochromatin protein 1 binding protein 3 (from HGNC HP1BP3)
ENST00000419490.5	346.631658544835	0.358086908282451	0.170047463149871	4.43099202194522	0.0352919899335701	0.246574076215555	HP1BP3		heterochromatin protein 1 binding protein 3 (from HGNC HP1BP3)
ENST00000414993.1	525.935038105477	0.350744817204058	0.162162593295614	4.67227690360794	0.0306532626988483	0.22973325207683	HP1BP3		heterochromatin protein 1 binding protein 3 (from HGNC HP1BP3)
ENST00000374935.7	4383.46045284271	-0.095088623586523	0.100609697943536	0.89318674030109	0.344615190117791	0.696875354707222	EIF4G3		Probable component of the protein complex eIF4F, which is involved in the recognition of the mRNA cap, ATP-dependent unwinding of 5'-terminal secondary structure and recruitment of mRNA to the ribosome. Thought to be a functional homolog of EIF4G1. (from UniProt O43432)
ENST00000264211.12	5837.17283781687	-0.0932453092428782	0.0939080151014484	0.985827008267847	0.320764433376735	0.676971352521632	EIF4G3	NM_003760	Homo sapiens eukaryotic translation initiation factor 4 gamma 3 (EIF4G3), transcript variant 3, mRNA. (from RefSeq NM_003760)
ENST00000602326.5	5800.39658871115	-0.0904432505609057	0.0944209254883137	0.917429138801602	0.338150903104493	0.691529990740824	EIF4G3	NM_001198802	Homo sapiens eukaryotic translation initiation factor 4 gamma 3 (EIF4G3), transcript variant 2, mRNA. (from RefSeq NM_001198802)
ENST00000400422.6	5767.32084135049	-0.0959797768770809	0.0933835326119661	1.05624916242113	0.304072225647199	0.660752206003047	EIF4G3	NM_001198801	Homo sapiens eukaryotic translation initiation factor 4 gamma 3 (EIF4G3), transcript variant 1, mRNA. (from RefSeq NM_001198801)
ENST00000634879.1	6342.53476364511	-0.0912625684398677	0.0931065423983077	0.960674177413871	0.327017077715389	0.6823152867781	EIF4G3		eukaryotic translation initiation factor 4 gamma 3 (from HGNC EIF4G3)
ENST00000356916.7	1824.22131036827	-0.109455101032078	0.103219377140573	1.12428266998911	0.288998149688546	0.647688195126101	EIF4G3	NM_001198803	Homo sapiens eukaryotic translation initiation factor 4 gamma 3 (EIF4G3), transcript variant 4, mRNA. (from RefSeq NM_001198803)
ENST00000438975.5	607.467395276777	-0.11281652147604	0.138808302673575	0.66056519430964	0.416360479337121	0.749595851114838	EIF4G3		eukaryotic translation initiation factor 4 gamma 3 (from HGNC EIF4G3)
ENST00000411888.5	544.99629866905	-0.040118043519355	0.142701033037456	0.0790479055069326	0.778591829510344	0.931318639343515	EIF4G3		eukaryotic translation initiation factor 4 gamma 3 (from HGNC EIF4G3)
ENST00000415912.6	1290.52725146046	-0.21519469435746	0.114385643447572	3.53819178156949	0.0599708058151691	0.321661594826816	ECE1	NM_001113348	Homo sapiens endothelin converting enzyme 1 (ECE1), transcript variant 4, mRNA. (from RefSeq NM_001113348)
ENST00000374893.11	1290.78785974886	-0.214562788255588	0.114443634806484	3.51389101678603	0.060856371896799	0.324367482953866	ECE1	NM_001397	Homo sapiens endothelin converting enzyme 1 (ECE1), transcript variant 1, mRNA. (from RefSeq NM_001397)
ENST00000649812.1	1352.60190356076	-0.259360332024157	0.11372731580562	5.19792972498918	0.0226138059180691	0.197247664541798	ECE1		endothelin converting enzyme 1 (from HGNC ECE1)
ENST00000357071.8	1270.25996540436	-0.20763625002086	0.113511007647961	3.34514143117551	0.0674036860261485	0.340824805477736	ECE1	NM_001113347	Homo sapiens endothelin converting enzyme 1 (ECE1), transcript variant 3, mRNA. (from RefSeq NM_001113347)
ENST00000436918.6	1197.84454708831	-0.195033917242403	0.113040869339627	2.97619364378624	0.0844977743231898	0.379700824444509	ECE1		endothelin converting enzyme 1 (from HGNC ECE1)
ENST00000264205.10	1292.71900295355	-0.217315736584166	0.114648618505875	3.5916820125456	0.0580694400705331	0.316497946946978	ECE1	NM_001113349	Homo sapiens endothelin converting enzyme 1 (ECE1), transcript variant 2, mRNA. (from RefSeq NM_001113349)
ENST00000473505.5	135.304873233792	-0.103558273737779	0.249105146251937	0.172811770268183	0.677624893343218	0.893037984189811	ECE1		The sequence shown here is derived from an Ensembl automatic analysis pipeline and should be considered as preliminary data. (from UniProt E9PJG1)
ENST00000481130.6	134.995662364388	-0.270879938497035	0.253436200034796	1.14301991498159	0.285015107513701	0.644001277408021	ECE1		The sequence shown here is derived from an Ensembl automatic analysis pipeline and should be considered as preliminary data. (from UniProt E9PHZ1)
ENST00000527991.2	80.9958491058662	-0.202128330321076	0.33244210794218	0.36992379216359	0.543045810864882	0.828976080899471	ECE1		The sequence shown here is derived from an Ensembl automatic analysis pipeline and should be considered as preliminary data. (from UniProt E9PN99)
ENST00000454000.6	570.8137692513	-0.0637573594909216	0.139865217543626	0.207913106484582	0.648408029970024	0.881222331285273	NBPF3	NM_001256417	Homo sapiens NBPF member 3 (NBPF3), transcript variant 3, mRNA. (from RefSeq NM_001256417)
ENST00000318220.10	18.5258713934082	-0.116503637229552	0.676441366778781	0.0297656705222629	0.863022997933083	0.959224424522436	NBPF3	NR_046176	Homo sapiens NBPF member 3 (NBPF3), transcript variant 4, non-coding RNA. (from RefSeq NR_046176)
ENST00000342104.9	554.919669198308	0.0164413526905137	0.139644983739632	0.0138639525581468	0.906269482676818	0.973310438627282	NBPF3	NM_001256416	Homo sapiens NBPF member 3 (NBPF3), transcript variant 2, mRNA. (from RefSeq NM_001256416)
ENST00000486229.5	19.5869200616505	-0.096749760377283	0.64159523323638	0.0227731514765992	0.880048480441874	0.964225810053769	NBPF3		NBPF member 3 (from HGNC NBPF3)
ENST00000318249.9	636.808233857766	-0.029786397239526	0.136357613657582	0.04777415692228	0.826982686064883	0.947664693498103	NBPF3	NM_032264	Homo sapiens NBPF member 3 (NBPF3), transcript variant 1, mRNA. (from RefSeq NM_032264)
ENST00000619554.1	617.621973419738	-0.0686833472037062	0.137092884367396	0.251138092051782	0.616274849528078	0.865383541688675	NBPF3	NM_001330381	Homo sapiens NBPF member 3 (NBPF3), transcript variant 5, mRNA. (from RefSeq NM_001330381)
ENST00000374840.8	27.3534755779261	-0.152664510185941	0.548301694290662	0.0775187475406298	0.780688519552013	0.932235969916433	ALPL	NM_001369805	Homo sapiens alkaline phosphatase, biomineralization associated (ALPL), transcript variant 6, mRNA. (from RefSeq NM_001369805)
ENST00000539907.5	21.9686219478304	-0.41127858029206	0.610396955067176	0.454121544710159	0.500384169100693	0.806434691888979	ALPL	NM_001177520	Homo sapiens alkaline phosphatase, biomineralization associated (ALPL), transcript variant 3, mRNA. (from RefSeq NM_001177520)
ENST00000540617.5	24.7131547039739	-0.426416649410613	0.574692054035762	0.550412750124359	0.45814909370054	0.780013471875709	ALPL	NM_001127501	Homo sapiens alkaline phosphatase, biomineralization associated (ALPL), transcript variant 2, mRNA. (from RefSeq NM_001127501)
ENST00000374832.5	27.3534755779261	-0.152664510185941	0.548301694290662	0.0775187475406298	0.780688519552013	0.932235969916433	ALPL	NM_001369803	Homo sapiens alkaline phosphatase, biomineralization associated (ALPL), transcript variant 4, mRNA. (from RefSeq NM_001369803)
ENST00000290101.8	186.864227611819	-0.28840568660905	0.216679338876554	1.77153112354372	0.183192703908242	0.535081233456795	RAP1GAP		RAP1 GTPase activating protein (from HGNC RAP1GAP)
ENST00000374763.6	207.723633834221	-0.317812889656157	0.207530939132877	2.3449586592929	0.125688895974608	0.453792048020881	RAP1GAP	NM_001350524	Homo sapiens RAP1 GTPase activating protein (RAP1GAP), transcript variant 5, mRNA. (from RefSeq NM_001350524)
ENST00000374761.6	221.7452855998	-0.290097862824748	0.202491987781386	2.05224804239904	0.151981634780321	0.494634870976045	RAP1GAP		RAP1 GTPase activating protein (from HGNC RAP1GAP)
ENST00000471600.6	191.942535224827	-0.247176447522417	0.218845321695628	1.27522563347878	0.258788638925467	0.620945052462471	RAP1GAP		The sequence shown here is derived from an Ensembl automatic analysis pipeline and should be considered as preliminary data. (from UniProt F2Z357)
ENST00000374765.8	219.275929670427	-0.289317351904015	0.203470554299626	2.0216409354806	0.155071484357671	0.498710979759127	RAP1GAP	NM_002885	Homo sapiens RAP1 GTPase activating protein (RAP1GAP), transcript variant 3, mRNA. (from RefSeq NM_002885)
ENST00000542643.6	199.26621433148	-0.307246450721553	0.214457260299776	2.05183229482681	0.152023135153301	0.494720196022704	RAP1GAP	NM_001350526	Homo sapiens RAP1 GTPase activating protein (RAP1GAP), transcript variant 7, mRNA. (from RefSeq NM_001350526)
ENST00000495204.5	246.1706908103	-0.114562778006083	0.19300393489223	0.352308718173447	0.552809121326196	0.833826010044448	RAP1GAP	NM_001145658	Homo sapiens RAP1 GTPase activating protein (RAP1GAP), transcript variant 1, mRNA. (from RefSeq NM_001145658)
ENST00000317967.11	27.870230712655	-0.343637179832312	0.567637073083307	0.365825425769764	0.545288608853821	0.830225872984378	RAP1GAP		RAP1 GTPase activating protein (from HGNC RAP1GAP)
ENST00000308271.14	3162.30540010036	0.0837339859762741	0.097032777047239	0.744604070533356	0.388190009957761	0.729778816629996	USP48	NM_032236	Homo sapiens ubiquitin specific peptidase 48 (USP48), transcript variant 1, mRNA. (from RefSeq NM_032236)
ENST00000400301.5	2862.41985868266	0.0576139391750385	0.096857945442297	0.353813171999619	0.551962482474972	0.833514633057044	USP48	NM_001330394	Homo sapiens ubiquitin specific peptidase 48 (USP48), transcript variant 3, mRNA. (from RefSeq NM_001330394)
ENST00000374732.7	1189.83436191166	0.0246132044904404	0.113295582495003	0.0472162945975683	0.827979928144639	0.948095657108925	USP48		ubiquitin specific peptidase 48 (from HGNC USP48)
ENST00000529637.5	2949.93791201847	0.0973731981858078	0.0969793018115832	1.00800944476269	0.31538018712988	0.67234547712597	USP48		Recognizes and hydrolyzes the peptide bond at the C- terminal Gly of ubiquitin. Involved in the processing of poly- ubiquitin precursors as well as that of ubiquitinated proteins. May be involved in the regulation of NF-kappa-B activation by TNF receptor superfamily via its interactions with RELA and TRAF2. May also play a regulatory role at postsynaptic sites. (from UniProt Q86UV5)
ENST00000526044.5	329.49418088467	-0.0452368053142457	0.169184068639017	0.0715054643996851	0.789157306401655	0.93569823862529	USP48		The sequence shown here is derived from an Ensembl automatic analysis pipeline and should be considered as preliminary data. (from UniProt E9PJH5)
ENST00000534705.5	412.145097085303	0.0557842121048672	0.158823067182181	0.123391019403179	0.725385365172283	0.911363828312414	USP48		The sequence shown here is derived from an Ensembl automatic analysis pipeline and should be considered as preliminary data. (from UniProt E9PJ93)
ENST00000421625.6	1601.51681984571	0.117050259828427	0.114283195472761	1.04885619035743	0.305770663608219	0.662536564151745	USP48	NM_001032730	Homo sapiens ubiquitin specific peptidase 48 (USP48), transcript variant 2, mRNA. (from RefSeq NM_001032730)
ENST00000374730.2	245.836126874149	0.0194945532565157	0.192900157180989	0.0102156706903997	0.919492827808437	0.977367216473951	USP48		The sequence shown here is derived from an Ensembl automatic analysis pipeline and should be considered as preliminary data. (from UniProt H3BLX5)
ENST00000527823.5	65.2583707375351	0.633467995583619	0.383897114377698	2.71584921631932	0.0993560820221273	0.40823903319588	USP48		The sequence shown here is derived from an Ensembl automatic analysis pipeline and should be considered as preliminary data. (from UniProt E9PRY5)
ENST00000532737.1	65.2583707375351	0.633467995583619	0.383897114377698	2.71584921631932	0.0993560820221273	0.40823903319588	USP48		The sequence shown here is derived from an Ensembl automatic analysis pipeline and should be considered as preliminary data. (from UniProt E9PJ87)
ENST00000374695.8	539.212819864922	-0.382677957802154	0.14820390523828	6.66364563920662	0.00983994081391598	0.128565771057449	HSPG2	NM_005529	Homo sapiens heparan sulfate proteoglycan 2 (HSPG2), transcript variant 2, mRNA. (from RefSeq NM_005529)
ENST00000635682.1	24.3191472583753	0.198518268501206	0.559504978074635	0.125906722340673	0.722714425331612	0.910234612697943	HSPG2		heparan sulfate proteoglycan 2 (from HGNC HSPG2)
ENST00000374673.4	36.4794135267052	-0.180071477951315	0.475972885355945	0.143114660711497	0.705204043582514	0.904550705318915	HSPG2		heparan sulfate proteoglycan 2 (from HGNC HSPG2)
ENST00000648594.1	4803.11600641944	0.0238064406752843	0.0878491448340542	0.0734384084375819	0.786394709813023	0.934283482581114	CDC42		Plasma membrane-associated small GTPase which cycles between an active GTP-bound and an inactive GDP-bound state. In active state binds to a variety of effector proteins to regulate cellular responses. Involved in epithelial cell polarization processes. Regulates the bipolar attachment of spindle microtubules to kinetochores before chromosome congression in metaphase. Plays a role in the extensio…
ENST00000400259.5	4803.11600641944	0.0238064406752843	0.0878491448340542	0.0734384084375819	0.786394709813023	0.934283482581114	CDC42		Plasma membrane-associated small GTPase which cycles between an active GTP-bound and an inactive GDP-bound state. In active state binds to a variety of effector proteins to regulate cellular responses. Involved in epithelial cell polarization processes. Regulates the bipolar attachment of spindle microtubules to kinetochores before chromosome congression in metaphase. Plays a role in the extensio…
ENST00000344548.7	4803.11600641944	0.0238064406752843	0.0878491448340542	0.0734384084375819	0.786394709813023	0.934283482581114	CDC42		Plasma membrane-associated small GTPase which cycles between an active GTP-bound and an inactive GDP-bound state. In active state binds to a variety of effector proteins to regulate cellular responses. Involved in epithelial cell polarization processes. Regulates the bipolar attachment of spindle microtubules to kinetochores before chromosome congression in metaphase. Plays a role in the extensio…
ENST00000498236.1	20.7547001667126	0.385246928530197	0.646013874498119	0.35528796622177	0.551134896690369	0.833148605961801	CDC42		cell division cycle 42 (from HGNC CDC42)
ENST00000315554.13	3206.10687607137	0.0618147021127194	0.0946742021350967	0.426284876286786	0.513817556320724	0.813605662073042	CDC42	NM_044472	Homo sapiens cell division cycle 42 (CDC42), transcript variant 2, mRNA. (from RefSeq NM_044472)
ENST00000656825.1	4803.11600641944	0.0238064406752843	0.0878491448340542	0.0734384084375819	0.786394709813023	0.934283482581114	CDC42	NM_001791	Homo sapiens cell division cycle 42 (CDC42), transcript variant 1, mRNA. (from RefSeq NM_001791)
ENST00000651171.1	2952.57087458231	0.0426460704031449	0.0944836376635248	0.203728048334739	0.651728352379743	0.882835422074439	CDC42		cell division cycle 42 (from HGNC CDC42)
ENST00000652582.1	1844.16831738612	0.0725417128452917	0.10757158030779	0.454741538848857	0.500091831354202	0.80637204371795	CDC42		cell division cycle 42 (from HGNC CDC42)
ENST00000667384.1	3209.84094394451	0.0583197184170084	0.0943442064477423	0.382106246848977	0.536478158751536	0.825308687393503	CDC42		cell division cycle 42 (from HGNC CDC42)
ENST00000411827.1	3199.08366783931	0.0579903897823461	0.0944291508080416	0.377123933069996	0.539146492073705	0.826711949478554	CDC42		Belongs to the small GTPase superfamily. Rho family. (from UniProt Q5JYX0)
ENST00000662562.1	4803.11600641944	0.0238064406752843	0.0878491448340542	0.0734384084375819	0.786394709813023	0.934283482581114	CDC42		cell division cycle 42 (from HGNC CDC42)
ENST00000290167.11	15.4218650741387	0.21501588406279	0.720621328062706	0.0891212489857978	0.765297291980198	0.926363335986529	WNT4	NM_030761	Homo sapiens Wnt family member 4 (WNT4), mRNA. (from RefSeq NM_030761)
ENST00000650433.1	854.924761207639	-0.126214049259915	0.133464467280305	0.894644483499341	0.344221792625755	0.69664909327438	ZBTB40		zinc finger and BTB domain containing 40 (from HGNC ZBTB40)
ENST00000375647.5	1718.60033138877	-0.125697928168176	0.117620029277742	1.1421859538091	0.285190897920327	0.644106559090897	ZBTB40	NM_014870	Homo sapiens zinc finger and BTB domain containing 40 (ZBTB40), transcript variant 2, mRNA. (from RefSeq NM_014870)
ENST00000374651.8	1463.7629418478	-0.138540615356405	0.112964583606305	1.5042224922314	0.220022803862989	0.581350221976758	ZBTB40	NM_001330398	Homo sapiens zinc finger and BTB domain containing 40 (ZBTB40), transcript variant 3, mRNA. (from RefSeq NM_001330398)
ENST00000404138.5	1718.60033138877	-0.125697928168176	0.117620029277742	1.1421859538091	0.285190897920327	0.644106559090897	ZBTB40	NM_001083621	Homo sapiens zinc finger and BTB domain containing 40 (ZBTB40), transcript variant 1, mRNA. (from RefSeq NM_001083621)
ENST00000400239.6	693.961202445543	-0.13197709992101	0.154920139334642	0.726122975758344	0.39414277688204	0.734030188324771	ZBTB40		Contains 1 BTB (POZ) domain. (from UniProt B1AKC8)
ENST00000166244.8	336.561366149546	-0.256544506478742	0.168740678089233	2.31170312316151	0.128403291369784	0.458483546618228	EPHA8	NM_020526	Homo sapiens EPH receptor A8 (EPHA8), transcript variant 1, mRNA. (from RefSeq NM_020526)
ENST00000374644.8	396.367922461258	-0.256162202653916	0.157184648407519	2.65616164400205	0.103149377638205	0.415707389364204	EPHA8	NM_001006943	Homo sapiens EPH receptor A8 (EPHA8), transcript variant 2, mRNA. (from RefSeq NM_001006943)
ENST00000544305.5	376.584041489733	-0.161232287883395	0.201873994759087	0.638045519673113	0.424419430170193	0.755618953444617	EPHB2		EPH receptor B2 (from HGNC EPHB2)
ENST00000374630.7	873.952466171284	-0.201124738379947	0.147981082872708	1.84652619698745	0.174187959339483	0.523174108793268	EPHB2	NM_017449	Homo sapiens EPH receptor B2 (EPHB2), transcript variant 1, mRNA. (from RefSeq NM_017449)
ENST00000400191.7	866.174033324095	-0.185646678135496	0.148231581557345	1.56804786027391	0.210490738330844	0.570330085377392	EPHB2	NM_001309193	Homo sapiens EPH receptor B2 (EPHB2), transcript variant 4, mRNA. (from RefSeq NM_001309193)
ENST00000374632.7	827.533133359397	-0.180372857621725	0.150792952587646	1.43042728546506	0.231694717936621	0.593039577095689	EPHB2	NM_004442	Homo sapiens EPH receptor B2 (EPHB2), transcript variant 2, mRNA. (from RefSeq NM_004442)
ENST00000374627.1	762.196514672851	-0.195353256425206	0.151490251211775	1.66245664395736	0.197271958912718	0.551929727671904	EPHB2		ATP + a [protein]-L-tyrosine = ADP + a [protein]-L-tyrosine phosphate. (from UniProt B1AKC9)
ENST00000465864.2	9253.8071658763	0.136466689705772	0.0810285696896816	2.83549816343141	0.0922022043161777	0.394431911702713	KDM1A	NM_001363654	Homo sapiens lysine demethylase 1A (KDM1A), transcript variant 3, mRNA. (from RefSeq NM_001363654)
ENST00000356634.7	9683.62923101487	0.13790022251664	0.0803918552096682	2.94141060147121	0.0863353067053618	0.382988776033694	KDM1A	NM_015013	Homo sapiens lysine demethylase 1A (KDM1A), transcript variant 2, mRNA. (from RefSeq NM_015013)
ENST00000400181.8	8788.62818298394	0.134895057395106	0.080969817346151	2.77462118967249	0.0957693119263246	0.401900593104959	KDM1A	NM_001009999	Homo sapiens lysine demethylase 1A (KDM1A), transcript variant 1, mRNA. (from RefSeq NM_001009999)
ENST00000494920.1	2653.41263565209	-0.0351504812704189	0.098531608553891	0.127264092589634	0.721285759696286	0.909910797072785	KDM1A		lysine demethylase 1A (from HGNC KDM1A)
ENST00000418342.5	2034.57300014419	-0.0412657062012633	0.105017656215358	0.154460845360958	0.694308350800239	0.900027497257256	LUZP1	NM_033631	Homo sapiens leucine zipper protein 1 (LUZP1), transcript variant 1, mRNA. (from RefSeq NM_033631)
ENST00000302291.8	2034.57300014419	-0.0412657062012633	0.105017656215358	0.154460845360958	0.694308350800239	0.900027497257256	LUZP1		Nucleus. Note=Also detected in soma and dendrites of neurons (By similarity). (from UniProt Q86V48)
ENST00000314174.5	1879.35436730056	-0.0148949289238154	0.106774946526569	0.019484133684692	0.888987435862373	0.967182966937152	LUZP1		Nucleus. Note=Also detected in soma and dendrites of neurons (By similarity). (from UniProt Q86V48)
ENST00000471849.5	586.025772834902	0.165203032453937	0.146399736989985	1.27332121261136	0.259144546146189	0.621201081408302	LUZP1		The sequence shown here is derived from an Ensembl automatic analysis pipeline and should be considered as preliminary data. (from UniProt E5RFK8)
ENST00000475164.2	20.2762299982671	0.525544896204308	0.626404346421737	0.703089612258193	0.401747483125512	0.739805321198944	LUZP1		The sequence shown here is derived from an Ensembl automatic analysis pipeline and should be considered as preliminary data. (from UniProt E5RHU7)
ENST00000374619.1	152.449234992437	-0.4405153506905	0.247004184642831	3.18019093315098	0.0745360197319477	0.357159863327664	HTR1D	NM_000864	Homo sapiens 5-hydroxytryptamine receptor 1D (HTR1D), mRNA. (from RefSeq NM_000864)
ENST00000641107.1	1305.88529356567	-0.132946745476001	0.113893675947452	1.36217059976848	0.243161651700489	0.606805547890304	HNRNPR		heterogeneous nuclear ribonucleoprotein R (from HGNC HNRNPR)
ENST00000302271.11	7869.5355912058	-0.0843193044316283	0.0839050516066949	1.0097652604883	0.314959081896292	0.671960844845346	HNRNPR	NM_005826	Homo sapiens heterogeneous nuclear ribonucleoprotein R (HNRNPR), transcript variant 2, mRNA. (from RefSeq NM_005826)
ENST00000478691.5	6264.41116016905	-0.0984250085666237	0.0863800012625489	1.29809617879163	0.254561271469241	0.617106861092353	HNRNPR	NM_001297621	Homo sapiens heterogeneous nuclear ribonucleoprotein R (HNRNPR), transcript variant 7, mRNA. (from RefSeq NM_001297621)
ENST00000374616.7	7298.21390379437	-0.0881420351137969	0.0849922491569672	1.07533361222599	0.2997438091979	0.65740380375144	HNRNPR	NM_001102398	Homo sapiens heterogeneous nuclear ribonucleoprotein R (HNRNPR), transcript variant 1, mRNA. (from RefSeq NM_001102398)
ENST00000374612.5	7869.5355912058	-0.0843193044316283	0.0839050516066949	1.0097652604883	0.314959081896292	0.671960844845346	HNRNPR		Component of ribonucleosomes, which are complexes of at least 20 other different heterogenious nuclear ribonucleoproteins (hnRNP). hnRNP play an important role in processing of precursor mRNA in the nucleus. (from UniProt O43390)
ENST00000606561.5	6122.93192354925	-0.0842488703902144	0.0851214581481153	0.97948367898622	0.322326310749719	0.678368396797677	HNRNPR	NM_001297622	Homo sapiens heterogeneous nuclear ribonucleoprotein R (HNRNPR), transcript variant 6, mRNA. (from RefSeq NM_001297622)
ENST00000427764.3	6977.56005836693	-0.0686756268664888	0.0847437750248025	0.656677354838372	0.417735418458689	0.750816012999143	HNRNPR	NM_001297620	Homo sapiens heterogeneous nuclear ribonucleoprotein R (HNRNPR), transcript variant 5, mRNA. (from RefSeq NM_001297620)
ENST00000314011.9	853.65998124744	-0.0889760607852635	0.129661460020331	0.471148814802199	0.492459134269382	0.800714459610901	ZNF436	NM_001370652	Homo sapiens zinc finger protein 436 (ZNF436), transcript variant 3, mRNA. (from RefSeq NM_001370652)
ENST00000374608.3	853.65998124744	-0.0889760607852635	0.129661460020331	0.471148814802199	0.492459134269382	0.800714459610901	ZNF436	NM_030634	Homo sapiens zinc finger protein 436 (ZNF436), transcript variant 2, mRNA. (from RefSeq NM_030634)
ENST00000450454.7	27.9940028292883	0.660423558192862	0.545949557262983	1.46037228453888	0.226870895682519	0.587937025431729	TCEA3	NM_003196	Homo sapiens transcription elongation factor A3 (TCEA3), mRNA. (from RefSeq NM_003196)
ENST00000476978.2	23.1669573341187	0.649721907460335	0.587534927526682	1.22066281555298	0.269230613420116	0.630896980359403	TCEA3		transcription elongation factor A3 (from HGNC TCEA3)
ENST00000495646.5	262.121661465534	-0.251322950262107	0.200180116913749	1.57705052791177	0.209186053173394	0.568537727406407	ASAP3		Promotes cell proliferation. (from UniProt Q8TDY4)
ENST00000336689.8	527.144098344313	-0.201048662420597	0.160881355415266	1.56206652090744	0.211362898240413	0.571403525001398	ASAP3	NM_017707	Homo sapiens ArfGAP with SH3 domain, ankyrin repeat and PH domain 3 (ASAP3), transcript variant 1, mRNA. (from RefSeq NM_017707)
ENST00000618240.4	86.4999537599543	-0.271798879256003	0.320503717695088	0.720256406886968	0.396059815930192	0.735526858022515	ASAP3		ArfGAP with SH3 domain, ankyrin repeat and PH domain 3 (from HGNC ASAP3)
ENST00000465372.5	111.344068405885	-0.227360747834442	0.306702973929059	0.549806834610152	0.458396632141311	0.780148674236318	ASAP3		The sequence shown here is derived from an Ensembl automatic analysis pipeline and should be considered as preliminary data. (from UniProt H0YEB0)
ENST00000437606.6	490.513703393904	-0.177378985432311	0.16227940913398	1.1952861712709	0.274265860355824	0.636064936828468	ASAP3	NM_001143778	Homo sapiens ArfGAP with SH3 domain, ankyrin repeat and PH domain 3 (ASAP3), transcript variant 2, mRNA. (from RefSeq NM_001143778)
ENST00000484418.1	42.7394626064962	-0.106985295248469	0.430365230085473	0.0618114891389077	0.803655382472886	0.940001922652792	ASAP3		The sequence shown here is derived from an Ensembl automatic analysis pipeline and should be considered as preliminary data. (from UniProt H0YE36)
ENST00000475814.5	47.0462419109976	0.283884503381615	0.413008733368056	0.472525286052498	0.491827707140286	0.8003495063625	ASAP3		The sequence shown here is derived from an Ensembl automatic analysis pipeline and should be considered as preliminary data. (from UniProt H0YER8)
ENST00000608765.1	67.3073552131543	-0.259533664638939	0.353949644342407	0.538537867950591	0.463039313795577	0.782513216917019	ASAP3		ArfGAP with SH3 domain, ankyrin repeat and PH domain 3 (from HGNC ASAP3)
ENST00000361729.3	2196.27815868824	-0.345923036824512	0.10934960197217	9.99132850114681	0.00157279095593273	0.0468527914431229	E2F2	NM_004091	Homo sapiens E2F transcription factor 2 (E2F2), mRNA. (from RefSeq NM_004091)
ENST00000374561.6	721.86789292028	-0.391410329785808	0.147890263831583	6.9939749219385	0.00817845312269858	0.116282642616621	ID3	NM_002167	Homo sapiens inhibitor of DNA binding 3, HLH protein (ID3), mRNA. (from RefSeq NM_002167)
ENST00000374550.8	40930.7648872774	0.118792641292346	0.0785603988555147	2.28586135694538	0.130557642485703	0.462078591779811	RPL11	NM_001199802	Homo sapiens ribosomal protein L11 (RPL11), transcript variant 2, mRNA. (from RefSeq NM_001199802)
ENST00000643754.2	41519.4802722766	0.122286113243203	0.0789405329477543	2.39897106129811	0.121415086373197	0.446871557724913	RPL11	NM_000975	Homo sapiens ribosomal protein L11 (RPL11), transcript variant 1, mRNA. (from RefSeq NM_000975)
ENST00000467075.2	28.9257372774862	-0.256763587953791	0.524003579553295	0.240361739689028	0.623944969328598	0.869215700459488	RPL11		ribosomal protein L11 (from HGNC RPL11)
ENST00000458455.2	38922.477980034	0.118135372467244	0.0787633750213215	2.24900680817296	0.13370019051516	0.466733629958319	RPL11		Belongs to the ribosomal protein L5P family. (from UniProt Q5VVC8)
ENST00000418390.6	4545.90574620436	-0.102309852939147	0.0913195560287258	1.25508948326734	0.26258263519708	0.624686283341455	ELOA		SIII, also known as elongin, is a general transcription elongation factor that increases the RNA polymerase II transcription elongation past template-encoded arresting sites. Subunit A is transcriptionally active and its transcription activity is strongly enhanced by binding to the dimeric complex of the SIII regulatory subunits B and C (elongin BC complex). (from UniProt Q14241)
ENST00000613537.4	4545.90574620436	-0.102309852939147	0.0913195560287258	1.25508948326734	0.26258263519708	0.624686283341455	ELOA	NM_003198	Homo sapiens elongin A (ELOA), mRNA. (from RefSeq NM_003198)
ENST00000609199.1	4493.13721235729	-0.0985960138461884	0.0910582488985216	1.17233922614355	0.278921113377861	0.638900306907505	ELOA		elongin A (from HGNC ELOA)
ENST00000246151.9	1915.50710420744	0.00443463193774063	0.101760553958799	0.00190269161847567	0.965207425962177	0.990736130310623	PITHD1	NM_020362	Homo sapiens PITH domain containing 1 (PITHD1), mRNA. (from RefSeq NM_020362)
ENST00000415372.1	504.061541681248	0.268096375030669	0.149168487881893	3.22837564374483	0.0723724409120274	0.351591975250131	PITHD1		PITH domain containing 1 (from HGNC PITHD1)
ENST00000374524.1	1151.61970826038	-0.00286507788740152	0.110920738282553	0.000670978482894213	0.979334505909141	0.994813210533107	PITHD1		PITH domain containing 1 (from HGNC PITHD1)
ENST00000374514.8	593.826417804531	-0.464695576315813	0.145759079134078	10.1471484134263	0.00144524630246069	0.0451337164084335	LYPLA2	NM_007260	Homo sapiens lysophospholipase 2 (LYPLA2), mRNA. (from RefSeq NM_007260)
ENST00000420982.5	352.028452023077	-0.401612076975917	0.167701940184107	5.7329951881287	0.0166490628075006	0.167854201469756	LYPLA2		lysophospholipase II (from HGNC LYPLA2)
ENST00000374505.6	174.785362651973	-0.282684174264254	0.232059909995645	1.48371245632613	0.223194576212812	0.584683674970937	LYPLA2		lysophospholipase II (from HGNC LYPLA2)
ENST00000374503.7	413.157224781845	-0.380503006331343	0.165451320310646	5.28492681161232	0.0215107962814324	0.192451075176607	LYPLA2		lysophospholipase II (from HGNC LYPLA2)
ENST00000374502.7	378.085502888202	-0.367442957885002	0.169008096179794	4.72440946125823	0.0297373930424645	0.226246001982221	LYPLA2		lysophospholipase II (from HGNC LYPLA2)
ENST00000421070.1	171.265479616447	-0.284491358500316	0.232050218533244	1.50302932094503	0.22020583912531	0.581635078653899	LYPLA2		lysophospholipase II (from HGNC LYPLA2)
ENST00000374501.1	372.752244246779	-0.509637053546224	0.165533823386194	9.46739488880586	0.00209156190572629	0.0544719202738724	LYPLA2		lysophospholipase II (from HGNC LYPLA2)
ENST00000617979.5	535.562998094587	0.0552928582063378	0.163430775045855	0.114511864532744	0.735064775019045	0.915398078434248	GALE	NM_001127621	Homo sapiens UDP-galactose-4-epimerase (GALE), transcript variant 3, mRNA. (from RefSeq NM_001127621)
ENST00000374497.7	535.562998094587	0.0552928582063378	0.163430775045855	0.114511864532744	0.735064775019045	0.915398078434248	GALE	NM_000403	Homo sapiens UDP-galactose-4-epimerase (GALE), transcript variant 1, mRNA. (from RefSeq NM_000403)
ENST00000456977.5	122.094745685639	-0.173291538156537	0.284786715213852	0.370336305978263	0.542821009629535	0.828843779595997	GALE		UDP-galactose-4-epimerase (from HGNC GALE)
ENST00000429356.5	284.339853755618	0.202529080005099	0.186536357871153	1.17853109548067	0.277655238289738	0.637955149953149	GALE		UDP-galactose-4-epimerase (from HGNC GALE)
ENST00000418277.5	293.94921470333	0.17232305159852	0.185051546556175	0.867066502490204	0.351768706918554	0.702682956865595	GALE		UDP-galactose-4-epimerase (from HGNC GALE)
ENST00000425913.5	269.648182846729	0.22586209309355	0.209015061638244	1.16699369000021	0.280019818395019	0.639860640514557	GALE		UDP-galactose-4-epimerase (from HGNC GALE)
ENST00000445705.1	269.648182846729	0.22586209309355	0.209015061638244	1.16699369000021	0.280019818395019	0.639860640514557	GALE		UDP-galactose-4-epimerase (from HGNC GALE)
ENST00000374490.8	444.255747447802	0.0313709244396191	0.153886215123953	0.0415686487372113	0.838444218984087	0.951172550222386	HMGCL	NM_000191	Homo sapiens 3-hydroxy-3-methylglutaryl-CoA lyase (HMGCL), transcript variant 1, mRNA. (from RefSeq NM_000191)
ENST00000436439.6	359.875199816871	0.0743295042843191	0.165044751791883	0.202851459409288	0.652429008276268	0.883307510621114	HMGCL	NM_001166059	Homo sapiens 3-hydroxy-3-methylglutaryl-CoA lyase (HMGCL), transcript variant 2, mRNA. (from RefSeq NM_001166059)
ENST00000235958.4	203.695697328655	0.138097368948115	0.210442984185564	0.430697667937416	0.511646811669269	0.812392872827351	HMGCL		The sequence shown here is derived from an Ensembl automatic analysis pipeline and should be considered as preliminary data. (from UniProt H0Y2L7)
ENST00000374479.3	837.15026576426	0.0885502671156174	0.13256946678291	0.446187900091815	0.504150841179989	0.808551861511441	FUCA1	NM_000147	Homo sapiens alpha-L-fucosidase 1 (FUCA1), mRNA. (from RefSeq NM_000147)
ENST00000647887.1	1416.80211813586	0.115112157080797	0.117583388363332	0.958227722930069	0.327633805993985	0.682887590914749	PNRC2		Involved in nonsense-mediated mRNA decay (NMD) by acting as a bridge between the mRNA decapping complex and the NMD machinery. May act by targeting the NMD machinery to the P-body and recruiting the decapping machinery to aberrant mRNAs. Required for UPF1/RENT1 localization to the P-body. Also acts as a nuclear receptor coactivator. May play a role in controlling the energy balance between energy…
ENST00000374468.1	1344.06679573548	0.131355493203547	0.120034486990593	1.19721900220659	0.273878219431191	0.63579718225367	PNRC2		Involved in nonsense-mediated mRNA decay (NMD) by acting as a bridge between the mRNA decapping complex and the NMD machinery. May act by targeting the NMD machinery to the P-body and recruiting the decapping machinery to aberrant mRNAs. Required for UPF1/RENT1 localization to the P-body. Also acts as a nuclear receptor coactivator. May play a role in controlling the energy balance between energy…
ENST00000334351.8	1416.80211813586	0.115112157080797	0.117583388363332	0.958227722930069	0.327633805993985	0.682887590914749	PNRC2	NM_017761	Homo sapiens proline rich nuclear receptor coactivator 2 (PNRC2), mRNA. (from RefSeq NM_017761)
ENST00000579103.1	530.826660758069	-0.0985627046165314	0.146775219480721	0.451020083727805	0.501850930545584	0.807304213191212	PNRC2		The sequence shown here is derived from an Ensembl automatic analysis pipeline and should be considered as preliminary data. (from UniProt J3KS97)
ENST00000492112.3	3553.44957597139	0.0775472968740479	0.0983187017597752	0.622063301633403	0.430281582090574	0.759524634813884	SRSF10	NM_054016	Homo sapiens serine and arginine rich splicing factor 10 (SRSF10), transcript variant 2, mRNA. (from RefSeq NM_054016)
ENST00000344989.10	2332.6333198633	0.0321150753684004	0.0965208157554113	0.110710608102622	0.739336564512973	0.916530836910209	SRSF10	NM_006625	Homo sapiens serine and arginine rich splicing factor 10 (SRSF10), transcript variant 1, mRNA. (from RefSeq NM_006625)
ENST00000453840.7	2001.1262750991	0.0525573576251261	0.103502578203569	0.257851402998227	0.611600127024221	0.862642296977055	SRSF10	NM_001191007	Homo sapiens serine and arginine rich splicing factor 10 (SRSF10), transcript variant 5, mRNA. (from RefSeq NM_001191007)
ENST00000484146.6	1768.35890374866	0.0704260720347606	0.109712922567511	0.412042923521469	0.520934415160939	0.817493521932416	SRSF10	NM_001191009	Homo sapiens serine and arginine rich splicing factor 10 (SRSF10), transcript variant 6, mRNA. (from RefSeq NM_001191009)
ENST00000473858.5	112.271659898908	0.774123085743587	0.282436065153342	7.48713149073489	0.00621414673588846	0.100075865188003	SRSF10		serine and arginine rich splicing factor 10 (from HGNC SRSF10)
ENST00000374452.9	2008.54033741728	0.0340037440318988	0.101157724644993	0.112999327108383	0.736754946183861	0.916146178136378	SRSF10	NM_001191006	Homo sapiens serine and arginine rich splicing factor 10 (SRSF10), transcript variant 4, mRNA. (from RefSeq NM_001191006)
ENST00000374453.7	1727.06992947803	0.0717595528794674	0.108712022161182	0.435706447502611	0.509202083652703	0.811155490875447	SRSF10	NM_001300936	Homo sapiens serine and arginine rich splicing factor 10 (SRSF10), transcript variant 8, mRNA. (from RefSeq NM_001300936)
ENST00000343255.9	3044.1129403266	0.123156607926647	0.101731278708069	1.46526919239689	0.226093594434075	0.587221944563942	SRSF10	NM_001191005	Homo sapiens serine and arginine rich splicing factor 10 (SRSF10), transcript variant 3, mRNA. (from RefSeq NM_001191005)
ENST00000495785.1	495.421287626572	0.145303980480997	0.151302841195179	0.922315082412247	0.33686784056569	0.690592540529514	SRSF10		serine and arginine rich splicing factor 10 (from HGNC SRSF10)
ENST00000327535.6	717.742663366609	-0.233870881922943	0.135143116945564	2.99451441718406	0.0835469558645836	0.377066076849683	IFNLR1	NM_170743	Homo sapiens interferon lambda receptor 1 (IFNLR1), transcript variant 1, mRNA. (from RefSeq NM_170743)
ENST00000327575.6	331.261576383367	-0.134699566447806	0.172677090584722	0.60893861377096	0.435187720892909	0.763290718931002	IFNLR1	NM_173065	Homo sapiens interferon lambda receptor 1 (IFNLR1), transcript variant 3, mRNA. (from RefSeq NM_173065)
ENST00000374421.7	576.758031574652	-0.219646892445332	0.139287006314493	2.48704456382082	0.114787094585179	0.436815828294169	IFNLR1	NM_173064	Homo sapiens interferon lambda receptor 1 (IFNLR1), transcript variant 2, mRNA. (from RefSeq NM_173064)
ENST00000374419.1	250.289636047045	-0.105374972360822	0.198466532756792	0.282195114442921	0.595266057319638	0.854822110357759	IFNLR1		interferon lambda receptor 1 (from HGNC IFNLR1)
ENST00000374418.3	182.919524549526	-0.107419964487344	0.217406232236854	0.244190587214682	0.62119570057011	0.867986151468261	IFNLR1		The IL28RA/IL10RB dimer is a receptor for IL28A, IL28B and IL29. The ligand/receptor complex seems to signal through the Jak-STAT pathway. (from UniProt Q8IU57)
ENST00000361548.8	30.3200680582386	-0.347777419588652	0.565803372238796	0.378761431435798	0.53826684372654	0.826427868270597	GRHL3	NM_198173	Homo sapiens grainyhead like transcription factor 3 (GRHL3), transcript variant 2, mRNA. (from RefSeq NM_198173)
ENST00000350501.9	26.3769959684429	-0.319846298562269	0.631150153288404	0.257512073429663	0.611834568852564	0.862758640663466	GRHL3	NM_198174	Homo sapiens grainyhead like transcription factor 3 (GRHL3), transcript variant 3, mRNA. (from RefSeq NM_198174)
ENST00000356046.6	28.0173398710251	-0.475035915068286	0.5892591770027	0.651165640818267	0.419696240620946	0.752351062806365	GRHL3	NM_001195010	Homo sapiens grainyhead like transcription factor 3 (GRHL3), transcript variant 4, mRNA. (from RefSeq NM_001195010)
ENST00000236255.4	30.0933780242479	-0.328371190914575	0.565730163841306	0.33780838636201	0.561097002792152	0.837909834346162	GRHL3	NM_021180	Homo sapiens grainyhead like transcription factor 3 (GRHL3), transcript variant 1, mRNA. (from RefSeq NM_021180)
ENST00000337248.9	531.997469886765	0.020221410485182	0.142135359589839	0.0202438368829689	0.886858181537059	0.966463285297622	STPG1	NM_001199013	Homo sapiens sperm tail PG-rich repeat containing 1 (STPG1), transcript variant 1, mRNA. (from RefSeq NM_001199013)
ENST00000374409.5	531.997469886765	0.020221410485182	0.142135359589839	0.0202438368829689	0.886858181537059	0.966463285297622	STPG1	NM_001199012	Homo sapiens sperm tail PG-rich repeat containing 1 (STPG1), transcript variant 2, mRNA. (from RefSeq NM_001199012)
ENST00000003583.12	462.654993043554	0.00135363501259717	0.149850700583462	8.63851331871501e-05	0.99258428019078	0.997573847977276	STPG1	NM_178122	Homo sapiens sperm tail PG-rich repeat containing 1 (STPG1), transcript variant 3, mRNA. (from RefSeq NM_178122)
ENST00000438866.1	194.413442681393	0.00768910985597223	0.220450891951773	0.00122644650492987	0.972063268066807	0.992889634165582	STPG1		sperm tail PG-rich repeat containing 1 (from HGNC STPG1)
ENST00000435187.1	166.247560601911	0.0137921885717239	0.225919409534922	0.00373030844082223	0.951298482759397	0.986456227119089	STPG1		The sequence shown here is derived from an Ensembl automatic analysis pipeline and should be considered as preliminary data. (from UniProt H0Y4J3)
ENST00000374399.9	729.252311669242	-0.0711045201765859	0.137937382252761	0.265776735366977	0.606178947999985	0.859613904150433	NIPAL3	NR_136508	Homo sapiens NIPA like domain containing 3 (NIPAL3), transcript variant 18, non-coding RNA. (from RefSeq NR_136508)
ENST00000003912.7	592.476813198849	-0.053662990428974	0.142455592843624	0.141949111519772	0.706350969195357	0.904661719152502	NIPAL3	NM_001322863	Homo sapiens NIPA like domain containing 3 (NIPAL3), transcript variant 11, mRNA. (from RefSeq NM_001322863)
ENST00000358028.8	262.167582018352	-0.128084390927124	0.196107692984765	0.426601227475047	0.513661404126077	0.813565820619032	NIPAL3	NM_001322865	Homo sapiens NIPA like domain containing 3 (NIPAL3), transcript variant 13, mRNA. (from RefSeq NM_001322865)
ENST00000339255.2	494.598239811871	-0.0924472699125327	0.16088012942605	0.330263266781245	0.565504108166774	0.840423728701681	NIPAL3	NM_001330409	Homo sapiens NIPA like domain containing 3 (NIPAL3), transcript variant 19, mRNA. (from RefSeq NM_001330409)
ENST00000432012.1	56.4315327758713	0.234091149791992	0.411908737938727	0.323022193225029	0.569797053107676	0.842266189075278	NIPAL3		The sequence shown here is derived from an Ensembl automatic analysis pipeline and should be considered as preliminary data. (from UniProt H0Y4I9)
ENST00000538532.6	302.582030820834	0.0450607914380604	0.193430543938608	0.0543740761948612	0.815619697818686	0.943590746810335	RCAN3	NM_001251979	Homo sapiens RCAN family member 3 (RCAN3), transcript variant 4, mRNA. (from RefSeq NM_001251979)
ENST00000618490.4	119.777940621523	-0.122141597127898	0.262461921012568	0.216591279927151	0.641649557290379	0.87745325529382	RCAN3	NM_001251984	Homo sapiens RCAN family member 3 (RCAN3), transcript variant 9, mRNA. (from RefSeq NM_001251984)
ENST00000374395.9	302.582030820834	0.0450607914380604	0.193430543938608	0.0543740761948612	0.815619697818686	0.943590746810335	RCAN3	NM_013441	Homo sapiens RCAN family member 3 (RCAN3), transcript variant 1, mRNA. (from RefSeq NM_013441)
ENST00000436717.6	162.795863320246	-0.0726376049463436	0.232041539684443	0.0979746680045253	0.754273783308047	0.922491039785949	RCAN3	NM_001251981	Homo sapiens RCAN family member 3 (RCAN3), transcript variant 6, mRNA. (from RefSeq NM_001251981)
ENST00000616511.4	119.777940621523	-0.122141597127898	0.262461921012568	0.216591279927151	0.641649557290379	0.87745325529382	RCAN3	NM_001251983	Homo sapiens RCAN family member 3 (RCAN3), transcript variant 8, mRNA. (from RefSeq NM_001251983)
ENST00000425530.3	235.871289510578	0.090536236277984	0.2115733649502	0.183226909083288	0.668614627558632	0.889882143477293	RCAN3	NM_001251980	Homo sapiens RCAN family member 3 (RCAN3), transcript variant 5, mRNA. (from RefSeq NM_001251980)
ENST00000610732.4	302.582030820834	0.0450607914380604	0.193430543938608	0.0543740761948612	0.815619697818686	0.943590746810335	RCAN3	NM_001251978	Homo sapiens RCAN family member 3 (RCAN3), transcript variant 3, mRNA. (from RefSeq NM_001251978)
ENST00000412742.5	168.765930792996	0.207269768281227	0.243661176230368	0.723422593627085	0.395023526076606	0.734846936289148	RCAN3	NM_001251982	Homo sapiens RCAN family member 3 (RCAN3), transcript variant 7, mRNA. (from RefSeq NM_001251982)
ENST00000630217.1	162.795863320246	-0.0726376049463436	0.232041539684443	0.0979746680045253	0.754273783308047	0.922491039785949	RCAN3		Inhibits calcineurin-dependent transcriptional responses by binding to the catalytic domain of calcineurin A. Could play a role during central nervous system development (By similarity). (from UniProt Q9UKA8)
ENST00000374393.4	86.0882577119425	0.0547330795889999	0.314350816708292	0.0303310780630746	0.861741136286657	0.95877364728772	RCAN3	NM_001251985	Homo sapiens RCAN family member 3 (RCAN3), transcript variant 10, mRNA. (from RefSeq NM_001251985)
ENST00000482807.1	111.108523862809	-0.130200978657311	0.272336412625367	0.228560469252635	0.632593279164354	0.872798155804428	RCAN3		The sequence shown here is derived from an Ensembl automatic analysis pipeline and should be considered as preliminary data. (from UniProt H0YF64)
ENST00000593639.5	506.959637492763	0.240766700815463	0.157974719778105	2.32170777961559	0.127579889714653	0.456972194458726	SRRM1		serine and arginine repetitive matrix 1 (from HGNC SRRM1)
ENST00000600523.5	277.259804238389	0.189495854110704	0.201749475834915	0.88215189618775	0.347612969095413	0.699444834062285	SRRM1		serine and arginine repetitive matrix 1 (from HGNC SRRM1)
ENST00000374389.8	4090.90132903885	-0.0255364357656844	0.0985183454615572	0.0672041439453395	0.795451905921816	0.938136652778669	SRRM1	NR_159391	Homo sapiens serine and arginine repetitive matrix 1 (SRRM1), transcript variant 47, non-coding RNA. (from RefSeq NR_159391)
ENST00000323848.14	4210.83234105427	-0.0329295846411274	0.0983770624173691	0.112064024179176	0.737806399600069	0.916311008800546	SRRM1	NR_159389	Homo sapiens serine and arginine repetitive matrix 1 (SRRM1), transcript variant 40, non-coding RNA. (from RefSeq NR_159389)
ENST00000447431.6	3521.53268749439	-0.0105122764761702	0.0957900800663966	0.0120526139489598	0.912580365180446	0.975292406077257	SRRM1		The sequence shown here is derived from an Ensembl automatic analysis pipeline and should be considered as preliminary data. (from UniProt E9PCT1)
ENST00000596378.1	2950.61916438623	-0.0152794570513814	0.0980780523756394	0.0242849809241719	0.876161984746987	0.96314761162626	SRRM1		serine and arginine repetitive matrix 1 (from HGNC SRRM1)
ENST00000488683.1	2436.35814156643	0.175211155879088	0.0971644890614794	3.25030823179165	0.071410027806904	0.349343909782929	CLIC4		Can insert into membranes and form poorly selective ion channels that may also transport chloride ions. Channel activity depends on the pH. Membrane insertion seems to be redox-regulated and may occur only under oxydizing conditions. Promotes cell- surface expression of HRH3. Has alternate cellular functions like a potential role in angiogenesis or in maintaining apical- basolateral membrane pola…
ENST00000374379.9	2436.35814156643	0.175211155879088	0.0971644890614794	3.25030823179165	0.071410027806904	0.349343909782929	CLIC4	NM_013943	Homo sapiens chloride intracellular channel 4 (CLIC4), mRNA. (from RefSeq NM_013943)
ENST00000399916.5	265.18925642711	-0.449094988589462	0.215271482552423	4.34612298634775	0.0370932971631081	0.252666719019371	RUNX3	NM_001320672	Homo sapiens RUNX family transcription factor 3 (RUNX3), transcript variant 3, mRNA. (from RefSeq NM_001320672)
ENST00000308873.10	265.18925642711	-0.449094988589462	0.215271482552423	4.34612298634775	0.0370932971631081	0.252666719019371	RUNX3	NM_004350	Homo sapiens RUNX family transcription factor 3 (RUNX3), transcript variant 2, mRNA. (from RefSeq NM_004350)
ENST00000338888.3	265.18925642711	-0.449094988589462	0.215271482552423	4.34612298634775	0.0370932971631081	0.252666719019371	RUNX3		CBF binds to the core site, 5'-PYGPYGGT-3', of a number of enhancers and promoters, including murine leukemia virus, polyomavirus enhancer, T-cell receptor enhancers, lck, IL-3 and GM-CSF promoters. (from UniProt Q13761)
ENST00000236273.9	2321.79286672951	0.195560457000449	0.100888758665886	3.75541746444112	0.0526366501615679	0.300792555373093	SYF2	NM_015484	Homo sapiens SYF2 pre-mRNA splicing factor (SYF2), transcript variant 1, mRNA. (from RefSeq NM_015484)
ENST00000354361.3	1644.1684983962	0.159320006229582	0.108272599281052	2.16469421083894	0.141212711428175	0.478225309051545	SYF2	NM_207170	Homo sapiens SYF2 pre-mRNA splicing factor (SYF2), transcript variant 2, mRNA. (from RefSeq NM_207170)
ENST00000243189.12	683.509570647817	0.017720700856801	0.14656896918558	0.0146537881769859	0.903649188815413	0.972253089649608	RSRP1	NM_020317	Homo sapiens arginine and serine rich protein 1 (RSRP1), transcript variant 2, mRNA. (from RefSeq NM_020317)
ENST00000566395.5	192.204775021184	-0.00355303906446601	0.218439306894375	0.000296844379683137	0.986253789475011	0.996649086333773	RSRP1		The sequence shown here is derived from an Ensembl automatic analysis pipeline and should be considered as preliminary data. (from UniProt H3BMN1)
ENST00000565733.5	471.204120040625	0.154732909162939	0.169422038528605	0.834175573068272	0.36106789082622	0.710140204463414	RSRP1		The sequence shown here is derived from an Ensembl automatic analysis pipeline and should be considered as preliminary data. (from UniProt H3BP33)
ENST00000568254.5	405.316927194346	-0.183658232330427	0.169849739922077	1.1699710002805	0.27940719925001	0.639201954981609	RSRP1	NR_135785	Homo sapiens arginine and serine rich protein 1 (RSRP1), transcript variant 12, non-coding RNA. (from RefSeq NR_135785)
ENST00000473314.6	423.976899651794	-0.162146481397485	0.164486906095637	0.972416534385097	0.324078240804248	0.679856069676935	RSRP1	NR_135789	Homo sapiens arginine and serine rich protein 1 (RSRP1), transcript variant 17, non-coding RNA. (from RefSeq NR_135789)
ENST00000431849.3	475.104616111587	-0.13562740720913	0.163823443729406	0.685913321662483	0.407557899618473	0.743655723090833	RSRP1		Event=Alternative splicing; Named isoforms=3; Name=1; IsoId=Q9BUV0-1; Sequence=Displayed; Note=No experimental confirmation available; Name=2; IsoId=Q9BUV0-2; Sequence=VSP_027305; Name=3; IsoId=Q9BUV0-3; Sequence=VSP_027306, VSP_027307; Note=No experimental confirmation available. May be produced at very low levels due to a premature stop codon in the mRNA, leading to nonsense-mediated mRNA decay…
ENST00000568701.1	179.044747334577	-0.293577182651208	0.227574572513462	1.66555627584234	0.196854793385826	0.551292260726109	RSRP1		The sequence shown here is derived from an Ensembl automatic analysis pipeline and should be considered as preliminary data. (from UniProt H3BMX3)
ENST00000561867.1	108.300524094808	-0.215984727575359	0.277288414819179	0.607386769153685	0.435773437715101	0.763532973141142	RSRP1		The sequence shown here is derived from an Ensembl automatic analysis pipeline and should be considered as preliminary data. (from UniProt H3BT33)
ENST00000568996.1	107.784408431265	-0.21816443431376	0.278533105117804	0.61420605798105	0.433208535889067	0.76189729827771	RSRP1		The sequence shown here is derived from an Ensembl automatic analysis pipeline and should be considered as preliminary data. (from UniProt H3BVB7)
ENST00000374358.5	1397.73266931909	0.11759977348152	0.121934509307279	0.929951920421608	0.334875418838548	0.689186237950963	TMEM50A	NM_014313	Homo sapiens transmembrane protein 50A (TMEM50A), mRNA. (from RefSeq NM_014313)
ENST00000399766.7	1200.73489846934	0.0586075869164403	0.110320269711851	0.282241408579473	0.595235867495606	0.854822110357759	MACO1	NM_001282564	Homo sapiens macoilin 1 (MACO1), transcript variant 2, mRNA. (from RefSeq NM_001282564)
ENST00000374343.5	2009.33478442356	0.142465875599787	0.0989484413895569	2.07260289248824	0.149965387212096	0.492134714357735	MACO1	NM_018202	Homo sapiens macoilin 1 (MACO1), transcript variant 1, mRNA. (from RefSeq NM_018202)
ENST00000647928.1	902.84861252952	0.282722717061416	0.125480432582489	5.0724026326224	0.0243096669837725	0.204451358774113	MACO1		macoilin 1 (from HGNC MACO1)
ENST00000374338.4	468.255640531643	-0.367393539828146	0.14752759278138	6.19952676094853	0.0127784474695907	0.146827720626064	LDLRAP1	NM_015627	Homo sapiens low density lipoprotein receptor adaptor protein 1 (LDLRAP1), mRNA. (from RefSeq NM_015627)
ENST00000611903.4	78.6846692696153	0.344235250384491	0.31717815873649	1.17751629108436	0.277862209920231	0.638021800368535	MAN1C1		mannosidase alpha class 1C member 1 (from HGNC MAN1C1)
ENST00000374332.8	182.732857421889	-0.0426308991583276	0.216226674234031	0.038873230234266	0.84370002036035	0.952719025607719	MAN1C1	NM_020379	Homo sapiens mannosidase alpha class 1C member 1 (MAN1C1), transcript variant 1, mRNA. (from RefSeq NM_020379)
ENST00000263979.7	138.917209393897	0.0605123293101106	0.24626021099285	0.060439116620266	0.805803240170789	0.940749424103652	MAN1C1		mannosidase alpha class 1C member 1 (from HGNC MAN1C1)
ENST00000374329.1	128.244321970163	0.138442032247954	0.258182675038261	0.287607845490484	0.591757572896347	0.853453160220708	MAN1C1		The sequence shown here is derived from an Ensembl automatic analysis pipeline and should be considered as preliminary data. (from UniProt A6NGN6)
ENST00000354177.8	1378.47906759808	-0.221055270954596	0.108448358367173	4.15296952742517	0.041561576062658	0.269682299512589	SELENON		The sequence shown here is derived from an Ensembl automatic analysis pipeline and should be considered as preliminary data. (from UniProt H9KV50)
ENST00000361547.7	1344.2342850331	-0.24217088693921	0.11016012941664	4.8299200051908	0.0279699283631221	0.219350801749853	SELENON	NM_020451	Homo sapiens selenoprotein N (SELENON), transcript variant 2, mRNA. (from RefSeq NM_020451)
ENST00000374315.1	1434.55318106976	-0.233912281141769	0.107871711723598	4.6995193909631	0.0301710531605943	0.228177375387366	SELENON	NM_206926	Homo sapiens selenoprotein N (SELENON), transcript variant 1, mRNA. (from RefSeq NM_206926)
ENST00000630065.2	200.079358188722	-0.271308750780873	0.210659548777458	1.65852184199517	0.197803020005431	0.552554790259101	SELENON		selenoprotein N (from HGNC SELENON)
ENST00000424294.5	342.718748672533	-0.240910974027444	0.171840578654879	1.96548257648245	0.160928178503793	0.506530059753293	MTFR1L		The sequence shown here is derived from an Ensembl automatic analysis pipeline and should be considered as preliminary data. (from UniProt C9JF50)
ENST00000529116.5	249.934667922438	-0.308383765442666	0.201398930619539	2.34428030611144	0.125743623032407	0.453828964321406	MTFR1L		The sequence shown here is derived from an Ensembl automatic analysis pipeline and should be considered as preliminary data. (from UniProt E9PSD6)
ENST00000474295.5	446.760015382499	-0.209045159212463	0.151091214761048	1.91471903271231	0.166440001741179	0.513277638913494	MTFR1L	NM_001099627	Homo sapiens mitochondrial fission regulator 1 like (MTFR1L), transcript variant 4, mRNA. (from RefSeq NM_001099627)
ENST00000488327.6	15.151984656567	0.431377566400816	0.726827788848981	0.352015235564345	0.552974565019288	0.833826010044448	MTFR1L		The sequence shown here is derived from an Ensembl automatic analysis pipeline and should be considered as preliminary data. (from UniProt E9PPQ0)
ENST00000472643.5	316.055655144963	-0.106157525315632	0.173085005594671	0.376238694669972	0.539623129412842	0.826982161505975	MTFR1L		The sequence shown here is derived from an Ensembl automatic analysis pipeline and should be considered as preliminary data. (from UniProt E9PPF9)
ENST00000374303.7	818.151416901451	-0.114147730534797	0.123558382892953	0.853407934622759	0.35559003394226	0.706071451710276	MTFR1L	NM_001099625	Homo sapiens mitochondrial fission regulator 1 like (MTFR1L), transcript variant 2, mRNA. (from RefSeq NM_001099625)
ENST00000526894.5	281.6917959939	-0.184036513768451	0.18652302347884	0.973455553140866	0.323819883371971	0.679760799609616	MTFR1L		The sequence shown here is derived from an Ensembl automatic analysis pipeline and should be considered as preliminary data. (from UniProt E9PRK5)
ENST00000478284.5	89.3711510024832	-0.0783315535458465	0.311036816544999	0.0634192626179342	0.801171065491797	0.939245625484766	MTFR1L		The sequence shown here is derived from an Ensembl automatic analysis pipeline and should be considered as preliminary data. (from UniProt E9PJP7)
ENST00000524618.5	576.328893523147	-0.0179134654704902	0.144087691070761	0.0154566247771513	0.901058211154421	0.971262045403155	MTFR1L		The sequence shown here is derived from an Ensembl automatic analysis pipeline and should be considered as preliminary data. (from UniProt E9PLD2)
ENST00000374307.9	685.662101467886	-0.118215974366677	0.133239527251881	0.787059886579435	0.374990634432512	0.719716804473576	MTFR1L		Event=Alternative splicing; Named isoforms=3; Name=1; IsoId=Q9H019-1; Sequence=Displayed; Name=2; IsoId=Q9H019-2; Sequence=VSP_034338; Name=3; IsoId=Q9H019-3; Sequence=VSP_034339; Note=No experimental confirmation available; (from UniProt Q9H019)
ENST00000528624.5	37.5399943765937	-0.1837056207653	0.468698149976002	0.153581391861653	0.695136079551926	0.900374959922406	MTFR1L		The sequence shown here is derived from an Ensembl automatic analysis pipeline and should be considered as preliminary data. (from UniProt E9PIF9)
ENST00000525713.5	244.533428106176	-0.302421261002465	0.203520482727312	2.20779731544773	0.137314608864772	0.47227626292533	MTFR1L		The sequence shown here is derived from an Ensembl automatic analysis pipeline and should be considered as preliminary data. (from UniProt E9PRW1)
ENST00000374301.7	818.151416901451	-0.114147730534797	0.123558382892953	0.853407934622759	0.35559003394226	0.706071451710276	MTFR1L	NM_019557	Homo sapiens mitochondrial fission regulator 1 like (MTFR1L), transcript variant 1, mRNA. (from RefSeq NM_019557)
ENST00000464008.6	37.5399943765937	-0.1837056207653	0.468698149976002	0.153581391861653	0.695136079551926	0.900374959922406	MTFR1L		The sequence shown here is derived from an Ensembl automatic analysis pipeline and should be considered as preliminary data. (from UniProt E9PIF9)
ENST00000526158.5	369.909471831753	-0.21206191242237	0.164594928118638	1.66016405976266	0.197581174297082	0.552297106640885	MTFR1L		The sequence shown here is derived from an Ensembl automatic analysis pipeline and should be considered as preliminary data. (from UniProt E9PLU1)
ENST00000530599.5	37.5399943765937	-0.1837056207653	0.468698149976002	0.153581391861653	0.695136079551926	0.900374959922406	MTFR1L		The sequence shown here is derived from an Ensembl automatic analysis pipeline and should be considered as preliminary data. (from UniProt E9PIF9)
ENST00000374300.7	818.151416901451	-0.114147730534797	0.123558382892953	0.853407934622759	0.35559003394226	0.706071451710276	MTFR1L	NM_001099626	Homo sapiens mitochondrial fission regulator 1 like (MTFR1L), transcript variant 3, mRNA. (from RefSeq NM_001099626)
ENST00000466284.1	446.760015382499	-0.209045159212463	0.151091214761048	1.91471903271231	0.166440001741179	0.513277638913494	MTFR1L		Event=Alternative splicing; Named isoforms=3; Name=1; IsoId=Q9H019-1; Sequence=Displayed; Name=2; IsoId=Q9H019-2; Sequence=VSP_034338; Name=3; IsoId=Q9H019-3; Sequence=VSP_034339; Note=No experimental confirmation available; (from UniProt Q9H019)
ENST00000538789.5	1970.38400723165	0.269850164633701	0.0974752833973215	7.65698655278813	0.00565528850677085	0.0949993193518856	AUNIP	NM_001287490	Homo sapiens aurora kinase A and ninein interacting protein (AUNIP), transcript variant 1, mRNA. (from RefSeq NM_001287490)
ENST00000374298.3	2139.66713109903	0.268931910377229	0.0963461808100046	7.78412989491019	0.00527071693831381	0.0919752258579083	AUNIP	NM_024037	Homo sapiens aurora kinase A and ninein interacting protein (AUNIP), transcript variant 2, mRNA. (from RefSeq NM_024037)
ENST00000374296.3	111.781982901946	-0.441033092697656	0.277015150439357	2.53353098071965	0.111450568390771	0.430059449467638	PAQR7	NM_178422	Homo sapiens progestin and adipoQ receptor family member 7 (PAQR7), mRNA. (from RefSeq NM_178422)
ENST00000426559.6	5152.8486762747	0.373311327890029	0.102020212788851	13.3564453550303	0.000257535982029074	0.0189213041449298	STMN1	NM_001145454	Homo sapiens stathmin 1 (STMN1), transcript variant 4, mRNA. (from RefSeq NM_001145454)
ENST00000455785.7	10363.6856199181	0.252229192702576	0.0879530680535039	8.21427315809754	0.00415621596111678	0.0812808645105262	STMN1	NM_005563	Homo sapiens stathmin 1 (STMN1), transcript variant 3, mRNA. (from RefSeq NM_005563)
ENST00000399728.5	10363.6856199181	0.252229192702576	0.0879530680535039	8.21427315809754	0.00415621596111678	0.0812808645105262	STMN1	NM_203401	Homo sapiens stathmin 1 (STMN1), transcript variant 1, mRNA. (from RefSeq NM_203401)
ENST00000357865.6	10363.6856199181	0.252229192702576	0.0879530680535039	8.21427315809754	0.00415621596111678	0.0812808645105262	STMN1	NM_203399	Homo sapiens stathmin 1 (STMN1), transcript variant 2, mRNA. (from RefSeq NM_203399)
ENST00000374291.5	10363.6856199181	0.252229192702576	0.0879530680535039	8.21427315809754	0.00415621596111678	0.0812808645105262	STMN1		Involved in the regulation of the microtubule (MT) filament system by destabilizing microtubules. Prevents assembly and promotes disassembly of microtubules. Phosphorylation at Ser- 16 may be required for axon formation during neurogenesis. Involved in the control of the learned and innate fear (By similarity). (from UniProt P16949)
ENST00000446334.1	4376.28403227198	0.352042364690205	0.0987272628552369	12.6877132624574	0.000368066117786782	0.0223974811012764	STMN1		Belongs to the stathmin family. (from UniProt A2A2D0)
ENST00000374282.8	217.287628053191	-0.390028903362219	0.205170439890785	3.61467476695277	0.0572719189190042	0.314113478295594	PAFAH2	NM_000437	Homo sapiens platelet activating factor acetylhydrolase 2 (PAFAH2), mRNA. (from RefSeq NM_000437)
ENST00000374284.5	217.287628053191	-0.390028903362219	0.205170439890785	3.61467476695277	0.0572719189190042	0.314113478295594	PAFAH2		Has a marked selectivity for phospholipids with short acyl chains at the sn-2 position. May share a common physiologic function with the plasma-type enzyme. (from UniProt Q99487)
ENST00000439092.6	32.4133954667562	-0.377738948013674	0.495302270121035	0.581422760482749	0.445755184011138	0.771164111335201	PAFAH2		platelet activating factor acetylhydrolase 2 (from HGNC PAFAH2)
ENST00000441420.1	48.657415810638	-0.690406018237943	0.403286293326369	2.93304862439837	0.0867834732405689	0.38390328823501	PAFAH2		platelet activating factor acetylhydrolase 2 (from HGNC PAFAH2)
ENST00000619836.4	854.560565131149	0.153487188928173	0.132414495186645	1.34350882767897	0.246416126036281	0.609836277433807	PDIK1L	NM_001243532	Homo sapiens PDLIM1 interacting kinase 1 like (PDIK1L), transcript variant 2, mRNA. (from RefSeq NM_001243532)
ENST00000444713.5	425.640812804231	0.00235264719195575	0.168397573158053	0.000228782511150882	0.987932010790298	0.996904165279803	PDIK1L		PDLIM1 interacting kinase 1 like (from HGNC PDIK1L)
ENST00000374269.2	854.560565131149	0.153487188928173	0.132414495186645	1.34350882767897	0.246416126036281	0.609836277433807	PDIK1L	NM_152835	Homo sapiens PDLIM1 interacting kinase 1 like (PDIK1L), transcript variant 1, mRNA. (from RefSeq NM_152835)
ENST00000374271.8	854.560565131149	0.153487188928173	0.132414495186645	1.34350882767897	0.246416126036281	0.609836277433807	PDIK1L	NM_001243533	Homo sapiens PDLIM1 interacting kinase 1 like (PDIK1L), transcript variant 3, mRNA. (from RefSeq NM_001243533)
ENST00000374266.7	1084.44946558579	-0.190505701323871	0.114661974353865	2.76019718789459	0.0966363254345831	0.403727782368098	ZNF593	NM_015871	Homo sapiens zinc finger protein 593 (ZNF593), mRNA. (from RefSeq NM_015871)
ENST00000270812.6	754.466364226898	-0.244120173744269	0.127710935955638	3.6532911198483	0.0559585325645313	0.311038224645612	ZNF593		zinc finger protein 593 (from HGNC ZNF593)
ENST00000361530.11	66.1267178815961	-0.239240574175607	0.359520571366883	0.443556008175428	0.5054110964785	0.80901130808328	CNKSR1	NM_006314	Homo sapiens connector enhancer of kinase suppressor of Ras 1 (CNKSR1), transcript variant 1, mRNA. (from RefSeq NM_006314)
ENST00000374253.9	61.9687769510738	-0.235348814288953	0.368412072277948	0.408730571496694	0.522614521279655	0.818162573269154	CNKSR1	NM_001297647	Homo sapiens connector enhancer of kinase suppressor of Ras 1 (CNKSR1), transcript variant 3, mRNA. (from RefSeq NM_001297647)
ENST00000525687.5	23.0428180687026	-0.347538279724981	0.608584795009406	0.326997931375164	0.567432184917423	0.841027696842632	CNKSR1		connector enhancer of kinase suppressor of Ras 1 (from HGNC CNKSR1)
ENST00000482227.5	18.4172482674171	-0.371330658271243	0.658213081173897	0.31898340229008	0.572219224329945	0.843654321195694	CNKSR1		The sequence shown here is derived from an Ensembl automatic analysis pipeline and should be considered as preliminary data. (from UniProt E9PS82)
ENST00000531191.5	42.8338130865872	-0.198754701423829	0.42603672556366	0.217862780893949	0.64067321946019	0.876822461198511	CNKSR1	NM_001297648	Homo sapiens connector enhancer of kinase suppressor of Ras 1 (CNKSR1), transcript variant 4, mRNA. (from RefSeq NM_001297648)
ENST00000640292.2	2218.40136606478	-0.0273945758899768	0.106532825210343	0.0661570809057466	0.79701651949945	0.938365535607915	CEP85	NM_001281517	Homo sapiens centrosomal protein 85 (CEP85), transcript variant 2, mRNA. (from RefSeq NM_001281517)
ENST00000451429.7	2579.04944365036	-0.0212059770321668	0.107092686045301	0.0392319181170535	0.842989914731901	0.952443795918081	CEP85	NM_001319944	Homo sapiens centrosomal protein 85 (CEP85), transcript variant 4, mRNA. (from RefSeq NM_001319944)
ENST00000252992.8	2511.02550585316	-0.0470639727875198	0.107919568238747	0.190230909920302	0.66272450267236	0.887258415373182	CEP85	NM_022778	Homo sapiens centrosomal protein 85 (CEP85), transcript variant 1, mRNA. (from RefSeq NM_022778)
ENST00000453146.1	1444.16912480799	-0.0438065762007723	0.122607663015633	0.127737201178725	0.720789820430943	0.909642474289987	CEP85		The sequence shown here is derived from an Ensembl automatic analysis pipeline and should be considered as preliminary data. (from UniProt H7BZW2)
ENST00000270792.10	172.419952221776	-0.356046017001385	0.232124692634781	2.35115213541269	0.125190451221895	0.453037867587184	SH3BGRL3	NM_031286	Homo sapiens SH3 domain binding glutamate rich protein like 3 (SH3BGRL3), mRNA. (from RefSeq NM_031286)
ENST00000319041.6	48.4550939131313	-0.0877037272964223	0.442754463743444	0.0392228091177707	0.843007906260358	0.952443795918081	SH3BGRL3		SH3 domain binding glutamate rich protein like 3 (from HGNC SH3BGRL3)
ENST00000314675.11	484.87359321375	-0.405660925598046	0.163911015310929	6.11810913495137	0.0133803852329186	0.150218875358215	UBXN11	NM_001077262	Homo sapiens UBX domain protein 11 (UBXN11), transcript variant 3, mRNA. (from RefSeq NM_001077262)
ENST00000374223.5	392.727520160389	-0.474598899218432	0.176643640982158	7.20833757109844	0.0072565677391109	0.109015638933862	UBXN11		UBX domain protein 11 (from HGNC UBXN11)
ENST00000357089.8	622.495247309927	-0.435514773873238	0.147503189776694	8.70528918286709	0.00317288077923817	0.0699303295962515	UBXN11		May be involved in the reorganization of actin cytoskeleton mediated by RND1, RND2 AND RND3. Promotes RHOA activation mediated by GNA12 and GNA13 (By similarity). (from UniProt Q5T124)
ENST00000374221.7	627.054662404823	-0.398169987666392	0.148419517314093	7.18849335328784	0.00733725629065631	0.109735868087554	UBXN11	NM_183008	Homo sapiens UBX domain protein 11 (UBXN11), transcript variant 2, mRNA. (from RefSeq NM_183008)
ENST00000374217.6	622.495247309927	-0.435514773873238	0.147503189776694	8.70528918286709	0.00317288077923817	0.0699303295962515	UBXN11	NM_145345	Homo sapiens UBX domain protein 11 (UBXN11), transcript variant 1, mRNA. (from RefSeq NM_145345)
ENST00000374222.5	627.054662404823	-0.398169987666392	0.148419517314093	7.18849335328784	0.00733725629065631	0.109735868087554	UBXN11		May be involved in the reorganization of actin cytoskeleton mediated by RND1, RND2 AND RND3. Promotes RHOA activation mediated by GNA12 and GNA13 (By similarity). (from UniProt Q5T124)
ENST00000374215.5	238.095276454745	-0.292496510185996	0.195722775471466	2.23437375618436	0.134971299323425	0.468453096910846	UBXN11		UBX domain protein 11 (from HGNC UBXN11)
ENST00000452980.5	186.95410153119	-0.434476917294358	0.217374517824654	3.99634122050777	0.0455991474410234	0.280907651715897	UBXN11		UBX domain protein 11 (from HGNC UBXN11)
ENST00000442942.6	163.335303788137	-0.481441886903242	0.231627324123925	4.32174372642178	0.0376283444391218	0.25454017802068	UBXN11		UBX domain protein 11 (from HGNC UBXN11)
ENST00000450041.5	81.2862900798476	-0.431793960678443	0.314546903539641	1.88511221716768	0.169754246714725	0.517805919698449	UBXN11		UBX domain protein 11 (from HGNC UBXN11)
ENST00000423664.5	103.125805540973	-0.327230227257848	0.282755180905107	1.33932151118487	0.247153656517459	0.610661749582254	UBXN11		UBX domain protein 11 (from HGNC UBXN11)
ENST00000421827.2	67.4579639179308	-0.268057495412225	0.350722548049914	0.583981942773637	0.444755745482913	0.770116270993349	UBXN11		UBX domain protein 11 (from HGNC UBXN11)
ENST00000475866.3	55.0087900366648	-0.225625265284532	0.383437425727727	0.346400587705805	0.556157776446342	0.8352238872491	CRYBG2		The sequence shown here is derived from an Ensembl automatic analysis pipeline and should be considered as preliminary data. (from UniProt E7ET48)
ENST00000308182.9	55.0087900366648	-0.225625265284532	0.383437425727727	0.346400587705805	0.556157776446342	0.8352238872491	CRYBG2	NM_001039775	Homo sapiens crystallin beta-gamma domain containing 2 (CRYBG2), mRNA. (from RefSeq NM_001039775)
ENST00000527815.6	29.5426278086613	-0.142029865309657	0.508019744163353	0.0782010867999574	0.779750207079492	0.931986621396496	CRYBG2		The sequence shown here is derived from an Ensembl automatic analysis pipeline and should be considered as preliminary data. (from UniProt E9PIR9)
ENST00000434391.6	31.5991502593631	-0.63210431692555	0.499611430108006	1.6021111428316	0.205604287445411	0.563828479130415	DHDDS		dehydrodolichyl diphosphate synthase subunit (from HGNC DHDDS)
ENST00000427245.6	219.55922770962	-0.00127286550859354	0.199560366688426	4.2875117024721e-05	0.994775561546902	0.997791939029246	DHDDS		Belongs to the UPP synthase family. (from UniProt E9PI09)
ENST00000236342.12	484.798045828321	-0.184820510556275	0.148388282177127	1.55162343361906	0.212895938059649	0.572928452508876	DHDDS	NM_205861	Homo sapiens dehydrodolichyl diphosphate synthase subunit (DHDDS), transcript variant 1, mRNA. (from RefSeq NM_205861)
ENST00000525682.6	386.526421321255	-0.200777859888415	0.161380465309563	1.54846689694325	0.213361911171996	0.573475866992906	DHDDS	NM_001243564	Homo sapiens dehydrodolichyl diphosphate synthase subunit (DHDDS), transcript variant 3, mRNA. (from RefSeq NM_001243564)
ENST00000526219.5	332.319359058223	-0.308213833118077	0.173753995705133	3.14707570592608	0.0760631640206505	0.360488410959469	DHDDS	NM_001243565	Homo sapiens dehydrodolichyl diphosphate synthase subunit (DHDDS), transcript variant 4, mRNA. (from RefSeq NM_001243565)
ENST00000374185.7	228.901920248909	-0.00510953236394432	0.19572110161766	0.000681901590240841	0.979167012289194	0.994699748735214	DHDDS		Belongs to the UPP synthase family. (from UniProt Q5T0A1)
ENST00000360009.6	445.847088790597	-0.15083090617328	0.152906716100334	0.973275894369621	0.323864537003668	0.679781466010435	DHDDS	NM_024887	Homo sapiens dehydrodolichyl diphosphate synthase subunit (DHDDS), transcript variant 2, mRNA. (from RefSeq NM_024887)
ENST00000533087.5	220.810818828953	-0.0327076790744526	0.198856746967556	0.0270590121400502	0.869340508472457	0.961225496552113	DHDDS		Belongs to the UPP synthase family. (from UniProt E9PR24)
ENST00000531312.5	156.186056781741	-0.130527469536516	0.231513800847106	0.317987158145762	0.572819807462352	0.844012966197204	DHDDS		Belongs to the UPP synthase family. (from UniProt E9PI64)
ENST00000525165.5	154.090349176896	-0.154471668231055	0.233031634863926	0.439589739372636	0.507320537171599	0.810055598780229	DHDDS		Belongs to the UPP synthase family. (from UniProt E9PRS7)
ENST00000525326.5	58.7219628683931	-0.343875776965841	0.367756869112853	0.87505472217897	0.349559738218962	0.700908379148555	DHDDS		The sequence shown here is derived from an Ensembl automatic analysis pipeline and should be considered as preliminary data. (from UniProt E9PL99)
ENST00000525546.5	70.9255855067952	-0.25310038018968	0.335256247660799	0.570512748278674	0.450055235803018	0.773973914486355	DHDDS		The sequence shown here is derived from an Ensembl automatic analysis pipeline and should be considered as preliminary data. (from UniProt E9PSH7)
ENST00000436153.6	222.974362942608	-0.00439853133027384	0.198016550334356	0.000493521841669065	0.982276171897478	0.995182041106543	DHDDS		Belongs to the UPP synthase family. (from UniProt Q5T0A2)
ENST00000530781.5	24.6647419525747	-0.360715152156222	0.556029164096117	0.421215762277676	0.516331025128551	0.81473914409824	DHDDS		The sequence shown here is derived from an Ensembl automatic analysis pipeline and should be considered as preliminary data. (from UniProt E9PKJ5)
ENST00000430232.5	164.057540477847	-0.229740899001329	0.228198201955185	1.01422299786162	0.313893260717742	0.67095964617378	DHDDS		Belongs to the UPP synthase family. (from UniProt Q5T0A3)
ENST00000431933.5	151.085744052703	-0.101176873791849	0.236132389928418	0.183664149757384	0.668243056010774	0.889643896854368	DHDDS		Belongs to the UPP synthase family. (from UniProt Q5T0A6)
ENST00000416052.1	132.243003361141	-0.104708531869427	0.253257830338736	0.170978979546767	0.679243219211174	0.893955442295973	DHDDS		Belongs to the UPP synthase family. (from UniProt H0Y4T1)
ENST00000361427.6	10065.0106051229	-0.0144042545464546	0.0890016993226509	0.0261926831781309	0.871430642213795	0.961597278457036	HMGN2	NM_005517	Homo sapiens high mobility group nucleosomal binding domain 2 (HMGN2), mRNA. (from RefSeq NM_005517)
ENST00000619352.4	10065.0106051229	-0.0144042545464546	0.0890016993226509	0.0261926831781309	0.871430642213795	0.961597278457036	HMGN2		Binds to the inner side of the nucleosomal DNA thus altering the interaction between the DNA and the histone octamer. May be involved in the process which maintains transcribable genes in an unique chromatin conformation (By similarity). (from UniProt P05204)
ENST00000374168.7	1345.98653594817	-0.156550662908713	0.1217313502433	1.65350980894331	0.198481899761656	0.553539823297412	RPS6KA1	NM_002953	Homo sapiens ribosomal protein S6 kinase A1 (RPS6KA1), transcript variant 1, mRNA. (from RefSeq NM_002953)
ENST00000374166.8	1273.1830811465	-0.14918390072229	0.119381468417286	1.56135280496007	0.211467253509317	0.571486424795363	RPS6KA1		ATP + a protein = ADP + a phosphoprotein. (from UniProt E9PGT3)
ENST00000526792.5	1196.77473594166	-0.150561700462845	0.12295180708652	1.49924172913476	0.220788071142009	0.582162242059258	RPS6KA1		Serine/threonine-protein kinase that acts downstream of ERK (MAPK1/ERK2 and MAPK3/ERK1) signaling and mediates mitogenic and stress-induced activation of the transcription factors CREB1, ETV1/ER81 and NR4A1/NUR77, regulates translation through RPS6 and EIF4B phosphorylation, and mediates cellular proliferation, survival, and differentiation by modulating mTOR signaling and repressing pro-apoptoti…
ENST00000529454.5	154.174917962608	-0.289137820726916	0.256801572928932	1.26803479562243	0.260135674873964	0.622163794176288	RPS6KA1		The sequence shown here is derived from an Ensembl automatic analysis pipeline and should be considered as preliminary data. (from UniProt E9PMM7)
ENST00000530003.5	1293.49398717062	-0.140694963168309	0.123367611221447	1.30041264923499	0.254137862238245	0.61669715852459	RPS6KA1	NM_001330441	Homo sapiens ribosomal protein S6 kinase A1 (RPS6KA1), transcript variant 3, mRNA. (from RefSeq NM_001330441)
ENST00000366866.8	87.5730577099443	-0.0171145503389142	0.331797876567475	0.0026750930876176	0.958750763359275	0.988396583894045	RPS6KA1		The sequence shown here is derived from an Ensembl automatic analysis pipeline and should be considered as preliminary data. (from UniProt A6NND1)
ENST00000374163.5	144.508958997475	0.103562940587205	0.270458613938067	0.146671630645095	0.701736577518394	0.903277021018602	RPS6KA1		The sequence shown here is derived from an Ensembl automatic analysis pipeline and should be considered as preliminary data. (from UniProt E9PAN7)
ENST00000531382.5	1293.49398717062	-0.140694963168309	0.123367611221447	1.30041264923499	0.254137862238245	0.61669715852459	RPS6KA1	NM_001006665	Homo sapiens ribosomal protein S6 kinase A1 (RPS6KA1), transcript variant 2, mRNA. (from RefSeq NM_001006665)
ENST00000403732.2	154.531236285895	0.00130130772941457	0.232658931499434	3.40524207800286e-05	0.995344014787431	0.997845884923132	RPS6KA1		ribosomal protein S6 kinase A1 (from HGNC RPS6KA1)
ENST00000438977.1	154.799512455356	0.113372691134625	0.241581262308988	0.220336040643872	0.638783991484601	0.876126594227646	RPS6KA1		ribosomal protein S6 kinase A1 (from HGNC RPS6KA1)
ENST00000430799.7	2082.45713232031	-0.471081289352297	0.107936488429161	18.9919066058473	1.31274091350408e-05	0.00398813830425069	ARID1A		The sequence shown here is derived from an Ensembl automatic analysis pipeline and should be considered as preliminary data. (from UniProt H0Y488)
ENST00000324856.13	2178.48396164141	-0.484804742087962	0.107476432682922	20.2823840489604	6.68129167695501e-06	0.00259010739818064	ARID1A	NM_006015	Homo sapiens AT-rich interaction domain 1A (ARID1A), transcript variant 1, mRNA. (from RefSeq NM_006015)
ENST00000637465.1	223.626298170164	-0.606001004249014	0.209139225543078	8.3870788574515	0.00377897745562792	0.0771457412899859	ARID1A		AT-rich interaction domain 1A (from HGNC ARID1A)
ENST00000457599.6	1933.14280592382	-0.434301107038772	0.10789422745075	16.1642409117139	5.80802480720584e-05	0.00872834713414012	ARID1A	NM_139135	Homo sapiens AT-rich interaction domain 1A (ARID1A), transcript variant 2, mRNA. (from RefSeq NM_139135)
ENST00000524572.1	130.72787208642	-0.776419640803639	0.260339841847063	8.89013688346238	0.00286715236544712	0.0662441154102591	ARID1A		The sequence shown here is derived from an Ensembl automatic analysis pipeline and should be considered as preliminary data. (from UniProt E9PQW6)
ENST00000374152.7	2082.98344981035	-0.469536086949193	0.108285181749685	18.7464415410343	1.49301692814034e-05	0.00425339194013924	ARID1A		Involved in transcriptional activation and repression of select genes by chromatin remodeling (alteration of DNA-nucleosome topology). Binds DNA non-specifically. Also involved in vitamin D- coupled transcription regulation via its association with the WINAC complex, a chromatin-remodeling complex recruited by vitamin D receptor (VDR), which is required for the ligand-bound VDR- mediated transrep…
ENST00000615191.4	1188.94203622364	-0.463652205081303	0.123208810246604	14.1287310395481	0.000170716301582744	0.015208068274366	ARID1A		AT-rich interaction domain 1A (from HGNC ARID1A)
ENST00000636219.1	2083.23385627225	-0.470468636873938	0.10792383811612	18.9471254409996	1.34391612181857e-05	0.0039915452576413	ARID1A		AT-rich interaction domain 1A (from HGNC ARID1A)
ENST00000466382.2	130.857740130541	-0.406592060493516	0.258560946635182	2.47197551281499	0.115892181983893	0.438234187123728	ARID1A		The sequence shown here is derived from an Ensembl automatic analysis pipeline and should be considered as preliminary data. (from UniProt H0YCU6)
ENST00000532781.1	90.7048864523268	-0.439767742208434	0.318921018413059	1.89943097261647	0.168142025129059	0.515779338146033	ARID1A		The sequence shown here is derived from an Ensembl automatic analysis pipeline and should be considered as preliminary data. (from UniProt H0YEW5)
ENST00000430292.5	40.3432897933932	-0.0954433559116387	0.440060833120866	0.0470233193404965	0.828326328430321	0.948225466756926	PIGV		phosphatidylinositol glycan anchor biosynthesis class V (from HGNC PIGV)
ENST00000472757.5	13.1908961323778	0.45449216062891	0.767110099989615	0.350631735132847	0.553755737825344	0.834099210863558	PIGV		The sequence shown here is derived from an Ensembl automatic analysis pipeline and should be considered as preliminary data. (from UniProt E9PQC7)
ENST00000078527.8	310.894519294534	-0.131138425999846	0.180289810249842	0.528917365039547	0.467062377612318	0.784359577744261	PIGV	NM_017837	Homo sapiens phosphatidylinositol glycan anchor biosynthesis class V (PIGV), transcript variant 2, mRNA. (from RefSeq NM_017837)
ENST00000431541.5	61.9392433122781	-0.119304166754698	0.373663333434381	0.10193750413627	0.749516826610343	0.921073777822999	PIGV		phosphatidylinositol glycan anchor biosynthesis class V (from HGNC PIGV)
ENST00000374145.5	310.894519294534	-0.131138425999846	0.180289810249842	0.528917365039547	0.467062377612318	0.784359577744261	PIGV	NM_001202554	Homo sapiens phosphatidylinositol glycan anchor biosynthesis class V (PIGV), transcript variant 1, mRNA. (from RefSeq NM_001202554)
ENST00000455364.1	83.6375731618331	-0.298596353074959	0.32230009322593	0.858416554051946	0.354182187326756	0.704626377697776	PIGV		phosphatidylinositol glycan anchor biosynthesis class V (from HGNC PIGV)
ENST00000374142.9	1008.56899020762	-0.381414900987969	0.118153521804228	10.407612918092	0.00125496862968526	0.0416514719192308	ZDHHC18	NM_032283	Homo sapiens zinc finger DHHC-type containing 18 (ZDHHC18), mRNA. (from RefSeq NM_032283)
ENST00000374141.6	824.311713373085	-0.342727770652564	0.125050770901678	7.50527060033752	0.00615186968931849	0.0996939978419696	ZDHHC18		Has palmitoyltransferase activity towards HRAS and LCK (By similarity). (from UniProt Q9NUE0)
ENST00000534643.5	421.049059051412	-0.342701592589774	0.160215425988683	4.57467368127035	0.0324479253890235	0.236550141383582	ZDHHC18		Contains 1 DHHC-type zinc finger. (from UniProt E9PJS3)
ENST00000488397.3	371.440136159356	-0.190029885436205	0.16497618021187	1.32656406950392	0.249417394394043	0.612455093114558	ZDHHC18		The sequence shown here is derived from an Ensembl automatic analysis pipeline and should be considered as preliminary data. (from UniProt H0YEN1)
ENST00000339276.6	34.6464220841796	-0.103293148142626	0.491389594446322	0.0443097972026614	0.83327829100701	0.949637083196245	SFN	NM_006142	Homo sapiens stratifin (SFN), mRNA. (from RefSeq NM_006142)
ENST00000374135.9	979.623831876216	-0.0993599443446991	0.115695366258999	0.737686462445836	0.390402996042915	0.731378208519402	GPN2	NM_018066	Homo sapiens GPN-loop GTPase 2 (GPN2), mRNA. (from RefSeq NM_018066)
ENST00000374133.3	387.099802364916	-0.0167389455298312	0.158743767526649	0.0111294057973552	0.915982244639356	0.976371445551638	GPN2		GPN-loop GTPase 2 (from HGNC GPN2)
ENST00000431781.2	238.327769308822	-0.188326021283364	0.19420832624192	0.940858928233553	0.332057045154638	0.686428905954812	GPN2		GPN-loop GTPase 2 (from HGNC GPN2)
ENST00000445019.5	25.2330537458595	-0.816171624086771	0.579672257368696	1.98399915618414	0.158969737188934	0.504139217582035	GPATCH3		The sequence shown here is derived from an Ensembl automatic analysis pipeline and should be considered as preliminary data. (from UniProt H0Y5H5)
ENST00000361720.10	742.522549453895	-0.380020762392063	0.127658639306765	8.85521602968861	0.00292252527633604	0.067055718840377	GPATCH3	NM_022078	Homo sapiens G-patch domain containing 3 (GPATCH3), mRNA. (from RefSeq NM_022078)
ENST00000450844.1	164.764654173446	-0.483564045567443	0.231548178398761	4.36283039337908	0.0367312288008742	0.251247508488301	GPATCH3		G-patch domain containing 3 (from HGNC GPATCH3)
ENST00000435827.6	2557.43887511477	0.0940736452167404	0.0958809000324795	0.962580420870871	0.326537597790009	0.681647988689557	NUDC		nuclear distribution C, dynein complex regulator (from HGNC NUDC)
ENST00000321265.10	7486.92864781004	-0.0154141535174924	0.0911996733131446	0.0285672936748682	0.865781996003228	0.960332536428995	NUDC	NM_006600	Homo sapiens nuclear distribution C, dynein complex regulator (NUDC), mRNA. (from RefSeq NM_006600)
ENST00000452707.1	2096.50917288236	0.056994179664892	0.100851684385891	0.319371593557676	0.571985539130782	0.843654321195694	NUDC		nuclear distribution C, dynein complex regulator (from HGNC NUDC)
ENST00000522111.3	37.2129793895943	-0.584881952287094	0.481270038465358	1.47679933999466	0.224275967462204	0.585578295007389	TRNP1	NM_001013642	Homo sapiens TMF1 regulated nuclear protein 1 (TRNP1), mRNA. (from RefSeq NM_001013642)
ENST00000263980.8	347.70140984944	-0.779879548898006	0.182992085783217	18.1015558519156	2.09430234319573e-05	0.00531950496805736	SLC9A1	NR_046474	Homo sapiens solute carrier family 9 member A1 (SLC9A1), transcript variant 2, non-coding RNA. (from RefSeq NR_046474)
ENST00000374086.3	193.999154559125	-0.615724586489407	0.226012672474986	7.41624278991218	0.00646376510228042	0.102112061038875	SLC9A1		Involved in pH regulation to eliminate acids generated by active metabolism or to counter adverse environmental conditions. Major proton extruding system driven by the inward sodium ion chemical gradient. Plays an important role in signal transduction. (from UniProt P19634)
ENST00000374084.2	54.6403784707571	-0.713394367074524	0.388883402099255	3.36816354079395	0.066467809333972	0.339374812588387	SLC9A1		solute carrier family 9 member A1 (from HGNC SLC9A1)
ENST00000319394.8	1265.7398676192	-0.295548770196755	0.116507857278845	6.42949240323696	0.0112240651057383	0.138901314980492	WDTC1	NM_001276252	Homo sapiens WD and tetratricopeptide repeats 1 (WDTC1), transcript variant 1, mRNA. (from RefSeq NM_001276252)
ENST00000361771.7	1180.31250851708	-0.281505931939888	0.11868602548462	5.62149860685857	0.0177414724120836	0.174442206682006	WDTC1	NM_015023	Homo sapiens WD and tetratricopeptide repeats 1 (WDTC1), transcript variant 2, mRNA. (from RefSeq NM_015023)
ENST00000447062.2	1114.49646360963	-0.289895824065205	0.115107163398496	6.33848098004206	0.0118146017574536	0.141914547831329	WDTC1		Event=Alternative splicing; Named isoforms=6; Name=1; IsoId=Q8N5D0-1; Sequence=Displayed; Note=No experimental confirmation available; Name=2; IsoId=Q8N5D0-2; Sequence=VSP_009292; Note=No experimental confirmation available; Name=3; IsoId=Q8N5D0-3; Sequence=VSP_009291; Note=No experimental confirmation available; Name=4; IsoId=Q8N5D0-4; Sequence=VSP_009290; Note=No experimental confirmation avail…
ENST00000472249.2	136.500697516865	-0.2429628274306	0.249508472886029	0.948959092811641	0.329984392860765	0.684892748189804	WDTC1		The sequence shown here is derived from an Ensembl automatic analysis pipeline and should be considered as preliminary data. (from UniProt H0YEI6)
ENST00000611517.4	626.950336366966	-0.216492876792891	0.144444731484002	2.24565929457673	0.133989789243347	0.466949924507835	TMEM222	NM_032125	Homo sapiens transmembrane protein 222 (TMEM222), transcript variant 1, mRNA. (from RefSeq NM_032125)
ENST00000374076.8	626.950336366966	-0.216492876792891	0.144444731484002	2.24565929457673	0.133989789243347	0.466949924507835	TMEM222		Membrane; Multi-pass membrane protein (Potential). (from UniProt Q9H0R3)
ENST00000464720.5	123.233068978358	-0.0478361519610859	0.287957579914162	0.0276030265979301	0.868045528017348	0.961060660097102	TMEM222	NR_037576	Homo sapiens transmembrane protein 222 (TMEM222), transcript variant 2, non-coding RNA. (from RefSeq NR_037576)
ENST00000608611.5	586.53982002649	-0.21350036109947	0.146731082447021	2.11659746528606	0.145709941472384	0.484832073076207	TMEM222		transmembrane protein 222 (from HGNC TMEM222)
ENST00000466759.5	88.6451459568918	-0.0689943742430956	0.319998797215264	0.0465687941629511	0.829145176006987	0.948575580428513	TMEM222		The sequence shown here is derived from an Ensembl automatic analysis pipeline and should be considered as preliminary data. (from UniProt H0Y8D0)
ENST00000486082.5	123.233068978358	-0.0478361519610859	0.287957579914162	0.0276030265979301	0.868045528017348	0.961060660097102	TMEM222	NR_037580	Homo sapiens transmembrane protein 222 (TMEM222), transcript variant 4, non-coding RNA. (from RefSeq NR_037580)
ENST00000464813.5	350.679689668822	-0.196780646277705	0.170253399512942	1.33588481270233	0.247760995615871	0.611236725054502	TMEM222		The sequence shown here is derived from an Ensembl automatic analysis pipeline and should be considered as preliminary data. (from UniProt H0Y870)
ENST00000478104.5	374.759259525591	-0.266558391857755	0.166561568436213	2.56072864235253	0.109548082681346	0.426752666568616	TMEM222	NR_037577	Homo sapiens transmembrane protein 222 (TMEM222), transcript variant 3, non-coding RNA. (from RefSeq NR_037577)
ENST00000498220.1	489.385517434813	-0.159230068196467	0.153846431939908	1.07110506060875	0.300695972156111	0.658478234511345	TMEM222		transmembrane protein 222 (from HGNC TMEM222)
ENST00000618673.4	29.1721887082105	0.219564020452939	0.533409581833341	0.169405235043019	0.680640935869182	0.894492787933106	SYTL1		synaptotagmin like 1 (from HGNC SYTL1)
ENST00000318074.9	36.7590696992678	0.340705730552146	0.461626366585183	0.544471953517469	0.460585290107051	0.781410311085012	SYTL1	NM_032872	Homo sapiens synaptotagmin like 1 (SYTL1), transcript variant 2, mRNA. (from RefSeq NM_032872)
ENST00000616558.5	43.3818015662615	0.388241648357547	0.434340972538495	0.798335135251328	0.371591603302178	0.717752293778389	SYTL1	NM_001193308	Homo sapiens synaptotagmin like 1 (SYTL1), transcript variant 1, mRNA. (from RefSeq NM_001193308)
ENST00000543823.1	43.3818015662615	0.388241648357547	0.434340972538495	0.798335135251328	0.371591603302178	0.717752293778389	SYTL1		May play a role in vesicle trafficking (By similarity). Binds phosphatidylinositol 3,4,5-trisphosphate. Acts as a RAB27A effector protein and may play a role in cytotoxic granule exocytosis in lymphocytes (By similarity). (from UniProt Q8IYJ3)
ENST00000357582.3	163.39038662129	-0.475011859125693	0.228022126380778	4.33978696591307	0.0372315816858171	0.252984103088491	MAP3K6	NM_004672	Homo sapiens mitogen-activated protein kinase kinase kinase 6 (MAP3K6), transcript variant 1, mRNA. (from RefSeq NM_004672)
ENST00000374040.7	161.725198312456	-0.469193526272996	0.229296526112053	4.18705640795776	0.0407337663928571	0.266107702444987	MAP3K6	NM_001297609	Homo sapiens mitogen-activated protein kinase kinase kinase 6 (MAP3K6), transcript variant 2, mRNA. (from RefSeq NM_001297609)
ENST00000374024.4	195.816829502765	-0.16010410399172	0.219928809297235	0.529860331056312	0.466665585118622	0.784195355160683	GPR3	NM_005281	Homo sapiens G protein-coupled receptor 3 (GPR3), mRNA. (from RefSeq NM_005281)
ENST00000618852.5	1077.32782742598	-0.211248382911409	0.114547676139371	3.39975024209087	0.0652062915142313	0.335695246347641	WASF2	NM_006990	Homo sapiens WASP family member 2 (WASF2), transcript variant 1, mRNA. (from RefSeq NM_006990)
ENST00000536657.1	638.434361348295	-0.0920115352321463	0.131968192252862	0.486212484363293	0.485621710692102	0.796384919084998	WASF2	NM_001201404	Homo sapiens WASP family member 2 (WASF2), transcript variant 2, mRNA. (from RefSeq NM_001201404)
ENST00000247087.10	218.722769021197	-0.437164344779839	0.207413596267234	4.44252316707196	0.0350544038781465	0.245683546256357	AHDC1		Phosphorylated upon DNA damage, probably by ATM or ATR. (from UniProt Q5TGY3)
ENST00000644989.1	218.722769021197	-0.437164344779839	0.207413596267234	4.44252316707196	0.0350544038781465	0.245683546256357	AHDC1		Phosphorylated upon DNA damage, probably by ATM or ATR. (from UniProt Q5TGY3)
ENST00000374011.6	218.722769021197	-0.437164344779839	0.207413596267234	4.44252316707196	0.0350544038781465	0.245683546256357	AHDC1	NM_001029882	Homo sapiens AT-hook DNA binding motif containing 1 (AHDC1), mRNA. (from RefSeq NM_001029882)
ENST00000642416.1	218.722769021197	-0.437164344779839	0.207413596267234	4.44252316707196	0.0350544038781465	0.245683546256357	AHDC1		Phosphorylated upon DNA damage, probably by ATM or ATR. (from UniProt Q5TGY3)
ENST00000642245.1	218.722769021197	-0.437164344779839	0.207413596267234	4.44252316707196	0.0350544038781465	0.245683546256357	AHDC1		Phosphorylated upon DNA damage, probably by ATM or ATR. (from UniProt Q5TGY3)
ENST00000339145.8	57.7046938566558	-0.397413234592593	0.372452548007651	1.13881645160473	0.285902556201352	0.64462489555764	IFI6	NM_022873	Homo sapiens interferon alpha inducible protein 6 (IFI6), transcript variant 3, mRNA. (from RefSeq NM_022873)
ENST00000361157.11	64.5150965899875	-0.342530565038371	0.353097527360603	0.941058023345498	0.332005893592838	0.68640267604249	IFI6	NM_002038	Homo sapiens interferon alpha inducible protein 6 (IFI6), transcript variant 1, mRNA. (from RefSeq NM_002038)
ENST00000362020.4	60.2079680404337	-0.371656204309286	0.363895718027663	1.04344287977672	0.307022098880717	0.663813315023153	IFI6	NM_022872	Homo sapiens interferon alpha inducible protein 6 (IFI6), transcript variant 2, mRNA. (from RefSeq NM_022872)
ENST00000373954.10	591.971184922498	0.117127455584624	0.136894196565749	0.732087560142752	0.392207364797852	0.732632649290128	FAM76A	NM_152660	Homo sapiens family with sequence similarity 76 member A (FAM76A), transcript variant 3, mRNA. (from RefSeq NM_152660)
ENST00000419687.6	315.259768783949	0.161119601535629	0.171717048834339	0.8803965933757	0.348093078710943	0.699889022098134	FAM76A	NM_001143915	Homo sapiens family with sequence similarity 76 member A (FAM76A), transcript variant 5, mRNA. (from RefSeq NM_001143915)
ENST00000530324.5	504.853911046935	0.129052755954246	0.145141661181752	0.790606753226832	0.373916719701826	0.718782265692482	FAM76A		The sequence shown here is derived from an Ensembl automatic analysis pipeline and should be considered as preliminary data. (from UniProt E9PQL1)
ENST00000234549.11	449.907009401306	0.107263074091826	0.149280457390014	0.51634233975178	0.472406119916221	0.787625935312397	FAM76A	NM_001143913	Homo sapiens family with sequence similarity 76 member A (FAM76A), transcript variant 2, mRNA. (from RefSeq NM_001143913)
ENST00000373949.5	509.526966687372	0.102281034737826	0.142696259849631	0.513812685991326	0.473493015091933	0.788307423610502	FAM76A	NM_001143914	Homo sapiens family with sequence similarity 76 member A (FAM76A), transcript variant 4, mRNA. (from RefSeq NM_001143914)
ENST00000010299.10	532.351227636432	0.122999046989474	0.142642693185684	0.743565656471567	0.388521059857454	0.73010619823571	FAM76A	NM_001143912	Homo sapiens family with sequence similarity 76 member A (FAM76A), transcript variant 1, mRNA. (from RefSeq NM_001143912)
ENST00000446647.1	154.420778240043	0.337507076670724	0.232845239597378	2.10003734691225	0.147295540798564	0.487551688260422	FAM76A		family with sequence similarity 76 member A (from HGNC FAM76A)
ENST00000373943.9	745.859916262137	0.0431142130691729	0.126486212834786	0.116220250256859	0.733170649430446	0.914475094592413	STX12	NM_177424	Homo sapiens syntaxin 12 (STX12), mRNA. (from RefSeq NM_177424)
ENST00000440806.2	346.309119213848	0.152536994565894	0.166398571858272	0.840335897814199	0.359300721556704	0.708798663252045	STX12		syntaxin 12 (from HGNC STX12)
ENST00000311772.10	2420.54786581171	0.0353432591434491	0.0992126778285045	0.126907253303656	0.721660506764971	0.910053347258377	PPP1R8	NM_014110	Homo sapiens protein phosphatase 1 regulatory subunit 8 (PPP1R8), transcript variant 1, mRNA. (from RefSeq NM_014110)
ENST00000236412.11	701.117425156442	-0.170549817851436	0.141582977221283	1.45075480516304	0.228406876254848	0.589803832549127	PPP1R8	NM_002713	Homo sapiens protein phosphatase 1 regulatory subunit 8 (PPP1R8), transcript variant 3, mRNA. (from RefSeq NM_002713)
ENST00000373931.8	1406.77736643114	0.00897465914479769	0.110699951876797	0.00657600492092314	0.935368334452275	0.982316137544575	PPP1R8	NM_138558	Homo sapiens protein phosphatase 1 regulatory subunit 8 (PPP1R8), transcript variant 2, mRNA. (from RefSeq NM_138558)
ENST00000431586.1	1406.77736643114	0.00897465914479769	0.110699951876797	0.00657600492092314	0.935368334452275	0.982316137544575	PPP1R8		protein phosphatase 1 regulatory subunit 8 (from HGNC PPP1R8)
ENST00000328928.11	31.2273374863569	-0.295355553276479	0.530806263423962	0.309569369529264	0.577944557667875	0.847364694707377	THEMIS2	NM_001286113	Homo sapiens thymocyte selection associated family member 2 (THEMIS2), transcript variant 4, mRNA. (from RefSeq NM_001286113)
ENST00000373921.8	38.8396785117333	-0.328720363900038	0.49120595039223	0.447832304931449	0.503366159735116	0.807962649503999	THEMIS2	NM_001286115	Homo sapiens thymocyte selection associated family member 2 (THEMIS2), transcript variant 5, mRNA. (from RefSeq NM_001286115)
ENST00000373925.5	17.7621942245285	-0.442887115071619	0.692811387476341	0.408727842994779	0.522615909192108	0.818162573269154	THEMIS2	NM_004848	Homo sapiens thymocyte selection associated family member 2 (THEMIS2), transcript variant 1, mRNA. (from RefSeq NM_004848)
ENST00000456990.1	22.686657280493	-0.4872838447273	0.601387121302408	0.656491189340983	0.417801425240907	0.75081932812539	THEMIS2		The sequence shown here is derived from an Ensembl automatic analysis pipeline and should be considered as preliminary data. (from UniProt H7C124)
ENST00000373912.8	3749.63492327007	-0.00555389662531687	0.0876369634500039	0.00401714857275692	0.949463132889997	0.985763807018903	RPA2	NM_002946	Homo sapiens replication protein A2 (RPA2), transcript variant 1, mRNA. (from RefSeq NM_002946)
ENST00000419958.5	1205.40757546209	0.0252886135471851	0.109766007678694	0.0530856502453858	0.817778448369841	0.944313501295191	RPA2		replication protein A2 (from HGNC RPA2)
ENST00000373909.7	3705.46702207185	-0.00573525304524341	0.0878479207282787	0.00426329651285329	0.94793997995924	0.985642674647506	RPA2	NM_001297558	Homo sapiens replication protein A2 (RPA2), transcript variant 3, mRNA. (from RefSeq NM_001297558)
ENST00000313433.11	3704.79046302582	-0.00767880725349329	0.0878554496980268	0.00764054641485501	0.930345446750612	0.981118397625632	RPA2	NM_001355128	Homo sapiens replication protein A2 (RPA2), transcript variant 4, mRNA. (from RefSeq NM_001355128)
ENST00000444045.1	1810.22712790257	0.0291425371881004	0.0989001740530957	0.0868334650070892	0.768242020919574	0.9275222420322	RPA2		replication protein A2 (from HGNC RPA2)
ENST00000373894.8	150.537065630534	-0.308073349866995	0.270955163727378	1.29253029521096	0.255582172620712	0.61794613074712	SMPDL3B	NM_014474	Homo sapiens sphingomyelin phosphodiesterase acid like 3B (SMPDL3B), transcript variant 1, mRNA. (from RefSeq NM_014474)
ENST00000548116.5	19.6174069678373	-0.607157250251831	0.662344935850316	0.840659191282786	0.359208309836855	0.708782475600701	SMPDL3B		The sequence shown here is derived from an Ensembl automatic analysis pipeline and should be considered as preliminary data. (from UniProt F8VXS3)
ENST00000411604.5	88.0653148022057	-0.0999803033044148	0.309228037089969	0.104696288143895	0.746265074058925	0.919421439209397	SMPDL3B		sphingomyelin phosphodiesterase acid like 3B (from HGNC SMPDL3B)
ENST00000373888.8	128.516913652338	-0.213622481959872	0.266526154925617	0.642766329520825	0.422710840893184	0.754653115416149	SMPDL3B	NM_001009568	Homo sapiens sphingomyelin phosphodiesterase acid like 3B (SMPDL3B), transcript variant 2, mRNA. (from RefSeq NM_001009568)
ENST00000549094.1	107.904956028313	-0.469809547885485	0.308239741651223	2.32125083381982	0.127617368846216	0.45702516717183	SMPDL3B	NM_001304579	Homo sapiens sphingomyelin phosphodiesterase acid like 3B (SMPDL3B), transcript variant 3, mRNA. (from RefSeq NM_001304579)
ENST00000373884.5	161.723244819294	-0.230015526315049	0.233939441228963	0.966555798511216	0.325540657487116	0.680824188824895	XKR8	NM_018053	Homo sapiens XK related 8 (XKR8), mRNA. (from RefSeq NM_018053)
ENST00000373871.8	1015.96197594303	0.104452743185743	0.118061328874621	0.782771738622451	0.376294781849429	0.72095105376735	EYA3	NM_001990	Homo sapiens EYA transcriptional coactivator and phosphatase 3 (EYA3), transcript variant 1, mRNA. (from RefSeq NM_001990)
ENST00000436342.6	856.368951290587	0.074174937785831	0.125183245905881	0.3511268022677	0.553475966708134	0.833906194879709	EYA3	NM_001282562	Homo sapiens EYA transcriptional coactivator and phosphatase 3 (EYA3), transcript variant 4, mRNA. (from RefSeq NM_001282562)
ENST00000540618.5	1037.59518118003	0.102373746036956	0.118744077127531	0.743299162094239	0.38860608415993	0.730220786447857	EYA3	NM_001282561	Homo sapiens EYA transcriptional coactivator and phosphatase 3 (EYA3), transcript variant 3, mRNA. (from RefSeq NM_001282561)
ENST00000373864.5	601.772947250502	0.136787426780169	0.143226579312994	0.912152354464496	0.339543980019443	0.692795579204194	EYA3		EYA transcriptional coactivator and phosphatase 3 (from HGNC EYA3)
ENST00000373863.3	957.118644724399	0.0983382262266872	0.121395989836393	0.656226863621598	0.41789517112505	0.75081932812539	EYA3	NM_001282560	Homo sapiens EYA transcriptional coactivator and phosphatase 3 (EYA3), transcript variant 2, mRNA. (from RefSeq NM_001282560)
ENST00000603289.5	1041.06475449251	0.392748952983815	0.119790698043583	10.7308438627726	0.00105364385594768	0.037406500617284	DNAJC8		DnaJ heat shock protein family (Hsp40) member C8 (from HGNC DNAJC8)
ENST00000263697.6	3484.44166939248	0.138260931425363	0.0953239633583468	2.1030838067309	0.147002393029634	0.486998393678494	DNAJC8	NM_014280	Homo sapiens DnaJ heat shock protein family (Hsp40) member C8 (DNAJC8), transcript variant 1, mRNA. (from RefSeq NM_014280)
ENST00000497986.5	456.289707654068	-0.0247389339038347	0.149620955897737	0.0273509623601882	0.868643900062388	0.961060660097102	ATP5IF1	NM_178190	Homo sapiens ATP synthase inhibitory factor subunit 1 (ATP5IF1), transcript variant 2, mRNA. (from RefSeq NM_178190)
ENST00000335514.10	2812.04131509272	0.13566880369693	0.0943201989369551	2.06835582841574	0.150383568660906	0.492655721753441	ATP5IF1	NM_016311	Homo sapiens ATP synthase inhibitory factor subunit 1 (ATP5IF1), transcript variant 1, mRNA. (from RefSeq NM_016311)
ENST00000468425.2	455.622109822275	-0.0964072602142485	0.149097213456387	0.418160047432906	0.517856575512669	0.815534788124276	ATP5IF1		ATP synthase inhibitory factor subunit 1 (from HGNC ATP5IF1)
ENST00000465645.1	474.904641939026	-0.0930557937795871	0.146712031660999	0.40241013131233	0.525847182379163	0.819741288825256	ATP5IF1	NM_178191	Homo sapiens ATP synthase inhibitory factor subunit 1 (ATP5IF1), transcript variant 3, mRNA. (from RefSeq NM_178191)
ENST00000253063.4	3065.35640372384	-0.436000082493095	0.10882437897309	16.0030605407546	6.32401686510498e-05	0.00927305472970025	SESN2	NM_031459	Homo sapiens sestrin 2 (SESN2), mRNA. (from RefSeq NM_031459)
ENST00000373842.9	374.572666974798	-0.0221180264418215	0.166862420449061	0.017646072675042	0.894321088916222	0.968953121545545	MED18	NM_017638	Homo sapiens mediator complex subunit 18 (MED18), transcript variant 1, mRNA. (from RefSeq NM_017638)
ENST00000398997.2	372.330001079415	-0.0216434669749223	0.167392943848654	0.0167938933256977	0.89688982254239	0.970170902858801	MED18		Component of the Mediator complex, a coactivator involved in the regulated transcription of nearly all RNA polymerase II-dependent genes. Mediator functions as a bridge to convey information from gene-specific regulatory proteins to the basal RNA polymerase II transcription machinery. Mediator is recruited to promoters by direct interactions with regulatory proteins and serves as a scaffold for t…
ENST00000632202.1	307.980792363877	0.0874412889517976	0.182654081908203	0.229231892988651	0.632093954009901	0.872393003502818	PHACTR4		phosphatase and actin regulator 4 (from HGNC PHACTR4)
ENST00000373839.8	968.092148962709	0.086557983224619	0.120571318289119	0.515391780322062	0.472814064713551	0.787786512350202	PHACTR4	NM_001350161	Homo sapiens phosphatase and actin regulator 4 (PHACTR4), transcript variant 6, mRNA. (from RefSeq NM_001350161)
ENST00000493669.2	69.0681440666519	0.638492572156163	0.341008201157628	3.50140293803891	0.0613168650442996	0.325504504829402	PHACTR4		Regulator of protein phosphatase 1 (PP1) required for neural tube and optic fissure closure, and enteric neural crest cell (ENCCs) migration during development. Acts as an activator of PP1 by interacting with PPP1CA and preventing phosphorylation of PPP1CA at 'Thr-320'. During neural tube closure, localizes to the ventral neural tube and activates PP1, leading to down-regulate cell proliferation …
ENST00000633167.1	68.9141752699654	0.554801168601118	0.344269794954188	2.59454199773111	0.107232433733906	0.422877121720177	PHACTR4		phosphatase and actin regulator 4 (from HGNC PHACTR4)
ENST00000373836.4	966.971038002636	0.0833278184440813	0.120508177290951	0.478146964506159	0.489262866591132	0.798566057092843	PHACTR4	NM_023923	Homo sapiens phosphatase and actin regulator 4 (PHACTR4), transcript variant 2, mRNA. (from RefSeq NM_023923)
ENST00000398958.6	3601.58203905539	-0.378144505907346	0.112769883785318	11.2175798653292	0.000810260909847508	0.0325656989653407	RCC1	NM_001048199	Homo sapiens regulator of chromosome condensation 1 (RCC1), transcript variant 4, mRNA. (from RefSeq NM_001048199)
ENST00000649185.1	3383.14170333437	-0.367809408554862	0.110412407746488	11.0728040855535	0.000876031030093485	0.0338997093716481	RCC1		Guanine-nucleotide releasing factor that promotes the exchange of Ran-bound GDP by GTP. Involved in the regulation of onset of chromosome condensation in the S phase. Binds both to the nucleosomes and double-stranded DNA. RCC1-Ran complex (together with other proteins) acts as a component of a signal transmission pathway that detects unreplicated DNA. Plays a key role in nucleo- cytoplasmic trans…
ENST00000427469.5	1735.19679679156	-0.532255775400348	0.11818824814383	20.202302978085	6.96690113707928e-06	0.00264329432149659	RCC1		The sequence shown here is derived from an Ensembl automatic analysis pipeline and should be considered as preliminary data. (from UniProt C9JRH2)
ENST00000434290.6	1562.38781442945	-0.497062847462669	0.121818314634356	16.594676539389	4.62807449492588e-05	0.0080306036687123	RCC1		The sequence shown here is derived from an Ensembl automatic analysis pipeline and should be considered as preliminary data. (from UniProt C9J3R0)
ENST00000373833.10	3601.58203905539	-0.378144505907346	0.112769883785318	11.2175798653292	0.000810260909847508	0.0325656989653407	RCC1	NR_030726	Homo sapiens regulator of chromosome condensation 1 (RCC1), transcript variant 6, non-coding RNA. (from RefSeq NR_030726)
ENST00000419074.5	1792.2211632463	-0.508504237643937	0.116957637188759	18.8357478622203	1.42471671122436e-05	0.00415058796618507	RCC1		The sequence shown here is derived from an Ensembl automatic analysis pipeline and should be considered as preliminary data. (from UniProt C9JMJ4)
ENST00000373832.5	3601.58203905539	-0.378144505907346	0.112769883785318	11.2175798653292	0.000810260909847508	0.0325656989653407	RCC1	NM_001269	Homo sapiens regulator of chromosome condensation 1 (RCC1), transcript variant 3, mRNA. (from RefSeq NM_001269)
ENST00000373831.7	3383.14170333437	-0.367809408554862	0.110412407746488	11.0728040855535	0.000876031030093485	0.0338997093716481	RCC1	NM_001048195	Homo sapiens regulator of chromosome condensation 1 (RCC1), transcript variant 2, mRNA. (from RefSeq NM_001048195)
ENST00000411533.5	2572.59648639247	-0.398432953203636	0.110161266920815	13.0503128421607	0.000303233752580479	0.0205883329074511	RCC1		The sequence shown here is derived from an Ensembl automatic analysis pipeline and should be considered as preliminary data. (from UniProt C9JW69)
ENST00000486790.2	56.1202968945796	-0.679053162175746	0.389473154125431	3.03896258091512	0.081287850825504	0.372637873188981	RCC1		regulator of chromosome condensation 1 (from HGNC RCC1)
ENST00000430407.1	2349.98515611378	-0.415730443182847	0.113392036157996	13.4073794715139	0.000250636315849591	0.0185510741647443	RCC1		The sequence shown here is derived from an Ensembl automatic analysis pipeline and should be considered as preliminary data. (from UniProt C9JQZ4)
ENST00000373830.4	833.368325629303	0.0278528029374242	0.124018366653535	0.0504433986351032	0.822293515588768	0.945922142270476	TRNAU1AP	NM_017846	Homo sapiens tRNA selenocysteine 1 associated protein 1 (TRNAU1AP), transcript variant 1, mRNA. (from RefSeq NM_017846)
ENST00000373824.8	719.916403655034	0.186507068809913	0.127007255051378	2.15600068191941	0.142013894487551	0.479348516218333	TAF12	NM_005644	Homo sapiens TATA-box binding protein associated factor 12 (TAF12), transcript variant 2, mRNA. (from RefSeq NM_005644)
ENST00000263974.4	719.916403655034	0.186507068809913	0.127007255051378	2.15600068191941	0.142013894487551	0.479348516218333	TAF12	NM_001135218	Homo sapiens TATA-box binding protein associated factor 12 (TAF12), transcript variant 1, mRNA. (from RefSeq NM_001135218)
ENST00000373816.5	567.629123894204	-0.336999976827001	0.14159395273462	5.66081087238075	0.0173481007473647	0.171824235541906	GMEB1	NM_024482	Homo sapiens glucocorticoid modulatory element binding protein 1 (GMEB1), transcript variant 2, mRNA. (from RefSeq NM_024482)
ENST00000361872.8	567.629123894204	-0.336999976827001	0.14159395273462	5.66081087238075	0.0173481007473647	0.171824235541906	GMEB1		Trans-acting factor that binds to glucocorticoid modulatory elements (GME) present in the TAT (tyrosine aminotransferase) promoter and increases sensitivity to low concentrations of glucocorticoids. Binds also to the transferrin receptor promoter. Essential auxiliary factor for the replication of parvoviruses. (from UniProt Q9Y692)
ENST00000294409.2	529.409077319369	-0.320200177964624	0.146379447857408	4.7820202520762	0.0287583630104029	0.222850065301276	GMEB1	NM_006582	Homo sapiens glucocorticoid modulatory element binding protein 1 (GMEB1), transcript variant 1, mRNA. (from RefSeq NM_006582)
ENST00000474884.5	2017.10886492443	0.00856707697069733	0.107047290321851	0.00641395811710055	0.936167910348431	0.982489321123342	YTHDF2		YTH N6-methyladenosine RNA binding protein 2 (from HGNC YTHDF2)
ENST00000542507.5	6343.39621116917	0.00120195868433628	0.0882407079863599	0.000187082923034154	0.989087014113217	0.997101310359642	YTHDF2	NM_001173128	Homo sapiens YTH N6-methyladenosine RNA binding protein 2 (YTHDF2), transcript variant 2, mRNA. (from RefSeq NM_001173128)
ENST00000373812.8	6343.39621116917	0.00120195868433628	0.0882407079863599	0.000187082923034154	0.989087014113217	0.997101310359642	YTHDF2	NM_016258	Homo sapiens YTH N6-methyladenosine RNA binding protein 2 (YTHDF2), transcript variant 1, mRNA. (from RefSeq NM_016258)
ENST00000541996.5	5721.96056489513	-0.00177019513268915	0.0888282641173876	0.000399271282127245	0.9840579121055	0.995685465371811	YTHDF2	NM_001172828	Homo sapiens YTH N6-methyladenosine RNA binding protein 2 (YTHDF2), transcript variant 3, mRNA. (from RefSeq NM_001172828)
ENST00000496288.5	2111.19197504297	-0.0175942328093204	0.108632260673782	0.0262485725179147	0.871294740846034	0.961588777047747	YTHDF2		YTH N6-methyladenosine RNA binding protein 2 (from HGNC YTHDF2)
ENST00000234961.7	22.7208478573012	-0.446981188028065	0.616419268183356	0.527070619601282	0.467841042177192	0.784648884033626	OPRD1	NM_000911	Homo sapiens opioid receptor delta 1 (OPRD1), mRNA. (from RefSeq NM_000911)
ENST00000642260.1	2053.0683431984	0.0415152106861442	0.103625787364278	0.160507222451734	0.688689958238089	0.897884299530691	EPB41	NM_203342	Homo sapiens erythrocyte membrane protein band 4.1 (EPB41), transcript variant 4, mRNA. (from RefSeq NM_203342)
ENST00000647103.1	2147.86722783509	0.0636530387261233	0.101866580264956	0.390452385985363	0.532061704315388	0.823298769659152	EPB41	NM_001166007	Homo sapiens erythrocyte membrane protein band 4.1 (EPB41), transcript variant 5, mRNA. (from RefSeq NM_001166007)
ENST00000343067.8	3133.82075478394	0.112127465800249	0.100227918068231	1.25130975176283	0.263302469173213	0.625575085468879	EPB41	NM_001166005	Homo sapiens erythrocyte membrane protein band 4.1 (EPB41), transcript variant 1, mRNA. (from RefSeq NM_001166005)
ENST00000356093.6	2107.46723252123	0.033031282421567	0.103012197705364	0.102826215374968	0.748464069002288	0.92068427810847	EPB41		Contains 1 FERM domain. (from UniProt Q4VB86)
ENST00000646189.1	1383.96852861517	0.0986016437470767	0.112344764894627	0.770259814794748	0.380136688542706	0.724362295117957	EPB41		erythrocyte membrane protein band 4.1 (from HGNC EPB41)
ENST00000644342.1	1173.65099960739	0.107133229068913	0.11977516389351	0.799981053333255	0.371099034324563	0.717515701231379	EPB41		erythrocyte membrane protein band 4.1 (from HGNC EPB41)
ENST00000646800.1	1277.07655405898	0.0746214623205526	0.116267283599199	0.411920771184363	0.520996204291778	0.817535343321789	EPB41		erythrocyte membrane protein band 4.1 (from HGNC EPB41)
ENST00000642937.1	2044.76808381269	0.0436094207700599	0.103758684096978	0.176655005273467	0.674263776709129	0.891629866834236	EPB41		erythrocyte membrane protein band 4.1 (from HGNC EPB41)
ENST00000373800.7	1753.57321630922	0.0375971019734237	0.105818532305291	0.126250154344881	0.722352138169821	0.910148530608325	EPB41	NM_004437	Homo sapiens erythrocyte membrane protein band 4.1 (EPB41), transcript variant 6, mRNA. (from RefSeq NM_004437)
ENST00000643155.1	616.575456592318	0.197467274987921	0.139790517968933	1.99495270647999	0.15782399232718	0.502817871959692	EPB41		erythrocyte membrane protein band 4.1 (from HGNC EPB41)
ENST00000649717.1	1669.55972465223	0.089508787039758	0.112715053714716	0.630570233127322	0.427146225792686	0.757379462602291	EPB41		erythrocyte membrane protein band 4.1 (from HGNC EPB41)
ENST00000347529.7	2948.80723887993	0.104442561523255	0.101848317600841	1.05143640344903	0.305176502068878	0.661920195070577	EPB41	NM_203343	Homo sapiens erythrocyte membrane protein band 4.1 (EPB41), transcript variant 2, mRNA. (from RefSeq NM_203343)
ENST00000646260.1	2470.71535412025	0.163634471450722	0.105610941823071	2.39974359036515	0.121355139903426	0.44676672827909	EPB41		erythrocyte membrane protein band 4.1 (from HGNC EPB41)
ENST00000373798.5	3133.82075478394	0.112127465800249	0.100227918068231	1.25130975176283	0.263302469173213	0.625575085468879	EPB41		Protein 4.1 is a major structural element of the erythrocyte membrane skeleton. It plays a key role in regulating membrane physical properties of mechanical stability and deformability by stabilizing spectrin-actin interaction. Recruits DLG1 to membranes. (from UniProt P11171)
ENST00000644600.1	2367.45225565942	0.15154381428574	0.106757742937627	2.01433699599436	0.155819322756276	0.49973446999126	EPB41		erythrocyte membrane protein band 4.1 (from HGNC EPB41)
ENST00000643173.1	2337.10680439332	0.16138277217907	0.107853264866739	2.23811780504198	0.134644788664802	0.468157931375769	EPB41		erythrocyte membrane protein band 4.1 (from HGNC EPB41)
ENST00000648181.1	1706.65295280875	0.101217489438592	0.110579003531805	0.837764265634711	0.360036975771222	0.709251807679827	EPB41		erythrocyte membrane protein band 4.1 (from HGNC EPB41)
ENST00000650265.1	2339.57660429793	0.157968072847326	0.10750769693835	2.15825664440859	0.141805498459691	0.479024217209904	EPB41		erythrocyte membrane protein band 4.1 (from HGNC EPB41)
ENST00000644780.1	1866.79461701778	0.111233958063067	0.107698358770154	1.0665806363513	0.301719078302235	0.659270779459071	EPB41		erythrocyte membrane protein band 4.1 (from HGNC EPB41)
ENST00000648891.1	1677.23135445166	0.232077313771001	0.111806224483013	4.30552054943071	0.0379888674890522	0.256036016235359	EPB41		erythrocyte membrane protein band 4.1 (from HGNC EPB41)
ENST00000643604.1	2367.45225565942	0.15154381428574	0.106757742937627	2.01433699599436	0.155819322756276	0.49973446999126	EPB41		erythrocyte membrane protein band 4.1 (from HGNC EPB41)
ENST00000373797.2	2375.91646948356	0.148458983589569	0.106861125081495	1.9294551932471	0.164818061812622	0.511348580545349	EPB41	NM_001166006	Homo sapiens erythrocyte membrane protein band 4.1 (EPB41), transcript variant 3, mRNA. (from RefSeq NM_001166006)
ENST00000349460.9	2873.50519985489	0.127164350994123	0.104119030231999	1.49129821641756	0.2220151434525	0.583226330611548	EPB41		erythrocyte membrane protein band 4.1 (from HGNC EPB41)
ENST00000645184.1	2470.71535412025	0.163634471450722	0.105610941823071	2.39974359036515	0.121355139903426	0.44676672827909	EPB41		erythrocyte membrane protein band 4.1 (from HGNC EPB41)
ENST00000642643.1	1227.08779900756	0.249441752696114	0.112271813897158	4.93289379914444	0.0263501563314021	0.213207084427429	EPB41		erythrocyte membrane protein band 4.1 (from HGNC EPB41)
ENST00000636666.1	1112.27384764822	0.0811272717604415	0.120413556363106	0.453926170840248	0.500476351324945	0.806458453039991	EPB41		erythrocyte membrane protein band 4.1 (from HGNC EPB41)
ENST00000644848.1	959.036102054717	0.0605072320238267	0.130488829502519	0.215023917678458	0.642857885423284	0.878107789519921	EPB41		erythrocyte membrane protein band 4.1 (from HGNC EPB41)
ENST00000644470.1	261.550795311063	-0.127551653420101	0.189161217710097	0.454724631186799	0.500099799757622	0.80637204371795	EPB41		erythrocyte membrane protein band 4.1 (from HGNC EPB41)
ENST00000646871.1	194.775302476431	-0.0936185475071266	0.214789814239986	0.189954524669346	0.662954468927795	0.887342187810484	EPB41		erythrocyte membrane protein band 4.1 (from HGNC EPB41)
ENST00000373795.7	6019.73014331553	-0.0359939528407304	0.086346178933258	0.173777164746426	0.676776509115638	0.892610922274078	SRSF4	NM_005626	Homo sapiens serine and arginine rich splicing factor 4 (SRSF4), mRNA. (from RefSeq NM_005626)
ENST00000466448.4	4112.19717517229	0.0112371636241225	0.0875206032027552	0.0164855748145953	0.897835467072237	0.970381221291553	SRSF4		serine and arginine rich splicing factor 4 (from HGNC SRSF4)
ENST00000605204.1	105.19850140982	-0.0794247596693757	0.281874509867016	0.0795528415481996	0.777904302850337	0.931172235782998	SRSF4		serine and arginine rich splicing factor 4 (from HGNC SRSF4)
ENST00000263702.11	655.342752123115	-0.126265072640668	0.134461058429522	0.882086421642526	0.347630861519678	0.699446935851633	MECR	NR_146213	Homo sapiens mitochondrial trans-2-enoyl-CoA reductase (MECR), transcript variant 11, non-coding RNA. (from RefSeq NR_146213)
ENST00000373791.7	515.074666203037	-0.127167356870008	0.145099348325471	0.768439599890748	0.38070020784824	0.724632917560919	MECR	NR_146215	Homo sapiens mitochondrial trans-2-enoyl-CoA reductase (MECR), transcript variant 13, non-coding RNA. (from RefSeq NR_146215)
ENST00000463412.1	228.416576051345	0.101367836186026	0.19689269334528	0.265100638864929	0.606637403800236	0.859885895491065	MECR		The sequence shown here is derived from an Ensembl automatic analysis pipeline and should be considered as preliminary data. (from UniProt H3BM30)
ENST00000345512.7	1792.63694767743	-0.208021948367136	0.111178535455752	3.49912078586174	0.0614014186699986	0.325607261210305	PTPRU	NM_005704	Homo sapiens protein tyrosine phosphatase receptor type U (PTPRU), transcript variant 3, mRNA. (from RefSeq NM_005704)
ENST00000373779.8	1853.13247034705	-0.205232580238087	0.11202818605526	3.35445462784845	0.0670234083244487	0.340441433577351	PTPRU	NM_133178	Homo sapiens protein tyrosine phosphatase receptor type U (PTPRU), transcript variant 1, mRNA. (from RefSeq NM_133178)
ENST00000428026.6	1828.95039362197	-0.20338276992929	0.110309619150038	3.39778932981217	0.0652838579628749	0.335884625857734	PTPRU	NM_001195001	Homo sapiens protein tyrosine phosphatase receptor type U (PTPRU), transcript variant 4, mRNA. (from RefSeq NM_001195001)
ENST00000460170.2	1753.90995995678	-0.198128689038793	0.110737140518791	3.19983740806473	0.0736455913844466	0.354768537639604	PTPRU	NM_133177	Homo sapiens protein tyrosine phosphatase receptor type U (PTPRU), transcript variant 2, mRNA. (from RefSeq NM_133177)
ENST00000339394.7	212.612372224475	-0.439607878231757	0.227526201613677	3.73181800076823	0.0533852583862073	0.303183960909854	SDC3	NM_014654	Homo sapiens syndecan 3 (SDC3), mRNA. (from RefSeq NM_014654)
ENST00000336798.11	193.443368651014	-0.456638965256446	0.241102922449763	3.58584781547104	0.0582736743003654	0.317194717136417	SDC3		Cell surface proteoglycan (By similarity). (from UniProt D3DPN2)
ENST00000424085.6	3725.76782115883	-0.239733179905422	0.0883263127537401	7.36063338407293	0.00666673031175383	0.103794071115188	PUM1		The sequence shown here is derived from an Ensembl automatic analysis pipeline and should be considered as preliminary data. (from UniProt E9PR38)
ENST00000257075.9	5007.79694450358	-0.214308153177651	0.0854336590127985	6.28801597536153	0.0121557047204924	0.143399131243449	PUM1	NM_014676	Homo sapiens pumilio RNA binding family member 1 (PUM1), transcript variant 2, mRNA. (from RefSeq NM_014676)
ENST00000373747.7	4995.90940891711	-0.228393685704537	0.0855308768849516	7.12480829876213	0.00760245429112315	0.112088825973283	PUM1		pumilio RNA binding family member 1 (from HGNC PUM1)
ENST00000525843.5	4464.73154740403	-0.21796302493048	0.0860091599743995	6.41756867697374	0.0112996759561472	0.139267541821521	PUM1		The sequence shown here is derived from an Ensembl automatic analysis pipeline and should be considered as preliminary data. (from UniProt H0YEH2)
ENST00000426105.6	5028.82210490847	-0.220101161892689	0.0855154330692707	6.61961614732651	0.0100861569744769	0.130415616589026	PUM1	NM_001020658	Homo sapiens pumilio RNA binding family member 1 (PUM1), transcript variant 1, mRNA. (from RefSeq NM_001020658)
ENST00000498419.5	3537.97265347161	-0.27398635674418	0.0907162845333075	9.11221025964966	0.00253908888155806	0.0611581063360497	PUM1		The sequence shown here is derived from an Ensembl automatic analysis pipeline and should be considered as preliminary data. (from UniProt H0YDK8)
ENST00000440538.6	4812.67548730706	-0.232242632891856	0.0854272543583684	7.38467023795361	0.00657821298389046	0.103192933450587	PUM1		Sequence-specific RNA-binding protein that regulates translation and mRNA stability by binding the 3'-UTR of mRNA targets. May be required to support proliferation and self-renewal of stem cells (By similarity). (from UniProt Q14671)
ENST00000373741.8	5074.85799925004	-0.220697264169592	0.0852101984083599	6.7032269292255	0.00962385809321076	0.126930541067995	PUM1		pumilio RNA binding family member 1 (from HGNC PUM1)
ENST00000373742.6	4409.21579723626	-0.245402532991902	0.0867951391932835	7.98674717525373	0.00471209991198311	0.0862776593800329	PUM1		Sequence-specific RNA-binding protein that regulates translation and mRNA stability by binding the 3'-UTR of mRNA targets. May be required to support proliferation and self-renewal of stem cells (By similarity). (from UniProt Q14671)
ENST00000530669.1	60.1077708399963	0.0404664066544922	0.379393308380979	0.0114792194384243	0.914677026434088	0.975874540110365	PUM1		The sequence shown here is derived from an Ensembl automatic analysis pipeline and should be considered as preliminary data. (from UniProt H0YDQ6)
ENST00000529846.5	590.889378579963	-0.148819657083707	0.137959660442474	1.16397185892076	0.280643332316229	0.640153686907279	PUM1		The sequence shown here is derived from an Ensembl automatic analysis pipeline and should be considered as preliminary data. (from UniProt H0YC97)
ENST00000525997.1	615.313939108592	-0.239644420228949	0.139772596044087	2.93948561535025	0.086438255377355	0.383153239589308	PUM1		The sequence shown here is derived from an Ensembl automatic analysis pipeline and should be considered as preliminary data. (from UniProt H0YDC5)
ENST00000527498.1	251.753259871199	-0.195144045232402	0.191937318628111	1.03432671333918	0.309144609118285	0.666009206822303	PUM1		The sequence shown here is derived from an Ensembl automatic analysis pipeline and should be considered as preliminary data. (from UniProt H0YCK1)
ENST00000532678.1	716.210919019947	-0.207692074447564	0.131375869078237	2.49960149182767	0.113875109765295	0.434919944379139	PUM1		The sequence shown here is derived from an Ensembl automatic analysis pipeline and should be considered as preliminary data. (from UniProt H0YED4)
ENST00000526215.5	270.684240820758	-0.212431056210798	0.188554109530523	1.26894944067349	0.259963856651668	0.622031157599005	PUM1		The sequence shown here is derived from an Ensembl automatic analysis pipeline and should be considered as preliminary data. (from UniProt E9PM68)
ENST00000525948.5	270.684240820758	-0.212431056210798	0.188554109530523	1.26894944067349	0.259963856651668	0.622031157599005	PUM1		The sequence shown here is derived from an Ensembl automatic analysis pipeline and should be considered as preliminary data. (from UniProt E9PM68)
ENST00000480602.1	377.364034326957	-0.172002907057909	0.16325737877371	1.10986663175818	0.292110941663984	0.650666928489106	PUM1		The sequence shown here is derived from an Ensembl automatic analysis pipeline and should be considered as preliminary data. (from UniProt E9PMX1)
ENST00000531867.1	382.776559416136	-0.202102913890536	0.162559601190367	1.54540672945235	0.213814815076744	0.57403002722946	PUM1		The sequence shown here is derived from an Ensembl automatic analysis pipeline and should be considered as preliminary data. (from UniProt E9PL65)
ENST00000373736.7	69.2723605345986	-0.128516385593509	0.362031922445248	0.126089199406429	0.722521860702381	0.910228102777236	NKAIN1	NM_024522	Homo sapiens sodium/potassium transporting ATPase interacting 1 (NKAIN1), mRNA. (from RefSeq NM_024522)
ENST00000526106.5	50.475536882926	-0.381426253446635	0.412044085132898	0.856481488587178	0.354725198804913	0.705121536202113	NKAIN1		The sequence shown here is derived from an Ensembl automatic analysis pipeline and should be considered as preliminary data. (from UniProt H0YDA0)
ENST00000530145.1	42.0076403500177	0.0512923216948904	0.43488507004964	0.013944085196588	0.906000248263888	0.973162501201517	NKAIN1		sodium/potassium transporting ATPase interacting 1 (from HGNC NKAIN1)
ENST00000263694.9	4607.05799109048	0.0337012817631912	0.0861114172627962	0.153169027042189	0.695525132932634	0.900537489170418	SNRNP40	NM_004814	Homo sapiens small nuclear ribonucleoprotein U5 subunit 40 (SNRNP40), mRNA. (from RefSeq NM_004814)
ENST00000373720.3	1091.95124763732	0.0824058840919395	0.112324539297451	0.538249540840972	0.463159080157083	0.782513216917019	SNRNP40		small nuclear ribonucleoprotein U5 subunit 40 (from HGNC SNRNP40)
ENST00000546109.5	1325.61349578247	0.247813426109507	0.114461291242575	4.6836925950019	0.0304502270369316	0.229005666827171	ZCCHC17	NM_001282569	Homo sapiens zinc finger CCHC-type containing 17 (ZCCHC17), transcript variant 5, mRNA. (from RefSeq NM_001282569)
ENST00000615916.4	1318.49424366217	0.244546709538895	0.114269389385612	4.57646554637513	0.0324140081493953	0.236550141383582	ZCCHC17	NM_001282566	Homo sapiens zinc finger CCHC-type containing 17 (ZCCHC17), transcript variant 1, mRNA. (from RefSeq NM_001282566)
ENST00000616393.4	1058.6055864927	0.246357310705061	0.126223099393974	3.80650927613799	0.0510537449697748	0.29687563422939	ZCCHC17	NM_001282571	Homo sapiens zinc finger CCHC-type containing 17 (ZCCHC17), transcript variant 7, mRNA. (from RefSeq NM_001282571)
ENST00000616859.4	623.503326452095	0.311563591677678	0.145076845384427	4.60695884531413	0.0318424556209472	0.234763692296953	ZCCHC17	NM_001282573	Homo sapiens zinc finger CCHC-type containing 17 (ZCCHC17), transcript variant 9, mRNA. (from RefSeq NM_001282573)
ENST00000618216.4	487.960831190225	0.104326296255617	0.150032101926431	0.483574606053111	0.486807612930405	0.797271878088306	ZCCHC17	NM_001282574	Homo sapiens zinc finger CCHC-type containing 17 (ZCCHC17), transcript variant 10, mRNA. (from RefSeq NM_001282574)
ENST00000344147.9	1428.78315186701	0.207061942151569	0.109513712330226	3.57297999305428	0.0587268333461874	0.318093806228763	ZCCHC17	NM_016505	Homo sapiens zinc finger CCHC-type containing 17 (ZCCHC17), transcript variant 3, mRNA. (from RefSeq NM_016505)
ENST00000373714.5	1428.78315186701	0.207061942151569	0.109513712330226	3.57297999305428	0.0587268333461874	0.318093806228763	ZCCHC17	NM_001282568	Homo sapiens zinc finger CCHC-type containing 17 (ZCCHC17), transcript variant 4, mRNA. (from RefSeq NM_001282568)
ENST00000627541.1	1063.86536028219	0.292711294716472	0.122434063966954	5.70958750846494	0.0168725035370282	0.169088984861028	ZCCHC17	NM_001282570	Homo sapiens zinc finger CCHC-type containing 17 (ZCCHC17), transcript variant 6, mRNA. (from RefSeq NM_001282570)
ENST00000373710.5	257.799153349783	-0.266030774155211	0.194832395355752	1.86461978344916	0.17209255655211	0.520182104382985	SERINC2	NM_001199038	Homo sapiens serine incorporator 2 (SERINC2), transcript variant 4, mRNA. (from RefSeq NM_001199038)
ENST00000536859.5	258.059761638178	-0.262796099807723	0.19490155841889	1.81828584077746	0.177517453361737	0.527601423694568	SERINC2	NM_001199037	Homo sapiens serine incorporator 2 (SERINC2), transcript variant 3, mRNA. (from RefSeq NM_001199037)
ENST00000373709.8	259.475718876645	-0.251048945832588	0.193323541013572	1.68644146770858	0.194070727050253	0.54796154283531	SERINC2	NM_178865	Homo sapiens serine incorporator 2 (SERINC2), transcript variant 1, mRNA. (from RefSeq NM_178865)
ENST00000536384.2	257.277936772992	-0.272522597469528	0.194711880073953	1.95910034069165	0.161609568092791	0.507314914937609	SERINC2	NM_018565	Homo sapiens serine incorporator 2 (SERINC2), transcript variant 2, mRNA. (from RefSeq NM_018565)
ENST00000373703.5	1867.88962780573	-0.189035868221246	0.113722831835013	2.76173793605457	0.0965433058050002	0.403531358048271	PEF1	NM_012392	Homo sapiens penta-EF-hand domain containing 1 (PEF1), transcript variant 1, mRNA. (from RefSeq NM_012392)
ENST00000398556.7	1219.05321117739	-0.341029116262694	0.122470815896524	7.74494192097072	0.00538631928704132	0.0925754561136722	ADGRB2		Contains 1 GPS domain. (from UniProt A2A3C6)
ENST00000398547.5	1189.3166836108	-0.348134911879646	0.124334878800781	7.83030025836945	0.005137756431276	0.0906471146698107	ADGRB2		Contains 1 GPS domain. (from UniProt A2A3C3)
ENST00000373655.6	1203.90424906961	-0.366932971447161	0.122405940377479	8.97368688877172	0.00273895351002467	0.0643239361168209	ADGRB2	NM_001294335	Homo sapiens adhesion G protein-coupled receptor B2 (ADGRB2), transcript variant 1, mRNA. (from RefSeq NM_001294335)
ENST00000398542.5	1252.27300637825	-0.339802164420642	0.124085797580416	7.49015108825848	0.00620373507841064	0.0999451108846663	ADGRB2		Contains 1 GPS domain. (from UniProt A2A3C1)
ENST00000373658.7	1229.22818398647	-0.355029126541227	0.120465935656677	8.67460929371598	0.00322674025704357	0.0706819465422464	ADGRB2	NM_001364857	Homo sapiens adhesion G protein-coupled receptor B2 (ADGRB2), transcript variant 3, mRNA. (from RefSeq NM_001364857)
ENST00000527361.5	1224.88726142215	-0.360996152622594	0.122520563775729	8.6697749136824	0.0032353115029404	0.0707662290726203	ADGRB2	NM_001294336	Homo sapiens adhesion G protein-coupled receptor B2 (ADGRB2), transcript variant 2, mRNA. (from RefSeq NM_001294336)
ENST00000398538.5	1219.04264508338	-0.354877565108087	0.122592444594537	8.36893604501889	0.00381689018151413	0.0776019469848942	ADGRB2		Contains 1 GPS domain. (from UniProt A2A3C2)
ENST00000420125.5	722.370025709247	-0.429000860091749	0.143299144051435	8.94951635252166	0.00277543056769166	0.064962014531581	ADGRB2		Contains 1 GPS domain. (from UniProt A2A3C4)
ENST00000533175.1	241.494998194442	-0.765454300206716	0.220136647358489	12.0508944143932	0.000517675353138337	0.026201730691078	ADGRB2		The sequence shown here is derived from an Ensembl automatic analysis pipeline and should be considered as preliminary data. (from UniProt E9PND1)
ENST00000602725.5	3128.28351375242	0.134626992862585	0.0956825702640086	1.97917460630418	0.159477387288278	0.504542071210758	PTP4A2	NM_001369860	Homo sapiens protein tyrosine phosphatase 4A2 (PTP4A2), transcript variant 7, mRNA. (from RefSeq NM_001369860)
ENST00000647444.2	3128.28351375242	0.134626992862585	0.0956825702640086	1.97917460630418	0.159477387288278	0.504542071210758	PTP4A2	NM_080391	Homo sapiens protein tyrosine phosphatase 4A2 (PTP4A2), transcript variant 1, mRNA. (from RefSeq NM_080391)
ENST00000649841.1	3128.28351375242	0.134626992862585	0.0956825702640086	1.97917460630418	0.159477387288278	0.504542071210758	PTP4A2	NM_001369859	Homo sapiens protein tyrosine phosphatase 4A2 (PTP4A2), transcript variant 6, mRNA. (from RefSeq NM_001369859)
ENST00000457805.6	2194.09647010168	0.126824418591227	0.102953019751768	1.51714934619697	0.218051392347554	0.579137855676245	PTP4A2	NM_001369858	Homo sapiens protein tyrosine phosphatase 4A2 (PTP4A2), transcript variant 5, mRNA. (from RefSeq NM_001369858)
ENST00000602683.5	1697.89339376046	0.198842077755946	0.110004335414876	3.26573897844129	0.0707411433573622	0.348080337181093	PTP4A2	NM_001195100	Homo sapiens protein tyrosine phosphatase 4A2 (PTP4A2), transcript variant 3, mRNA. (from RefSeq NM_001195100)
ENST00000470404.5	272.294066689746	0.392970210176218	0.189360933798975	4.30267245477616	0.0380525325067214	0.256244938153822	PTP4A2		The sequence shown here is derived from an Ensembl automatic analysis pipeline and should be considered as preliminary data. (from UniProt E9PRR9)
ENST00000532001.6	254.281391961938	0.454028544788942	0.196880166710242	5.31142070587427	0.0211860728216268	0.191099033953358	PTP4A2		The sequence shown here is derived from an Ensembl automatic analysis pipeline and should be considered as preliminary data. (from UniProt E9PML8)
ENST00000528253.3	255.575605249974	0.456096059717437	0.19728882640735	5.33748142570549	0.020871606785563	0.18951383489151	PTP4A2		The sequence shown here is derived from an Ensembl automatic analysis pipeline and should be considered as preliminary data. (from UniProt E9PJC0)
ENST00000627328.2	254.788359735947	0.453702355172595	0.197087972214554	5.29255613572911	0.0214167623195938	0.192027974808372	PTP4A2		The sequence shown here is derived from an Ensembl automatic analysis pipeline and should be considered as preliminary data. (from UniProt E9PJC0)
ENST00000626355.1	254.281391961938	0.454028544788942	0.196880166710242	5.31142070587427	0.0211860728216268	0.191099033953358	PTP4A2		The sequence shown here is derived from an Ensembl automatic analysis pipeline and should be considered as preliminary data. (from UniProt E9PML8)
ENST00000468531.1	299.680696811248	0.379056937996727	0.177771184476195	4.54286696099961	0.033056183553359	0.238872401417362	PTP4A2		The sequence shown here is derived from an Ensembl automatic analysis pipeline and should be considered as preliminary data. (from UniProt E9PMY3)
ENST00000327300.12	2176.86254413069	0.0342293325145757	0.100873892633252	0.115148162429243	0.734357467499331	0.915186732833104	KHDRBS1	NM_006559	Homo sapiens KH RNA binding domain containing, signal transduction associated 1 (KHDRBS1), transcript variant 1, mRNA. (from RefSeq NM_006559)
ENST00000492989.1	1645.75074015274	-0.00770845390701335	0.10463925086665	0.00543444421575856	0.941234232393871	0.983937165577381	KHDRBS1	NM_001271878	Homo sapiens KH RNA binding domain containing, signal transduction associated 1 (KHDRBS1), transcript variant 2, mRNA. (from RefSeq NM_001271878)
ENST00000438825.5	173.37700519258	-0.24588633557155	0.230935683451339	1.13327637245161	0.287077560242876	0.645922425310182	TMEM39B		transmembrane protein 39B (from HGNC TMEM39B)
ENST00000336294.10	521.21791796108	-0.235828976665048	0.145362095371885	2.63153503590235	0.104760386834906	0.419215727549359	TMEM39B	NM_018056	Homo sapiens transmembrane protein 39B (TMEM39B), transcript variant 1, mRNA. (from RefSeq NM_018056)
ENST00000441402.5	215.011106435251	-0.333995803416455	0.224145001410683	2.21810218335266	0.136400638750326	0.470978301318714	TMEM39B		The sequence shown here is derived from an Ensembl automatic analysis pipeline and should be considered as preliminary data. (from UniProt F8WB89)
ENST00000373625.8	2150.81056412326	0.0254386828009098	0.0981844461416758	0.0671315385897131	0.795559977808346	0.938138786619529	KPNA6	NM_012316	Homo sapiens karyopherin subunit alpha 6 (KPNA6), mRNA. (from RefSeq NM_012316)
ENST00000471599.5	462.607156614448	0.414553484636282	0.167449034573766	6.1196938905651	0.0133683948495781	0.15013255918198	KPNA6		karyopherin subunit alpha 6 (from HGNC KPNA6)
ENST00000446515.1	899.64500483917	0.0794886831629573	0.123542159352794	0.413999991549879	0.519946217966668	0.816682783051338	KPNA6		karyopherin subunit alpha 6 (from HGNC KPNA6)
ENST00000373610.8	4138.01542589479	-0.156064590511555	0.093551956349661	2.78212816522544	0.0953214297257729	0.401078898933986	TXLNA	NM_175852	Homo sapiens taxilin alpha (TXLNA), mRNA. (from RefSeq NM_175852)
ENST00000373609.1	4138.01542589479	-0.156064590511555	0.093551956349661	2.78212816522544	0.0953214297257729	0.401078898933986	TXLNA		May be involved in intracellular vesicle traffic and potentially in calcium-dependent exocytosis in neuroendocrine cells. (from UniProt P40222)
ENST00000373602.9	318.658671306827	0.0703917998138638	0.185413414718802	0.144154134279141	0.704185674376869	0.90410844718802	CCDC28B	NM_024296	Homo sapiens coiled-coil domain containing 28B (CCDC28B), transcript variant 2, mRNA. (from RefSeq NM_024296)
ENST00000469003.5	62.451718013898	0.452100567758067	0.361233482857447	1.56477340512524	0.210967668420856	0.570887851462432	CCDC28B		The sequence shown here is derived from an Ensembl automatic analysis pipeline and should be considered as preliminary data. (from UniProt E9PM03)
ENST00000421922.6	267.940149517195	0.00755704643533182	0.194250844415679	0.00151409728793794	0.968961025129745	0.991758077557231	CCDC28B	NM_001301011	Homo sapiens coiled-coil domain containing 28B (CCDC28B), transcript variant 1, mRNA. (from RefSeq NM_001301011)
ENST00000461819.5	158.476587902447	-0.0147072859844892	0.234996027350929	0.00391679861553484	0.950097506186629	0.985922835567456	CCDC28B		The sequence shown here is derived from an Ensembl automatic analysis pipeline and should be considered as preliminary data. (from UniProt E9PM81)
ENST00000291358.10	1282.51175185343	0.0568077229164963	0.128632394470326	0.19505157060356	0.658745079006717	0.885860817795743	IQCC	NM_018134	Homo sapiens IQ motif containing C (IQCC), transcript variant 2, mRNA. (from RefSeq NM_018134)
ENST00000537469.2	1295.85401752014	0.0676291663731855	0.126866255608369	0.284185692736152	0.593970797588513	0.854487803431085	IQCC	NM_001160042	Homo sapiens IQ motif containing C (IQCC), transcript variant 1, mRNA. (from RefSeq NM_001160042)
ENST00000491434.5	41.0610499223838	0.329029302845474	0.44562817777889	0.545214737536018	0.460279568876464	0.781410311085012	TMEM234	NR_133636	Homo sapiens transmembrane protein 234 (TMEM234), transcript variant 4, non-coding RNA. (from RefSeq NR_133636)
ENST00000489170.5	107.940373099623	0.246340391018464	0.2797585972529	0.775349428630086	0.378567234292298	0.722862109495481	TMEM234	NR_133635	Homo sapiens transmembrane protein 234 (TMEM234), transcript variant 3, non-coding RNA. (from RefSeq NR_133635)
ENST00000461402.5	107.940373099623	0.246340391018464	0.2797585972529	0.775349428630086	0.378567234292298	0.722862109495481	TMEM234		Membrane; Multi-pass membrane protein (Potential). (from UniProt Q8WY98)
ENST00000483001.5	107.486993031641	0.259703669356802	0.279411988915048	0.863861364184146	0.352660367541838	0.703516510612715	TMEM234		Membrane; Multi-pass membrane protein (Potential). (from UniProt Q8WY98)
ENST00000309777.10	121.876336552561	0.153925216346257	0.263997791323454	0.340011583272641	0.559822535909452	0.837449986648599	TMEM234	NR_133634	Homo sapiens transmembrane protein 234 (TMEM234), transcript variant 2, non-coding RNA. (from RefSeq NR_133634)
ENST00000373593.5	99.9586051639091	0.234779199118656	0.294547105260214	0.635450564856633	0.425363031029944	0.756076637957808	TMEM234		Membrane; Multi-pass membrane protein (Potential). (from UniProt Q8WY98)
ENST00000344461.7	113.633785890547	0.214924562195317	0.275718099117065	0.607646270262208	0.435675409813769	0.763532973141142	TMEM234	NM_001366191	Homo sapiens transmembrane protein 234 (TMEM234), transcript variant 5, mRNA. (from RefSeq NM_001366191)
ENST00000484490.1	31.6919231195346	0.021197274221492	0.491008989846826	0.00187134897828756	0.965495001105324	0.990811088217146	TMEM234		The sequence shown here is derived from an Ensembl automatic analysis pipeline and should be considered as preliminary data. (from UniProt E9PNU5)
ENST00000355082.9	1895.20595720264	-0.0964093217089603	0.0984144999543684	0.959648004928567	0.327275578626694	0.68247027321968	EIF3I		eukaryotic translation initiation factor 3 subunit I (from HGNC EIF3I)
ENST00000373586.1	9168.03553260975	-0.00540034837145432	0.087626783877202	0.00379828172716401	0.950857325395123	0.986335364283298	EIF3I	NM_003757	Homo sapiens eukaryotic translation initiation factor 3 subunit I (EIF3I), mRNA. (from RefSeq NM_003757)
ENST00000373548.8	3717.3049382373	0.0177877856909023	0.0910654450317439	0.0381592570192808	0.845123696191208	0.952992451135588	HDAC1	NM_004964	Homo sapiens histone deacetylase 1 (HDAC1), mRNA. (from RefSeq NM_004964)
ENST00000428704.1	986.624481005929	0.14694856191896	0.120254737995489	1.49290591774704	0.221766137134372	0.582853425564361	HDAC1		histone deacetylase 1 (from HGNC HDAC1)
ENST00000329421.8	2968.62164582239	-0.349815809969862	0.10326279567968	11.4542618283273	0.000713302183623665	0.0304318848190523	MARCKSL1	NM_023009	Homo sapiens MARCKS like 1 (MARCKSL1), transcript variant 1, mRNA. (from RefSeq NM_023009)
ENST00000574315.1	20.0336774610677	-0.402796232172287	0.657357611572316	0.37534946520444	0.540102693214991	0.827261986423661	TSSK3		The sequence shown here is derived from an Ensembl automatic analysis pipeline and should be considered as preliminary data. (from UniProt I3L1X4)
ENST00000373534.4	87.7709771843078	-0.780220200651208	0.339177068536203	5.27912949786839	0.0215825358730305	0.192787015125372	TSSK3	NM_052841	Homo sapiens testis specific serine kinase 3 (TSSK3), mRNA. (from RefSeq NM_052841)
ENST00000455895.6	1857.13806356087	-0.116758034715659	0.102955605891857	1.28610904106718	0.256766244929985	0.619371473902821	BSDC1	NM_018045	Homo sapiens BSD domain containing 1 (BSDC1), transcript variant 2, mRNA. (from RefSeq NM_018045)
ENST00000444377.5	1528.17853981302	-0.135001979808469	0.110435128699367	1.49438302160898	0.221537652634878	0.582749059356167	BSDC1	NR_125352	Homo sapiens BSD domain containing 1 (BSDC1), transcript variant 6, non-coding RNA. (from RefSeq NR_125352)
ENST00000341071.11	1539.35796974777	-0.0659206622152811	0.110093067472801	0.358640997976366	0.549261960808047	0.832161259817214	BSDC1	NM_001300958	Homo sapiens BSD domain containing 1 (BSDC1), transcript variant 5, mRNA. (from RefSeq NM_001300958)
ENST00000526031.5	1231.24877874342	-0.0808021138205699	0.111764512141843	0.522830511366259	0.4696367576068	0.785546561912508	BSDC1	NM_001143890	Homo sapiens BSD domain containing 1 (BSDC1), transcript variant 4, mRNA. (from RefSeq NM_001143890)
ENST00000419121.6	1319.14137060383	-0.0577245373135585	0.10858751302969	0.282665778341837	0.594959270815012	0.854727977461614	BSDC1	NM_001143889	Homo sapiens BSD domain containing 1 (BSDC1), transcript variant 3, mRNA. (from RefSeq NM_001143889)
ENST00000446293.6	1682.40401817124	-0.0764896335822682	0.106667980892007	0.514310084883249	0.473278982261512	0.788256213160254	BSDC1	NM_001143888	Homo sapiens BSD domain containing 1 (BSDC1), transcript variant 1, mRNA. (from RefSeq NM_001143888)
ENST00000373520.8	90.5598204826217	0.241139735538798	0.310812286740572	0.601732772974344	0.437917657396241	0.765070679915031	BSDC1		The sequence shown here is derived from an Ensembl automatic analysis pipeline and should be considered as preliminary data. (from UniProt F8W6C6)
ENST00000527513.5	172.016252777301	0.19353667364856	0.222346035293174	0.757647509676367	0.384065732600112	0.726722298682732	BSDC1		The sequence shown here is derived from an Ensembl automatic analysis pipeline and should be considered as preliminary data. (from UniProt E9PNA9)
ENST00000527163.5	646.954007416858	-0.00785202846987238	0.14096882625424	0.0031531494772139	0.95521999306319	0.987447827364615	BSDC1		The sequence shown here is derived from an Ensembl automatic analysis pipeline and should be considered as preliminary data. (from UniProt E9PQA7)
ENST00000530485.1	464.694963225402	-0.0170686681292222	0.165334413513755	0.0107519265331675	0.917414174755396	0.976704654597351	BSDC1		The sequence shown here is derived from an Ensembl automatic analysis pipeline and should be considered as preliminary data. (from UniProt E9PS77)
ENST00000480336.1	71.4548960361575	-0.269835624329376	0.332523560729975	0.658957450193885	0.416928243982446	0.750066774370255	AL033529.1		Homo sapiens cDNA FLJ35007 fis, clone OCBBF2012095, weakly similar to ZINC FINGER PROTEIN 151. (from mRNA AK092326)
ENST00000609129.2	92.9427682887857	-0.271504848598447	0.294213376374477	0.852183874539719	0.355935263539305	0.706408615865558	ZBTB8B	NM_001145720	Homo sapiens zinc finger and BTB domain containing 8B (ZBTB8B), mRNA. (from RefSeq NM_001145720)
ENST00000373510.9	371.873327141151	0.207234203619478	0.162837401383042	1.61933550260465	0.203184467145961	0.560103521725404	ZBTB8A	NM_001040441	Homo sapiens zinc finger and BTB domain containing 8A (ZBTB8A), transcript variant 1, mRNA. (from RefSeq NM_001040441)
ENST00000316459.4	264.295361625059	0.27296134480081	0.185990136725311	2.15317492457349	0.14227541160987	0.479590307357002	ZBTB8A	NM_001291496	Homo sapiens zinc finger and BTB domain containing 8A (ZBTB8A), transcript variant 2, mRNA. (from RefSeq NM_001291496)
ENST00000341885.5	34.5396762565584	0.526384423459937	0.488581044181796	1.15875974936694	0.281722906056279	0.64127129076291	ZBTB8OS		zinc finger and BTB domain containing 8 opposite strand (from HGNC ZBTB8OS)
ENST00000468695.5	741.118863807355	0.372742141568047	0.138535326563221	7.22739209494353	0.00717994343344406	0.10834926611287	ZBTB8OS	NM_178547	Homo sapiens zinc finger and BTB domain containing 8 opposite strand (ZBTB8OS), transcript variant 1, mRNA. (from RefSeq NM_178547)
ENST00000492007.5	290.354509759283	0.599695664577006	0.190221997016094	9.90957986848917	0.00164420648584463	0.0478368820727378	ZBTB8OS	NM_001366271	Homo sapiens zinc finger and BTB domain containing 8 opposite strand (ZBTB8OS), transcript variant 24, mRNA. (from RefSeq NM_001366271)
ENST00000373506.7	555.328399042195	0.415240089948986	0.14977954989549	7.67190127590254	0.00560873274826798	0.0945085915681039	ZBTB8OS	NM_001308135	Homo sapiens zinc finger and BTB domain containing 8 opposite strand (ZBTB8OS), transcript variant 2, mRNA. (from RefSeq NM_001308135)
ENST00000498691.5	98.5122178847621	0.692302139452945	0.305741840728224	5.11226876221481	0.0237572337136114	0.202217517257187	ZBTB8OS	NR_158774	Homo sapiens zinc finger and BTB domain containing 8 opposite strand (ZBTB8OS), transcript variant 27, non-coding RNA. (from RefSeq NR_158774)
ENST00000373501.6	536.021128855105	0.393205456283094	0.150719992432036	6.79523929559557	0.00914012714412401	0.123586488624259	ZBTB8OS	NM_001366269	Homo sapiens zinc finger and BTB domain containing 8 opposite strand (ZBTB8OS), transcript variant 22, mRNA. (from RefSeq NM_001366269)
ENST00000473294.6	184.636847815771	0.343084247974629	0.215217612958332	2.53988488100436	0.11100287930082	0.428996011437392	ZBTB8OS		zinc finger and BTB domain containing 8 opposite strand (from HGNC ZBTB8OS)
ENST00000436661.5	608.624802275739	0.432062660527949	0.146125298487687	8.72522873086818	0.00313836695580749	0.0697384904216796	ZBTB8OS	NM_001366266	Homo sapiens zinc finger and BTB domain containing 8 opposite strand (ZBTB8OS), transcript variant 19, mRNA. (from RefSeq NM_001366266)
ENST00000476493.5	43.8947999508384	0.57738727560912	0.427372452006505	1.82238142047525	0.177030071061404	0.526849477054532	ZBTB8OS		zinc finger and BTB domain containing 8 opposite strand (from HGNC ZBTB8OS)
ENST00000465588.2	490.036577868609	0.384880660961943	0.155498186750222	6.11720656320892	0.0133872191025348	0.150260974862987	ZBTB8OS	NM_001366268	Homo sapiens zinc finger and BTB domain containing 8 opposite strand (ZBTB8OS), transcript variant 21, mRNA. (from RefSeq NM_001366268)
ENST00000479075.5	62.1296737611161	0.392421233130694	0.363093031243676	1.16707131649288	0.280003824263381	0.639860640514557	ZBTB8OS		zinc finger and BTB domain containing 8 opposite strand (from HGNC ZBTB8OS)
ENST00000414241.7	6974.28676189864	0.195436981073046	0.0834851332219115	5.47662094117775	0.0192724795271433	0.181827690396867	RBBP4	NM_001135255	Homo sapiens RB binding protein 4, chromatin remodeling factor (RBBP4), transcript variant 2, mRNA. (from RefSeq NM_001135255)
ENST00000527118.5	175.325720963652	0.749285550688965	0.274034931596524	7.43189866246411	0.00640776983965819	0.101702637855333	RBBP4		The sequence shown here is derived from an Ensembl automatic analysis pipeline and should be considered as preliminary data. (from UniProt E9PNS2)
ENST00000373493.10	7057.91493365698	0.202775482721154	0.0834010626014013	5.90720067777904	0.0150791151849362	0.159833887639282	RBBP4	NM_005610	Homo sapiens RB binding protein 4, chromatin remodeling factor (RBBP4), transcript variant 1, mRNA. (from RefSeq NM_005610)
ENST00000526193.5	666.946714218917	0.226111201726841	0.137387464254263	2.7072676405221	0.0998919538287771	0.409489197455262	RBBP4		The sequence shown here is derived from an Ensembl automatic analysis pipeline and should be considered as preliminary data. (from UniProt E9PIC4)
ENST00000492348.6	666.946714218917	0.226111201726841	0.137387464254263	2.7072676405221	0.0998919538287771	0.409489197455262	RBBP4		The sequence shown here is derived from an Ensembl automatic analysis pipeline and should be considered as preliminary data. (from UniProt E9PIC4)
ENST00000373485.5	6018.26376504188	0.210846262854953	0.0843290160733301	6.24671487362588	0.0124423856822258	0.144928267705961	RBBP4		Core histone-binding subunit that may target chromatin assembly factors, chromatin remodeling factors and histone deacetylases to their histone substrates in a manner that is regulated by nucleosomal DNA. Component of several complexes which regulate chromatin metabolism. These include the chromatin assembly factor 1 (CAF-1) complex, which is required for chromatin assembly following DNA replicat…
ENST00000477563.6	976.49549226688	0.348029697533259	0.128887123757615	7.2808504479942	0.00696935328779269	0.106465299065018	RBBP4		The sequence shown here is derived from an Ensembl automatic analysis pipeline and should be considered as preliminary data. (from UniProt E9PNS6)
ENST00000458695.6	6401.37538830403	0.189729944559409	0.0834455528624426	5.16659234765854	0.0230253402177426	0.199245106481382	RBBP4	NM_001135256	Homo sapiens RB binding protein 4, chromatin remodeling factor (RBBP4), transcript variant 3, mRNA. (from RefSeq NM_001135256)
ENST00000490500.5	315.701352133445	0.38481168935471	0.17865074101633	4.6350061726713	0.0313260316609537	0.232627197769931	RBBP4		The sequence shown here is derived from an Ensembl automatic analysis pipeline and should be considered as preliminary data. (from UniProt E9PND5)
ENST00000445722.2	1297.30070828896	0.295572903336249	0.108817746859376	7.37092016222974	0.00662870062968207	0.103527280789868	RBBP4		The sequence shown here is derived from an Ensembl automatic analysis pipeline and should be considered as preliminary data. (from UniProt C9JPP3)
ENST00000475321.5	2010.58135669779	0.21501066790834	0.0988858664336527	4.72478362516232	0.0297309237544372	0.226246001982221	RBBP4		The sequence shown here is derived from an Ensembl automatic analysis pipeline and should be considered as preliminary data. (from UniProt H0YF10)
ENST00000463378.5	2731.3550707285	0.270690665813432	0.0986255976000882	7.52456759501395	0.00608631619261241	0.0992747142475714	RBBP4		The sequence shown here is derived from an Ensembl automatic analysis pipeline and should be considered as preliminary data. (from UniProt H0YDK2)
ENST00000460669.5	2542.89655513223	0.21231054874857	0.0964145538615919	4.84608433669273	0.0277089660556114	0.218334014877344	RBBP4		The sequence shown here is derived from an Ensembl automatic analysis pipeline and should be considered as preliminary data. (from UniProt H0YCT5)
ENST00000482190.1	1387.56589211752	0.226605124396857	0.109342319101617	4.29247316030691	0.0382814417149075	0.256891624591424	RBBP4		The sequence shown here is derived from an Ensembl automatic analysis pipeline and should be considered as preliminary data. (from UniProt H0YEU5)
ENST00000409190.8	31.407352709018	0.18062093508153	0.513315948839979	0.123872551149322	0.724871766558765	0.911289372836365	SYNC	NM_030786	Homo sapiens syncoilin, intermediate filament protein (SYNC), transcript variant 1, mRNA. (from RefSeq NM_030786)
ENST00000373484.4	65.7771179579596	0.29382498008435	0.34867779952203	0.710002911731749	0.399442845272621	0.73801287215748	SYNC	NM_001161708	Homo sapiens syncoilin, intermediate filament protein (SYNC), transcript variant 2, mRNA. (from RefSeq NM_001161708)
ENST00000401073.7	641.251526894945	-0.483841920849866	0.137256935369193	12.4074368549393	0.000427627410998901	0.0241128572580548	KIAA1522	NM_020888	Homo sapiens KIAA1522 (KIAA1522), transcript variant 1, mRNA. (from RefSeq NM_020888)
ENST00000373481.7	620.900802543504	-0.468790878124526	0.140527253432335	11.1131136445142	0.00085719463224891	0.0336121425545377	KIAA1522	NM_001369553	Homo sapiens KIAA1522 (KIAA1522), transcript variant 4, mRNA. (from RefSeq NM_001369553)
ENST00000294521.7	93.1460377873425	-0.371245687444021	0.306754910769182	1.46561790372399	0.226038364496449	0.587160866378266	KIAA1522	NM_001198973	Homo sapiens KIAA1522 (KIAA1522), transcript variant 3, mRNA. (from RefSeq NM_001198973)
ENST00000373480.1	614.592586406526	-0.481638460590431	0.139652692133635	11.8775661278517	0.000568141366885571	0.0272057205793038	KIAA1522	NM_001198972	Homo sapiens KIAA1522 (KIAA1522), transcript variant 2, mRNA. (from RefSeq NM_001198972)
ENST00000373477.8	14112.1257687391	0.245525701456858	0.0851470315007558	8.3056109357607	0.0039522785422253	0.0791070646156809	YARS	NM_003680	Homo sapiens tyrosyl-tRNA synthetase (YARS), mRNA. (from RefSeq NM_003680)
ENST00000616261.1	8650.37645163845	0.308328202719395	0.0847304784030917	13.2195586754632	0.000277042843520418	0.0196912009665933	YARS		tyrosyl-tRNA synthetase (from HGNC YARS)
ENST00000530710.5	403.095027162253	-0.00986288028923864	0.15677021615498	0.00395816670877736	0.949835016206047	0.985794034678049	S100PBP		The sequence shown here is derived from an Ensembl automatic analysis pipeline and should be considered as preliminary data. (from UniProt E9PMK1)
ENST00000373476.5	1186.10353277205	0.0266896841710098	0.114544043160721	0.0543175524135577	0.815713834133874	0.943590746810335	S100PBP	NM_001256121	Homo sapiens S100P binding protein (S100PBP), transcript variant 3, mRNA. (from RefSeq NM_001256121)
ENST00000529027.5	96.5511494177155	0.135392570605825	0.28811634963447	0.220875041966519	0.638373987669586	0.875960154472026	S100PBP		The sequence shown here is derived from an Ensembl automatic analysis pipeline and should be considered as preliminary data. (from UniProt E9PIZ7)
ENST00000526230.1	361.867672018375	-0.0553582453926124	0.162798403134698	0.115674105408381	0.733774473654791	0.914895511169057	S100PBP		The sequence shown here is derived from an Ensembl automatic analysis pipeline and should be considered as preliminary data. (from UniProt E9PIY5)
ENST00000373475.10	1186.10353277205	0.0266896841710098	0.114544043160721	0.0543175524135577	0.815713834133874	0.943590746810335	S100PBP	NR_135107	Homo sapiens S100P binding protein (S100PBP), transcript variant 5, non-coding RNA. (from RefSeq NR_135107)
ENST00000531256.1	507.486969422524	0.0515512142147217	0.148697115441708	0.120217580366955	0.728798625826141	0.912822698323712	S100PBP		The sequence shown here is derived from an Ensembl automatic analysis pipeline and should be considered as preliminary data. (from UniProt E9PSA0)
ENST00000482212.1	435.398784431636	0.0347150673001524	0.154010022943181	0.0508235731232887	0.821636342165514	0.945713834754116	S100PBP		The sequence shown here is derived from an Ensembl automatic analysis pipeline and should be considered as preliminary data. (from UniProt E9PL86)
ENST00000329151.5	236.20141205118	-0.116236231954566	0.238563410647085	0.237334427015689	0.626137995583653	0.870369884315724	TMEM54	NM_001329725	Homo sapiens transmembrane protein 54 (TMEM54), transcript variant 5, mRNA. (from RefSeq NM_001329725)
ENST00000373463.8	552.211346010818	-0.00434587532287891	0.173886000814782	0.000632524126615408	0.979935292751145	0.994915296664888	TMEM54	NM_033504	Homo sapiens transmembrane protein 54 (TMEM54), transcript variant 2, mRNA. (from RefSeq NM_033504)
ENST00000373456.11	1475.49722962683	-0.231454032437677	0.105088993684566	4.84840953066141	0.0276716362764143	0.218286301670987	RNF19B	NM_153341	Homo sapiens ring finger protein 19B (RNF19B), transcript variant 1, mRNA. (from RefSeq NM_153341)
ENST00000356990.9	1042.31570845723	-0.223514156090213	0.116080292682893	3.70640198256242	0.0542041166223763	0.305818828541912	RNF19B	NM_001127361	Homo sapiens ring finger protein 19B (RNF19B), transcript variant 2, mRNA. (from RefSeq NM_001127361)
ENST00000235150.4	1559.76132377714	-0.223068811398702	0.106282580526299	4.40291294780101	0.0358775995106464	0.248402833942733	RNF19B	NM_001300826	Homo sapiens ring finger protein 19B (RNF19B), transcript variant 3, mRNA. (from RefSeq NM_001300826)
ENST00000629371.2	2566.6529351729	0.0137364764201422	0.100752516495845	0.0185911086082271	0.891545218677445	0.96809389518004	AK2	NR_134976	Homo sapiens adenylate kinase 2 (AK2), transcript variant 9, non-coding RNA. (from RefSeq NR_134976)
ENST00000373449.7	6512.60463195005	0.0403718899531964	0.0848238375604533	0.22652211322999	0.634114706822677	0.873740088680335	AK2	NM_013411	Homo sapiens adenylate kinase 2 (AK2), transcript variant 2, mRNA. (from RefSeq NM_013411)
ENST00000672715.1	6600.22176339863	0.0640399749600281	0.0835338479001604	0.587691013191566	0.443313381121037	0.76884032169186	AK2	NM_001625	Homo sapiens adenylate kinase 2 (AK2), transcript variant 1, mRNA. (from RefSeq NM_001625)
ENST00000354858.11	5085.00865571398	0.0771632731740338	0.0883216138149452	0.763206500155562	0.382326915762319	0.725717189467	AK2		Catalyzes the reversible transfer of the terminal phosphate group between ATP and AMP. This small ubiquitous enzyme involved in energy metabolism and nucleotide synthesis that is essential for maintenance and cell growth. Plays a key role in hematopoiesis. (from UniProt P54819)
ENST00000548033.5	4997.3915242654	0.0465386485026404	0.0919057485202481	0.256404058852951	0.612601448087122	0.863382706948463	AK2	NM_001319142	Homo sapiens adenylate kinase 2 (AK2), transcript variant 7, mRNA. (from RefSeq NM_001319142)
ENST00000467905.5	5996.32260373337	0.0557824125190294	0.0843400791033076	0.437426524178832	0.508367185012278	0.810565492000044	AK2	NM_001319141	Homo sapiens adenylate kinase 2 (AK2), transcript variant 6, mRNA. (from RefSeq NM_001319141)
ENST00000480134.5	2566.6529351729	0.0137364764201422	0.100752516495845	0.0185911086082271	0.891545218677445	0.96809389518004	AK2	NM_001319143	Homo sapiens adenylate kinase 2 (AK2), transcript variant 8, mRNA. (from RefSeq NM_001319143)
ENST00000550338.5	46.281854383867	0.203458325198831	0.427758177960427	0.226256601478283	0.634313502074854	0.873927743867323	AK2		The sequence shown here is derived from an Ensembl automatic analysis pipeline and should be considered as preliminary data. (from UniProt F8VPP1)
ENST00000673291.1	1909.47238157306	0.0559505351765068	0.101098976367948	0.306284307092859	0.579969284181103	0.848386805061602	AK2		adenylate kinase 2 (from HGNC AK2)
ENST00000487289.1	1927.03738710787	0.0575124564833887	0.100875637939322	0.325057215284595	0.568584177071291	0.841560527748689	AK2		Belongs to the adenylate kinase family. (from UniProt F8VZG5)
ENST00000626911.1	42.9862337728136	0.152025569543781	0.44872109310373	0.114871812289408	0.734664389457192	0.915252637227665	AK2		The sequence shown here is derived from an Ensembl automatic analysis pipeline and should be considered as preliminary data. (from UniProt F8VPP1)
ENST00000294517.11	56.3588410480264	0.0813647074698784	0.414935812806333	0.0384575258651054	0.844527274700461	0.952915874943711	AZIN2	NM_052998	Homo sapiens antizyme inhibitor 2 (AZIN2), transcript variant 1, mRNA. (from RefSeq NM_052998)
ENST00000373443.7	56.3588410480264	0.0813647074698784	0.414935812806333	0.0384575258651054	0.844527274700461	0.952915874943711	AZIN2	NR_146649	Homo sapiens antizyme inhibitor 2 (AZIN2), transcript variant 14, non-coding RNA. (from RefSeq NR_146649)
ENST00000373441.1	47.213165545632	-0.005259321911393	0.447610021918436	0.000162030330084662	0.98984391114501	0.997268506567131	AZIN2	NM_001301825	Homo sapiens antizyme inhibitor 2 (AZIN2), transcript variant 5, mRNA. (from RefSeq NM_001301825)
ENST00000291416.10	55.8663112747485	-0.606015620567642	0.377802421195249	2.5743997019177	0.108605294779579	0.425144349956828	TRIM62	NM_018207	Homo sapiens tripartite motif containing 62 (TRIM62), transcript variant 1, mRNA. (from RefSeq NM_018207)
ENST00000543586.1	49.4263655455979	-0.658346284785072	0.400427430869121	2.70492291365159	0.100038917406124	0.40981148830039	TRIM62	NM_001330483	Homo sapiens tripartite motif containing 62 (TRIM62), transcript variant 2, mRNA. (from RefSeq NM_001330483)
ENST00000539719.6	413.192434847671	-0.165489422087989	0.166172988998767	0.991481907937796	0.319380452788258	0.675794095792302	ZNF362	NM_152493	Homo sapiens zinc finger protein 362 (ZNF362), transcript variant 1, mRNA. (from RefSeq NM_152493)
ENST00000483388.5	103.530728957295	0.122743100670978	0.288611625501812	0.180976290615966	0.670535570880314	0.890639478802559	ZNF362		The sequence shown here is derived from an Ensembl automatic analysis pipeline and should be considered as preliminary data. (from UniProt F5H055)
ENST00000373428.5	413.192434847671	-0.165489422087989	0.166172988998767	0.991481907937796	0.319380452788258	0.675794095792302	ZNF362	NM_001370212	Homo sapiens zinc finger protein 362 (ZNF362), transcript variant 2, mRNA. (from RefSeq NM_001370212)
ENST00000431992.5	1388.00185084649	-0.1079399754284	0.123013484054708	0.769784809869826	0.380283631342935	0.724362295117957	PHC2	NM_001330488	Homo sapiens polyhomeotic homolog 2 (PHC2), transcript variant 3, mRNA. (from RefSeq NM_001330488)
ENST00000373418.7	1269.77924136661	-0.0886163876254115	0.124623863608639	0.505524538802064	0.477082693666801	0.790929924939115	PHC2	NM_004427	Homo sapiens polyhomeotic homolog 2 (PHC2), transcript variant 2, mRNA. (from RefSeq NM_004427)
ENST00000373422.7	1354.81388104857	-0.0832580257340686	0.122004320996976	0.465622967498604	0.495007730029898	0.802463233838039	PHC2		polyhomeotic homolog 2 (from HGNC PHC2)
ENST00000257118.5	1384.20764664014	-0.103662507436012	0.123451947532866	0.704954644591247	0.401123853168294	0.739240217152132	PHC2	NM_198040	Homo sapiens polyhomeotic homolog 2 (PHC2), transcript variant 1, mRNA. (from RefSeq NM_198040)
ENST00000361328.7	618.117799944567	-0.173222757277097	0.143767792550531	1.45220031020263	0.228175222042199	0.589741958864997	ZSCAN20	NM_145238	Homo sapiens zinc finger and SCAN domain containing 20 (ZSCAN20), mRNA. (from RefSeq NM_145238)
ENST00000373413.2	175.132106013318	-0.281442789083954	0.241158231036581	1.36251962832569	0.243101284925058	0.606805547890304	ZSCAN20		May be involved in transcriptional regulation. (from UniProt P17040)
ENST00000426886.1	153.70640141442	-0.0946912022047098	0.241710900756154	0.153561545944974	0.695154789748049	0.900378718829307	SMIM12		The sequence shown here is derived from an Ensembl automatic analysis pipeline and should be considered as preliminary data. (from UniProt E5RH51)
ENST00000521580.3	647.593751886537	-0.195286407444824	0.132916345696178	2.15907190736132	0.141730272586557	0.478936592175302	SMIM12	NM_138428	Homo sapiens small integral membrane protein 12 (SMIM12), transcript variant 3, mRNA. (from RefSeq NM_138428)
ENST00000446026.1	647.593751886537	-0.195286407444824	0.132916345696178	2.15907190736132	0.141730272586557	0.478936592175302	SMIM12		Membrane; Single-pass membrane protein (Potential). (from UniProt Q96EX1)
ENST00000456842.1	647.593751886537	-0.195286407444824	0.132916345696178	2.15907190736132	0.141730272586557	0.478936592175302	SMIM12		Membrane; Single-pass membrane protein (Potential). (from UniProt Q96EX1)
ENST00000423898.1	647.593751886537	-0.195286407444824	0.132916345696178	2.15907190736132	0.141730272586557	0.478936592175302	SMIM12		Membrane; Single-pass membrane protein (Potential). (from UniProt Q96EX1)
ENST00000417239.1	615.288189206752	-0.169055764151893	0.134031354046244	1.59124316964833	0.207148609455839	0.56603967796223	SMIM12	NM_001164824	Homo sapiens small integral membrane protein 12 (SMIM12), transcript variant 1, mRNA. (from RefSeq NM_001164824)
ENST00000235180.4	232.986147177495	-0.409019332379329	0.195914864645724	4.35941394565462	0.0368049648999588	0.251382340260537	DLGAP3		May play a role in the molecular organization of synapses and neuronal cell signaling. Could be an adapter protein linking ion channel to the subsynaptic cytoskeleton. May induce enrichment of PSD-95/SAP90 at the plasma membrane. (from UniProt O95886)
ENST00000373347.6	232.986147177495	-0.409019332379329	0.195914864645724	4.35941394565462	0.0368049648999588	0.251382340260537	DLGAP3	NM_001080418	Homo sapiens DLG associated protein 3 (DLGAP3), mRNA. (from RefSeq NM_001080418)
ENST00000487874.1	790.5345956778	0.0329913971963189	0.125002087612059	0.0696728567173679	0.7918136968634	0.936969696866518	AC114490.2		Homo sapiens ZNF258 (ZNF258) mRNA, complete cds. (from mRNA AF055470)
ENST00000373337.3	244.310768049448	-0.0326439265964323	0.194269011505259	0.0282547846130683	0.866511220780482	0.960567566374093	TMEM35B	NM_001195156	Homo sapiens transmembrane protein 35B (TMEM35B), mRNA. (from RefSeq NM_001195156)
ENST00000357182.9	1164.0266936164	0.0730707690920791	0.116000288278469	0.396808415337972	0.528742144195985	0.821205618491587	ZMYM6	NM_007167	Homo sapiens zinc finger MYM-type containing 6 (ZMYM6), mRNA. (from RefSeq NM_007167)
ENST00000415531.5	232.05114233289	0.0878206845176288	0.19873028142265	0.195334044500534	0.658513728244464	0.885829160619559	ZMYM6		zinc finger MYM-type containing 6 (from HGNC ZMYM6)
ENST00000317538.9	164.684354846774	-0.0540306884350761	0.226601713989207	0.05687275515929	0.811508752841972	0.942116513667102	ZMYM6		Plays a role in the regulation of cell morphology and cytoskeletal organization. (from UniProt O95789)
ENST00000373333.1	164.684354846774	-0.0540306884350761	0.226601713989207	0.05687275515929	0.811508752841972	0.942116513667102	ZMYM6		Plays a role in the regulation of cell morphology and cytoskeletal organization. (from UniProt O95789)
ENST00000650449.1	1736.08619080711	0.30135072428926	0.110026390206861	7.49265171762094	0.00619512631544578	0.0998617162677065	ZMYM1		Nucleus (Potential). (from UniProt Q5SVZ6)
ENST00000417119.5	638.014468428532	0.075425422527247	0.132761824615363	0.32281533420965	0.569920624223073	0.842344581253862	ZMYM1		zinc finger MYM-type containing 1 (from HGNC ZMYM1)
ENST00000611874.4	1736.08619080711	0.30135072428926	0.110026390206861	7.49265171762094	0.00619512631544578	0.0998617162677065	ZMYM1	NM_001289088	Homo sapiens zinc finger MYM-type containing 1 (ZMYM1), transcript variant 1, mRNA. (from RefSeq NM_001289088)
ENST00000359858.9	1736.08619080711	0.30135072428926	0.110026390206861	7.49265171762094	0.00619512631544578	0.0998617162677065	ZMYM1	NM_024772	Homo sapiens zinc finger MYM-type containing 1 (ZMYM1), transcript variant 5, mRNA. (from RefSeq NM_024772)
ENST00000373330.1	1736.08619080711	0.30135072428926	0.110026390206861	7.49265171762094	0.00619512631544578	0.0998617162677065	ZMYM1	NM_001289091	Homo sapiens zinc finger MYM-type containing 1 (ZMYM1), transcript variant 2, mRNA. (from RefSeq NM_001289091)
ENST00000460428.5	1274.70487754497	-0.223348977706401	0.112388370649635	3.94840467019457	0.0469158255535529	0.285648592793748	SFPQ		The sequence shown here is derived from an Ensembl automatic analysis pipeline and should be considered as preliminary data. (from UniProt H0Y9U2)
ENST00000470472.5	7042.16029478365	0.0935673430706986	0.105766950037964	0.782522374725431	0.37637081640599	0.721017562515477	SFPQ	NR_136703	Homo sapiens splicing factor proline and glutamine rich (SFPQ), transcript variant 3, non-coding RNA. (from RefSeq NR_136703)
ENST00000357214.6	13489.0654243564	-0.0231125806881458	0.106327278777605	0.0472517394934755	0.827916383405453	0.948089906686636	SFPQ	NM_005066	Homo sapiens splicing factor proline and glutamine rich (SFPQ), transcript variant 1, mRNA. (from RefSeq NM_005066)
ENST00000314607.11	4418.93054917578	-0.032004146754667	0.0895057857521642	0.127860384309585	0.720660862877036	0.909585310601972	ZMYM4	NM_005095	Homo sapiens zinc finger MYM-type containing 4 (ZMYM4), transcript variant 1, mRNA. (from RefSeq NM_005095)
ENST00000441447.1	316.119025080834	0.197685352584236	0.195966291806135	1.01753748298351	0.313103838066125	0.670153590478422	ZMYM4		zinc finger MYM-type containing 4 (from HGNC ZMYM4)
ENST00000457946.1	2900.26531964908	-0.0867311944939932	0.091732329398145	0.893919271200154	0.344417427910186	0.696728528505728	ZMYM4	NM_001350140	Homo sapiens zinc finger MYM-type containing 4 (ZMYM4), transcript variant 4, mRNA. (from RefSeq NM_001350140)
ENST00000325722.8	2515.10572298306	-0.0471250861384782	0.0982603872702617	0.230049823122542	0.631486887860618	0.872185049193839	KIAA0319L	NM_024874	Homo sapiens KIAA0319 like (KIAA0319L), mRNA. (from RefSeq NM_024874)
ENST00000373266.8	1040.91885577604	-0.144524305657709	0.118212146231237	1.49493529389011	0.221452297211431	0.58267634996211	KIAA0319L		The sequence shown here is derived from an Ensembl automatic analysis pipeline and should be considered as preliminary data. (from UniProt C9J519)
ENST00000426982.6	2471.26035175972	-0.0411473055386473	0.0977367927508592	0.17727732954792	0.673723577232639	0.891407635843063	KIAA0319L		The sequence shown here is derived from an Ensembl automatic analysis pipeline and should be considered as preliminary data. (from UniProt E7EN73)
ENST00000440579.5	1629.75828941427	0.0107333223786636	0.104909058867538	0.0104714682571085	0.918494591097302	0.977124586182054	KIAA0319L		KIAA0319 like (from HGNC KIAA0319L)
ENST00000431916.5	644.505162573488	0.0521302567121849	0.131967936656225	0.156073570365912	0.692797518380031	0.89940857153543	KIAA0319L		The sequence shown here is derived from an Ensembl automatic analysis pipeline and should be considered as preliminary data. (from UniProt H0Y4S8)
ENST00000482929.6	657.975835332096	-0.0091523877880023	0.134445917881879	0.00464440433980684	0.9456663346592	0.984953265190459	KIAA0319L		KIAA0319 like (from HGNC KIAA0319L)
ENST00000478463.6	657.295765230124	-0.00616878351424358	0.134670115093696	0.00210595145001946	0.963397409216014	0.990174630080766	KIAA0319L		KIAA0319 like (from HGNC KIAA0319L)
ENST00000470388.5	93.2684541351508	0.0633210405911891	0.303888415833496	0.043423567411125	0.834929755316436	0.949834398439823	KIAA0319L		The sequence shown here is derived from an Ensembl automatic analysis pipeline and should be considered as preliminary data. (from UniProt F8WAW2)
ENST00000469892.5	553.211760836273	-0.0111918171798806	0.142381157884997	0.00620018560412916	0.937238428743367	0.982762022590022	KIAA0319L		The sequence shown here is derived from an Ensembl automatic analysis pipeline and should be considered as preliminary data. (from UniProt C9JVB2)
ENST00000494948.1	305.950345575562	0.065763593340369	0.180126772949647	0.133323788698917	0.715010410329741	0.907310276925277	KIAA0319L		The sequence shown here is derived from an Ensembl automatic analysis pipeline and should be considered as preliminary data. (from UniProt C9JQ56)
ENST00000373253.7	856.651709347352	-0.722435502689422	0.142249927842714	25.6401548143757	4.11388996509459e-07	0.000486398646673268	NCDN	NM_001014841	Homo sapiens neurochondrin (NCDN), transcript variant 2, mRNA. (from RefSeq NM_001014841)
ENST00000356090.8	887.803983633996	-0.734125050026036	0.140496590105584	27.1344952237673	1.89781166244985e-07	0.000262616783488835	NCDN	NM_001014839	Homo sapiens neurochondrin (NCDN), transcript variant 1, mRNA. (from RefSeq NM_001014839)
ENST00000373243.7	887.803983633996	-0.734125050026036	0.140496590105584	27.1344952237673	1.89781166244985e-07	0.000262616783488835	NCDN	NM_014284	Homo sapiens neurochondrin (NCDN), transcript variant 3, mRNA. (from RefSeq NM_014284)
ENST00000437806.1	324.924775553545	-0.571704178765222	0.206209525076254	7.66285836652938	0.00563691299993252	0.094827576923666	NCDN		The sequence shown here is derived from an Ensembl automatic analysis pipeline and should be considered as preliminary data. (from UniProt C9J5H8)
ENST00000423723.1	191.754188448183	-0.67088773217406	0.215574676507362	9.67961302964063	0.00186323868185672	0.0512809425384675	NCDN		The sequence shown here is derived from an Ensembl automatic analysis pipeline and should be considered as preliminary data. (from UniProt H7C2R2)
ENST00000373237.4	4336.70229315538	-0.0418505882150458	0.0931142364160385	0.201993224580491	0.653116760186606	0.883423905839125	PSMB2	NM_002794	Homo sapiens proteasome subunit beta 2 (PSMB2), transcript variant 1, mRNA. (from RefSeq NM_002794)
ENST00000621781.4	1832.70164660777	0.0331165328089586	0.103142263136394	0.10311080467131	0.748128008713121	0.920498010191791	PSMB2	NM_001199780	Homo sapiens proteasome subunit beta 2 (PSMB2), transcript variant 3, mRNA. (from RefSeq NM_001199780)
ENST00000270815.5	141.004718863671	-0.246343752146617	0.242911558421458	1.02909124836826	0.310372202882566	0.667191741186808	C1orf216	NM_152374	Homo sapiens chromosome 1 open reading frame 216 (C1orf216), transcript variant 1, mRNA. (from RefSeq NM_152374)
ENST00000251195.9	4898.79977196463	-0.0789716538060059	0.100514315687883	0.61726935610077	0.43206382391124	0.760919426663626	CLSPN	NM_001330490	Homo sapiens claspin (CLSPN), transcript variant 3, mRNA. (from RefSeq NM_001330490)
ENST00000318121.8	5040.66116234983	-0.0898341310633642	0.10180776048607	0.778559396670168	0.377582089883963	0.721806747599345	CLSPN	NM_022111	Homo sapiens claspin (CLSPN), transcript variant 1, mRNA. (from RefSeq NM_022111)
ENST00000373220.7	4712.55299186237	-0.0660113060914214	0.102438784215338	0.415251242707875	0.519316143545934	0.816348930678938	CLSPN	NM_001190481	Homo sapiens claspin (CLSPN), transcript variant 2, mRNA. (from RefSeq NM_001190481)
ENST00000520551.1	4775.93932309732	-0.0970729510655969	0.101763323815746	0.909867914726085	0.340149467254094	0.693281132017346	CLSPN		The sequence shown here is derived from an Ensembl automatic analysis pipeline and should be considered as preliminary data. (from UniProt E7ESG2)
ENST00000373210.4	1221.33853613448	0.0370532720069303	0.120501507815943	0.0945689487556223	0.758447109360936	0.924023243089455	AGO4	NR_146062	Homo sapiens argonaute RISC component 4 (AGO4), transcript variant 2, non-coding RNA. (from RefSeq NR_146062)
ENST00000373206.5	1329.52115859148	-0.287313853098579	0.110083035734402	6.80688164228778	0.00908072096882781	0.123021560842639	AGO1	NM_001317123	Homo sapiens argonaute RISC component 1 (AGO1), transcript variant 2, mRNA. (from RefSeq NM_001317123)
ENST00000373204.6	1432.38765259396	-0.278689813597476	0.107513767411323	6.71449063385653	0.00956326018916917	0.126485833069724	AGO1	NM_012199	Homo sapiens argonaute RISC component 1 (AGO1), transcript variant 1, mRNA. (from RefSeq NM_012199)
ENST00000635259.1	55.9186172533314	-0.315932920971837	0.376335565433166	0.704793684134934	0.401177619695375	0.739286292938919	AGO1		argonaute 1, RISC catalytic component (from HGNC AGO1)
ENST00000324350.9	434.992329807682	-0.16786476976476	0.155122163332314	1.17166124940974	0.279060161266412	0.639005264721113	AGO3		argonaute 3, RISC catalytic component (from HGNC AGO3)
ENST00000397828.3	434.992329807682	-0.16786476976476	0.155122163332314	1.17166124940974	0.279060161266412	0.639005264721113	AGO3		argonaute 3, RISC catalytic component (from HGNC AGO3)
ENST00000634486.1	41.5612528844558	-0.000701331736911243	0.430779637971979	5.98299439502625e-06	0.998048363524205	0.998720883568443	AGO3		argonaute 3, RISC catalytic component (from HGNC AGO3)
ENST00000373191.9	1312.16989168407	-0.0279114088650563	0.106786008272053	0.068326061264635	0.79378980742444	0.937719555632734	AGO3	NM_024852	Homo sapiens argonaute RISC catalytic component 3 (AGO3), transcript variant 1, mRNA. (from RefSeq NM_024852)
ENST00000246314.10	856.830087864209	0.0222004754640654	0.121726530371819	0.0332850337249013	0.855235974376513	0.956713347861357	AGO3	NM_177422	Homo sapiens argonaute RISC catalytic component 3 (AGO3), transcript variant 2, mRNA. (from RefSeq NM_177422)
ENST00000207457.8	20.1546397969389	-0.492787925488649	0.615576034219285	0.641409626420803	0.423200811554456	0.754910052565509	TEKT2	NM_014466	Homo sapiens tektin 2 (TEKT2), mRNA. (from RefSeq NM_014466)
ENST00000373178.5	1371.04982461177	-0.35176020946792	0.110562106692385	10.1089729685764	0.00147549165682418	0.0455090461256734	ADPRHL2	NM_017825	Homo sapiens ADP-ribosylhydrolase like 2 (ADPRHL2), mRNA. (from RefSeq NM_017825)
ENST00000616074.4	779.942188412839	-0.0245392533481663	0.126584239633213	0.037577239310437	0.846294513031427	0.953276388323131	TRAPPC3	NR_073097	Homo sapiens trafficking protein particle complex 3 (TRAPPC3), transcript variant 7, non-coding RNA. (from RefSeq NR_073097)
ENST00000616395.4	1046.72761145213	0.0402056259535327	0.114290086170887	0.123780670938196	0.724969678679642	0.911330391592879	TRAPPC3	NM_001270894	Homo sapiens trafficking protein particle complex 3 (TRAPPC3), transcript variant 2, mRNA. (from RefSeq NM_001270894)
ENST00000617904.4	989.072445456163	-0.0301167534798916	0.115542955566146	0.0679403206400622	0.794359619438253	0.937835547959784	TRAPPC3	NM_001270895	Homo sapiens trafficking protein particle complex 3 (TRAPPC3), transcript variant 3, mRNA. (from RefSeq NM_001270895)
ENST00000373166.8	1310.84039088671	0.0640812447173981	0.107198754791018	0.357362190471306	0.549974869525603	0.832717167084874	TRAPPC3	NM_014408	Homo sapiens trafficking protein particle complex 3 (TRAPPC3), transcript variant 1, mRNA. (from RefSeq NM_014408)
ENST00000373163.5	989.072445456163	-0.0301167534798916	0.115542955566146	0.0679403206400622	0.794359619438253	0.937835547959784	TRAPPC3		May play a role in vesicular transport from endoplasmic reticulum to Golgi. (from UniProt O43617)
ENST00000373162.5	989.072445456163	-0.0301167534798916	0.115542955566146	0.0679403206400622	0.794359619438253	0.937835547959784	TRAPPC3	NM_001270896	Homo sapiens trafficking protein particle complex 3 (TRAPPC3), transcript variant 4, mRNA. (from RefSeq NM_001270896)
ENST00000373159.1	300.908642758981	0.376146761752999	0.182371266825553	4.24985372333846	0.0392537113845087	0.260915433497331	TRAPPC3		The sequence shown here is derived from an Ensembl automatic analysis pipeline and should be considered as preliminary data. (from UniProt A6NKE1)
ENST00000429533.6	975.904293033575	-0.148696419992757	0.130262788038851	1.30307451187862	0.253652391457416	0.61599025665611	MAP7D1		The sequence shown here is derived from an Ensembl automatic analysis pipeline and should be considered as preliminary data. (from UniProt C9JIR3)
ENST00000316156.8	2999.39734550135	-0.185601923273552	0.09437859304943	3.86580900865616	0.0492794306249737	0.292305296110418	MAP7D1	NM_001286365	Homo sapiens MAP7 domain containing 1 (MAP7D1), transcript variant 2, mRNA. (from RefSeq NM_001286365)
ENST00000373150.8	3176.37633379046	-0.18301007956179	0.0959881165233458	3.63353378145666	0.0566264618845887	0.312511428875966	MAP7D1	NM_001286366	Homo sapiens MAP7 domain containing 1 (MAP7D1), transcript variant 3, mRNA. (from RefSeq NM_001286366)
ENST00000373151.6	3039.115985296	-0.18071237624629	0.0967712511525343	3.48587186758746	0.0618947492203662	0.327054872536445	MAP7D1	NM_018067	Homo sapiens MAP7 domain containing 1 (MAP7D1), transcript variant 1, mRNA. (from RefSeq NM_018067)
ENST00000530729.1	600.604138396497	-0.13916453570113	0.143612361712044	0.939350415921432	0.332444954060779	0.686754822420302	MAP7D1		The sequence shown here is derived from an Ensembl automatic analysis pipeline and should be considered as preliminary data. (from UniProt E9PLH3)
ENST00000530975.4	760.31337614307	-0.146062537793063	0.1303750244695	1.25557313045289	0.262490702960559	0.624686283341455	MAP7D1		The sequence shown here is derived from an Ensembl automatic analysis pipeline and should be considered as preliminary data. (from UniProt H0YF21)
ENST00000469141.6	6361.60571140248	-0.0399431270310694	0.0943189035583493	0.179355300652361	0.671927871308863	0.890872434765317	THRAP3	NM_001321471	Homo sapiens thyroid hormone receptor associated protein 3 (THRAP3), transcript variant 2, mRNA. (from RefSeq NM_001321471)
ENST00000648638.1	5907.50428152939	-0.0117126704199228	0.0964411495251802	0.0147542765739601	0.903321006285196	0.972079806902372	THRAP3		thyroid hormone receptor associated protein 3 (from HGNC THRAP3)
ENST00000354618.10	6361.60571140248	-0.0399431270310694	0.0943189035583493	0.179355300652361	0.671927871308863	0.890872434765317	THRAP3	NM_005119	Homo sapiens thyroid hormone receptor associated protein 3 (THRAP3), transcript variant 1, mRNA. (from RefSeq NM_005119)
ENST00000453908.8	158.016839584575	-0.121244688356267	0.23579117205786	0.264658022307536	0.606937939395074	0.860099630225273	SH3D21	NM_001162530	Homo sapiens SH3 domain containing 21 (SH3D21), transcript variant 1, mRNA. (from RefSeq NM_001162530)
ENST00000505871.7	153.060367867107	-0.0625214082201962	0.240659651286294	0.0675762513658	0.794899005566616	0.938013176672738	SH3D21	NM_024676	Homo sapiens SH3 domain containing 21 (SH3D21), transcript variant 2, mRNA. (from RefSeq NM_024676)
ENST00000480549.6	16.3366451212926	-0.232986180912878	0.714011414280668	0.106582130434425	0.744069398090062	0.91838168735008	SH3D21		The sequence shown here is derived from an Ensembl automatic analysis pipeline and should be considered as preliminary data. (from UniProt D6RD64)
ENST00000474766.1	66.9877859830798	-0.306816740356399	0.347464532293368	0.780112000113817	0.377106888363064	0.721299210410151	SH3D21		SH3 domain containing 21 (from HGNC SH3D21)
ENST00000270824.1	83.394257186852	-0.209427308959916	0.324586430636514	0.416522764527976	0.51867723652201	0.816036454847607	EVA1B	NM_018166	Homo sapiens eva-1 homolog B (EVA1B), transcript variant 1, mRNA. (from RefSeq NM_018166)
ENST00000359297.6	717.917130915714	-0.200654075500152	0.129005766676852	2.4192984637512	0.119848592051693	0.444704584190149	STK40		May be a negative regulator of NF-kappa-B and p53- mediated gene transcription. (from UniProt Q8N2I9)
ENST00000373129.7	888.30690579031	-0.218307272426712	0.120825847119866	3.26417498887443	0.0708086317066394	0.348219644112286	STK40	NM_032017	Homo sapiens serine/threonine kinase 40 (STK40), transcript variant 3, mRNA. (from RefSeq NM_032017)
ENST00000373130.7	809.477075820806	-0.210563735864118	0.122680116264927	2.94568323149412	0.0861072793510945	0.382847147514154	STK40	NM_001282546	Homo sapiens serine/threonine kinase 40 (STK40), transcript variant 1, mRNA. (from RefSeq NM_001282546)
ENST00000373132.3	888.30690579031	-0.218307272426712	0.120825847119866	3.26417498887443	0.0708086317066394	0.348219644112286	STK40	NM_001282547	Homo sapiens serine/threonine kinase 40 (STK40), transcript variant 2, mRNA. (from RefSeq NM_001282547)
ENST00000315732.3	394.484473187673	-0.0690543693042314	0.172070009431376	0.161087014955186	0.688157694258714	0.897779690186501	LSM10	NM_032881	Homo sapiens LSM10, U7 small nuclear RNA associated (LSM10), mRNA. (from RefSeq NM_032881)
ENST00000468441.5	36.6395371736021	0.0893150104729178	0.463552565060519	0.0371324593678501	0.847195611468	0.953711317814522	OSCP1		The sequence shown here is derived from an Ensembl automatic analysis pipeline and should be considered as preliminary data. (from UniProt H0YAG0)
ENST00000235532.9	365.59019165232	0.0889357756819703	0.16356828116717	0.295673666764685	0.586607442069593	0.851391965775242	OSCP1	NM_145047	Homo sapiens organic solute carrier partner 1 (OSCP1), transcript variant 1, mRNA. (from RefSeq NM_145047)
ENST00000356637.9	344.634622968378	0.0955467517017245	0.165909988427182	0.331706916817119	0.564655718050146	0.839878231080112	OSCP1	NM_001330493	Homo sapiens organic solute carrier partner 1 (OSCP1), transcript variant 3, mRNA. (from RefSeq NM_001330493)
ENST00000433045.6	333.931698280034	0.069886469544398	0.167944642684963	0.173198483019931	0.677284718993783	0.89280383487112	OSCP1		The sequence shown here is derived from an Ensembl automatic analysis pipeline and should be considered as preliminary data. (from UniProt C9JF58)
ENST00000445843.7	230.843248008024	0.205892713145731	0.19585509784627	1.10508745841454	0.29315232455909	0.651774351510172	OSCP1		The sequence shown here is derived from an Ensembl automatic analysis pipeline and should be considered as preliminary data. (from UniProt H7C0S2)
ENST00000354267.3	168.151491345214	0.240447064542279	0.230471205348291	1.08843721676899	0.296817730639581	0.654864870550494	OSCP1	NM_206837	Homo sapiens organic solute carrier partner 1 (OSCP1), transcript variant 2, mRNA. (from RefSeq NM_206837)
ENST00000373116.6	3594.79047302505	-0.0211800183793919	0.110186042966239	0.036949712517206	0.847567467714226	0.95379514756637	MRPS15	NM_031280	Homo sapiens mitochondrial ribosomal protein S15 (MRPS15), mRNA. (from RefSeq NM_031280)
ENST00000373091.8	145.444477193259	-0.130260298371309	0.240267840343497	0.29406905451571	0.587624706506875	0.851930350765461	GRIK3	NM_000831	Homo sapiens glutamate ionotropic receptor kainate type subunit 3 (GRIK3), mRNA. (from RefSeq NM_000831)
ENST00000373093.4	143.435221611883	-0.155491142107504	0.24127400050273	0.415458300080402	0.51921200823347	0.81629550008437	GRIK3		Receptor for glutamate that functions as ligand-gated ion channel in the central nervous system and plays an important role in excitatory synaptic transmission. L-glutamate acts as an excitatory neurotransmitter at many synapses in the central nervous system. The postsynaptic actions of Glu are mediated by a variety of receptors that are named according to their selective agonists. This receptor …
ENST00000640233.1	168.300310279096	-0.571843105082996	0.275184981315591	4.31130421801475	0.0378599252473968	0.255540458396191	ZC3H12A		zinc finger CCCH-type containing 12A (from HGNC ZC3H12A)
ENST00000373087.7	416.718882685352	-0.397173056235278	0.186376384075332	4.53719230552715	0.0331659489733786	0.239215019168638	ZC3H12A	NM_025079	Homo sapiens zinc finger CCCH-type containing 12A (ZC3H12A), transcript variant 1, mRNA. (from RefSeq NM_025079)
ENST00000373075.6	908.077391106952	0.114932244638265	0.124231715358157	0.855839246026676	0.354905674507173	0.705236881465104	MEAF6	NR_073092	Homo sapiens MYST/Esa1 associated factor 6 (MEAF6), transcript variant 6, non-coding RNA. (from RefSeq NR_073092)
ENST00000296214.9	1266.33047100854	0.0418369058988198	0.111187363992278	0.141604042866504	0.706691555379641	0.904661719152502	MEAF6	NM_001270875	Homo sapiens MYST/Esa1 associated factor 6 (MEAF6), transcript variant 2, mRNA. (from RefSeq NM_001270875)
ENST00000373074.5	1025.60509619514	0.125041106744212	0.117947670742074	1.12378138348296	0.289105678857601	0.647812419892259	MEAF6		MYST/Esa1 associated factor 6 (from HGNC MEAF6)
ENST00000373073.8	904.864856761118	0.130122855928326	0.129228593085793	1.01373104770624	0.314010651718384	0.671065568217639	MEAF6	NM_001270876	Homo sapiens MYST/Esa1 associated factor 6 (MEAF6), transcript variant 3, mRNA. (from RefSeq NM_001270876)
ENST00000448519.2	845.554977236881	0.132750362370541	0.128864862468071	1.06107900737485	0.302969217380162	0.660042243958846	MEAF6		Component of the NuA4 histone acetyltransferase complex which is involved in transcriptional activation of select genes principally by acetylation of nucleosomal histone H4 and H2A. This modification may both alter nucleosome - DNA interactions and promote interaction of the modified histones with other proteins which positively regulate transcription. Component of the HBO1 complex which has a hi…
ENST00000296215.8	785.304701976458	-0.00150964135870799	0.125565073344781	0.000157453942698282	0.989988355161076	0.997268506567131	SNIP1	NM_024700	Homo sapiens Smad nuclear interacting protein 1 (SNIP1), mRNA. (from RefSeq NM_024700)
ENST00000468040.2	15.921304325382	-0.0515841401403322	0.689356248297194	0.00560407241833261	0.940325821901456	0.983825525142976	SNIP1		Smad nuclear interacting protein 1 (from HGNC SNIP1)
ENST00000373062.8	6276.3301469425	0.140726128287237	0.0949312780379058	2.19683851971018	0.138294114649379	0.473440961358774	GNL2	NM_013285	Homo sapiens G protein nucleolar 2 (GNL2), transcript variant 1, mRNA. (from RefSeq NM_013285)
ENST00000538069.2	683.770248028478	0.187734342348705	0.142865614385136	1.72647927182892	0.188861152289491	0.541336845547555	GNL2		The sequence shown here is derived from an Ensembl automatic analysis pipeline and should be considered as preliminary data. (from UniProt H0YG10)
ENST00000358011.8	768.463984867641	0.0674356269041817	0.127085643183606	0.281592008780976	0.595659651401198	0.854872002211696	C1orf109	NM_017850	Homo sapiens chromosome 1 open reading frame 109 (C1orf109), transcript variant 3, mRNA. (from RefSeq NM_017850)
ENST00000494120.1	115.738220348102	-0.325569885192404	0.269966497898862	1.45437518237248	0.227827212900198	0.589282231072105	C1orf109		Event=Alternative splicing; Named isoforms=2; Name=1; IsoId=Q9NX04-1; Sequence=Displayed; Name=2; IsoId=Q9NX04-2; Sequence=VSP_022733, VSP_022734; (from UniProt Q9NX04)
ENST00000464085.5	766.772726562762	0.0700078823837621	0.126944630405283	0.304158098083072	0.581287333136956	0.849162016596415	C1orf109		Event=Alternative splicing; Named isoforms=2; Name=1; IsoId=Q9NX04-1; Sequence=Displayed; Name=2; IsoId=Q9NX04-2; Sequence=VSP_022733, VSP_022734; (from UniProt Q9NX04)
ENST00000491981.5	472.605629386776	-0.0380046861085748	0.148956706033795	0.0651166068668942	0.798584418828632	0.938671712377838	C1orf109		chromosome 1 open reading frame 109 (from HGNC C1orf109)
ENST00000461359.5	258.419833557302	-0.133775235462005	0.195275769509555	0.469469786297537	0.493231192797193	0.801377010265578	C1orf109		chromosome 1 open reading frame 109 (from HGNC C1orf109)
ENST00000477060.1	258.419833557302	-0.133775235462005	0.195275769509555	0.469469786297537	0.493231192797193	0.801377010265578	C1orf109		chromosome 1 open reading frame 109 (from HGNC C1orf109)
ENST00000486637.1	222.804723984348	-0.101424587910309	0.212352000759225	0.22824075617406	0.632831360474708	0.872936826163624	C1orf109		chromosome 1 open reading frame 109 (from HGNC C1orf109)
ENST00000488137.5	117.180250367687	-0.329132637679955	0.274635144508863	1.43718496154998	0.230595418580001	0.591795080549486	C1orf109		chromosome 1 open reading frame 109 (from HGNC C1orf109)
ENST00000619962.1	40.1014212593009	-0.282135496983623	0.442785957414185	0.406137499909835	0.523936496979641	0.818762217438831	C1orf109		chromosome 1 open reading frame 109 (from HGNC C1orf109)
ENST00000327331.2	1151.86794567602	0.0736948517806276	0.110270494721554	0.446658590216671	0.503926022601643	0.808342710853416	CDCA8	NM_018101	Homo sapiens cell division cycle associated 8 (CDCA8), transcript variant 2, mRNA. (from RefSeq NM_018101)
ENST00000373055.6	1151.86794567602	0.0736948517806276	0.110270494721554	0.446658590216671	0.503926022601643	0.808342710853416	CDCA8	NM_001256875	Homo sapiens cell division cycle associated 8 (CDCA8), transcript variant 1, mRNA. (from RefSeq NM_001256875)
ENST00000432874.7	32.3565985366519	-0.624942116655645	0.494482176339657	1.59766622029701	0.206234255130248	0.564712919000624	EPHA10		The sequence shown here is derived from an Ensembl automatic analysis pipeline and should be considered as preliminary data. (from UniProt H0YER4)
ENST00000534097.5	70.2024492608846	-0.247489422349456	0.336634477373988	0.541020318723618	0.462010180667091	0.782068933991841	EPHA10		The sequence shown here is derived from an Ensembl automatic analysis pipeline and should be considered as preliminary data. (from UniProt H0YCC9)
ENST00000437645.5	54.8532643088617	0.285249868637994	0.381887111566181	0.557936931488793	0.455092680524925	0.777883720002894	EPHA10		The sequence shown here is derived from an Ensembl automatic analysis pipeline and should be considered as preliminary data. (from UniProt H0YD12)
ENST00000427468.6	116.93901563844	-0.250008431507849	0.265352752212905	0.888391243337509	0.345913638305403	0.698138802671897	EPHA10		Contains 1 Eph LBD (Eph ligand-binding) domain. (from UniProt J3KQG3)
ENST00000373048.9	124.364079574452	-0.24400217018395	0.258865513429428	0.889143491340704	0.345709519181502	0.697908466197469	EPHA10	NM_001099439	Homo sapiens EPH receptor A10 (EPHA10), transcript variant 3, mRNA. (from RefSeq NM_001099439)
ENST00000540011.2	30.069555260427	0.272126819335849	0.504648272772562	0.290794881489468	0.589711601298473	0.852664376459733	EPHA10		The sequence shown here is derived from an Ensembl automatic analysis pipeline and should be considered as preliminary data. (from UniProt F5GWI2)
ENST00000373045.10	2212.49554371708	-0.232877894266722	0.101584164662835	5.25199782660772	0.0219215880305188	0.194342827355026	MANEAL	NM_001113482	Homo sapiens mannosidase endo-alpha like (MANEAL), transcript variant 3, mRNA. (from RefSeq NM_001113482)
[truncated: 68,195 more rows]
