# Supplementary material for: dCas13-mediated translational repression for accurate gene silencing in mammalian cells
Source: Nat Commun. 2024 Mar 11;15:2205. doi: 10.1038/s41467-024-46412-7 (PMC10928199; doi:10.1038/s41467-024-46412-7)
Supplement: Supplementary file 6 — Source Data [file 41467_2024_46412_MOESM6_ESM.zip › Source Data/SupplementaryFigure6a_dCas13.csv]

Sample	Rep1	Rep2	Rep3	Average	Stdev
Control	1.10644	0.947131	0.946426	1	0.0921832
5 UTR #1	0.508405	0.777648	0.763251	0.683101	0.151463
5 UTR #4	0.66294	0.674015	0.671473	0.669476	0.00580131
5 UTR #1_5 UTR #4	0.448455	0.492654	0.469127	0.470079	0.0221146
