# Supplementary material for: dCas13-mediated translational repression for accurate gene silencing in mammalian cells
Source: Nat Commun. 2024 Mar 11;15:2205. doi: 10.1038/s41467-024-46412-7 (PMC10928199; doi:10.1038/s41467-024-46412-7)
Supplement: Supplementary file 6 — Source Data [file 41467_2024_46412_MOESM6_ESM.zip › Source Data/SupplementaryFigure3c_dCas13.csv]

	all population	zscore >0	zscore >1	zscore >2	zscore >3	zscore >4	zscore >5	zscore >6
Control	1	1	1	1	1	1	1	1
EGFP Start	0.869302009	0.593323419	0.526819256	0.458464953	0.438891795	0.472966364	0.439164612	0.346900033
