# Supplementary material for: dCas13-mediated translational repression for accurate gene silencing in mammalian cells
Source: Nat Commun. 2024 Mar 11;15:2205. doi: 10.1038/s41467-024-46412-7 (PMC10928199; doi:10.1038/s41467-024-46412-7)
Supplement: Supplementary file 6 — Source Data [file 41467_2024_46412_MOESM6_ESM.zip › Source Data/Figure6e_gRNA_CD46_start_codon_#3.csv]

APC
851
1397
3860
3011
942
1324
1931
2125
4024
989
1450
3622
8835
2983
2030
6703
1632
3789
1925
1376
8685
4380
2789
1893
3805
144
1874
752
1215
1388
1491
963
1785
6775
2294
2355
3585
1889
1016
2823
2234
718
2123
1378
1564
1912
1280
1210
1352
1471
2080
1099
1733
3225
3659
1359
2246
2591
4743
4511
1420
1527
3768
570
1395
1608
1431
1568
4418
2086
1695
2572
1287
1216
2084
2058
1197
932
2293
2248
2209
2977
1368
1766
1625
1276
3115
3188
1220
1369
3502
2538
2922
3595
779
2880
2438
1429
4041
3137
4862
3443
3137
1560
3194
2060
8363
1034
2564
1651
1182
2814
3879
1241
1886
1590
2512
1318
1446
1734
2848
806
1893
4342
1531
829
1484
2644
5442
1880
3130
1655
960
3323
1935
1439
1465
2478
1223
4128
2696
2236
1922
1364
1314
1463
2540
918
2146
610
1954
2439
1945
2838
3938
3536
1934
1471
1815
901
1353
5418
566
2021
2956
945
2018
559
619
2318
1646
4064
3508
1662
905
4885
3014
2854
3001
818
1485
1638
2681
1576
1612
3313
2258
2109
3731
3690
2587
1972
2695
1553
993
2090
1235
1956
2472
1708
2116
1542
3178
2219
3480
4862
1268
3139
1381
2140
1871
1760
1373
3977
1887
2944
2922
1557
1530
1443
1568
1229
5327
1771
1536
1766
5937
1810
711
2487
1537
2518
2108
775
1677
1744
2337
1341
1185
3598
4275
1731
2151
1608
689
2140
1215
2381
1793
4095
3269
2932
1813
1520
1621
2099
1016
2341
3611
2737
1460
2715
2708
2655
662
1561
1338
1376
3229
5250
2657
2479
2539
1279
2164
3183
2869
1371
1998
2331
2311
2610
3735
1172
1233
1111
4240
1590
1588
1094
3094
2296
3413
1772
2360
3508
1893
1286
1326
2479
1100
2302
844
1727
568
882
2819
5710
1756
1917
799
1525
3191
1674
2828
1107
1490
3240
576
12529
1597
751
2216
3822
1125
3637
2942
1747
5757
1625
1987
1311
487
1016
1538
2388
5075
3754
2746
1262
2304
4738
1698
6649
4513
975
1409
1898
807
1592
2192
1753
1747
4085
1911
2733
915
3024
2367
1623
2666
2203
2507
1182
4627
2696
4547
894
3306
1227
1918
1694
1003
2062
1484
1603
2382
757
1769
862
1601
1347
1453
1779
517
2205
3819
1327
3672
3543
3246
1234
806
584
2234
5297
1997
1590
3302
1346
1320
1874
3870
955
683
1603
1263
5314
817
2797
1433
2022
3429
1787
4749
1574
2463
684
3402
1681
4055
3087
1447
2619
2065
1393
1386
1879
2114
6547
2982
2800
2822
2166
1920
1241
2901
1190
1450
1197
1753
1829
3641
1359
2182
1126
1865
2123
3378
2460
336
4853
1273
2144
1836
1529
1319
1036
3355
1474
3950
1116
2370
1830
1597
1823
1059
1530
4689
2571
1260
1053
1227
1307
4537
2904
2892
861
2477
2403
1355
6846
3257
2475
1901
1773
1802
2676
1940
1424
1620
437
2366
1650
1904
1426
1950
664
136
1802
2367
963
1355
3156
904
1496
2009
2881
1105
1288
841
785
1947
1641
1023
2861
1918
6951
2376
759
2425
3113
2402
2935
2207
2142
1416
2197
2071
2272
1437
2215
1531
1905
1316
1572
2406
1703
2366
1688
2595
1546
614
973
1299
2455
1591
1541
4068
3542
3052
4822
2469
1873
1141
1260
2013
2553
2082
1936
1764
1071
2450
2958
1075
4633
1096
1696
1235
862
1390
2323
2062
2629
3672
1794
3943
1278
3428
2888
1074
527
2402
1726
2628
1427
2006
2161
1988
4190
1450
1692
3765
1510
6728
4213
2046
1151
4185
2046
850
2160
825
3100
1469
1932
605
2030
1436
1989
2675
2938
1019
762
1787
1497
1990
1425
2444
1044
2197
1033
1739
3319
803
930
1707
2096
3171
360
1412
2636
3462
2919
2731
1073
2005
4648
4761
3965
1063
146
1489
2078
4053
1149
2174
1914
4158
2388
2000
2295
1996
2790
3242
1657
1780
1694
3839
2042
10142
1047
1901
1739
1565
1499
1581
1880
2335
1767
1963
1173
3087
1392
731
1433
3070
1997
2293
762
7997
797
1648
1527
1641
1459
567
1051
3998
2184
1756
4877
1857
1248
1285
1516
1271
1156
876
1484
1159
6529
3224
3604
3698
4677
3133
2446
2314
1648
790
6116
6572
2267
2647
1380
1194
1085
2270
2283
1768
2413
1611
1307
399
3492
3128
1750
1909
1204
602
624
2080
2025
914
1605
722
2366
1073
1969
1948
1979
1733
3190
2383
2109
1934
2966
1610
2466
8631
3138
3428
1650
5189
910
2267
4484
1927
1295
2489
1478
3589
1107
1216
2269
1462
696
4068
1812
1188
1412
2186
3323
3896
1882
1945
1931
3865
1925
3910
3188
1354
1505
811
2818
2409
3381
2409
3215
2799
951
1869
3170
1625
1149
1460
1032
2775
1547
3270
1748
4658
2171
1409
2311
1648
1492
2004
2263
2443
1252
2165
1614
3297
2012
875
1446
1188
2855
3207
771
2722
1203
2034
4533
1059
1540
1522
924
1040
6012
2117
4036
5495
1826
1515
1955
2846
1540
1343
3242
1612
1776
950
2541
1525
1790
938
2918
1423
1708
1955
3306
1729
4551
4324
1506
1406
1539
3607
1243
1991
755
1752
2111
89
1147
51
1598
1113
5434
2426
5522
2765
2641
1826
1401
1478
1555
968
1489
2213
2227
841
1222
4184
933
4185
2245
1538
956
1022
1128
2254
1797
1096
1386
2189
2938
1205
1185
1329
1873
2041
1378
1602
3286
1554
3118
3135
977
7385
74
1571
928
5891
1568
1852
1092
2571
1888
4431
5361
2553
827
2195
2355
3071
2517
3372
4604
1751
1398
9030
2044
4289
2841
1784
2647
1238
1997
2364
685
1332
1240
660
1347
198
2350
4244
1122
1747
1432
2108
1041
1605
1267
2631
1905
1600
1748
2427
3170
3370
1252
2945
2113
1391
2152
832
1699
1753
732
2162
700
2866
1136
4087
1424
1037
1434
1558
3880
1764
1143
2441
1861
1493
2272
1644
3027
2203
2101
2111
1099
2081
8095
2040
2794
1929
2465
1296
1180
1121
1959
1563
3433
1624
1201
1770
1577
1792
1902
1598
1852
1659
2835
2731
1356
1490
2781
3366
1878
2177
1476
1765
1526
737
1859
4116
1126
1631
3175
4699
633
1560
1392
955
6750
1919
1947
2505
922
502
3126
1395
1859
3024
1207
5304
1297
1591
1587
1771
2145
2362
1175
3922
1157
2177
3678
1626
2865
1970
3068
1303
1971
2779
1153
6164
843
1837
2687
1103
1201
1690
2942
2055
1039
1370
2525
899
2358
2137
950
1119
2219
2613
7217
4336
2202
4277
986
7223
2463
1837
1209
3264
1901
1485
1411
1458
2045
863
1594
1243
1532
1826
2014
2917
1278
1919
834
2652
2136
663
1706
2654
618
1539
1062
1880
1104
1834
4245
1129
2747
2570
634
921
1039
1479
1964
1863
933
1252
1422
1498
1091
1169
1405
1892
1893
1734
1897
1296
3633
2625
1414
2613
1682
1438
2333
2003
1333
1734
1925
2187
1809
4510
763
798
1801
1855
735
1141
1865
1934
1249
1747
2559
1800
1741
2268
1424
2679
1340
2062
2293
797
1545
1656
1940
946
1652
874
1252
1156
1571
2766
2708
1660
1653
1837
2389
2047
5057
1500
1933
814
1366
2211
9660
2082
1350
1531
2051
2086
1010
1940
3127
1686
3701
3002
2294
2653
1677
2539
1345
2456
1022
949
884
2211
1930
1961
1124
1026
1907
1566
8361
1001
2500
3974
1518
2407
1710
1692
996
3608
3154
2189
1609
3098
1693
9201
1603
2240
1661
2618
3430
1881
1603
1620
2643
2779
1749
2841
2577
2297
1121
1255
1545
2537
632
2125
2538
3118
2386
3193
962
2584
1518
1364
1951
1045
1130
233
2055
2416
2653
2317
2190
2017
2613
2499
3828
1904
1224
1741
1353
1941
3595
1593
1409
6982
1681
1370
2447
2215
2038
3451
3229
2024
3148
1589
4678
991
2364
5053
3166
2241
1520
611
7595
1849
3236
1876
1652
1983
1068
2619
4290
1051
1972
2138
1327
2067
1095
1694
1788
5155
1223
1036
1769
1871
908
3570
1787
5072
3139
924
708
2809
2094
3335
1667
1297
2607
1732
4392
1809
6220
4558
1981
1348
2111
2004
2425
2951
919
1328
3314
1312
3618
2048
1267
7436
994
1536
3826
3467
2135
1537
1978
1696
2712
3215
1765
1061
2903
1960
536
2531
1420
677
3684
2907
1264
1233
1301
1041
2144
1739
3000
1374
1840
328
1717
2124
1345
1600
648
3957
2530
1331
1566
2729
1667
2993
3790
4545
944
2641
2484
5374
2625
1056
2345
1559
2459
1075
1774
2274
2311
2177
1801
1671
3908
2425
2137
2773
1564
4053
801
1168
618
1836
1672
1362
4415
3569
3036
1687
3135
2727
3277
4549
1394
4612
7571
3516
4241
1931
2040
867
4765
1783
1587
5588
4708
1986
1258
1600
6868
4147
1389
832
3425
4163
1106
1569
2115
3195
1532
2727
3451
1908
1763
1571
1597
3333
1817
1830
1955
1354
943
4388
1494
2438
2692
1278
1625
2031
3017
2535
1883
2439
1679
2799
450
578
5219
3342
1552
2153
1164
2953
2043
2402
1511
726
1585
1951
1939
1781
862
2065
1337
1091
3855
3390
2263
5274
2077
1219
5945
1816
1211
1417
2033
1881
2505
2104
3878
1157
1704
2724
1626
2075
5629
776
1656
4307
3656
1167
2785
2114
1990
1150
2420
2138
1576
2197
1479
3477
3680
1406
933
1103
3058
4947
2385
1572
1183
3628
1650
1178
3257
1983
2183
747
5023
2062
3549
1012
1563
2738
1593
1167
2602
2415
3073
5094
1168
2686
1013
4810
1492
2502
1402
1410
1379
512
1220
1061
3685
2442
1590
2335
4531
3159
1462
3604
1778
465
3699
1448
1231
1830
251
2132
1006
3062
1377
4990
1214
1035
954
1470
328
1252
1843
1594
1921
8412
2394
2281
1521
3382
2447
1327
490
3047
3133
3962
2357
1349
860
1633
4245
1500
1033
1295
1033
1082
1763
1409
438
428
3506
1220
491
1599
1104
1469
1716
2903
1099
1144
2486
1649
792
2033
5018
1593
2565
1693
1453
1624
4401
1200
1438
2114
2607
2789
1264
5222
1959
2106
7239
1013
1493
1165
2386
1049
4135
3947
2102
841
2294
6619
1413
3613
2896
310
1766
2378
1646
782
3663
2405
1471
1474
887
1485
1595
2710
930
1725
983
3095
1925
6165
4182
1101
2340
2398
1688
8020
1265
794
1226
1796
3509
3348
2206
2202
465
2718
1240
2201
1537
265
1209
5827
3151
2738
1045
1709
2324
1707
1044
1573
2455
2230
2357
1179
1467
1630
752
2597
2467
2161
628
2181
2349
1591
1495
2300
709
1966
1767
2525
1386
3259
1764
1958
1020
1443
1196
4705
1306
1998
2740
4070
2015
1479
3534
4393
1514
789
7652
1271
7459
4260
1098
2152
3710
849
1509
1548
3313
4303
1992
4365
2587
1897
6518
2498
843
6458
3671
2162
1476
1740
1898
566
1290
1767
1532
2171
2160
2696
2753
3251
1794
1340
888
4919
1202
978
5465
439
1266
1233
1507
3453
4407
893
3071
2220
3020
949
1640
6076
1567
2996
2310
1606
1603
1705
1113
2161
2174
1691
2565
1827
5165
2294
1746
1232
1161
1511
2417
834
3480
2774
1653
2605
1675
2000
3788
2016
691
888
1032
2084
900
1587
645
3241
4226
3578
2146
1900
1489
4139
1296
2710
2961
1014
1418
1107
2643
1939
1135
2194
1893
1548
3035
3112
1578
1499
2600
1332
1127
1070
2216
1828
1015
982
2704
1925
578
3168
3251
1882
981
1834
3402
1514
1706
4678
444
1374
1187
250
1150
1832
2115
2597
743
165
1218
4077
1403
2532
1457
2228
1400
2354
1318
3117
1431
3677
2749
1140
2429
1974
939
1946
1645
3197
3212
643
1577
2784
4039
1182
1213
1064
1690
1881
869
1714
1807
4897
2993
145
1325
2181
1999
1678
1397
1180
1469
3185
5914
6789
3638
3605
542
2794
2007
1909
507
1905
1935
2418
2107
2268
2328
2001
1810
1516
1683
1146
2094
1350
1287
668
4830
1678
1008
3146
3504
2058
[truncated: 2,992 more rows]
