# Supplementary material for: dCas13-mediated translational repression for accurate gene silencing in mammalian cells
Source: Nat Commun. 2024 Mar 11;15:2205. doi: 10.1038/s41467-024-46412-7 (PMC10928199; doi:10.1038/s41467-024-46412-7)
Supplement: Supplementary file 6 — Source Data [file 41467_2024_46412_MOESM6_ESM.zip › Source Data/Figure4b_dCas13.csv]

Sample	Rep1	Rep2	Rep3	Average	Stdev
Control	1.00496	1.02184	0.973206	1	0.0246923
IRES AUG	0.639904	0.608003	0.371134	0.53968	0.146834
Rluc AUG	1.21629	1.28834	1.35559	1.28674	0.0696639
