# Supplementary material for: dCas13-mediated translational repression for accurate gene silencing in mammalian cells
Source: Nat Commun. 2024 Mar 11;15:2205. doi: 10.1038/s41467-024-46412-7 (PMC10928199; doi:10.1038/s41467-024-46412-7)
Supplement: Supplementary file 6 — Source Data [file 41467_2024_46412_MOESM6_ESM.zip › Source Data/Figure6b_gRNA_3ΓÇ▓_UTR.csv]

Sample	Rep1	Rep2	Rep3	Average	Stdev
None	0.918538	1.0096	0.938589	0.955576	0.0478484
4EHP	0.559859	0.573987	0.62384	0.585895	0.0336117
