# Supplementary material for: dCas13-mediated translational repression for accurate gene silencing in mammalian cells
Source: Nat Commun. 2024 Mar 11;15:2205. doi: 10.1038/s41467-024-46412-7 (PMC10928199; doi:10.1038/s41467-024-46412-7)
Supplement: Supplementary file 6 — Source Data [file 41467_2024_46412_MOESM6_ESM.zip › Source Data/Figure2e.xlsx]

## Sheet: Table0
Figure	gRNA name in the Figure	Spacer sequence	WT PspCas13, Replicate 1	WT PspCas13, Replicate 2	WT PspCas13, Replicate 3	WT PspCas13, Mean	WT PspCas13, s.d.	dPspCas13, Replicate 1	dPspCas13, Replicate 2	dPspCas13, Replicate 3	dPspCas13, Mean	dPspCas13, s.d.
Figure 1F	AUG16/Start codon	GTACACCTTGGAAGCCATTGTGAACGGGGC	0.0495142	0.0449882	0.0441811	0.0462278	0.0028745	0.257734	0.311473	0.277784	0.28233	0.0271565
Figure 1H	5′ UTR #1	GGCCTCCAAAAAAGCCTCCTCACTACTTCT	0.21605	0.187496	0.203725	0.202424	0.0143212	0.416022	0.437369	0.389216	0.414202	0.024128
Figure 1H	5′ UTR #2	TTCTGCAGCTTAAGTTCGAGACTGTTGTGT	0.287395	0.295407	0.258615	0.280472	0.0193485	0.506779	0.482106	0.598844	0.529243	0.0615258
Figure 1H	5′ UTR #3	CTAGCCTTAAGAGCTGTAATTGAACTGGGA	0.123234	0.128961	0.127613	0.126603	0.00299454	0.544405	0.588974	0.49256	0.54198	0.048253
Figure 1H	5′ UTR #4	TGCAAACGAGGGGTGGTGAGGCCGGGCGGC	0.18373	0.170205	0.193963	0.182633	0.0119169	0.369181	0.325028	0.417573	0.370594	0.0462887
Figure 1H	5′ UTR #5	GAGAAGAGGAAAGTGTAGGAAAAGGGGCGC	0.225026	0.239608	0.193336	0.219323	0.023657	0.762213	0.868796	0.781021	0.80401	0.0568889
Figure 1H	5′ UTR #6	GGCGGCAGCGGCGGGCTCGACCTCGGGCCC	0.152552	0.177624	0.136861	0.155679	0.0205605	0.607158	0.622229	0.639627	0.623005	0.0162482
Figure 1H	5′ UTR #7	GACTTCTCTCCGGTGGCGACTCCGCTTTTT	0.18114	0.192305	0.165598	0.179681	0.0134128	0.612368	0.678474	0.661797	0.65088	0.0343784
Figure 1H	5′ UTR #8	AGGGGGACGGGCGAACTGGTGGGCGGGCCT	0.193652	0.189207	0.20494	0.195933	0.00811034	0.638672	0.702984	0.700746	0.680801	0.0365014
Figures 2B and S2A	16 nt	CATTGTGAACGGGGCA	0.733483	0.677432	0.679422	0.696779	0.0318019	0.857067	0.794243	0.748457	0.799922	0.0545272
Figures 2B and S2A	17 nt	CCATTGTGAACGGGGCA	0.406039	0.425158	0.417809	0.416336	0.00964419	0.633151	0.713411	0.627132	0.657898	0.0481696
Figures 2B and S2A	18 nt	GCCATTGTGAACGGGGCA	0.0543737	0.0692771	0.0494944	0.057715	0.0103059	0.304297	0.292915	0.269309	0.28884	0.0178465
Figures 2B and S2A	19 nt	AGCCATTGTGAACGGGGCA	0.0234818	0.0270611	0.0240522	0.024865	0.00192309	0.217911	0.208602	0.202527	0.20968	0.00774838
Figures 2B and S2A	20 nt	AAGCCATTGTGAACGGGGCA	0.0304561	0.0227476	0.019468	0.0242239	0.00564089	0.238651	0.246297	0.240657	0.241868	0.00396418
Figures 2B and S2A	21 nt	GAAGCCATTGTGAACGGGGCA	0.0171524	0.0162374	0.016187	0.0165256	0.000543402	0.201732	0.231333	0.233416	0.22216	0.0177221
Figures 2B and S2A	22 nt	GGAAGCCATTGTGAACGGGGCA	0.0069401	0.00730755	0.00651815	0.00692193	0.000395014	0.16147	0.180721	0.167915	0.170035	0.00979884
Figures 2B and S2A	23 nt	TGGAAGCCATTGTGAACGGGGCA	0.00847153	0.00761552	0.0101889	0.00875866	0.00131052	0.14114	0.141317	0.15062	0.144359	0.00542284
Figures 2B and S2A	24 nt	TTGGAAGCCATTGTGAACGGGGCA	0.0103089	0.0119001	0.00858786	0.0102656	0.00165653	0.165089	0.16119	0.1691	0.165127	0.00395515
Figures 2B and S2A	25 nt	CTTGGAAGCCATTGTGAACGGGGCA	0.0158913	0.0164717	0.0165213	0.0162948	0.000350314	0.235536	0.238356	0.240191	0.238028	0.00234517
Figures 2B and S2A	26 nt	CCTTGGAAGCCATTGTGAACGGGGCA	0.0261975	0.0259993	0.0231241	0.0251069	0.00172006	0.315719	0.281353	0.306236	0.301102	0.0177488
Figures 2B and S2A	27 nt	ACCTTGGAAGCCATTGTGAACGGGGCA	0.0124951	0.0166813	0.0126236	0.0139334	0.00238068	0.260323	0.28532	0.281074	0.275572	0.013376
Figures 2B and S2A	28 nt	CACCTTGGAAGCCATTGTGAACGGGGCA	0.0194257	0.0224143	0.0202543	0.0206981	0.00154296	0.291632	0.286751	0.308703	0.295695	0.011526
Figures 2B and S2A	29 nt	ACACCTTGGAAGCCATTGTGAACGGGGCA	0.0381957	0.029424	0.0313666	0.0329954	0.00460708	0.299917	0.305723	0.27972	0.29512	0.0136488
Figures 2B and S2A	30 nt	TACACCTTGGAAGCCATTGTGAACGGGGCA	0.0301759	0.0316424	0.0282559	0.0300247	0.0016983	0.348942	0.3959	0.362617	0.369153	0.0241518
Figures 2B and S2A	31 nt	GTACACCTTGGAAGCCATTGTGAACGGGGCA	0.0173176	0.0208011	0.0245751	0.020898	0.00362972	0.235584	0.265555	0.263006	0.254715	0.0166173
Figures 2B and S2A	32 nt	CGTACACCTTGGAAGCCATTGTGAACGGGGCA	0.0237929	0.0217811	0.0219168	0.0224969	0.00112437	0.259001	0.264907	0.262968	0.262292	0.0030103
Figures 2B and S2A	33 nt	TCGTACACCTTGGAAGCCATTGTGAACGGGGCA	0.0274576	0.0301603	0.0298851	0.0291677	0.00148736	0.341292	0.359079	0.305989	0.335454	0.0270222
Figures 2B and S2A	34 nt	GTCGTACACCTTGGAAGCCATTGTGAACGGGGCA	0.0279531	0.0287921	0.0277191	0.0281547	0.000564182	0.352148	0.343768	0.343646	0.346521	0.00487344
Figures 2B and S2A	35 nt	GGTCGTACACCTTGGAAGCCATTGTGAACGGGGCA	0.0251287	0.0244042	0.0223874	0.0239734	0.00142052	0.346964	0.388281	0.408254	0.381166	0.0312583
Figures 2B and S2A	36 nt	GGGTCGTACACCTTGGAAGCCATTGTGAACGGGGCA	0.04001	0.0452436	0.0402952	0.0418496	0.00294271	0.418591	0.422118	0.422648	0.421119	0.00220498
Figures 2D and S2B	AUG1	CATTGTGAACGGGGCAGGGGGACGGGCGAA	0.196149	0.197581	0.22819	0.207307	0.0180996	0.536845	0.448403	0.580936	0.522062	0.067492
Figures 2D and S2B	AUG2	CCATTGTGAACGGGGCAGGGGGACGGGCGA	0.184503	0.198489	0.203262	0.195418	0.00974969	0.540754	0.534461	0.530071	0.535095	0.00536987
Figures 2D and S2B	AUG3	GCCATTGTGAACGGGGCAGGGGGACGGGCG	0.233671	0.207839	0.209766	0.217092	0.0143899	0.534789	0.662813	0.542441	0.580014	0.0718078
Figures 2D and S2B	AUG4	AGCCATTGTGAACGGGGCAGGGGGACGGGC	0.189945	0.167179	0.183055	0.18006	0.0116747	0.641867	0.579347	0.651307	0.624174	0.0391065
Figures 2D and S2B	AUG5	AAGCCATTGTGAACGGGGCAGGGGGACGGG	0.145814	0.162522	0.148185	0.152173	0.00903993	0.383684	0.371327	0.406502	0.387171	0.0178452
Figures 2D and S2B	AUG6	GAAGCCATTGTGAACGGGGCAGGGGGACGG	0.206979	0.201135	0.216872	0.208329	0.00795486	0.513663	0.527248	0.534676	0.525196	0.0106556
Figures 2D and S2B	AUG7	GGAAGCCATTGTGAACGGGGCAGGGGGACG	0.0885564	0.0763101	0.0919023	0.0855896	0.00820859	0.387099	0.413015	0.387255	0.395789	0.0149177
Figures 2D and S2B	AUG8	TGGAAGCCATTGTGAACGGGGCAGGGGGAC	0.0771055	0.0771427	0.0909161	0.0817214	0.00796281	0.307733	0.286091	0.308747	0.300857	0.0127979
Figures 2D and S2B	AUG9	TTGGAAGCCATTGTGAACGGGGCAGGGGGA	0.0551885	0.0494061	0.0477185	0.050771	0.00391758	0.18338	0.185498	0.170077	0.179652	0.00835914
Figures 2D and S2B	AUG10	CTTGGAAGCCATTGTGAACGGGGCAGGGGG	0.126033	0.121186	0.151659	0.132959	0.0163745	0.392782	0.442543	0.405791	0.413706	0.0258072
Figures 2D and S2B	AUG11	CCTTGGAAGCCATTGTGAACGGGGCAGGGG	0.15027	0.16572	0.137681	0.151224	0.0140442	0.415813	0.48799	0.535488	0.479764	0.0602603
Figures 2D and S2B	AUG12	ACCTTGGAAGCCATTGTGAACGGGGCAGGG	0.0787613	0.0719908	0.0847185	0.0784902	0.00636814	0.28272	0.313571	0.330477	0.308923	0.0242154
Figures 2D and S2B	AUG13	CACCTTGGAAGCCATTGTGAACGGGGCAGG	0.0992151	0.0993418	0.101668	0.100075	0.00138094	0.422198	0.406356	0.382663	0.403739	0.0198969
Figures 2D and S2B	AUG14	ACACCTTGGAAGCCATTGTGAACGGGGCAG	0.0943043	0.10137	0.105068	0.100247	0.0054687	0.379571	0.38351	0.311003	0.358028	0.0407724
Figures 2D and S2B	AUG15	TACACCTTGGAAGCCATTGTGAACGGGGCA	0.0764746	0.0632481	0.068001	0.0692412	0.00669987	0.297039	0.332062	0.310413	0.313172	0.0176736
Figures 2D and S2B	AUG16/Start codon	GTACACCTTGGAAGCCATTGTGAACGGGGC	0.0888682	0.0837495	0.0716926	0.0814368	0.00881828	0.342741	0.32839	0.346433	0.339188	0.00953173
Figures 2D and S2B	AUG17	CGTACACCTTGGAAGCCATTGTGAACGGGG	0.0978277	0.103799	0.0911744	0.0976005	0.00631551	0.240783	0.271699	0.25637	0.256284	0.0154583
Figures 2D and S2B	AUG18	TCGTACACCTTGGAAGCCATTGTGAACGGG	0.117245	0.135454	0.16355	0.138749	0.0233278	0.328984	0.380677	0.379789	0.36315	0.0295916
Figures 2D and S2B	AUG19	GTCGTACACCTTGGAAGCCATTGTGAACGG	0.152283	0.149067	0.126411	0.142587	0.0141006	0.389597	0.439172	0.459833	0.429534	0.0360959
Figures 2D and S2B	AUG20	GGTCGTACACCTTGGAAGCCATTGTGAACG	0.0633791	0.0693932	0.0847794	0.0725172	0.0110369	0.196097	0.348419	0.387273	0.310596	0.101044
Figures 2D and S2B	AUG21	GGGTCGTACACCTTGGAAGCCATTGTGAAC	0.0666489	0.0643575	0.061695	0.0642338	0.00247922	0.38779	0.429892	0.359416	0.392366	0.03546
Figures 2D and S2B	AUG22	GGGGTCGTACACCTTGGAAGCCATTGTGAA	0.0697797	0.0806087	0.0867618	0.0790501	0.00859767	0.271548	0.434174	0.451826	0.385849	0.0993806
Figures 2D and S2B	AUG23	CGGGGTCGTACACCTTGGAAGCCATTGTGA	0.102933	0.0977665	0.0831148	0.0946049	0.0102806	0.373808	0.38197	0.376284	0.377354	0.00418478
Figures 2D and S2B	AUG24	TCGGGGTCGTACACCTTGGAAGCCATTGTG	0.100231	0.108795	0.0930104	0.100679	0.00790168	0.374282	0.404769	0.385661	0.388237	0.0154056
Figures 2D and S2B	AUG25	CTCGGGGTCGTACACCTTGGAAGCCATTGT	0.223107	0.20755	0.205722	0.212126	0.00955337	0.470644	0.495396	0.45686	0.4743	0.0195262
Figures 2D and S2B	AUG26	GCTCGGGGTCGTACACCTTGGAAGCCATTG	0.112928	0.129701	0.104231	0.11562	0.0129465	0.449831	0.426837	0.428152	0.43494	0.0129127
Figures 2D and S2B	AUG27	TGCTCGGGGTCGTACACCTTGGAAGCCATT	0.103929	0.113405	0.090226	0.10252	0.0116535	0.50698	0.479247	0.437088	0.474438	0.0351932
Figures 2D and S2B	AUG28	TTGCTCGGGGTCGTACACCTTGGAAGCCAT	0.169149	0.152733	0.199241	0.173708	0.0235865	0.570592	0.572068	0.474579	0.53908	0.0558639
