# Supplementary material for: dCas13-mediated translational repression for accurate gene silencing in mammalian cells
Source: Nat Commun. 2024 Mar 11;15:2205. doi: 10.1038/s41467-024-46412-7 (PMC10928199; doi:10.1038/s41467-024-46412-7)
Supplement: Supplementary file 6 — Source Data [file 41467_2024_46412_MOESM6_ESM.zip › Source Data/Figure1c_dCas13_gRNA_Start_codon.csv]

Sample	Rep1	Rep2	Rep3	Average	Stdev
Lwa_NLS	0.838057	0.855036	0.69365	0.795581	0.0886819
Lwa_NES	0.79282	0.800475	0.737987	0.777094	0.034083
Pgu_NLS	0.468608	0.441981	0.513051	0.474547	0.0359053
Pgu_NES	0.355716	0.291589	0.38137	0.342892	0.0462439
Rfx_NLS	0.36664	0.34837	0.316964	0.343991	0.025126
Rfx_NES	0.971034	0.945365	1.10616	1.00752	0.0863822
Psp_NLS	0.310548	0.308626	0.295102	0.304759	0.00841839
Psp_NES	0.242482	0.262357	0.279405	0.261415	0.01848
