# Supplementary material for: dCas13-mediated translational repression for accurate gene silencing in mammalian cells
Source: Nat Commun. 2024 Mar 11;15:2205. doi: 10.1038/s41467-024-46412-7 (PMC10928199; doi:10.1038/s41467-024-46412-7)
Supplement: Supplementary file 6 — Source Data [file 41467_2024_46412_MOESM6_ESM.zip › Source Data/SupplementaryFigure1h_dCas13.csv]

Sample	Rep1	Rep2	Rep3	Average	Stdev
Control	1.01828	1.0233	0.958418	1	0.0360985
5 UTR #4	0.530483	0.469287	0.531153	0.510307	0.0355267
5 UTR #5	0.836561	0.803972	0.785753	0.808762	0.0257405
5 UTR #6	0.881028	0.818576	0.734914	0.811506	0.0733134
5 UTR #7	0.516451	0.421231	0.431206	0.456296	0.0523341
5 UTR #8	0.627865	0.652969	0.56387	0.614901	0.0459424
Start codon	0.188301	0.220047	0.182513	0.196954	0.0202076
