# Supplementary material for: dCas13-mediated translational repression for accurate gene silencing in mammalian cells
Source: Nat Commun. 2024 Mar 11;15:2205. doi: 10.1038/s41467-024-46412-7 (PMC10928199; doi:10.1038/s41467-024-46412-7)
Supplement: Supplementary file 6 — Source Data [file 41467_2024_46412_MOESM6_ESM.zip › Source Data/SupplementaryFigure2b.csv]

Sample	Rep1	Rep2	Rep3	Average	Stdev
Control	0.92195	1.08231	0.995738	1	0.080266
AUG1	0.196149	0.197581	0.22819	0.207307	0.0180996
AUG2	0.184503	0.198489	0.203262	0.195418	0.00974969
AUG3	0.233671	0.207839	0.209766	0.217092	0.0143899
AUG4	0.189945	0.167179	0.183055	0.18006	0.0116747
AUG5	0.145814	0.162522	0.148185	0.152173	0.00903993
AUG6	0.206979	0.201135	0.216872	0.208329	0.00795486
AUG7	0.0885564	0.0763101	0.0919023	0.0855896	0.00820859
AUG8	0.0771055	0.0771427	0.0909161	0.0817214	0.00796281
AUG9	0.0551885	0.0494061	0.0477185	0.050771	0.00391758
AUG10	0.126033	0.121186	0.151659	0.132959	0.0163745
AUG11	0.15027	0.16572	0.137681	0.151224	0.0140442
AUG12	0.0787613	0.0719908	0.0847185	0.0784902	0.00636814
AUG13	0.0992151	0.0993418	0.101668	0.100075	0.00138094
AUG14	0.0943043	0.10137	0.105068	0.100247	0.0054687
AUG15	0.0764746	0.0632481	0.068001	0.0692412	0.00669987
AUG16	0.0888682	0.0837495	0.0716926	0.0814368	0.00881829
AUG17	0.0978277	0.103799	0.0911744	0.0976005	0.00631551
AUG18	0.117245	0.135454	0.16355	0.138749	0.0233278
AUG19	0.152283	0.149067	0.126411	0.142587	0.0141006
AUG20	0.0633791	0.0693932	0.0847794	0.0725172	0.0110369
AUG21	0.0666489	0.0643575	0.061695	0.0642338	0.00247922
AUG22	0.0697797	0.0806087	0.0867618	0.0790501	0.00859767
AUG23	0.102933	0.0977665	0.0831148	0.0946049	0.0102806
AUG24	0.100231	0.108795	0.0930104	0.100679	0.00790168
AUG25	0.223107	0.20755	0.205722	0.212126	0.00955337
AUG26	0.112928	0.129701	0.104231	0.11562	0.0129465
AUG27	0.103929	0.113405	0.090226	0.10252	0.0116535
AUG28	0.169149	0.152733	0.199241	0.173708	0.0235865
