# Supplementary material for: dCas13-mediated translational repression for accurate gene silencing in mammalian cells
Source: Nat Commun. 2024 Mar 11;15:2205. doi: 10.1038/s41467-024-46412-7 (PMC10928199; doi:10.1038/s41467-024-46412-7)
Supplement: Supplementary file 6 — Source Data [file 41467_2024_46412_MOESM6_ESM.zip › Source Data/Figure6e_gRNA_Control.csv]

APC
5868
782
2978
1429
1233
6770
5931
6746
4458
2466
2183
7149
3621
4742
2096
4180
4135
1505
5127
2496
1365
7714
4000
1770
4105
2088
1454
3188
3929
4136
4803
2118
1371
10046
5772
1213
4325
3319
951
1781
2183
3178
1718
2690
6038
1985
4427
2225
2824
985
3041
4800
4938
1239
2028
3126
5166
3635
1439
4736
4438
1632
834
3653
1208
2925
1280
1026
4212
13317
8424
2070
1308
1297
3553
1000
2705
684
1203
2327
1383
1046
2744
8841
7080
5812
5330
1680
1395
3663
2199
1354
3141
5656
5818
4241
6002
726
1417
3734
3727
2450
3991
4626
5331
6688
3674
1954
1383
4429
6001
5468
4330
571
3016
4253
1607
5411
3636
4601
3232
3968
853
4381
1736
3018
6209
4911
3513
5039
2244
2380
3871
1786
723
2547
1831
3572
1100
8818
3198
4245
2857
1455
2562
6059
4356
3286
2203
9287
3298
3417
1659
1677
3149
5185
7498
3111
2542
2415
5293
2749
3695
4571
1813
3729
3148
4768
1479
7532
4019
3266
5344
974
287
3581
1348
5405
4300
5270
6480
3291
5370
3970
6252
2285
3908
1943
1060
1142
777
3356
5072
1110
1778
6578
3299
3626
2958
4650
2036
2893
2113
1486
7165
2825
3208
3927
1829
4086
2050
6608
2691
2585
2843
1014
5973
4326
1507
4535
1605
1841
1991
3330
2301
4273
3264
3689
3204
1819
3796
1427
2235
4964
2493
3562
1778
3407
4711
1643
4257
5219
2106
3869
2832
817
4992
2486
5121
2712
2345
1570
2147
2845
1142
2821
7284
1285
3197
4013
2326
2863
4848
2315
1548
1214
6293
12466
4194
2464
5733
1545
1843
1809
1965
1981
1945
3908
3083
2648
4967
3010
4420
1899
4602
1086
1898
1080
4942
2216
2892
4097
2730
8477
3874
906
1856
3513
1068
1775
2704
2278
3866
2128
4056
4504
1332
1299
1232
3633
3967
3510
3999
4754
2677
3576
2650
2400
5367
6327
1788
2693
6311
5887
4939
4380
2846
2878
1206
1120
1224
3267
3122
1525
2076
1536
1222
2261
5195
3586
7149
3322
3440
3913
5052
2872
6111
3449
7312
11331
1327
2344
1666
1746
4329
2001
4619
1355
2178
5383
5163
7070
3888
2469
3714
2340
7504
3563
3588
8247
1804
5307
3713
3852
6842
3642
5465
6201
5099
3461
3997
2496
2371
4386
4858
3363
2913
2538
7557
6326
1465
4736
2700
2039
6173
4791
7242
4066
1991
5875
2832
1523
3533
4476
2901
1370
5862
11256
1512
5165
4264
1648
4287
2052
6832
1237
1613
6473
328
2224
1627
3547
1828
1321
1226
1975
4038
1508
4092
4430
4910
591
3349
11858
1463
634
5641
5876
2669
4411
3944
2038
3514
4691
5653
4065
3600
2461
2711
4425
2599
3574
3101
648
3213
3744
5118
4331
4592
4698
3782
1143
3592
8014
8267
3587
3561
1720
5432
1687
4736
2057
2031
3536
1731
6701
2065
2403
3174
5080
991
4122
1634
1826
3427
4775
3217
1615
3017
2573
1786
2896
768
1754
1971
1733
4010
4346
9085
2784
2641
8513
5112
2258
5047
5440
3324
5977
3312
1076
2525
2280
4618
890
820
7506
3481
1818
2116
1648
2171
8215
3496
6254
1507
4559
462
2984
5053
2791
4330
2758
4965
6351
4737
730
4009
6305
5941
6322
8090
5259
1221
1052
874
3873
2008
2314
3786
4703
1217
3774
1333
1654
5253
2336
3851
3640
3733
1684
6417
5820
3260
3022
3803
4741
1295
1797
6780
3958
3069
4814
3734
3110
3722
3021
1817
1478
2204
2763
1707
1711
2428
5108
2060
2875
2636
1828
3227
2910
3526
1419
2131
2280
3691
6332
4215
1973
5339
3568
1827
4197
5163
3286
2154
926
2957
6034
5588
3277
1529
1855
2756
2797
2495
1562
2470
2333
4273
3247
4728
3153
5029
2847
1898
4862
3746
1664
5912
4091
2527
3880
3737
1793
2054
4784
2081
5057
3428
3635
3043
1515
3157
3552
6822
3678
4590
7698
4725
6508
3848
4930
4665
3379
1680
5940
4237
5016
3410
9233
3356
3911
7298
2753
1855
4019
1883
2846
1863
2383
4838
5373
5612
2074
3301
2713
7017
1479
2584
2977
4622
2169
3056
5039
1384
2939
2410
2749
3468
1047
1946
3200
6369
728
7566
3983
3231
2616
4492
1688
552
4220
3824
2844
3831
6766
1680
1264
774
5681
5134
3659
3659
5289
2859
7342
3059
3521
4518
3820
3017
1798
4327
3322
1069
2230
3951
2066
3177
8291
1286
5791
3745
6171
3046
3078
2950
2228
1278
6055
7279
4403
1042
1980
760
3326
4616
1593
2100
2407
1152
3839
3442
1824
5502
3181
2694
5210
2636
1285
1081
1278
1189
8295
2949
2261
941
486
3449
3884
5234
5398
3637
6878
2469
3685
5641
5882
1372
4404
7140
2288
4283
6900
7768
4300
1816
2609
1153
6491
5491
2455
1605
3735
1987
4503
1454
4447
2282
1808
2006
1096
2650
839
6397
2422
585
1636
3834
4280
2936
2739
2886
3270
2241
4955
1424
1329
1965
1866
957
6950
5085
804
3006
8044
4287
4834
2807
1448
4798
3527
3682
1649
3830
4197
4490
1076
7898
1587
4023
909
3691
3244
2996
5041
1368
2266
4868
4249
4630
4148
1941
1964
1426
1183
6375
1116
1263
1643
6059
1235
4535
4254
882
3300
4199
5514
2345
1181
4998
2283
1275
2946
2527
1827
4938
3616
6108
8087
3632
3189
2718
1954
3671
2310
2844
2670
1955
3179
4241
1053
2047
3687
610
1579
4414
2127
4919
7185
1364
7831
6759
6415
3305
5288
3507
2933
2517
4070
3537
2855
4291
2071
2157
1312
3889
2485
3749
3552
1272
5842
2190
2837
3527
2455
2100
2137
1721
1393
6257
8161
1947
2634
8812
406
1341
5066
2741
1845
2729
5920
3778
1498
1235
6678
2510
5018
1532
1781
3708
5587
1023
3290
1709
1309
1295
3808
1158
1225
3437
3035
2456
959
7011
3274
2801
3044
4300
1635
1100
3216
3106
6767
3909
3763
2442
3333
9095
5309
4222
6985
4116
4981
3552
1393
2056
2588
10300
2644
1657
5451
6345
2658
3028
3498
1690
1428
2451
1856
2407
3726
6054
2433
774
1803
3176
3149
2913
2477
1141
4502
3733
4489
1856
2064
1194
4354
483
5094
1865
1751
962
3867
2027
3659
4647
1693
4599
2119
1279
4698
3419
6209
1246
736
2785
6669
1779
2406
5110
2466
1363
3113
4264
2272
2682
7246
4487
3367
3874
3971
2238
2243
3870
2559
1255
3086
1078
2930
9472
1667
2962
3102
4029
4507
3452
2909
7672
5929
975
1178
5214
3077
3737
2771
9770
3981
2583
3314
2709
2905
1401
4506
2261
3478
2823
1563
4683
4773
1705
3554
3845
2557
2345
4905
2070
1649
6527
1532
2793
3539
1244
5217
1688
1640
3877
3203
3962
1919
12384
1742
1944
4195
6443
4663
1661
4722
5382
2270
7124
2195
3912
7024
3033
2817
1374
2697
8001
3214
1646
364
1632
1479
813
4968
5152
4732
4039
2422
6957
3104
2411
3566
1654
3733
2351
6705
3315
3460
6398
3790
2456
2714
1539
3648
2785
2696
9487
5360
4461
6632
2822
2609
5175
2001
2099
9401
4840
4433
2937
7292
8935
2280
1496
1667
5018
3509
3200
5471
6842
3379
3565
2330
1359
3083
1585
1560
1589
3023
5807
2442
5536
4619
5006
3535
3753
8793
1162
5154
2932
2492
2856
431
4273
3912
6200
779
2904
3482
2558
3893
2551
5706
4631
759
1034
7476
6703
9667
3152
1244
822
1659
6448
4390
3062
5568
1739
703
4544
2882
565
1467
4703
5259
8090
4144
6149
4593
9432
8060
5663
2649
4012
6535
7049
1965
2669
1890
1382
4689
3807
7727
2073
6482
3240
4611
2120
733
6538
3736
1259
3263
3685
2919
4251
3506
5459
4637
2092
7442
4591
8235
2614
4914
4213
3056
4118
1491
3512
3303
2781
2375
7180
883
3034
4997
2368
3534
6505
6675
4240
7564
4995
1322
3193
6160
4680
4417
447
1865
2247
5316
6523
4010
1962
8979
958
3247
987
4176
7762
1696
7789
1872
1491
1545
3992
3358
1728
3758
3315
2537
4240
1982
6525
878
1584
2641
2261
7269
1558
2580
3592
4280
3697
4015
7267
805
2421
4466
1797
169
1364
3339
1419
965
3733
3597
2975
3284
3767
5244
2199
873
6857
1177
2406
3395
2345
1007
6448
3555
3241
3513
1389
3367
2925
2623
4752
4016
4395
976
2870
4167
3369
1744
4762
3915
2373
2885
3265
1243
4188
2078
5193
2627
4593
3906
2139
5367
9494
2987
1650
2729
5399
1290
3190
6094
2105
2299
4604
9653
4993
5157
4832
3035
1870
1024
670
2740
2055
2478
3058
3079
2046
1978
3839
2735
3120
9614
7143
2109
2467
933
3496
1153
4106
4549
2362
2077
3057
830
5451
2193
4324
3437
996
4163
4412
2112
3070
5306
2773
5068
6580
1535
1144
1256
2069
3540
3214
2504
330
2635
1705
2820
5153
5286
1687
5251
2726
3060
5437
2660
4615
5872
6678
5100
1683
282
2141
337
2119
5276
2063
4901
6204
5883
2253
1240
1873
4744
2574
3043
2290
4358
2310
1637
1012
1384
6722
3491
2136
4571
924
4817
1617
4349
2074
7321
3588
2978
3631
2887
1596
3232
3305
1080
2556
6294
3057
3024
1327
3365
4093
2211
2681
1762
4094
1776
91
2300
9239
3373
7173
3051
4780
886
5180
2835
2257
1389
1788
1454
7310
2334
543
1785
4617
2202
5565
3010
543
3815
6603
2321
4956
1073
1520
10496
392
3612
5124
3172
4352
8463
4137
2936
1844
8041
2848
1914
3863
4745
3750
933
4612
4394
1064
2613
2225
1591
3156
480
3562
5592
3957
5078
419
6163
7162
3994
4305
955
4869
3457
9358
6564
5779
1344
5221
2153
2694
2471
2458
4361
1581
3915
1510
3363
10137
5028
3121
5198
4197
3661
5351
7215
1709
1501
2816
1317
702
3535
1224
2420
3375
1706
5372
3318
1942
1518
2617
3060
4326
6016
4513
4301
4554
2925
673
1559
1848
2097
4178
1039
3575
372
2512
3541
5383
1446
1162
2095
3678
1472
1478
1484
2755
1289
5253
3997
9394
1298
2007
1952
1658
1627
4811
1238
1511
1475
5655
4106
2686
2355
2708
2484
5247
1014
5074
1070
3865
3388
1662
1072
894
3658
2118
3135
2618
4691
7894
2286
3745
1071
4149
4230
4852
5260
1183
3190
2300
4036
1904
2096
479
2389
1324
1387
2666
3712
4983
3495
1174
1090
4935
5265
809
4034
5252
1867
5193
7054
5080
3536
4189
4622
1557
1147
7310
1078
5085
4555
4538
1844
8465
1558
2978
4565
2463
1481
2227
6002
4861
2244
4084
1982
1127
2087
2071
3301
5313
2146
2130
4663
4928
5188
1278
9655
1047
4576
6930
2453
2262
6069
2482
3698
2684
6478
1961
1731
5439
1759
13267
4992
2168
5718
3456
3919
9513
2688
6309
1255
4452
2078
3534
2043
870
6318
5663
1815
5446
5983
1705
1528
3288
4778
1997
1948
4223
1121
1895
3431
3847
4243
4106
3764
10366
6633
4773
2626
2701
7726
3973
2840
697
1290
4670
1414
3108
3355
5993
4213
2069
1668
3516
4750
4093
2565
1690
2041
3901
4115
1455
6933
2252
4052
655
4550
453
663
3422
4519
1575
3856
4164
1065
1711
3541
12481
5448
1418
5609
6143
4051
6198
2134
5620
3950
4113
451
2830
5354
820
3690
5440
6141
3548
752
3033
2649
5246
3661
2494
1955
2232
3295
1600
4837
2557
2858
7092
1656
3137
3814
4910
3894
7490
2561
5408
1148
5296
3548
2843
3883
3741
1011
3599
4244
4698
4983
4632
5154
5185
7722
6190
3806
3105
1358
3968
3320
1646
2142
3368
5918
4553
7856
5000
1583
3303
1544
2482
4424
6195
3476
1060
6508
3701
3400
2783
3185
2156
2979
849
536
2089
3383
996
3192
2848
5377
2012
7464
1550
6078
3250
1698
3466
5806
3773
4559
2893
1689
4083
3032
3264
1025
4016
1678
6513
4880
5959
1745
6996
2640
1743
2880
3278
2530
3896
3501
4450
3076
4080
4941
2687
3677
2366
8860
2294
1258
1140
875
523
1625
3052
3463
1639
2000
1754
2897
1222
5035
4933
3070
2035
4483
3224
4063
3440
4072
2116
1785
8422
3923
3077
[truncated: 3,303 more rows]
