# Supplementary material for: dCas13-mediated translational repression for accurate gene silencing in mammalian cells
Source: Nat Commun. 2024 Mar 11;15:2205. doi: 10.1038/s41467-024-46412-7 (PMC10928199; doi:10.1038/s41467-024-46412-7)
Supplement: Supplementary file 6 — Source Data [file 41467_2024_46412_MOESM6_ESM.zip › Source Data/Figure6e_gRNA_CD46_start_codon_#2.csv]

APC
3379
1264
1256
1964
710
1663
7535
1532
892
3281
996
675
1806
4068
1459
3845
4531
1731
1822
3381
2218
894
1985
1755
1541
2800
721
1679
819
1807
3070
3062
1716
2178
1135
1678
1110
4059
1776
1799
3190
2203
5025
2034
3826
1766
2041
1732
1775
1036
2027
1405
1473
2431
2297
2180
1248
2720
2475
2331
1034
3773
1431
1500
2375
4115
2821
2428
2361
2362
2814
1898
2248
1140
2198
1586
1743
4098
2953
1424
2211
2944
1070
2172
3478
1962
2262
2339
1462
2669
1166
3190
8699
1746
1556
1318
3211
2808
1640
2189
2584
2546
2492
1281
2229
3481
4229
4497
1837
2285
604
2579
4954
2291
811
1285
4978
1752
7284
1111
3914
2314
1745
2801
835
1754
1637
691
2388
3640
4111
2567
3289
2211
2045
3622
1697
851
1282
1967
1396
1306
1646
837
1224
1882
1875
2444
1527
3216
1598
1527
970
3874
906
3006
7768
4892
4406
2974
4811
2529
2376
3070
6401
888
5595
2286
2741
7575
3443
1696
1192
1854
1226
4279
1744
4071
8240
1390
1716
1805
1557
2163
1375
4668
1792
1377
1111
1930
3965
1917
2688
2051
255
5118
2889
940
4804
1947
2170
1156
1738
7958
2276
2400
4786
3884
783
3695
3106
1999
1525
3113
3372
7992
1820
1056
1942
2057
1526
3490
1489
3309
1333
2374
1339
4357
1626
899
1095
817
1286
705
1184
1562
1424
1633
2938
4075
3025
7844
8818
1765
3020
1688
1012
5545
4188
3270
1752
1149
1535
1476
8265
2263
2426
1794
1113
2872
1239
3184
1243
7496
4303
1345
4791
1867
2794
694
7324
1714
3018
1141
2090
2537
2199
3572
1625
1291
3522
2864
5464
2418
1884
4642
1722
1136
1636
912
698
979
4575
1415
950
1654
2027
2739
3084
465
1623
2581
3235
3534
2075
612
3120
1910
3622
3542
5715
1007
2318
1535
4134
1688
3666
5037
1829
4966
3132
516
1551
4957
1905
2265
1867
2482
6497
1601
5024
5139
4747
4063
1739
116
2255
2021
382
808
3944
2476
1980
2278
673
1727
2922
2508
2862
910
4723
6701
5317
1545
874
1102
1598
2545
1243
618
1363
3600
825
1876
1773
2740
1243
2075
1935
1799
608
1021
1590
2051
866
1219
1713
2456
1738
1535
1888
1281
3635
5533
3943
1567
4196
1075
2083
6319
671
868
1807
2084
1412
1461
6728
1337
2966
2189
1271
7115
1208
4454
1622
1714
694
633
2312
1815
2585
1686
1534
3473
2942
771
2683
5529
1188
5791
3514
2264
2733
2201
1894
3021
3276
1095
5668
2392
3092
1515
2706
1892
1987
4687
1399
1223
1938
2490
3420
1789
5503
3064
1426
1393
1234
2857
1657
4681
4798
1707
3472
1890
1701
3347
2459
2966
3143
2954
4601
2188
2121
3687
1319
7278
1384
2000
1781
1399
1146
1930
3216
3310
4126
3957
3027
607
1858
2942
547
1399
2045
6094
1272
1061
1622
2674
584
2069
1926
1209
3414
1963
4075
2917
4129
2242
760
1639
5094
2197
496
1116
1655
3363
2676
2269
1514
5261
4014
4899
3436
870
1550
2829
1267
2664
1545
2062
3312
2113
1504
1161
4444
3605
1660
1441
1158
1887
678
2509
1538
1896
588
4396
4848
4625
1860
1882
2210
3601
2331
531
3275
1820
1269
1640
1515
983
2740
2799
2305
601
973
1988
2217
1229
2986
1647
1395
3757
2216
1850
1503
5956
1979
3724
3324
857
1647
2321
569
6391
1281
2242
2681
1178
1769
2984
3495
1299
1209
2553
1345
1496
1424
3671
3322
3312
994
1415
3239
4270
1648
2073
2091
2440
1495
1727
3411
780
1654
1415
1973
2085
1438
2788
1979
1204
5774
958
1421
4521
5074
6620
2471
836
1192
2403
4990
1915
967
1447
2244
1530
2629
4041
3815
2435
2599
1733
2965
4426
1042
2123
1541
3310
1095
5001
1525
1659
2678
656
2615
4180
3649
3255
5894
3276
1387
1381
2977
2460
1627
1515
3243
2490
2034
2718
1425
2596
1805
2339
4364
2937
2707
2126
3178
4994
1567
1995
8941
7314
6434
1860
1344
2349
3479
1865
2472
2326
1940
2005
834
2037
1869
2560
9089
1479
2337
2171
4582
1361
960
1238
1843
2997
2460
2234
707
1104
1882
1146
581
2851
2868
1068
2492
2273
959
2826
1182
2048
1315
2554
1071
4160
1584
3658
3606
5499
1811
2237
2886
2063
2717
2551
2623
3858
1141
1871
1168
2767
2701
5112
5413
1250
1331
4348
6190
2221
5574
3103
1503
1333
3831
2849
5024
2418
1505
4450
1305
2219
872
8439
2089
4254
1198
1804
1354
862
2192
3864
2159
1092
1371
677
3514
2030
1981
3504
8239
2163
1127
1424
4811
859
3046
1800
1909
1720
1835
2044
1182
2771
2414
3611
3262
862
506
7391
3527
1466
2435
3313
5756
2635
1192
2319
850
2498
2492
1188
2422
1678
3634
4623
2162
3525
1799
971
2246
2735
2640
3668
837
1795
2390
1840
1539
1220
1226
1986
1755
2300
1301
1695
896
2281
904
4179
4139
6309
2019
1726
2412
1324
1489
1624
2923
3172
1467
1219
2592
1647
610
1802
3501
5622
906
1009
1735
4106
5729
1686
3328
3013
1147
4218
1999
1790
2062
2013
2963
4699
606
2287
388
2305
2081
2159
1345
1811
2532
2086
3115
1413
2136
1502
2877
1250
2615
1663
1467
1828
3963
747
1931
1193
2716
3338
3917
1176
1832
1769
899
4945
6671
8476
4346
3269
941
2116
4651
2123
1319
2571
1472
1591
1560
3555
2564
1164
2917
2439
1079
1862
625
2856
2195
1186
2243
5562
5858
1108
2964
1658
1451
2974
949
5634
955
2287
1660
5636
2445
4044
8504
1502
5078
785
892
1530
5766
2832
1324
2237
2127
4561
4459
1928
3509
3875
2409
996
881
2602
1106
1125
752
1601
5877
2474
1258
1501
1816
3055
2238
952
3285
2386
1919
1802
7337
2001
2023
2086
6287
2459
823
3310
2534
4633
1539
1136
2220
2481
570
2743
704
1009
2369
2124
631
1850
2960
1575
1454
3019
3393
2722
4563
1397
2357
1677
906
2726
4753
1555
745
1744
1292
1313
1254
4881
2272
4357
1813
1811
1697
1812
2400
3340
3119
1589
726
1616
1888
2470
4955
1865
2347
2477
2128
1313
1163
2468
4289
1491
1739
2118
1621
5338
1810
777
3545
3998
1629
1905
1503
1922
2639
4749
714
3230
2707
1087
4590
1240
5303
3107
4390
2384
2737
5655
627
1179
1120
2184
4430
579
1697
1002
1158
1772
2045
2338
1220
1008
2032
1488
4005
1706
2909
1419
8278
1919
4228
2692
1724
3740
889
1723
1371
917
2279
1113
11998
2601
1319
2521
1062
2500
2083
3377
1889
2923
1901
1665
6085
1884
1106
1382
3921
7270
4878
1076
777
2379
1119
1061
1533
2158
1342
2897
4120
1555
946
2988
2392
2345
2016
1489
10402
2625
5751
4194
1821
1293
4525
2827
834
2003
1083
1660
6191
1946
1334
4992
1820
3536
2112
1918
6226
5554
3858
3690
3478
1685
853
2454
1305
1530
1458
1348
914
1228
3414
1791
2082
1113
2506
1490
1212
4062
11548
1199
1941
5510
499
3654
2023
1292
4385
2075
1576
1083
1682
5114
5684
3112
934
1885
3620
7177
1920
3440
3965
2701
1027
3486
2030
2151
4182
4737
1425
2821
2108
3230
729
1275
6078
833
1439
3073
2413
1630
1404
1739
3608
1749
1175
2749
1164
2329
3065
2945
1691
1570
2164
2514
2584
2542
4993
1468
1401
2367
3286
5531
2195
542
2180
2646
1464
1716
1197
1006
3291
2723
2327
1583
440
1887
1832
2608
1068
1062
2301
1229
1760
1523
2106
1943
3032
6500
1517
2709
902
5877
1200
4653
2383
1909
1282
2456
1386
2615
4822
2287
735
2201
1964
1302
2921
6040
2791
2453
2238
1383
3437
1396
4570
2561
2763
3100
1791
1663
1548
1788
2222
2128
2152
1208
2998
2017
5257
2101
849
2549
2553
2027
3905
3824
3065
2683
1356
1424
1327
2789
906
1070
1465
9134
1715
3314
5553
3241
1541
3089
2301
1224
2664
1749
1263
2105
3096
2653
1250
1131
3170
1194
6024
5617
2887
1603
1483
1542
987
1272
4391
1183
2320
1783
2872
2424
1855
3762
1863
5589
1387
1334
5566
1224
4424
4763
2610
2740
2424
1088
5792
1559
1241
6629
1475
1021
2645
2752
6307
2502
2556
1927
1776
2430
6938
1222
2634
2350
1016
2164
3815
6184
1227
1739
1006
11056
2961
825
372
5274
5862
2922
1135
1907
996
4876
1071
1538
4053
1116
1278
2952
995
3172
2634
1337
2495
7570
1211
5365
1316
5360
941
130
5080
1676
1666
4908
2190
2215
2476
2507
1221
2171
4948
1185
3647
1613
1531
337
3470
4797
2992
2660
2453
3039
3869
2771
3333
1993
913
2958
1738
1171
1646
2796
997
2198
1971
1080
2987
2470
6018
1143
2304
1867
720
3659
661
6436
2349
6558
2147
1703
1590
1793
3009
3604
1068
5494
958
921
4614
1752
2944
647
2644
2314
2445
1406
177
1604
4491
2919
2454
3962
2980
2209
3748
2356
2882
1051
1547
3487
1469
2363
1555
765
2419
2163
6167
3527
6560
1221
2453
1246
2126
1979
4960
3624
1456
1482
1993
2088
1442
1777
2103
2512
1608
1594
1575
1705
1968
1621
1618
1223
3622
1927
1551
2113
2772
5147
1114
4219
2162
907
1939
1963
1243
1201
591
3282
1555
794
2614
1644
684
1252
3784
3074
1395
7539
5330
2154
844
2746
2608
1878
3522
3443
1052
1577
4214
2504
1851
1412
5253
1298
3171
904
929
922
2767
1010
1845
1645
1790
1720
1193
1368
1766
2223
2766
4595
959
1133
1786
961
1844
1663
3572
2530
1813
1602
1931
4482
1903
743
3746
2854
2110
2913
709
759
2884
748
3603
2337
1266
4583
3499
2533
2342
978
1968
2433
845
3090
2117
1554
2977
3700
2062
1271
2064
1288
1809
1440
1985
1586
1718
2122
347
1441
1034
4990
3287
3887
1152
3369
596
1730
5613
2068
1731
1723
2482
1277
967
3691
2078
3990
2210
1838
1313
1641
2126
2544
3171
2745
4249
1325
1294
3985
2279
1464
1870
954
1173
3324
1868
1930
4475
2451
656
3165
2598
5162
6994
886
2009
1871
418
2618
3334
1610
2777
1391
4313
1457
1535
2593
1862
2328
5066
1126
971
1138
1329
2055
4767
3389
1497
1040
1705
3086
1282
1849
1860
1606
2707
3296
1287
2662
3112
1336
2379
2851
2198
4806
2100
2948
1350
2176
1217
851
830
1272
957
974
6036
1481
3936
1251
1367
3775
1812
1626
2272
1359
2332
2736
1974
2335
6061
1149
926
1556
1289
1605
1949
1401
1827
1294
2300
1063
2265
2011
2664
1248
2328
4444
1477
2619
1069
2816
1926
5373
2547
1584
2178
8084
1340
1509
1805
644
1850
2856
950
1470
1378
1288
1337
1528
2424
1622
449
2000
757
4963
1441
1665
1784
704
958
2709
1606
3613
1958
1435
1249
1369
819
2042
1470
1942
660
2238
4539
1166
645
2763
1900
3801
1842
947
1045
1420
2955
2461
2537
3915
2865
2790
819
3378
1271
3696
1563
1458
913
765
1260
2889
3108
2214
1873
2329
4208
5807
2401
1817
1946
2753
1520
1723
2915
2584
3365
2767
1642
2120
2540
1867
2504
2882
2499
5280
2178
2863
775
4138
1347
994
2106
1549
1560
1348
3154
1145
3739
2078
2288
1509
8632
821
1194
3604
1695
427
4897
1163
3908
3088
1624
1782
2125
1143
4325
2544
2583
739
1911
2658
1455
407
925
1891
4675
2147
2079
2472
2037
955
4275
859
2503
1968
2692
2238
3373
1855
7662
2286
2403
4704
4318
6292
1374
158
5186
1671
2893
1202
2724
1156
2514
2162
4039
5993
2683
5989
1335
2917
1322
1743
2380
4529
2296
2048
1200
1218
4248
3822
9049
4764
489
1495
1595
1775
3094
917
1137
1943
2535
376
2691
2351
3646
1008
1243
2133
4951
3516
4306
1949
792
2419
2453
2876
1877
1664
1704
2564
1266
2367
2365
5332
4961
5239
4915
962
993
3355
2510
4834
1573
5148
1145
[truncated: 3,135 more rows]
