# Supplementary material for: dCas13-mediated translational repression for accurate gene silencing in mammalian cells
Source: Nat Commun. 2024 Mar 11;15:2205. doi: 10.1038/s41467-024-46412-7 (PMC10928199; doi:10.1038/s41467-024-46412-7)
Supplement: Supplementary file 6 — Source Data [file 41467_2024_46412_MOESM6_ESM.zip › Source Data/SupplementaryFigure1g_WTCas13.csv]

Sample	Rep1	Rep2	Rep3	Average	Stdev
Control	0.925217	1.07136	1.00342	1	0.0731326
Start codon	0.113043	0.0761406	0.0689231	0.0860357	0.0236662
ORF #1	0.0423433	0.0416157	0.0421841	0.0420477	0.000382484
ORF #2	0.089295	0.0641659	0.0585682	0.0706764	0.0163653
Stop codon	0.0347911	0.0305986	0.0368823	0.0340907	0.00319989
3�� UTR	0.0247802	0.028569	0.0246102	0.0259865	0.00223818
