# Supplementary material for: dCas13-mediated translational repression for accurate gene silencing in mammalian cells
Source: Nat Commun. 2024 Mar 11;15:2205. doi: 10.1038/s41467-024-46412-7 (PMC10928199; doi:10.1038/s41467-024-46412-7)
Supplement: Supplementary file 6 — Source Data [file 41467_2024_46412_MOESM6_ESM.zip › Source Data/SupplementaryFigure3d.csv]

	PspCas13b-NES-mCherry, gRNA; Control	PspCas13b-NES-mCherry, gRNA; Control	PspCas13b-NES-mCherry, gRNA; EGFP start codon	PspCas13b-NES-mCherry, gRNA; EGFP start codon	dPspCas13b-NES-mCherry, gRNA; Control	dPspCas13b-NES-mCherry, gRNA; Control	dPspCas13b-NES-mCherry, gRNA; EGFP start codon	dPspCas13b-NES-mCherry, gRNA; EGFP start codon
Length	Rep1	Rep2	Rep1	Rep2	Rep1	Rep2	Rep1	Rep2
15	0.0004	0.0003	0.0004	0.0004	0.0016	0.0006	0.0004	0.0004
16	0.0006	0.0004	0.0007	0.0006	0.0023	0.0009	0.0007	0.0007
17	0.0026	0.0019	0.003	0.0026	0.0105	0.0043	0.0041	0.0039
18	0.0054	0.005	0.0074	0.0065	0.0215	0.0103	0.0109	0.0099
19	0.0066	0.0073	0.0104	0.0094	0.0237	0.0124	0.013	0.0124
20	0.0119	0.0147	0.0201	0.0193	0.0384	0.025	0.0298	0.0256
21	0.0266	0.0408	0.0501	0.0531	0.0811	0.0721	0.0965	0.0755
22	0.0401	0.06	0.0674	0.0704	0.0674	0.0582	0.069	0.0603
23	0.0297	0.0295	0.0348	0.0316	0.0405	0.032	0.0288	0.0294
24	0.0197	0.0214	0.0266	0.0222	0.0348	0.0301	0.0221	0.0248
25	0.0206	0.023	0.0305	0.027	0.0388	0.0354	0.0254	0.0305
26	0.0258	0.0297	0.0358	0.0364	0.0451	0.0433	0.0309	0.0393
27	0.0356	0.0465	0.0507	0.0548	0.0574	0.0589	0.0479	0.0559
28	0.0653	0.1275	0.1289	0.1261	0.1318	0.1419	0.1702	0.1351
29	0.1595	0.2568	0.2429	0.237	0.2172	0.252	0.2673	0.2516
30	0.246	0.2372	0.2087	0.2123	0.138	0.1632	0.1416	0.1751
31	0.1955	0.0799	0.0664	0.0729	0.0416	0.0493	0.0344	0.0571
32	0.0828	0.0145	0.0123	0.014	0.0069	0.0082	0.0057	0.0103
33	0.0202	0.0024	0.002	0.0023	0.001	0.0013	0.0011	0.0016
34	0.0041	0.0007	0.0007	0.0006	0.0003	0.0004	0.0004	0.0004
35	0.0011	0.0004	0.0003	0.0003	0.0002	0.0002	0.0002	0.0002
