# Supplementary material for: dCas13-mediated translational repression for accurate gene silencing in mammalian cells
Source: Nat Commun. 2024 Mar 11;15:2205. doi: 10.1038/s41467-024-46412-7 (PMC10928199; doi:10.1038/s41467-024-46412-7)
Supplement: Supplementary file 6 — Source Data [file 41467_2024_46412_MOESM6_ESM.zip › Source Data/SupplementaryFigure4b_cap-dependent.csv]

Sample	Rep1	Rep2	Rep3	Average	Stdev
DMSO	1.03443	0.901722	1.06385	1	0.086373
Hippuristanol	0.376354	0.244875	0.229962	0.28373	0.08056
