# Supplementary material for: dCas13-mediated translational repression for accurate gene silencing in mammalian cells
Source: Nat Commun. 2024 Mar 11;15:2205. doi: 10.1038/s41467-024-46412-7 (PMC10928199; doi:10.1038/s41467-024-46412-7)
Supplement: Supplementary file 6 — Source Data [file 41467_2024_46412_MOESM6_ESM.zip › Source Data/SupplementaryFigure2a.csv]

Sample	Rep1	Rep2	Rep3	Average	Stdev
Control	1.02449	0.98863	0.986878	1	0.0212294
16 nt	0.733483	0.677432	0.679422	0.696779	0.0318019
17 nt	0.406039	0.425158	0.417809	0.416336	0.00964419
18 nt	0.0543737	0.0692771	0.0494944	0.057715	0.0103059
19 nt	0.0234818	0.0270611	0.0240522	0.024865	0.00192309
20 nt	0.0304561	0.0227476	0.019468	0.0242239	0.00564089
21 nt	0.0171524	0.0162374	0.016187	0.0165256	0.000543402
22 nt	0.0069401	0.00730755	0.00651815	0.00692193	0.000395014
23 nt	0.00847153	0.00761552	0.0101889	0.00875866	0.00131052
24 nt	0.0103089	0.0119001	0.00858786	0.0102656	0.00165653
25 nt	0.0158913	0.0164717	0.0165213	0.0162948	0.000350314
26 nt	0.0261975	0.0259993	0.0231241	0.0251069	0.00172006
27 nt	0.0124951	0.0166813	0.0126236	0.0139334	0.00238068
28 nt	0.0194257	0.0224143	0.0202543	0.0206981	0.00154296
29 nt	0.0381957	0.029424	0.0313666	0.0329954	0.00460708
30 nt	0.0301759	0.0316424	0.0282559	0.0300247	0.0016983
31 nt	0.0173176	0.0208011	0.0245751	0.020898	0.00362972
32 nt	0.0237929	0.0217811	0.0219168	0.0224969	0.00112436
33 nt	0.0274576	0.0301603	0.0298851	0.0291677	0.00148736
34 nt	0.0279531	0.0287921	0.0277191	0.0281547	0.000564182
35 nt	0.0251287	0.0244042	0.0223874	0.0239734	0.00142052
36 nt	0.04001	0.0452436	0.0402952	0.0418496	0.00294271
