# Supplementary material for: dCas13-mediated translational repression for accurate gene silencing in mammalian cells
Source: Nat Commun. 2024 Mar 11;15:2205. doi: 10.1038/s41467-024-46412-7 (PMC10928199; doi:10.1038/s41467-024-46412-7)
Supplement: Supplementary file 6 — Source Data [file 41467_2024_46412_MOESM6_ESM.zip › Source Data/SupplementaryFigure2e_WTCas13.csv]

Sample	Rep1	Rep2	Rep3	Average	Stdev
Control	1.05409	1.01331	0.932599	1	0.0618292
Rluc AUG4	0.262148	0.238117	0.252024	0.250763	0.0120652
Rluc AUG16	0.0461126	0.0294108	0.0397749	0.0384328	0.0084314
Rluc AUG25	0.0799768	0.0899609	0.0851609	0.0850329	0.00499327
