# Supplementary material for: dCas13-mediated translational repression for accurate gene silencing in mammalian cells
Source: Nat Commun. 2024 Mar 11;15:2205. doi: 10.1038/s41467-024-46412-7 (PMC10928199; doi:10.1038/s41467-024-46412-7)
Supplement: Supplementary file 6 — Source Data [file 41467_2024_46412_MOESM6_ESM.zip › Source Data/Figure6e_gRNA_CD46_start_codon_#1.csv]

APC
804
1670
1768
2038
5028
2674
5719
2694
1415
3198
1572
1979
1954
3161
1630
2265
2342
2017
2173
1172
1602
1977
3894
3968
3299
911
1623
1761
777
1143
1654
3455
1730
2532
2748
2167
689
2004
1643
4002
2109
3779
1477
2180
1532
2158
3197
1181
549
1919
2591
2475
659
4745
1706
2089
3181
2809
3710
4187
962
1100
1564
1476
2135
2849
5164
2592
2630
2657
2532
2443
6893
2201
2329
1214
4601
1845
3984
3510
1301
1469
3921
1727
2952
2213
2216
1467
2141
2051
1027
3512
1133
3198
3289
1854
1664
3532
3680
2548
2552
2043
2421
976
1894
1845
1430
422
1917
1011
1537
3531
1133
1295
1387
2385
2394
1312
1171
1887
2111
2661
2876
2077
1240
1391
7512
1651
672
1641
4180
842
2284
2120
1192
893
1482
1454
2130
1929
600
3948
3833
1481
2532
930
1687
3534
868
5421
3556
2681
1412
2698
1904
1401
1836
2491
2810
1614
1535
2032
1068
3342
1370
4833
2099
2097
4257
1765
4600
3359
818
2904
4740
4883
853
3206
4464
2856
3089
2799
2550
2896
1204
2790
1336
3971
4934
1443
900
2805
2809
1036
1900
2685
1475
4077
1288
3639
1121
1304
2222
1451
2292
875
2674
1429
6782
1234
1175
1557
2557
2831
1664
647
983
5283
1137
4637
1542
2108
3635
1073
2524
1062
1315
3173
1436
1202
2148
1577
1066
1525
1101
2572
2512
3919
2080
2768
2461
2182
2669
2141
4738
1252
1817
3128
2627
2893
2102
1592
2442
1514
2729
953
5837
1910
2208
1334
2545
1104
1583
1700
771
889
1349
2521
1064
2446
2520
1838
1807
3088
4894
2049
483
1899
4875
1742
4375
2039
7483
1810
1460
1788
946
2050
4759
1181
2418
785
1134
3054
939
964
3219
4493
3799
4866
1312
688
3606
3997
1138
2032
1346
2016
4732
1316
1210
2289
3003
4795
1735
1760
1221
1629
1572
1631
3210
2239
891
4215
1411
3265
1559
3299
563
1688
2220
1128
1836
4044
1929
1905
1633
1760
615
4181
2017
2467
1440
1568
2860
1432
1121
1227
2087
4784
2490
2644
4371
2392
2191
2848
3357
2588
1454
1656
2148
3947
6293
3425
3154
3223
1839
5648
2107
2131
895
1642
3321
2591
2978
1817
4188
1241
2443
1415
1830
1958
1820
2961
1549
5118
1464
4272
2688
2428
1950
2076
984
4463
743
1414
2962
1122
1504
1020
1978
1591
1057
3017
3542
1592
1933
1491
2055
1461
1523
1379
386
2406
790
1829
434
1150
808
2566
1839
1664
2063
1136
1558
3046
1373
1467
1618
2276
1828
3191
310
1346
2857
1483
2665
2151
387
1227
1584
7592
2799
1140
1577
3010
2349
725
2050
2024
649
1011
2270
2813
1980
1689
3688
1690
1471
1324
336
1637
3131
4093
1653
490
2029
3398
1168
1642
4847
2787
4762
3936
2109
2177
463
4290
3502
1914
1362
2916
2674
1344
1814
2120
1669
2525
8551
8756
1141
1339
1539
1081
2672
1462
1670
2423
2118
2683
1177
2229
1997
5740
3651
1663
1606
2523
1449
1731
3288
2510
1277
2294
5552
2066
3121
95
2131
4429
812
1378
2889
3389
2688
1598
2178
2431
2178
1303
2419
2110
917
1112
2884
1838
3920
3844
1723
1096
1751
2879
2616
1905
1257
2628
1705
2131
3446
1705
1898
4781
2322
1868
2086
809
1745
3196
3007
815
1443
994
3277
703
1672
2486
1331
1336
2018
3574
1695
3413
732
4272
1323
3729
1719
3536
2129
2564
1895
1461
1475
2183
2053
2513
2892
1228
1168
1958
1744
1960
3581
4820
2562
1624
817
2270
3148
1319
2273
614
1664
3526
1870
1113
2842
1000
297
198
1475
1156
1175
2362
1485
1649
5931
1211
2358
1362
1610
1675
1388
1917
2616
3911
9758
1064
2471
3002
2162
2235
650
2073
3759
2656
2767
2101
2661
3339
1639
9046
1592
1593
2315
637
5336
1055
2935
987
3109
2487
1196
2658
1289
1540
1664
4415
1453
1691
2294
1276
586
4524
2853
9163
3100
2328
1221
2824
1998
2117
2601
1281
774
2519
2585
1564
3472
4767
1251
2451
849
2149
2527
2666
1038
1094
1858
1615
1635
4257
4996
7441
3289
3228
3553
1615
1252
931
2158
2806
2864
2352
1003
4690
2067
1177
1414
1862
4523
1695
1548
2273
1972
2718
2022
3748
2982
3944
3388
2795
2081
3013
2968
1646
3279
3184
1675
2655
2364
1833
988
4323
1698
3537
2331
2090
1808
838
1783
5320
1368
3148
3614
2249
1875
4265
2307
4661
1307
1333
1097
2115
1903
1191
818
1391
1790
1252
5588
1549
1009
1761
1197
1751
2297
2033
3920
3048
1596
3680
4204
2962
1137
2970
4827
1443
3398
1128
2250
2684
2429
2966
4825
3039
683
3103
1053
5796
2635
1512
3362
2330
3135
1155
1827
765
2618
3747
1311
1375
608
1918
4875
1494
5429
3787
1186
2369
4302
1523
2159
1012
1295
563
4766
1388
866
680
3503
2629
2233
3080
732
2068
2482
3106
1320
3089
3693
1736
7229
1657
3248
1312
1877
2670
3506
3846
1761
1532
723
2220
2802
2308
1654
3306
905
1432
3437
2714
2865
1727
1630
763
1395
1697
3344
2067
3228
3932
4412
2087
4969
2085
4064
3303
3314
2785
2303
1537
1561
3710
2514
1654
1095
2217
4329
1976
1832
2289
6321
1950
1427
1487
3627
2230
1072
5024
3263
1399
4891
988
2558
2937
1704
1105
2577
2075
1116
2310
1459
2367
1931
4953
3929
3005
1483
289
2793
6762
2353
782
2308
1430
3522
1452
359
3618
2514
2091
1571
1500
3504
1641
1088
1663
3050
3716
1701
6808
1990
905
1788
1743
3035
2746
1646
3062
1524
677
2679
3063
717
2525
1930
3106
2420
1395
2327
958
3520
1936
1288
1641
2213
750
4110
2180
1128
1858
2489
1169
928
2785
4753
1030
3368
1607
3255
2926
3212
1087
2452
4436
879
1838
1836
2166
972
4441
569
1492
4168
1656
1781
1488
2030
1697
1895
639
1764
1544
2571
1349
1979
1812
1147
1622
2160
1964
1926
1231
1597
1075
299
1665
1953
556
2373
2046
1262
2406
1739
4524
1733
1527
3343
2216
3377
2159
1568
1685
1537
1474
2305
2115
3114
2016
527
752
1021
1422
1297
2441
1533
3052
1674
1823
2257
1562
1890
1720
1502
1788
1577
2921
1841
1293
2189
1866
1848
3647
1433
2647
1073
1110
2675
2614
2871
2155
2179
1297
1127
1528
6679
1785
4085
1478
524
1406
1898
2376
1683
1949
1973
1766
1844
2937
3609
1748
3468
1959
1999
1068
3116
1330
1920
4861
1548
917
1591
1236
1699
1746
1780
2099
3330
1314
1186
1327
1435
2699
1247
903
2435
1706
3608
1486
1122
1613
2019
2235
1190
490
4698
1990
1051
1425
781
1545
3024
1685
2082
3154
2718
1089
1322
2163
1053
2026
7233
2596
835
1925
1436
1954
2453
900
1750
1636
1504
6428
4150
1658
1248
6826
4120
3293
1075
3137
5199
697
4572
1942
1767
3708
3644
1604
1869
1052
6996
1677
3885
2196
2058
3014
1710
1628
1137
3069
2146
2390
5053
2492
2430
1686
1048
1439
1458
2356
1889
2430
1204
1894
1345
849
1671
1914
1484
2398
2532
861
828
616
1694
1168
1703
741
4514
2444
2084
2184
3004
1077
2034
1665
1063
2049
3460
3135
2763
2245
2592
1619
435
2127
1759
997
1085
1070
2527
3633
704
3045
1960
4631
2059
1686
1565
1202
1633
1669
2716
1081
3497
2066
1505
1065
4441
2392
2193
2746
2506
1268
1290
3128
2559
406
1227
2696
2591
2024
2454
1454
2517
1631
622
2354
2386
2103
2859
4478
1567
1520
1483
2053
7602
5758
2809
2019
904
1481
2241
2925
5307
2897
767
2916
2424
3134
1345
2085
2213
2061
2200
1284
6672
1198
2058
1639
2082
229
1737
4008
1693
2314
3501
4289
1545
2796
2858
2429
3707
1525
1319
2330
345
1881
1055
5202
2687
1306
1081
800
2281
1447
4057
963
1109
1517
899
6421
2317
2148
1267
3263
1823
3054
2322
2638
3738
1873
1806
1275
1471
2148
935
1528
2960
1137
1140
2091
1338
4340
4846
1654
2513
1915
2204
2603
3574
2881
2788
3087
3372
1753
2528
1823
755
5444
2287
2246
2117
3698
2503
2095
4147
1220
2791
2026
2525
4602
2107
1156
2464
1884
2519
2201
3443
1809
1642
5050
1404
604
2459
1812
2794
2240
1090
1939
3265
3390
1214
4403
1540
1347
1088
2313
890
2139
1278
2588
1593
2698
2207
289
1949
1624
1701
4824
911
1777
1281
2729
2845
2525
3033
2033
1408
3142
1595
3472
957
2928
2973
1394
1637
3655
1446
3217
3595
1863
1865
1553
2324
2296
2170
2583
2320
1999
1698
1657
2680
3383
1947
1672
1873
4814
884
1784
1401
2373
2051
521
1982
5475
1315
3466
1036
1233
2005
2086
3246
2832
2564
3034
907
552
1360
1923
1495
1595
2426
2045
1497
2825
2744
1479
1562
2176
1817
2178
1901
2047
2433
2233
1863
2915
1510
3312
2271
1598
5049
1235
2997
1986
2204
2816
1556
1664
2180
3035
1188
1680
996
844
3517
1470
1831
2962
1440
2097
3133
2436
1695
1350
1399
2318
2396
1276
2169
1549
1611
1767
1715
775
3237
1394
1063
1184
4555
2796
5825
5856
1551
2601
236
1684
1551
2317
1495
2907
2885
2272
3244
948
1272
2547
796
1201
1700
4607
2388
2272
2781
2890
3463
3087
1336
1741
1502
3429
4582
3857
2385
1949
3153
4140
1643
257
1728
2622
961
1102
2596
1901
2409
2215
3881
1667
2077
1971
2166
2296
816
1321
4535
1933
2648
2088
4478
3407
1030
4053
2665
2663
1397
897
3422
1980
1840
2168
1850
3625
3026
1050
1722
2260
3748
2457
2550
1470
2172
2289
650
3169
2631
1863
1974
3479
2248
1189
1756
3226
1803
3085
633
1705
3086
2442
1692
1449
610
1877
2368
1353
3080
1848
1846
3650
1439
3931
1936
559
4076
2459
3319
1455
1990
1807
3750
1133
672
5522
1530
1997
1946
1636
1853
578
1359
2748
1197
1446
3265
1322
1061
2417
1992
1636
1597
548
2036
1439
1805
2516
1310
2250
4598
1403
2502
1073
3684
2351
1122
3721
2166
3844
1588
3359
1214
4571
1678
904
1231
2119
2261
1078
1887
3195
768
2960
775
4153
1013
2245
845
2028
1738
3002
2368
1864
5211
2309
1852
2139
3434
2307
1408
2091
1232
1339
5228
3125
1093
1346
1124
2494
3376
2922
2333
1565
1162
2836
3117
1896
2744
2936
3231
1596
1271
1880
3156
1710
2900
4905
2354
3161
2073
2013
3293
2323
1727
934
7314
2620
1587
1529
318
1552
1417
1756
288
780
1892
1073
1959
2128
1467
2113
3214
2566
2573
1765
2739
1888
2569
9060
2710
2509
1344
2499
2900
2360
2801
1407
3464
1931
2835
1885
2002
259
1543
1317
5090
3582
2928
2497
3797
3654
1702
2253
1349
2081
1566
1987
3293
3290
2456
3001
3552
1630
2322
1125
2618
2022
3993
2529
3756
3137
1356
2611
3177
1740
4153
1525
840
1445
1443
2660
1360
2039
1325
2841
2092
2211
2311
2271
1499
2429
4269
4084
2503
1210
1533
1411
722
1820
1309
1171
1443
2066
1288
2198
1289
706
2187
6864
970
2055
1558
1086
1568
2762
2643
3028
1645
1997
1342
2057
1828
578
1814
1568
1295
1974
2322
3820
2348
1389
1858
1130
1141
2059
2210
1970
1817
412
1734
1615
1443
1800
3707
1563
2340
1643
2425
1215
3506
4156
2592
6212
2960
2507
1492
3313
2683
2194
2645
1979
2816
1798
3041
3297
1703
2345
1101
1326
2230
1225
1281
2729
2012
2004
2335
1757
1194
1848
3593
3488
1095
2538
1743
3524
2365
3566
1300
3870
1610
1811
1875
551
2227
3578
2812
2697
3633
489
3496
2201
1665
1653
1551
2122
1665
1849
3235
889
2006
3208
2745
908
2734
3416
1465
1082
547
2724
2499
2337
1018
1774
2092
2083
1281
2133
2651
1235
2074
1699
3985
2984
2238
5062
3133
3780
703
3286
704
1758
2046
2515
980
1525
1392
1726
1736
[truncated: 2,856 more rows]
