# Supplementary material for: dCas13-mediated translational repression for accurate gene silencing in mammalian cells
Source: Nat Commun. 2024 Mar 11;15:2205. doi: 10.1038/s41467-024-46412-7 (PMC10928199; doi:10.1038/s41467-024-46412-7)
Supplement: Supplementary file 6 — Source Data [file 41467_2024_46412_MOESM6_ESM.zip › Source Data/SupplementaryFigure6f_dCas13-4EHP.csv]

Sample	Rep1	Rep2	Rep3	Average	Stdev
Control	0.84424	1.31032	0.845442	1	0.268744
CD46 start codon #1	0.714475	0.949048	0.866695	0.843406	0.119008
