# Supplementary material for: dCas13-mediated translational repression for accurate gene silencing in mammalian cells
Source: Nat Commun. 2024 Mar 11;15:2205. doi: 10.1038/s41467-024-46412-7 (PMC10928199; doi:10.1038/s41467-024-46412-7)
Supplement: Supplementary file 6 — Source Data [file 41467_2024_46412_MOESM6_ESM.zip › Source Data/Figure6g.csv]

Sample	Rep1	Rep2	Rep3	Average	Stdev
WTCas13 gRNA_Control	0.99847	0.99208	1.00945	1	0.00878479
dCas13 gRNA_Control	1.02302	0.951389	1.02559	1	0.0421183
dCas13-4EHP gRNA_Control	0.972293	0.977337	1.05037	1	0.0436947
WTCas13 gRNA_CD46 #1	0.260495	0.2772	0.268405	0.2687	0.00835623
dCas13 gRNA_CD46 #1	0.659922	0.612781	0.664117	0.645607	0.0285052
dCas13-4EHP gRNA_CD46 #1	0.511085	0.53674	0.560101	0.535975	0.024517
WTCas13 gRNA_CD46 #2	0.341141	0.361633	0.314885	0.339219	0.0234334
dCas13 gRNA_CD46 #2	0.724506	0.668743	0.771084	0.721444	0.0512389
dCas13-4EHP gRNA_CD46 #2	0.691034	0.646981	0.595791	0.644602	0.0476658
WTCas13 gRNA_CD46 #3	0.39428	0.371395	0.372296	0.379324	0.0129606
dCas13 gRNA_CD46 #3	0.650017	0.464175	0.495759	0.53665	0.0994404
dCas13-4EHP gRNA_CD46 #3	0.543586	0.527751	0.503283	0.524873	0.0203047
