# Supplementary material for: dCas13-mediated translational repression for accurate gene silencing in mammalian cells
Source: Nat Commun. 2024 Mar 11;15:2205. doi: 10.1038/s41467-024-46412-7 (PMC10928199; doi:10.1038/s41467-024-46412-7)
Supplement: Supplementary file 6 — Source Data [file 41467_2024_46412_MOESM6_ESM.zip › Source Data/Figure4b_WTCas13.csv]

Sample	Rep1	Rep2	Rep3	Average	Stdev
Control	1.06521	0.973518	0.961272	1	0.0568041
IRES AUG	0.136835	0.140352	0.118993	0.13206	0.011452
Rluc AUG	0.0362419	0.0458899	0.0465202	0.042884	0.00576081
