# Supplementary material for: dCas13-mediated translational repression for accurate gene silencing in mammalian cells
Source: Nat Commun. 2024 Mar 11;15:2205. doi: 10.1038/s41467-024-46412-7 (PMC10928199; doi:10.1038/s41467-024-46412-7)
Supplement: Supplementary file 6 — Source Data [file 41467_2024_46412_MOESM6_ESM.zip › Source Data/Figure6f_gRNA_CD46_start_codon_#1.csv]

APC
1393
2348
1462
1002
573
3283
1152
1801
753
1631
889
1120
1624
745
2005
525
1758
572
1990
735
1875
1403
1102
1769
2668
660
1082
756
1802
1651
904
1576
1934
1920
969
2222
1184
1561
1425
1862
368
770
1071
783
2067
1411
1368
923
2148
605
1589
1121
1288
445
1224
6041
803
1440
3504
2538
1251
1048
750
1431
2123
884
1262
1303
1259
2053
1825
3031
1018
2196
703
1025
846
1593
886
1933
701
1131
1476
1495
1796
3065
1413
569
499
2105
1568
374
1179
600
1175
1478
4208
1162
1546
1069
3324
5808
719
926
809
762
1402
1454
1125
3105
721
565
6050
1249
1415
908
616
1192
3850
2491
1706
885
2368
1965
2204
665
1370
1925
1071
1180
1998
1649
1467
1649
3053
2245
1897
1451
980
1894
924
1820
1110
1297
711
902
3567
1752
3526
1265
2007
563
1640
725
467
792
1453
1221
1037
4932
1949
951
518
2395
1511
548
1011
1934
2508
978
1523
951
1783
1303
2314
3583
2644
1107
3585
1574
985
924
612
1590
1842
660
2649
856
2679
2839
1172
1836
1910
1278
1736
2104
733
4218
785
1113
748
2053
816
1886
3078
1878
1631
3887
1054
512
1266
984
1045
1579
1578
996
1348
905
1751
694
1254
2069
1431
1642
491
4231
535
1362
736
929
1013
825
1643
596
2325
1866
1162
1038
2032
2257
2064
727
1088
1658
9088
309
951
367
1376
2590
1990
2143
1637
3626
2613
1737
4806
2173
4600
2902
604
1391
731
2250
1328
2764
467
2464
2294
1459
1848
1248
973
1024
1145
1879
1020
628
834
922
410
1913
2980
1423
1538
2690
1609
2641
1438
1537
1149
989
807
996
490
1026
1577
3804
1375
1218
909
911
1992
782
1375
2384
1764
1764
5133
1550
1623
1229
804
1865
2319
1710
1964
1112
1260
1938
476
432
1293
820
1918
2409
1738
1432
2863
3599
2387
5852
1144
2746
1060
1708
1791
2090
1649
1262
369
639
486
1568
1320
1173
1018
1438
451
2233
529
2384
1023
7159
4105
1690
1015
1680
1548
1433
1147
842
346
1826
1532
2318
1902
725
834
1164
1351
930
8304
1036
782
987
4516
2590
1533
2253
2248
1871
715
1551
1918
927
1417
2948
1302
2417
1812
1072
3079
858
1878
3571
2683
683
694
1355
1706
669
3032
1720
318
1482
464
1280
934
1146
2911
597
2253
501
1471
613
1688
720
1907
441
1808
1233
2096
2243
890
555
1031
180
965
2000
1574
1488
946
2138
1006
2506
1258
3319
550
1235
1858
1158
956
689
729
3227
2459
825
2633
552
1935
2172
2405
305
956
1197
6586
1169
710
519
3585
1746
1182
1418
403
1173
351
717
1641
567
1103
439
1176
2399
1613
1700
1207
777
755
2058
890
1204
1143
2479
894
1386
4057
1169
2607
3685
1814
1347
537
4258
476
1073
833
1594
3037
4271
1679
3405
990
851
3213
2711
1190
1109
975
1221
9205
1761
2467
3124
787
2618
1636
652
1282
1344
650
948
487
737
1026
1187
1792
1414
2339
922
2700
1695
2189
1564
1387
1871
2203
586
1112
6160
2125
2061
403
1680
1465
419
1056
4168
1419
1875
3957
1702
1415
2409
588
544
2068
1924
605
1206
389
1168
227
1625
2255
1939
989
702
1571
1243
902
1855
433
668
2838
2387
563
1197
1399
1291
1209
1381
1644
1111
1437
1802
4502
1119
2245
1308
698
1057
622
2750
3679
1282
1984
1908
1912
629
1098
987
6116
2141
924
815
1573
1713
1873
1498
1206
2101
667
2795
1683
1808
2881
1033
7580
969
1016
1058
1366
1904
3592
536
2408
2257
622
1047
7998
1533
1023
1212
3909
517
2703
1577
8288
865
2037
1152
2897
2372
1033
994
1150
446
2804
3432
1369
2107
2500
2102
2039
603
1223
1791
1144
1349
6624
3232
1177
712
1408
1563
2011
1580
1073
2141
1283
1200
2031
3118
1995
1710
1350
2191
965
1297
3269
1625
1032
3465
628
1218
1238
839
2472
728
1521
779
981
3093
805
845
1891
2290
1387
1529
1994
2187
1345
1342
2110
861
3599
1425
843
1550
912
702
1258
1151
1303
1184
1282
843
922
1287
1787
1345
1074
769
1895
1126
1768
1133
2265
494
1583
2090
732
1126
1895
1215
1367
966
1745
2359
2477
2613
1852
1080
925
1542
6587
1239
1383
825
5132
1382
1387
887
1604
1586
2021
2169
822
985
1917
2657
844
736
2991
1121
2033
879
1503
1614
963
1089
2968
585
2112
1068
548
687
2078
1043
969
2091
1067
1538
3109
1461
872
2551
3405
1100
894
839
1435
2500
1306
5288
836
2531
871
1016
1128
1688
1075
2128
1663
941
956
572
2704
691
984
1511
2277
3807
898
410
1079
1722
2399
1175
1230
3185
2446
714
2021
1446
1083
1124
751
1822
1537
1671
1365
1048
2547
2002
1337
1410
970
1528
104
1483
526
1817
1688
523
1092
1186
1453
3565
624
502
1145
1048
1273
1799
547
1098
1880
1995
1579
1739
2207
1125
1086
2174
1349
1549
3073
3081
1409
1937
929
2137
1343
1406
2485
1124
4361
2323
1788
2266
1859
912
3790
739
260
1534
1487
2470
1030
2086
1298
2088
991
1347
746
1131
1585
590
495
683
1179
1034
463
1564
3389
2251
1120
1192
1674
2606
869
6097
1334
2335
859
1467
1798
2072
1257
1236
2033
1284
646
1900
1653
2325
1242
167
1436
778
1783
1605
195
2632
576
3960
939
208
3237
378
2639
775
369
1834
752
672
1364
1318
2631
1380
2123
2585
1282
1678
1011
2386
637
1216
2504
1160
578
1891
1760
1065
1023
2714
1569
2027
697
528
903
1957
1533
5492
2368
1200
1120
3242
2018
208
1014
1353
1547
1418
843
449
1399
533
2781
471
927
2313
2241
1957
1786
1599
1990
320
1215
2069
1082
1958
595
3083
1465
1401
1393
1216
1054
1626
1954
754
554
1656
1009
650
2664
769
975
1422
894
3697
1229
2051
2076
832
800
955
1419
1684
2826
1697
2036
1084
2442
1428
464
1532
1758
804
1208
2464
1747
948
1971
837
219
1874
1790
3128
1153
1287
418
2720
2012
2069
1928
1885
1055
1272
314
441
1793
3476
2070
1740
1591
1471
1634
3618
1641
1246
743
1415
1383
3897
1675
1246
2667
1651
3218
1225
1929
1896
4184
1274
1682
2076
1011
2536
1564
2539
1226
829
1168
1602
1471
1016
978
1213
569
1833
1453
4200
1274
1600
565
896
1844
1381
1257
1288
1252
1856
1665
567
1091
3434
1481
1493
1394
887
862
792
1057
3362
1428
1724
1290
956
1147
2730
1918
2318
987
2407
799
2618
3333
2292
1888
3059
1315
1158
849
1119
2880
2140
680
1056
5179
3396
833
953
1738
515
1239
1454
1970
1534
1959
1749
1341
2026
2189
3448
3911
4235
1763
1857
2237
5370
1688
3526
1192
1246
2174
1571
1277
3386
707
1542
1756
744
1180
1009
1011
1129
1078
1970
751
3371
1472
2016
1595
2260
1429
493
3589
6050
1589
1839
954
749
2712
740
935
1319
1122
1081
1460
1634
1905
1411
861
2006
1303
2637
981
1687
1878
1060
1579
1676
1094
1190
222
1620
1330
518
698
1956
2409
1050
3758
1839
766
643
699
1659
88
1697
1317
883
1143
2284
1115
1231
699
2986
1876
1339
709
510
4892
1777
7538
2385
970
595
684
1120
6205
7907
3266
1828
1348
800
4432
1719
1287
1568
934
1854
1611
1482
2000
2285
2330
200
3051
875
2897
1002
3490
1418
840
1250
2521
1952
691
4188
3190
223
2026
624
1426
1497
921
1347
4020
1639
956
1846
805
3053
636
792
1254
2557
3613
1539
2117
1110
2525
1634
2094
1478
3204
3267
859
1900
1017
816
3405
2029
217
1065
1161
1535
1399
503
1624
1820
1173
975
2333
2675
634
1420
2114
2193
2545
1559
1521
4119
1465
1250
1094
769
5549
1878
941
1232
1943
1317
1255
720
1269
1588
1376
918
1345
3729
1333
915
710
2719
2853
2224
1469
892
956
1081
975
835
1196
1090
2866
2251
1940
1183
856
1777
1088
1343
2189
1384
2779
1845
1451
293
741
1065
1802
3371
1353
967
1282
1281
1387
2462
1477
2129
1088
1021
897
1233
2676
275
923
2159
1626
4141
1555
2132
1370
1766
1594
2032
1276
6401
1489
1041
983
1390
6687
1558
848
1086
1277
912
2621
2135
1310
1493
1945
1980
769
783
2498
1695
1146
2168
1530
690
2048
710
1031
2128
970
903
684
934
3697
603
1426
182
3310
4430
499
1386
2725
2619
1019
1248
875
1726
2182
2018
1929
1290
1897
1578
2076
1254
1664
545
1372
1568
1086
1967
3060
738
760
1727
2151
357
2298
958
3533
887
1295
2131
402
802
471
4231
2237
771
948
1187
944
1061
950
1470
609
1093
2702
1828
4023
1204
921
608
861
1902
1263
1447
1818
1274
1086
891
1540
1160
735
988
697
1150
712
1455
1672
1775
2217
2545
2408
2238
2235
608
964
1003
1517
1667
2580
879
1427
634
2142
1100
1992
572
2338
2325
1190
1409
1136
1380
3107
974
2088
2545
1078
4395
3528
1620
849
2612
782
725
2136
1267
1240
1703
1176
2609
1241
1296
1041
576
1982
1560
5962
2081
2459
365
1059
662
1153
966
4696
696
1276
423
495
888
2503
1980
1342
605
2427
1298
1382
904
1980
1869
2361
1222
1435
842
1058
2132
1576
1577
2026
1391
1440
908
3028
2113
939
3627
955
2856
1864
328
1922
2844
1149
5078
1603
1547
944
1769
5835
1267
1321
1982
722
610
4330
1961
565
937
1177
1623
3457
2151
1858
1776
775
1631
584
1047
543
2166
827
592
1360
1693
1245
1314
1580
4396
1436
1701
602
1560
573
2293
1276
1785
1545
1199
1952
977
1157
1832
662
1445
903
1024
1304
2402
1509
1160
1376
868
1133
1005
285
1329
1466
413
753
801
5126
1380
1730
3351
702
273
2927
2038
186
1482
879
1031
2576
3013
3324
1888
1993
1620
816
953
3143
1105
4230
624
1547
1454
1536
1803
1928
1283
1959
1670
3058
661
785
1465
1031
860
2546
424
1817
1744
1121
1534
450
1087
850
1801
681
1613
979
1405
1592
1089
445
1566
652
803
1114
749
1662
832
1072
1506
1544
1358
1361
1796
1582
1669
825
1458
1189
2015
1302
1391
2018
524
866
1390
1288
3364
203
736
1490
2789
2843
1554
1825
824
751
1066
1057
1707
995
949
3052
1019
789
1144
888
1653
1037
1554
2068
1649
4226
1450
619
1370
2928
2248
3287
728
1167
1850
761
1717
792
1694
1388
887
1299
1582
982
1668
2146
1246
1861
1394
1036
1204
1479
3171
1165
581
1479
3470
3436
1785
1836
1866
117
1249
1080
1661
694
1168
758
1120
3566
956
914
1885
1561
1495
1343
1622
2922
1414
722
1813
2170
1264
1074
3153
976
1305
1439
341
555
1258
609
1498
1180
1400
4104
2981
1205
2343
1654
680
1024
1616
2463
477
1638
985
3251
1246
576
2286
1891
2924
1492
1094
2827
2096
1102
1073
1510
2562
2230
1228
4038
1141
4120
886
2060
378
1862
799
1031
1662
1167
2591
742
1453
2022
3006
1066
1460
1262
970
1125
1897
6050
1941
2027
457
1203
6645
1609
2625
2832
1716
1743
1294
1286
896
2285
1070
2347
1083
1346
2424
1089
2257
1239
2800
805
2766
1979
2149
1083
644
911
2297
488
1860
1969
1082
604
1058
1634
1817
1730
3184
1511
2562
1507
521
1738
3261
1571
1453
1221
553
1005
2486
1948
988
945
1169
1064
2402
1958
1910
1595
1918
718
613
1871
1764
3560
1198
1916
2498
309
837
2252
1488
683
[truncated: 2,515 more rows]
