# Supplementary material for: dCas13-mediated translational repression for accurate gene silencing in mammalian cells
Source: Nat Commun. 2024 Mar 11;15:2205. doi: 10.1038/s41467-024-46412-7 (PMC10928199; doi:10.1038/s41467-024-46412-7)
Supplement: Supplementary file 6 — Source Data [file 41467_2024_46412_MOESM6_ESM.zip › Source Data/SupplementaryFigure4d_CrPV_IRES.csv]

Sample	Rep1	Rep2	Rep3	Average	Stdev
DMSO	1.05253	0.993605	0.953868	1	0.0496396
Hippuristanol	2.02313	2.00304	2.17341	2.06653	0.0931055
