# Supplementary material for: dCas13-mediated translational repression for accurate gene silencing in mammalian cells
Source: Nat Commun. 2024 Mar 11;15:2205. doi: 10.1038/s41467-024-46412-7 (PMC10928199; doi:10.1038/s41467-024-46412-7)
Supplement: Supplementary file 6 — Source Data [file 41467_2024_46412_MOESM6_ESM.zip › Source Data/Figure6f_gRNA_CD46_start_codon_#3.csv]

APC
1013
2617
1895
1547
558
1174
4342
986
1762
4633
2389
2415
956
1917
567
854
1448
1773
1187
1859
800
658
2207
1139
1716
1117
494
488
1370
1081
1517
1909
2374
1647
413
2036
1626
3216
3828
2807
1698
2042
1460
2704
2517
2048
1442
1236
2685
2430
2558
1526
1665
1804
2185
4908
1578
1418
1596
1355
1632
548
3574
1912
1517
1482
4478
2586
1478
1399
1002
1413
1960
1284
1136
2444
1455
5146
1947
992
1095
2733
920
1756
2221
625
1007
1300
377
1679
1124
982
556
1644
914
1616
1798
1172
846
1237
5347
1172
2455
4890
2175
743
4126
842
936
1097
676
1407
1458
1657
2413
2624
1521
1739
1815
2111
3562
2038
1272
1332
1567
954
1926
1025
2866
1101
735
1448
1159
5166
1860
681
2978
1125
2219
1462
821
709
1431
612
1174
1087
1013
1421
1291
1652
681
540
2061
1392
4442
659
1159
1007
1334
1266
747
2515
1487
1737
1409
1173
1717
5753
6519
1211
963
422
1796
2015
2284
1942
1631
936
923
1625
1387
106
643
1260
1635
279
927
1923
706
1041
2243
753
2489
3024
1610
1737
1307
1073
1141
1449
1369
1128
1445
1068
876
1030
1864
1979
910
709
2806
2888
2550
1205
1173
628
904
609
3082
1039
1640
1608
1249
3367
1657
1195
515
1705
1990
1061
1247
1403
1762
2564
1047
1488
4991
1641
1296
2022
1561
796
1479
2771
4183
750
3600
757
1621
453
4688
1875
612
2357
1055
684
2191
1835
1996
2300
731
1371
1066
1700
871
1277
1096
1561
2038
1055
370
938
1106
2091
1198
1887
1486
1191
2957
818
2466
1098
1798
1950
1347
1202
1132
839
1688
1150
3811
1293
1865
1372
865
1132
3111
969
2336
916
1799
637
1747
1591
1658
5100
1694
1357
1559
1416
2394
983
2377
2395
1873
1509
1836
1547
1149
932
958
397
808
1450
740
2291
1069
1533
2151
2096
942
895
760
2008
3800
973
880
1780
1623
1083
1263
2298
2012
997
245
131
2438
1574
2047
2491
1820
1291
1022
1334
835
8795
938
758
999
2362
1988
1800
1326
2543
1035
1072
4405
1233
2343
697
1241
1817
223
1110
1183
1289
920
1314
883
1650
1550
719
1998
1180
1776
1095
2485
659
1271
3193
1446
752
2082
1352
2672
1272
821
1569
809
1686
4397
2433
1243
1114
1812
6361
1022
1485
1703
1070
6835
652
473
1700
1404
3039
1161
1592
1597
2754
1280
1475
1740
786
2643
2270
973
1630
2383
1324
1292
1284
1798
846
1220
1078
2440
1824
2831
616
1171
643
1711
2517
1232
2372
714
1304
1792
974
2719
2435
3346
1439
3443
735
1716
1294
757
424
1711
1369
6020
1632
1561
1263
609
657
1152
3618
4858
798
1767
1221
1229
1067
4058
867
722
4880
1163
433
1634
1137
1571
1733
1519
1335
1469
1711
993
1032
2300
1845
1439
2013
2975
1084
2588
4550
2349
909
1041
1372
687
1323
885
930
2361
3440
268
1273
1198
5050
2160
997
1248
1108
3197
2070
2712
240
818
2516
2855
908
1603
1211
1258
1234
1302
1481
1647
3244
1142
2269
2002
127
893
2861
514
346
1340
11374
731
1671
2350
803
587
3420
959
1967
1417
478
1858
3474
1058
3993
1598
591
1688
1332
1104
3146
5156
1892
1947
1099
2014
1687
1002
829
532
1840
748
2898
1930
2855
2125
3483
1753
1768
1728
1359
1710
2221
2918
965
3419
1917
1327
1567
1278
1047
1744
1636
2070
2435
1248
896
2317
1399
225
2086
783
621
1378
2542
1562
511
1117
1034
1679
2547
895
2378
2156
2030
3598
3066
2063
1516
1571
558
854
1123
1703
1617
1335
3298
618
460
870
982
2474
1379
1913
2613
777
2418
1277
1497
1041
805
3159
4337
614
7731
1925
856
730
1392
2366
1692
1372
1757
1227
944
1190
1718
1900
404
671
1064
1842
1113
1035
1807
1114
980
607
618
1111
1565
1035
1710
1879
1872
2561
1918
1905
2049
917
1442
1634
1245
4870
1502
1447
5813
8419
1657
4493
1796
1468
1051
1739
762
981
562
1423
2905
1576
1663
1741
1394
709
3162
1376
2494
968
1144
1217
1042
881
1271
461
2647
520
2555
2127
4248
5995
867
906
653
1255
2605
1316
1496
1659
4465
1042
1486
947
1396
826
1632
1085
346
4160
2161
277
630
2318
2361
816
2569
646
936
2994
2116
1453
1478
1399
3470
3949
1336
1460
2955
445
1348
1027
1529
2507
1924
807
981
2597
1188
1713
1787
2033
1028
768
759
3832
1517
2581
3913
951
2989
392
1007
584
744
2139
679
826
1058
2139
2065
1676
1147
2777
3564
3428
1238
2088
1582
4728
1209
1471
2222
478
1505
1212
903
1643
12947
1316
4172
2623
1136
1457
1221
1467
1260
1294
5559
2310
1103
1655
1058
507
2222
1740
533
1742
3711
939
1368
1522
1827
1661
1822
2703
975
1103
2230
120
1083
672
1065
1243
471
1395
1228
1487
1892
2781
763
808
5973
894
1236
1309
3617
1629
6060
2847
1265
2450
1153
1564
725
442
1477
2536
890
1091
1047
2004
466
1090
2307
673
964
1825
1505
1726
919
3134
2660
1482
1594
1810
1622
1135
1432
877
989
1324
1158
2944
2789
799
1264
2752
1323
1712
2898
487
1809
799
1819
839
1172
1889
3647
1175
2269
6315
280
5481
574
1077
1259
930
2287
719
1045
3647
1103
743
1004
2598
1494
610
2544
1580
2235
1438
1828
790
662
1302
1639
1014
2464
1891
1188
856
2410
779
1610
675
1007
2711
149
1273
6662
1595
1011
915
2364
1011
1029
1785
1494
1028
2958
2169
5258
3443
3031
1986
578
4136
2590
3439
1536
1525
1299
1477
212
1612
4082
2806
801
1901
4402
349
2424
1524
1958
3735
1459
1864
971
1644
1006
1823
5147
1494
2327
1068
2176
3252
4109
669
1182
1098
2865
916
1612
1084
1332
861
927
1772
1790
1132
2548
443
917
909
721
3002
937
1789
2014
914
3441
2039
1204
992
2721
1139
1349
3978
2066
1082
3041
3753
1442
2408
595
927
2495
1117
905
1829
1997
2749
3745
714
1032
3111
514
1474
990
1612
5543
1992
1143
1297
1285
782
215
3432
2949
1507
2243
1057
1459
2421
2587
1312
1529
569
830
578
625
594
1588
2753
4900
417
1520
869
1228
950
1078
1662
1208
2104
805
1123
604
1171
1847
1646
1469
1606
1318
2748
1931
5333
967
1294
1658
1092
1404
1443
1160
2142
1329
3043
1993
1222
1277
3286
4153
2691
1039
1070
1222
3664
2383
670
622
2840
314
1691
1346
1170
1160
1082
2313
479
1868
797
1469
2633
1099
2367
1972
2629
1848
1734
2655
3052
533
2833
1218
4183
2639
1494
853
1729
808
2262
3201
2512
1622
1658
627
938
1780
1628
2292
1527
426
2274
1979
1300
1404
484
2378
974
1271
888
1207
886
1342
981
2293
800
7414
1244
2440
1379
1350
984
5476
2220
2391
1251
807
703
1344
2004
2373
619
1284
551
1146
2732
700
1122
2434
1687
1023
5850
1494
970
1135
2574
2314
1102
1271
1919
965
1407
1139
1597
3011
1338
1689
3946
1380
2328
1194
1290
1510
1061
3828
749
3412
291
977
5497
2706
535
898
756
2944
971
1294
1654
627
1084
1033
2869
2360
1121
1955
1344
305
4561
1068
2275
1417
1106
1386
1977
961
1050
2620
1793
785
789
1346
862
2333
1272
1250
3907
2852
1280
1060
1367
2332
955
1460
1507
1515
814
1059
2610
634
1225
1991
1727
1382
2972
1726
185
1169
932
405
1697
3648
729
1523
1441
2769
1467
1746
1413
976
1549
949
1963
2089
2542
4710
1661
487
1914
341
895
1273
2160
1208
1878
2101
3636
994
603
4911
1562
3733
470
2273
1997
1349
1539
3457
992
1552
1191
349
792
2510
1607
3836
1410
806
1511
3149
1007
730
1872
753
2041
4372
1183
1662
319
1636
1153
827
858
1596
1627
2653
516
1765
1070
1065
4819
840
3157
1726
1917
1186
982
1041
1924
829
1409
925
798
1112
1494
902
1531
1201
1631
1211
5526
3017
939
2278
502
586
2803
1081
603
1667
2067
3544
883
1094
3753
1162
2602
2590
2887
2368
2120
2128
2621
969
5684
1082
2062
7728
3116
1470
1611
3126
1610
1722
3027
952
1641
1864
1723
1944
1924
1099
2576
4131
1731
773
1838
526
1518
1684
1223
4709
935
1140
2131
1106
1470
1403
1289
1135
3009
1243
1855
1246
1891
1041
1723
2082
1468
1897
1069
1646
2874
1964
1692
1671
1315
3443
1379
1916
1436
958
558
1770
2866
4368
1660
913
1456
740
1052
720
1453
3656
1197
1540
1153
1447
1383
2297
1747
703
1722
834
1977
862
689
4121
2332
1498
1316
1363
1597
385
2165
853
2155
1809
1497
1590
1510
2005
1695
1044
855
3558
980
1387
2216
1168
2460
1844
1176
1832
1370
1920
1205
624
960
1034
1674
1499
1025
296
1686
1518
982
3010
2209
2804
1055
1382
1460
1664
1525
780
1593
3912
1047
4452
2647
2956
3390
2011
2413
761
3210
1095
874
960
917
1511
1483
1201
1937
1548
1905
3270
2995
2507
2401
921
1459
1213
1990
2016
1703
3016
2068
3244
3479
754
1170
1073
908
1846
995
1403
1358
1612
1258
2017
1698
2153
413
1086
2196
1265
3369
1580
4230
2492
3107
2113
1556
1654
216
682
1874
2175
864
1059
380
2061
1373
928
961
1093
831
1174
1575
983
1908
4452
1775
1731
783
1196
1838
767
2521
814
2640
1402
1072
736
1224
1912
1988
1685
1545
1367
975
795
1844
1159
578
1676
972
1161
834
816
1770
2434
3367
1099
606
1247
867
1070
1800
525
1681
713
2848
1392
2645
1108
1229
2651
678
2387
1041
1335
2286
1812
3476
859
1911
1984
711
881
466
1212
776
2160
941
722
1473
862
827
1166
2234
1080
1307
849
1013
1689
979
2777
650
552
1670
2633
1343
1639
3172
515
2128
1250
1623
1184
666
352
1845
1238
784
1175
1191
941
4475
762
2287
861
1374
938
1636
787
950
1154
2860
1987
581
1129
642
1950
569
4670
1738
3664
1719
6483
1393
1224
1710
1082
1570
1474
10264
5855
891
1158
692
2582
2106
1710
3503
2417
1887
1335
2059
2185
1469
1739
1618
2148
1174
490
2295
798
1070
812
730
1127
1918
1015
587
1272
1583
1102
693
1276
1095
1576
586
1616
1281
1308
1277
245
3172
2063
2013
1514
868
884
2307
1238
772
1549
1808
847
2477
1020
2161
1955
1361
2887
1418
1114
1221
1014
745
1132
4258
2147
2398
1770
1473
486
1981
2248
1384
1020
988
2260
1750
1416
1075
1723
1558
713
995
1128
1630
951
1669
3415
1862
2709
1309
694
973
815
1341
1139
2957
840
2855
2268
1278
611
906
1042
1690
2285
865
2324
966
2240
1009
1145
1852
3064
1170
1417
1016
1721
1161
4916
1017
2121
1513
491
1200
644
1342
734
1480
806
1676
1317
556
1198
198
839
843
1798
1663
776
1232
2119
408
1083
1506
1519
1963
2451
3086
1115
1701
1816
1655
3475
2542
1263
2044
1161
3033
1310
1711
1748
1835
446
6021
1757
2539
564
1168
1612
1912
1053
1821
2316
2114
1960
222
1958
959
983
2149
1136
1346
1250
3095
1900
2325
3229
2070
569
1392
2648
1688
2284
581
1555
4947
811
1768
4365
1049
1254
2420
2687
902
423
1575
2177
6538
720
1550
2618
905
368
173
1510
646
1027
1444
671
2236
1076
1126
3013
1145
1248
1896
2476
1844
929
4313
983
2155
1332
2063
1245
3115
539
1515
1193
1334
1089
2393
2492
1298
1575
2005
1591
1255
1907
1221
3230
1707
1054
2615
1204
6215
[truncated: 2,436 more rows]
