# Supplementary material for: dCas13-mediated translational repression for accurate gene silencing in mammalian cells
Source: Nat Commun. 2024 Mar 11;15:2205. doi: 10.1038/s41467-024-46412-7 (PMC10928199; doi:10.1038/s41467-024-46412-7)
Supplement: Supplementary file 6 — Source Data [file 41467_2024_46412_MOESM6_ESM.zip › Source Data/SupplementaryFigure6c_dCas13.csv]

Sample	Rep1	Rep2	Rep3	Average	Stdev
Control	0.923333	1.05314	1.02353	1	0.0680264
Start codon	1.03395	0.930735	0.930802	0.965161	0.0595698
