# Supplementary material for: dCas13-mediated translational repression for accurate gene silencing in mammalian cells
Source: Nat Commun. 2024 Mar 11;15:2205. doi: 10.1038/s41467-024-46412-7 (PMC10928199; doi:10.1038/s41467-024-46412-7)
Supplement: Supplementary file 6 — Source Data [file 41467_2024_46412_MOESM6_ESM.zip › Source Data/SupplementaryFigure5d_dCas13.csv]

Sample	Rep1	Rep2	Rep3	Average	Stdev
Poly(GR) frame_Multiple #1	0.597941	0.562466	0.562028	0.574145	0.0206095
Poly(GR) frame_Multiple #2	0.413599	0.410226	0.418986	0.41427	0.00441817
Poly(GR) frame_Multiple #3	0.526552	0.484944	0.404533	0.47201	0.0620294
Poly(GR) frame_Multiple #4	0.474871	0.513851	0.509471	0.499398	0.0213531
Poly(GR) frame_Multiple #5	0.635169	0.70831	0.675024	0.672835	0.0366198
Poly(GR) frame_Multiple #6	0.7105	0.632103	0.690791	0.677798	0.0407816
Poly(GA) frame_Multiple #1	1.6585	1.81186	1.76804	1.74613	0.0789951
Poly(GA) frame_Multiple #2	1.37806	1.48103	1.29626	1.38512	0.0925863
Poly(GA) frame_Multiple #3	1.26997	1.47957	1.34738	1.36564	0.105986
Poly(GA) frame_Multiple #4	1.55844	1.56867	1.39851	1.50854	0.0954287
Poly(GA) frame_Multiple #5	0.942062	0.925265	1.00195	0.956425	0.0403084
Poly(GA) frame_Multiple #6	0.541341	0.592171	0.615687	0.583066	0.0379998
Poly(GP) frame_Multiple #1	0.912509	0.935968	0.920068	0.922848	0.0119737
Poly(GP) frame_Multiple #2	0.814245	0.800692	0.757164	0.7907	0.0298237
Poly(GP) frame_Multiple #3	0.752472	0.811378	0.864029	0.809293	0.0558077
Poly(GP) frame_Multiple #4	1.10721	1.10695	1.10435	1.10617	0.00158545
Poly(GP) frame_Multiple #5	0.420929	0.441259	0.594259	0.485483	0.0947503
Poly(GP) frame_Multiple #6	1.15856	1.04205	1.08402	1.09488	0.059009
