# Supplementary material for: dCas13-mediated translational repression for accurate gene silencing in mammalian cells
Source: Nat Commun. 2024 Mar 11;15:2205. doi: 10.1038/s41467-024-46412-7 (PMC10928199; doi:10.1038/s41467-024-46412-7)
Supplement: Supplementary file 6 — Source Data [file 41467_2024_46412_MOESM6_ESM.zip › Source Data/Figure6f_gRNA_CD46_start_codon_#2.csv]

APC
1106
1070
2019
1520
4965
2010
1268
3638
3109
1788
547
1123
1530
1029
1136
1252
2212
2516
2139
3091
2536
662
1606
1820
2241
2055
3956
3758
1021
2123
678
2285
3552
2664
704
5325
1544
1482
5092
858
3091
1097
3031
1245
1064
2833
2247
1652
1988
1008
1367
268
1599
1039
2981
2775
1682
2578
4045
1436
3739
2479
1024
2479
3684
1248
1370
2107
1860
1127
1286
2445
5836
1115
7467
515
1637
492
1861
651
448
191
2223
2054
1310
1972
1898
2904
2041
1549
2307
2894
1976
2299
5149
2191
1885
1311
1351
1381
2949
3712
3131
1046
3215
894
1653
1760
877
2493
2047
1919
5414
3457
1306
2921
1578
1620
1472
3508
1111
3444
6148
1669
2202
1089
910
2792
1260
3141
745
788
1737
2065
4389
631
1173
1167
1308
881
2265
1610
2473
2136
5430
1895
1589
1094
1818
3157
4389
1654
3567
2113
1262
3644
1023
973
4106
1680
2171
2020
1533
4150
1942
751
923
2500
1288
966
1425
1822
1847
1965
3669
1404
4303
6221
2069
902
2512
4705
2039
2312
378
4406
5216
2670
5043
5182
665
2312
2121
3345
3350
5144
2720
1475
2583
1462
3873
1369
3117
916
6350
1964
957
6081
894
1767
4971
1528
4843
1173
2120
780
2110
705
597
612
963
6185
1657
2904
3018
1296
1292
5952
1531
1145
1365
1822
2039
3301
2918
1675
4994
6105
880
1704
2808
4462
708
5618
517
4812
5618
2460
1776
1541
2594
1491
2490
1205
4320
1693
939
687
1343
2568
1303
573
2524
2588
1458
308
552
1678
2780
294
1888
4031
2742
2260
3586
1495
1992
1784
1824
2609
412
3581
1191
529
1841
3145
3337
929
1656
4012
855
1834
1983
1447
2389
1332
1042
4241
2680
1371
948
1808
2439
1878
671
1885
2238
2555
3198
3290
3877
4477
2977
2771
2341
1672
1177
2585
1491
2029
1399
1218
2622
3894
4247
1597
1554
763
2199
1428
1747
1139
2419
2339
4747
702
1554
7329
1764
1701
3118
334
1770
4360
1843
1407
2240
2872
4050
850
7084
5231
2506
2071
1310
1907
3326
4256
2265
2710
2559
1373
2604
1969
1076
1741
2941
7005
2518
5075
2986
1491
3552
1250
625
1667
2328
3535
3863
2078
1070
692
6047
8215
656
1909
608
578
2548
2828
1812
1561
1370
1288
3809
2957
3097
1127
3052
1501
2133
1611
1645
1469
1865
1465
1059
1090
2348
1100
1827
1827
124
2085
1814
1546
3192
1378
1094
3441
2370
2600
2267
4649
1097
334
3096
1952
2177
2197
1780
5050
3945
1980
1505
1976
3896
2920
2996
1001
2652
1898
6945
1675
6227
3531
1887
1535
3282
1445
3395
2131
2112
2336
3426
1348
1536
2050
690
3992
3489
2514
3975
1529
2543
1601
1891
838
3962
5428
1529
1231
1683
2646
1214
803
1519
2755
3548
1820
2957
755
2076
2659
1787
2533
1953
1406
2806
1592
1363
2584
2166
2222
894
1020
4229
856
2603
1672
2456
1650
2120
1913
8419
4401
1487
1354
430
1582
1709
5090
1613
3556
3014
2086
1425
3513
1503
1008
1526
999
2282
1849
2698
1503
6227
1319
2010
3742
3856
1133
1766
6408
4587
1642
1035
2074
2842
1405
1291
4942
1207
1263
1771
3189
2985
1565
491
219
1637
1431
2051
1496
3108
3313
2022
2662
1935
1339
2772
3310
2481
550
2390
1211
1146
1949
6536
2815
1305
5959
1550
254
4510
1914
1533
520
885
4261
1555
1707
1180
1417
3460
1526
1152
1145
3365
2052
3070
2772
4736
2318
2006
1215
2477
2100
1592
959
2482
1214
1376
2738
4177
7318
3143
1457
4198
1256
1030
1563
1217
5241
2301
2340
759
2027
1600
1532
3139
5195
1050
4551
1164
728
2185
4810
1065
2302
1442
2390
1935
1645
2101
1608
1308
1060
784
4264
655
3373
1565
936
909
1918
1360
1111
1350
1580
1437
1953
1292
1169
2083
985
5905
1532
585
615
2560
1719
1413
2195
1124
2851
1716
1092
1585
1455
1460
3594
1114
1386
708
1511
3432
2062
1957
1842
3500
953
1785
1288
1524
2324
1167
864
1440
1417
997
1470
5373
1641
1890
3002
2902
1565
1987
3597
1485
2404
3645
1935
496
1336
3354
1962
2889
3340
1848
4105
1964
1668
2288
5537
1810
1450
1564
2701
3549
3546
1329
3982
1902
1241
1849
587
2281
837
1507
933
2240
1745
806
1600
1492
760
2758
2332
2875
2549
878
1638
1623
1498
1369
1087
1762
887
3570
2019
1925
2543
1496
4012
631
2382
831
2427
2140
3703
3708
1421
1343
2570
1822
1724
1955
2144
1435
2360
1211
1261
1453
1089
3440
1497
4754
3429
449
2571
1463
4059
2697
2927
3186
597
2036
822
1588
2233
3746
3336
2182
310
1156
1132
1018
2053
3571
2214
2459
1005
1212
2916
1914
1332
1539
2024
1574
1907
1621
1801
2442
701
958
1384
2250
1055
1745
1912
1054
1025
2829
1594
7026
537
993
236
1949
1284
5040
2129
1627
12453
1629
1588
496
1022
3450
1206
2965
5745
1443
3053
2421
1578
1254
593
309
1050
1873
1890
4064
2085
1645
1370
1289
3086
1169
4733
2230
1015
2076
1158
1653
3057
2445
1822
2677
2047
2063
2043
2727
4874
2227
3261
1132
1884
7696
244
2628
3673
940
2115
1054
1630
2199
2420
1628
1084
1037
1810
1033
1753
1769
1586
3956
4559
2213
2044
4908
2117
1640
465
2593
2525
1437
1805
5022
1504
4829
9512
1957
1529
1265
1874
923
977
868
1508
6428
5025
2301
2909
2829
1093
1801
1363
2909
2002
1821
2652
1104
4371
1173
821
3258
2189
1316
1549
5838
7045
3650
720
3236
1734
2230
462
4575
1043
1334
3432
2218
5710
671
2546
3397
2896
2092
2192
214
1645
733
6003
1611
2369
1779
2573
3218
1676
2201
995
3318
2884
2231
3917
1905
2545
2547
1323
3336
1014
3690
2364
2479
490
1724
3254
1106
2006
3485
4815
4636
980
2050
1424
4635
2207
226
3988
2447
1404
2191
2866
1667
1530
1543
1233
1408
4109
4117
1575
2166
1858
3088
882
2172
2231
1002
949
2247
1767
3889
56
1265
1232
2232
2643
959
670
1005
12315
2862
1414
717
1164
1798
3953
4418
3655
1746
1411
831
2384
1485
3487
1055
3072
1103
2513
1812
3481
3500
1858
1237
929
2442
360
1727
2511
1235
1205
872
6575
2985
1397
2990
1945
3095
328
2074
2128
5756
2394
1624
3703
1251
4940
771
1088
7261
4184
6278
1461
3270
5763
2662
4285
2183
1773
2707
1099
1283
972
1724
3808
1387
1855
3158
1277
2043
1246
2415
1976
1074
2245
1909
829
217
3359
1849
4084
272
3136
1490
3818
1364
3591
1806
2568
2986
2110
1427
1099
1721
5866
662
4137
868
887
388
1075
804
1874
820
2968
1015
1961
2679
140
2377
1661
3532
2197
2303
840
3106
1911
1867
538
1107
811
3500
1497
1353
1238
1650
3039
1284
2097
1456
1180
1781
986
1738
1784
1156
374
1550
2277
1050
2196
1600
3064
2001
2945
1601
1463
2318
1386
3200
3387
2456
1697
1660
4336
1466
2972
974
2536
862
686
1746
1899
2057
1455
1985
4565
1369
1212
2971
2841
1842
313
2591
4945
3086
1399
1610
1383
2559
1066
1380
1159
1789
759
2580
2102
2134
2020
1256
3881
4249
2406
195
2866
1357
1358
2791
1649
128
1170
5510
1664
1439
1221
678
1086
1447
1172
1928
4119
4116
2416
2197
912
3210
2592
3106
2691
2004
2449
1809
1230
1939
4161
3091
1360
1772
6836
1153
1855
2609
1434
1559
1644
1757
1579
1224
1155
2407
2612
1128
985
1322
3254
1147
813
515
4247
1978
620
1775
641
3033
1063
2964
2899
2771
1130
1402
560
1842
1407
5227
1963
3680
1922
2957
1370
1961
3951
2817
1362
328
1504
476
579
1098
944
1835
1294
2219
996
758
739
2651
2567
5369
951
2140
1766
5518
3689
1499
1456
2815
2396
3176
2609
2153
3984
3102
1559
2480
2323
2348
1160
2225
3153
2717
3150
2037
6116
1094
4259
1359
1598
3152
1467
7162
1479
3929
1792
2106
1031
1622
2641
3032
931
3473
444
1148
6678
1522
4219
3552
874
868
1832
4064
4541
2085
3611
6685
1935
1398
2420
1646
1677
5284
1645
1012
3230
3135
1597
1624
1228
2513
2860
2604
2089
3860
1701
1027
5689
3746
2713
1269
1576
4315
1564
2071
1503
1348
1499
4934
1067
4612
1763
3875
2842
1906
1922
5276
1616
2599
973
5073
6109
167
789
3428
1492
1569
1177
4419
3119
1357
2123
1833
1279
1005
2343
2888
1938
3315
2213
1568
1214
519
2353
2716
939
1858
2251
3104
1532
2178
892
2421
700
575
2339
4841
3321
1082
1491
1681
698
1607
1186
2840
2250
2693
1351
1781
611
1421
1292
1102
976
4641
762
2151
1766
1251
1143
5447
7064
689
5806
990
1283
1816
1677
2194
1314
2337
2246
4638
1425
3801
1588
1466
1450
702
2998
1496
525
2433
3114
2317
2510
1718
1574
1301
377
1096
1300
596
1452
1337
1695
5816
1676
1314
4013
1107
1725
3006
1694
2152
2754
1569
1230
2313
1024
1987
3156
1409
1786
2598
1150
2164
3297
2078
1322
1139
2370
1228
1669
2606
3357
2108
1015
3172
3002
1826
1235
2641
766
3737
1213
2791
4881
1970
1411
2928
1572
2162
974
1363
1800
1309
911
4404
3736
2939
8531
893
1955
1136
1987
1039
2010
1347
2147
2359
1972
1988
3882
981
1856
1245
2992
6540
1302
1796
2129
937
3615
954
917
2137
1543
1130
3053
2210
1774
2298
1860
3028
2597
1370
2754
1906
1672
1695
859
2195
3518
1263
2289
1260
4210
1522
2258
1559
4467
1799
1334
2727
3075
4257
3374
651
1363
2185
761
1548
801
3161
1970
2716
2814
2193
3397
2384
1472
1459
2369
3062
990
2233
1687
1609
4497
737
289
1354
1544
1535
1990
1161
1892
3239
974
1418
1230
2472
5561
3615
1209
1798
1360
2727
8593
4286
3147
955
550
2885
837
1954
1654
10316
1149
1770
1401
1639
4143
1951
1641
1066
1948
6654
6215
944
1836
2202
2083
6161
2096
3976
1557
1858
1363
5152
2025
1022
2318
1653
2034
1724
2979
1999
3152
707
1184
971
2165
1910
3776
1710
1636
2145
3067
1607
8476
2307
4371
2835
2098
1939
2843
1112
2940
1498
2090
449
2302
422
1100
1355
681
2172
875
454
3842
1258
2056
1213
1837
5011
3515
1135
3048
798
1546
2067
2944
2021
1707
3510
2068
657
755
1710
4681
931
2182
1907
2083
1043
2791
2186
2608
1177
1508
2599
5058
2978
1644
2327
1991
2261
1614
6931
2443
1714
2750
4949
2975
1524
1542
833
666
2652
1195
176
3966
920
701
471
117
1290
1121
2196
5503
804
1377
4179
2992
723
2989
1476
1597
2577
1211
1525
2577
1648
1920
3802
1497
1246
4554
2707
1607
1233
1333
1290
1723
1789
1466
1929
5449
987
1181
2430
4777
1110
2797
1573
2564
3224
2389
1715
5708
2330
2979
2009
1001
1241
1055
3187
1760
2761
1716
2721
1328
1719
6719
925
5597
5510
2264
2508
1458
1571
1853
1640
1053
2310
6126
1466
3349
1312
5476
824
3462
1790
860
1116
1687
1329
1380
1219
2383
1460
1845
2732
1224
3545
1241
974
1458
914
1741
2576
2919
1381
3218
1451
941
3841
1060
6373
1782
1311
3730
1305
278
1222
4409
5395
1891
4218
1567
5174
4829
1490
1074
217
1728
3575
2987
1357
533
3152
3743
3841
3456
1836
4744
2997
2236
1142
1273
2156
2826
1087
576
1910
2267
5461
2655
4231
2097
1670
8798
1251
1086
1661
1424
1613
3361
517
2107
2002
2647
2633
1871
4612
1020
2495
4188
3819
1303
1164
2003
3461
5697
3629
2036
1665
1332
1040
479
4117
1273
2604
1287
768
3086
2007
2677
856
1664
609
2340
1423
2594
2179
789
1357
5363
2037
2914
4403
5458
2910
1662
1304
2758
3993
[truncated: 2,523 more rows]
