# Supplementary material for: dCas13-mediated translational repression for accurate gene silencing in mammalian cells
Source: Nat Commun. 2024 Mar 11;15:2205. doi: 10.1038/s41467-024-46412-7 (PMC10928199; doi:10.1038/s41467-024-46412-7)
Supplement: Supplementary file 6 — Source Data [file 41467_2024_46412_MOESM6_ESM.zip › Source Data/SupplementaryFigure2j_dCas13.csv]

Sample	Rep1	Rep2	Rep3	Average	Stdev
Control	0.83528	0.954016	1.2107	1	0.19189
AUG9	0.785669	0.597011	0.706911	0.69653	0.0947563
