# Supplementary material for: dCas13-mediated translational repression for accurate gene silencing in mammalian cells
Source: Nat Commun. 2024 Mar 11;15:2205. doi: 10.1038/s41467-024-46412-7 (PMC10928199; doi:10.1038/s41467-024-46412-7)
Supplement: Supplementary file 6 — Source Data [file 41467_2024_46412_MOESM6_ESM.zip › Source Data/SupplementaryFigure2i_WTCas13.csv]

Sample	Rep1	Rep2	Rep3	Average	Stdev
Control	0.927111	1.06654	1.00634	1	0.0699331
AUG9	0.136177	0.154746	0.160495	0.150473	0.0127098
