# Supplementary material for: dCas13-mediated translational repression for accurate gene silencing in mammalian cells
Source: Nat Commun. 2024 Mar 11;15:2205. doi: 10.1038/s41467-024-46412-7 (PMC10928199; doi:10.1038/s41467-024-46412-7)
Supplement: Supplementary file 6 — Source Data [file 41467_2024_46412_MOESM6_ESM.zip › Source Data/Figure5d.csv]

Sample	Rep1	Rep2	Rep3	Average	Stdev
Unique #3	1.61287	1.58602	1.56439	1.58776	0.0242868
Unique #7	1.36369	1.28732	1.3371	1.32937	0.0387676
Unique #5	1.33033	1.29305	1.29019	1.30452	0.0223929
Unique #6	1.09835	1.16091	1.23232	1.16386	0.0670351
Multiple #4	1.10721	1.10695	1.10435	1.10617	0.00158545
Multiple #6	1.15856	1.04205	1.08402	1.09488	0.059009
Unique #4	1.06447	1.0517	1.04231	1.05282	0.0111206
5 UTR #1	1.09183	1.04518	1.01599	1.051	0.0382578
Start codon	1.0212	0.962293	1.01937	1.00096	0.0334953
Multiple #1	0.912509	0.935968	0.920068	0.922848	0.0119737
Unique #1	0.658118	0.933361	1.0225	0.871327	0.189948
Multiple #3	0.752472	0.811378	0.864029	0.809293	0.0558077
Multiple #2	0.814245	0.800692	0.757164	0.7907	0.0298237
Unique #2	0.911467	0.641436	0.592174	0.715026	0.171897
5 UTR #2	0.450121	0.711811	0.7397	0.633878	0.159747
Multiple #5	0.420929	0.441259	0.594259	0.485483	0.0947503
