# Supplementary material for: dCas13-mediated translational repression for accurate gene silencing in mammalian cells
Source: Nat Commun. 2024 Mar 11;15:2205. doi: 10.1038/s41467-024-46412-7 (PMC10928199; doi:10.1038/s41467-024-46412-7)
Supplement: Supplementary file 6 — Source Data [file 41467_2024_46412_MOESM6_ESM.zip › Source Data/SupplementaryFigure2d_dCas13.csv]

Sample	Rep1	Rep2	Rep3	Average	Stdev
Control	1.12535	0.983857	0.890796	1	0.118106
Rluc AUG4	0.731093	0.677591	1.09714	0.835275	0.228355
Rluc AUG16	0.395838	0.496436	0.419436	0.437237	0.0526084
Rluc AUG25	0.633605	0.559787	0.630685	0.608026	0.0418015
