# Supplementary material for: dCas13-mediated translational repression for accurate gene silencing in mammalian cells
Source: Nat Commun. 2024 Mar 11;15:2205. doi: 10.1038/s41467-024-46412-7 (PMC10928199; doi:10.1038/s41467-024-46412-7)
Supplement: Supplementary file 6 — Source Data [file 41467_2024_46412_MOESM6_ESM.zip › Source Data/Figure1c_dCas13_gRNA_Control.csv]

Sample	Rep1	Rep2	Rep3	Average	Stdev
Lwa_NLS	1.03392	1.00751	0.958571	1	0.0382328
Lwa_NES	0.953707	1.04959	0.996701	1	0.0480281
Pgu_NLS	1.04059	0.922337	1.03707	1	0.067281
Pgu_NES	0.969082	0.997916	1.033	1	0.0320109
Rfx_NLS	1.0588	0.919785	1.02141	1	0.0719392
Rfx_NES	1.03737	0.986698	0.975936	1	0.032805
Psp_NLS	1.01949	1.06424	0.916273	1	0.075884
Psp_NES	1.02402	1.04274	0.933239	1	0.0585693
