# Supplementary material for: dCas13-mediated translational repression for accurate gene silencing in mammalian cells
Source: Nat Commun. 2024 Mar 11;15:2205. doi: 10.1038/s41467-024-46412-7 (PMC10928199; doi:10.1038/s41467-024-46412-7)
Supplement: Supplementary file 6 — Source Data [file 41467_2024_46412_MOESM6_ESM.zip › Source Data/SupplementaryFigure1e.csv]

Sample	Rep1	Rep2	Rep3	Average	Stdev
Empty vector	0.958844	0.93611	1.10505	1	0.0916796
PspCas13b-NES	0.85413	0.750993	0.918133	0.841085	0.08433
dPspCas13b-NES	1.24635	1.1521	1.12591	1.17479	0.0633411
