# Supplementary material for: dCas13-mediated translational repression for accurate gene silencing in mammalian cells
Source: Nat Commun. 2024 Mar 11;15:2205. doi: 10.1038/s41467-024-46412-7 (PMC10928199; doi:10.1038/s41467-024-46412-7)
Supplement: Supplementary file 6 — Source Data [file 41467_2024_46412_MOESM6_ESM.zip › Source Data/SupplementaryFigure6c_dCas13-4EHP.csv]

Sample	Rep1	Rep2	Rep3	Average	Stdev
Control	0.938504	0.887101	1.1744	1	0.153202
Start codon	1.05042	1.00775	0.802779	0.953648	0.132387
