# Supplementary material for: dCas13-mediated translational repression for accurate gene silencing in mammalian cells
Source: Nat Commun. 2024 Mar 11;15:2205. doi: 10.1038/s41467-024-46412-7 (PMC10928199; doi:10.1038/s41467-024-46412-7)
Supplement: Supplementary file 6 — Source Data [file 41467_2024_46412_MOESM6_ESM.zip › Source Data/SupplementaryFigure1d.csv]

Sample	Rep1	Rep2	Rep3	Average	Stdev
Empty vector	0.962156	1.16937	0.868477	1	0.153974
Control	0.937034	0.900237	0.896653	0.911308	0.0223509
Start codon	1.06134	1.10098	1.18387	1.11539	0.0625239
