# Supplementary material for: dCas13-mediated translational repression for accurate gene silencing in mammalian cells
Source: Nat Commun. 2024 Mar 11;15:2205. doi: 10.1038/s41467-024-46412-7 (PMC10928199; doi:10.1038/s41467-024-46412-7)
Supplement: Supplementary file 6 — Source Data [file 41467_2024_46412_MOESM6_ESM.zip › Source Data/Figure4d_dCas13.csv]

Sample	Rep1	Rep2	Rep3	Average	Stdev
Control	1.08419	1.02231	0.893496	1	0.0972857
IRES GCU #1	0.716317	0.493313	0.522244	0.577291	0.121266
IRES GCU #2	0.823596	0.465437	0.631846	0.640293	0.179229
