# Supplementary material for: dCas13-mediated translational repression for accurate gene silencing in mammalian cells
Source: Nat Commun. 2024 Mar 11;15:2205. doi: 10.1038/s41467-024-46412-7 (PMC10928199; doi:10.1038/s41467-024-46412-7)
Supplement: Supplementary file 6 — Source Data [file 41467_2024_46412_MOESM6_ESM.zip › Source Data/Figure6f_gRNA_Control.csv]

APC
552
4038
4246
3901
2207
3779
1900
1233
2077
4705
975
2553
1926
2003
3393
4077
1333
2041
6633
7196
167
4527
5860
2172
3572
1640
3685
4112
3727
2361
2595
296
2940
4990
2794
5371
4064
3448
1817
3348
1267
4107
5479
223
2107
9267
2431
1964
4046
1201
3716
10055
4209
1006
3897
5942
962
5090
2290
4115
4997
2520
3977
800
4220
932
3291
2570
3960
4238
2429
2773
5098
2901
4995
2652
2785
1894
76
2652
537
1402
4049
2763
1253
2710
2527
1106
6731
5199
2859
2014
2781
3359
5317
2287
2070
2674
2039
3004
1101
3418
774
2096
6138
1331
1674
1169
2885
2105
4053
5951
2012
1637
1999
3239
4844
2189
1665
2459
3534
3439
1921
3008
343
2238
1965
1727
5071
1194
7861
2533
6325
2344
3375
6087
2396
684
1555
859
1812
7147
2418
894
2794
2310
3003
1664
2620
3103
1377
7519
578
1301
3897
3886
4181
2928
1439
1407
1906
3760
2237
2539
2322
3185
2790
2191
1399
7204
6133
953
1243
5443
2796
3742
1739
2119
2652
1385
1878
1934
4364
2813
1149
834
1048
2987
3229
2154
1762
1881
1568
1926
6745
3885
2017
6851
1422
1498
350
4168
6527
2515
3358
1881
5006
1928
1641
966
1501
1402
1406
3840
2756
3393
7738
1681
3391
4912
5101
733
2083
1351
2052
1490
10631
3208
3040
1750
3171
1799
3372
1768
1769
2249
1651
5584
1380
533
1390
1490
927
1948
2706
4932
1355
2129
4786
2080
3744
4049
2832
3667
5464
4607
2236
2174
3515
2192
682
644
4317
1746
4054
2025
4780
5903
2256
1958
1377
4455
1949
4271
6087
5858
1395
2081
919
1144
2165
5927
3485
1591
11718
5035
2722
1411
3011
3688
5547
1061
1055
1735
353
1746
422
1644
2669
1520
3980
2958
4531
2887
4244
3571
4261
3730
8373
1458
1222
1569
2071
5913
1303
1683
1601
1336
3130
3847
1881
2220
7729
1289
3384
8237
948
6284
1732
2907
1119
2445
2848
1654
209
1420
1391
4517
1152
2015
1820
1004
1606
676
4169
2258
2346
3446
2121
2631
6605
1689
992
4684
1932
8895
5152
20727
2906
2747
6524
499
2922
3684
1841
1334
2038
4076
490
2705
3967
4215
8704
8371
8390
4871
5002
1748
1643
1016
1422
6174
2818
1101
2536
3158
8714
1889
3111
3020
4694
1095
5624
3657
2300
1679
3539
1757
2796
4356
2544
2056
2531
1253
1892
4679
4742
1193
1790
4732
7354
5951
4172
1081
1417
2508
1931
3742
2807
1204
705
4726
1861
1860
1890
973
3428
1794
2006
680
4119
3317
6451
1587
3743
5304
1583
3004
1652
7453
4820
5108
3064
5046
279
3140
513
3362
576
4274
6341
4511
3335
1704
3880
3131
3424
1546
2763
2109
4575
4160
849
1233
3848
3676
2885
1911
2595
1385
2265
5875
1695
4975
5518
3891
2499
2661
5324
2768
5636
1053
1362
5678
8123
4279
4567
2792
3151
2071
11832
3331
1934
4068
3177
1248
9116
1559
2976
3260
784
3274
2001
372
3729
772
2674
3065
484
1259
2304
3708
2517
1100
9050
1866
2680
9821
2811
2776
3580
1718
1814
3560
1984
4454
5711
3623
5203
5913
2829
6989
2784
3224
1523
1382
1670
2609
1102
2777
2614
6328
5045
1709
3700
1641
3621
1082
4833
1988
3673
2106
3723
2383
3585
2964
2730
3181
2911
1946
4164
1578
1508
2592
5536
2053
770
4505
1327
2093
8538
2739
1445
1786
1100
2105
503
10082
3331
2348
3275
2832
6734
2705
5342
517
1881
7207
660
2146
3094
4826
2222
1240
3207
3058
4014
3224
2018
2449
1552
1867
3990
1942
5824
5062
3813
1374
1406
8108
2767
3222
640
1093
4806
5417
2382
1717
4675
3105
1805
1963
2114
4809
3743
3809
1364
3779
3412
2094
3321
746
3296
1292
882
5371
1147
4253
1279
4998
4500
4000
2591
2218
1468
1381
825
1919
2191
5541
3362
1661
2969
4139
3593
1789
1232
6354
1276
1441
3084
2068
2447
1801
7086
4643
7837
4431
3470
2974
4988
3262
1670
1068
2978
1900
1943
2699
1331
1926
7254
3533
1302
6495
5071
8689
7219
1805
2140
5952
890
2304
2087
1767
3123
3261
3291
2496
3792
6970
5035
1357
2624
2944
3077
766
4612
6217
3161
2405
2499
1746
5356
5980
1963
1755
1232
392
7287
1783
294
3190
4357
8534
3503
2084
4702
491
4014
1242
3007
3255
3516
4088
5394
2951
2340
2324
2202
1370
1440
1250
2882
1530
1540
4604
1934
8107
2122
2320
2763
1877
4571
4422
865
1875
4156
1813
3047
2244
1907
2056
972
2294
3456
2270
2460
1376
5573
7196
2855
2055
2410
4495
7419
1288
5140
2165
4042
1286
2972
940
1555
5291
2290
2787
5980
1553
621
1530
217
5079
7215
655
2981
1095
1355
4774
3613
1192
1611
2373
1321
2971
2210
3087
358
2204
4050
4281
5421
2275
1049
2413
2113
2375
4661
2556
6422
1230
3467
1386
2857
3068
7810
5051
3276
2294
1620
2145
7204
2265
1276
13043
5825
1204
887
2629
2765
1527
2549
1641
5248
2380
1243
2125
1794
7207
2801
1453
2501
3377
1970
2370
861
1413
4085
1386
3333
1717
3366
1423
1716
7218
3061
1268
2547
1682
9141
647
2904
1146
2186
2582
1243
2814
2360
2395
2301
2673
3378
5187
2084
4438
2501
2113
567
1985
925
4226
2103
2837
11861
2210
2708
3383
2478
909
2330
3251
1241
4309
4873
1037
1600
1685
3551
8301
1982
971
4416
3379
1377
316
2839
1575
7034
4060
6343
4899
2240
5024
3573
5250
2906
990
4466
1329
5878
1509
1794
5192
4541
7985
3652
2890
5701
2694
2875
3328
4815
2321
6475
6571
6468
3573
2198
4411
3748
1937
2456
5916
1556
5280
5138
1642
1238
2480
2538
2658
1398
2038
1787
5903
1718
5993
2449
1312
2758
9124
1453
1113
1456
928
1480
3954
2020
7717
1700
6410
3158
2247
1938
1450
1359
4382
3758
5060
2226
1140
7399
8343
2502
1005
453
2508
2132
3529
4536
3784
1679
3505
4411
2975
2645
1404
1372
5040
2634
2166
463
3438
3117
8312
2177
2015
4256
900
4417
2241
2945
1515
1423
3739
2327
1030
3568
2154
3132
4463
2026
1579
1957
754
2159
3866
1043
3923
4787
590
4148
4863
4032
3808
3023
6309
5036
1695
5139
2231
9806
5489
6465
1942
2530
2802
3976
2592
1665
1433
3566
1787
2664
2361
2549
1879
880
6788
3751
3003
2726
4863
2397
3112
2565
1815
3986
536
3358
1892
3698
6284
835
2195
3290
2207
3268
1338
4152
1092
5946
6331
2045
1644
4310
3996
4584
5793
3181
6693
3140
1530
2799
3115
1566
3601
5722
6428
8353
1465
2283
6096
2380
1202
5893
4295
1698
1815
9111
2593
2603
944
3170
6308
4254
3872
2014
2178
2390
2042
1904
3406
5668
6113
3580
4277
8282
1635
5080
4795
5983
2452
2127
2327
5164
9254
3195
1066
3921
8855
3522
1667
5048
1208
1129
2920
5536
3654
1468
4345
3388
3292
3786
2738
3826
3800
1623
1339
2081
373
1533
4356
2869
1520
4772
1682
3272
1094
2133
6423
1654
1266
3801
3840
741
7035
5040
1518
2641
4101
864
6984
2839
4925
1891
333
2570
2114
1360
3906
2867
2398
7177
1281
1586
1270
2654
3357
1407
3145
4518
2254
2199
2271
3770
1532
3171
3198
6232
2539
1271
5004
892
4076
2928
4207
8316
1454
2005
2426
9376
8317
3458
1936
2985
2613
5136
2841
4073
1840
1086
2349
5812
3109
1821
4831
5698
1271
2265
3978
8287
3231
6296
3992
3290
1733
1498
9966
4998
3711
3246
1655
3745
1513
2095
8006
2159
4246
7622
3120
2905
4206
4273
6676
1832
2498
2572
1059
1799
3127
4678
6700
1622
1966
1745
1714
3988
2600
3240
1527
2146
1982
3476
3299
4649
3058
2751
1505
1315
3405
3110
1493
5338
3936
1767
2407
1852
4515
2226
1859
3428
3817
2352
2735
2134
2204
2380
6530
1330
2369
2640
2696
4006
2558
8807
1784
7819
759
4009
5296
9106
1741
1358
812
3932
4890
1718
1402
5006
1106
3247
1922
5516
1978
5006
2948
5468
1769
1215
3096
6503
1898
2208
2103
3491
4752
2052
3755
5124
2062
1024
7153
2407
4114
1480
1989
1619
1923
2526
2658
6864
1350
6361
5875
2347
5872
4130
5577
10430
939
2627
3990
6074
3850
2116
2290
4676
6155
1952
1943
1986
2102
1282
2134
3134
2080
3582
2893
1531
5789
4026
4266
6703
3938
1975
2435
4840
5083
914
3102
5902
1763
4068
999
4610
3792
4198
10046
2532
5522
6785
2435
4352
5138
5160
1157
9470
919
1584
370
2284
4102
2506
955
1635
2865
3626
7333
2499
1845
1033
1239
12846
1193
6378
7608
2021
8724
1733
7495
1604
3081
3486
3320
1810
2879
5128
4727
2225
4573
1971
1853
8074
2736
1984
2028
3347
2977
3447
2632
1201
5562
8018
3522
7353
2601
4884
1725
3805
3431
5835
4626
2086
3170
1276
2064
2219
1176
3843
8446
1924
4956
5202
2610
1625
3796
2368
595
2277
1816
3956
1541
3324
7011
2387
1616
1711
837
3027
1997
2151
2211
7778
1153
3079
4771
1285
4220
3114
3460
1367
4000
1576
1279
3084
3021
1593
2332
3949
3418
2342
2031
1780
4463
1983
6224
1913
3726
1716
5919
4956
2917
4006
4014
1736
2192
4263
4091
9481
5941
2805
1852
3475
554
1769
1578
1741
2561
3231
5399
1367
3342
1091
1467
11205
14449
1646
1592
720
1818
5117
3398
1499
4931
8073
2075
1038
2545
1690
3202
1708
2450
2802
2302
3745
4523
3044
4217
4768
10619
1324
2134
1573
7311
1330
1982
2312
1653
2169
4207
3667
2307
2206
3495
9106
2317
2991
4623
3293
2601
3609
1838
2708
3672
1640
3179
2390
3295
3027
2346
1591
3673
3523
1809
4298
1549
8968
4532
1025
1651
1863
3666
3450
1581
3215
2361
4565
769
1624
2457
2684
7159
3569
1874
1333
1922
1525
1829
3021
2678
5707
1598
1539
6503
5436
1423
5124
2804
1153
4528
2315
2128
1792
3170
1099
947
3994
2025
1997
1053
1182
2437
5357
9928
1964
4691
5316
1868
498
1785
2326
3584
3674
1851
12449
976
5088
1180
5848
6017
2310
6495
1545
3515
4160
1438
2213
1414
3471
452
3071
4107
1824
1998
3666
1108
3073
2432
2106
2107
2742
2987
3566
1762
938
4402
1680
2065
2388
9944
1556
4164
4037
1471
3916
2111
795
1474
1523
1465
5873
1996
2736
1694
2153
1105
1592
4144
4608
3019
4622
4185
6321
5857
4351
2514
2812
5830
1139
2669
3320
1791
4607
3411
4422
8300
1941
1472
1332
3044
6880
2749
2100
2217
1995
1582
1798
2045
3503
3187
2685
4273
2910
1618
4923
2782
3566
3467
3770
219
6638
2349
974
893
1721
7135
2714
1828
2157
1892
387
5012
8778
1188
2271
3734
1892
1710
2943
3209
1664
3136
2288
858
2366
3056
3032
3641
3336
3687
6608
4261
4571
1158
3348
1888
2086
2871
6495
5538
2153
292
3306
2608
2080
707
2421
1963
2703
1168
804
2312
2457
6926
2866
1497
1225
3207
4723
927
1739
1704
1755
1505
11478
2529
709
2404
2685
3171
4332
4818
2415
7489
1909
1877
906
1800
3067
9315
1567
1127
2425
3578
1464
2550
1611
2747
3318
4940
5438
1683
1705
1824
1603
1543
1811
2573
2447
7898
1885
3343
2010
2332
3909
1649
3829
9996
6832
2346
3068
2249
3412
2633
2270
2478
6215
8920
1749
2392
547
4504
1157
3101
6415
2227
1376
8893
2361
1386
1752
591
2514
2261
5574
3184
5573
2280
4650
1164
2453
1623
1773
3861
2394
6138
3894
505
4382
1943
1430
4631
3665
4316
4930
5599
2972
2182
8080
5133
3089
1506
1610
1666
5365
1797
1641
2657
1773
3307
1520
966
1804
3130
737
2071
2029
4172
1125
2803
3391
1733
1324
5136
2095
1265
758
973
1606
1736
4125
1529
1311
1828
1849
1084
5336
2460
560
1644
654
4920
2200
1820
3765
6141
1620
4867
2195
1337
1842
3670
5019
2651
1965
908
1551
2543
1307
[truncated: 2,439 more rows]
