# Supplementary material for: dCas13-mediated translational repression for accurate gene silencing in mammalian cells
Source: Nat Commun. 2024 Mar 11;15:2205. doi: 10.1038/s41467-024-46412-7 (PMC10928199; doi:10.1038/s41467-024-46412-7)
Supplement: Supplementary file 6 — Source Data [file 41467_2024_46412_MOESM6_ESM.zip › Source Data/SupplementaryFigure3b.xlsx]

## Sheet: export_230303_13
mCherry
5740.93
99.76
2817.79
49.45
94.17
1287.85
970.08
251.12
13785.4
229.19
4123.27
156.52
39646.4
15.91
3225.43
4715.81
60616.7
417.96
369.8
60.63
112.23
912.46
18.06
24348.8
4676.68
4457.38
49898.1
5350.49
67972.7
155.66
2004.23
465.26
118.68
33792
5122.59
95.46
27.52
68.37
1050.06
45.15
156.95
20009.2
57.62
262.3
28216.6
933.96
77.4
3584.48
171.57
153.51
395.17
61.06
6215.22
12029.7
5995.06
36224.9
33070
526.75
168.13
1726.45
285.09
3982.66
23247.5
92465.9
96.32
391.73
43662.2
7838.9
23.65
35318.5
24.94
23952.3
15842.5
56.33
54291.8
73674.9
2624.29
149.64
45.15
37.41
18208.3
48.59
548.68
1268.93
62.78
51.6
55792.5
16.77
172.86
2679.76
1670.55
401.19
1552.73
43814
76.97
15.91
47.3
7379.66
1385.46
242.95
16303
1163.58
24958.9
56762.2
308.74
2012.83
1688.61
39.13
830.76
76.11
3184.15
47496.1
500.09
16.34
10462.3
59615.2
46.01
149.21
421.83
1237.11
18545.9
867.31
18155.5
173.29
1569.93
1781.92
79.55
61723.5
918.91
118.68
625.65
2565.38
99.33
24.08
26886.6
1942.31
497.51
59.34
18.49
9.89
314.33
421.83
430.86
73.53
199.52
104.06
1968.11
688
21.07
22963.7
13686.5
30.53
878.92
887.52
3830.44
182.32
130.72
1351.06
2414.02
2155.16
207.69
439.89
1338.59
2303.08
46328.2
29.67
6520.09
26.23
144.91
267.03
274.34
2269.11
955.89
53998.5
2311.25
3290.36
1136.49
4170.57
120.4
227.9
988.14
30.96
34190.2
1397.5
50609.7
46.87
77.83
247.25
1564.34
3607.27
110.94
26535.3
558.57
1242.7
100.19
1689.9
43.86
105.78
400.76
22696.3
104.49
45.58
990.72
153.51
73.96
4734.3
3833.02
36556.9
248.11
103.2
245.1
7145.31
17793.4
24479.5
28.81
234.78
27.09
34309.3
82622.4
15110.2
68.37
60.63
85.57
6086.22
59300.9
914.61
425.7
191.78
2970.87
4901.57
651.88
15330.4
173.72
6408.72
3615.01
4239.37
238.65
159.1
93.31
3704.45
5341.89
157.38
794.64
66.65
30.1
155.66
15.48
3569
3268.86
697.46
124.27
1038.45
58271.9
611.03
3410.33
9613.94
11280.2
89602.1
3477.84
85.14
3439.14
20657.6
87.72
3487.73
1058.23
62.35
914.61
64.93
5.16
1606.91
1499.41
451.07
111274
1761.28
1096.93
331.96
93.74
3531.16
1837.82
2388.22
921.92
15772.4
6513.21
15347.1
27610.7
24793.8
72.24
7176.7
151.36
34894.9
6841.3
3049.99
1316.66
1137.35
242.52
49748.9
1065.11
39.56
28297.4
6730.36
2992.37
52.46
15510.1
31842.8
4874.48
59.34
1878.24
30576.9
822.59
289.39
31197.4
87019.5
81.27
84082.2
44.72
101.91
43
55.9
282.08
51927.7
919.77
30.53
65269.7
2830.26
55859.2
77773.7
221.02
13190.7
499.66
83.85
128.14
7002.98
40784.6
32831.8
11544.2
27.09
91.59
1220.34
2195.15
27647.7
107.5
1862.33
11.61
497.08
1208.3
13952.2
1429.32
9659.09
105117
14852.2
90.3
106869
40.85
11213.1
139.75
3142.87
6134.81
1951.77
40560.2
284.66
89.44
1492.53
13528.2
25711.8
35.69
33900.8
1638.3
120.83
1794.39
21.5
1509.3
85.14
1128.32
84.71
66894.2
71.81
28330.1
202.1
47206.3
10248.6
1281.83
49992.2
5433.05
103.63
37122.3
90082.9
54.61
884.51
75.68
187.48
4174.44
637.69
57074.8
67.94
747.77
247.68
7162.94
5146.67
18.92
15533.8
2389.51
822.59
6674.03
56344.6
25.8
474.72
1609.92
31.39
29172.1
3065.04
1367.4
65.36
47120.7
12470.4
55.47
38009.4
21.5
148.35
23320.6
25758.3
62493.2
1475.33
49.02
6537.72
5389.62
15589.2
54449.6
129.86
1399.65
63655.5
384.42
79.55
193.07
7429.54
92103.4
3230.59
9175.77
15818
941.27
8404.35
5416.28
1814.17
572.76
39.99
133.3
136.74
9281.12
100.19
107.5
261.44
374.96
31114.8
10228.8
3.87
52.89
36.55
17476.9
751.64
115.67
37.84
6649.95
84.28
487.62
78606.6
-5.59
20.64
13382
102.34
81.27
378.4
7499.63
100.62
4020.93
423.55
39571.6
38742.1
21424.8
64.07
1476.62
31.82
60.2
32.68
160.82
137.6
80.41
41941.3
154.8
57.62
256.28
17127.8
69.23
44.29
6246.61
16259.6
41356.1
22.79
4158.1
1542.84
488.48
77.83
2352.1
6964.71
1009.64
30.53
51988.7
2251.48
20753.1
60648.1
129.43
110.51
478.59
190.49
64.93
4929.52
150.07
84.71
876.77
563.73
34691.1
67.51
1885.98
44.72
13057
3137.28
1986.6
16337.4
7354.72
806.68
1458.99
815.28
7.31
218.87
108.36
136.31
3302.83
44.72
605.87
4213.14
73.1
20420.3
687.57
14240.3
3012.58
439.46
508.26
100.62
7680.66
3571.15
1391.91
4496.08
27869.2
2964.42
39368.7
1646.04
431.72
956.32
55882.4
205.97
7086.83
59332.7
12.47
2203.32
27626.6
1394.49
161.68
4.73
506.54
612.75
4514.57
185.76
27.95
6003.66
4854.7
44002.8
374.96
47.3
73.1
56.76
42149.5
1803.42
492.35
98.9
10004.8
1677.86
19899.1
2325.87
43.86
2116.89
11540.3
153.51
14851.8
11785.9
74.82
2352.1
1305.05
106732
4766.55
4358.48
196.51
79.12
3790.88
90.3
42.57
1853.3
405.06
68447.4
36.55
118.25
242.09
128.57
76591.2
203.82
184.9
5644.61
1197.55
83236
34187.2
1415.56
139.32
18957
4201.96
40908.9
53992.9
602.43
110.94
14314.3
637.69
16978.6
41.28
58.91
19098.9
102.77
1148.96
827.75
276.92
51833.5
107.5
109841
18.06
197.37
58.91
45549.5
31504
2011.97
215.43
73.1
1935
30084.5
33207.6
44.29
20091.3
16353.8
51642.1
718.53
6044.94
4051.46
70.52
356.9
51.17
386.57
765.4
1651.63
26228.3
605.01
591.25
48606.8
8212.57
383.56
760.67
1867.49
665.64
63723
-20.64
338.41
5114.42
77958.6
31205.5
53742.7
27.95
13878.7
867.31
683.7
110347
6324.01
642.42
46.44
443.76
1870.07
1438.35
3407.32
121.69
8125.28
19044.3
160.39
9837.11
66243.6
227.9
3480.42
513.42
8064.65
23826.7
31795.1
1178.63
113.95
21899.5
1889.85
1355.79
32037.6
50067.9
71.38
985.56
348.73
8410.37
46.01
235.64
21656.5
39251.7
1992.19
95.46
6717.46
122.55
56795.7
24.94
151.79
53.75
136.74
30.53
135.02
1161.86
174.58
132.01
2983.77
620.92
83.85
6557.93
4170.57
105685
52255.3
5728.89
6014.41
141.04
626.08
1590.14
77.83
24571.1
39922.1
55.47
61962.6
62571.9
68.37
4534.78
32486.1
208.12
7134.13
6938.48
38182.7
65.36
102.34
64260.9
6136.1
90636.7
953.74
646.72
1120.15
210.7
352.6
95.89
2711.58
100.62
46.87
2720.61
157.81
1044.04
21801.9
54047.1
104.92
14457.9
2828.54
39865.7
7425.67
47.3
53.32
83.85
840.65
852.26
190.92
3831.73
102.77
22751.3
66.65
66.65
187.05
227.04
94.17
34.4
54490.9
110.94
8560.87
46.44
203.82
52.03
4895.55
38411
144.05
39.13
33.54
468.27
442.47
130.29
140.61
3633.5
437.31
168.13
190.92
36.55
56.76
2053.25
27492.5
9390.34
201.24
4525.32
1315.37
28.38
27648.1
46206.1
3720.36
13329.6
157.81
16377
197.37
2350.38
2681.48
253.27
653.17
3200.06
1892.86
48.59
30491.3
18471.1
61.06
139.75
36.12
789.05
84.71
11069.5
82.56
242.95
657.04
38946.8
230.91
846.67
9129.76
4547.25
19168.1
932.67
45942.1
2884.01
134.16
2279
859.14
13348.9
77.83
108.36
42612.6
202.53
43703.5
16119.8
46.87
66.65
12750.8
28.38
1575.09
3842.91
674.24
135.02
5519.91
122.98
519.87
185.76
1392.77
49.88
98.04
990.29
64755.4
29277.8
-1.72
65480.8
27286.1
799.8
61.92
39448.2
38883.2
49055.3
131.58
58924.2
11085.4
3969.76
522.45
5442.94
547.39
869.03
157.38
46373.4
16832.8
4224.32
78.26
35836.2
258.43
70673.9
1112.84
23.22
672.95
5564.2
76.54
4338.7
127.28
174.15
1012.22
212.42
8544.53
368.51
-11.61
632.53
93.31
28866.3
3724.23
3698
95.46
103.2
54511.5
21948.1
1766.01
46336.8
3888.06
32287.8
39077.1
49.88
165.12
5516.04
78.69
1747.95
67.08
21.93
6393.24
36.12
102.77
29.24
16.77
3555.67
543.52
3508.37
1852.44
23670.2
2697.82
495.36
10894.5
11160.2
59297.4
1103.81
715.09
1152.83
267.03
4819.01
31.39
159.96
121.26
4994.02
1996.92
5760.28
10015.1
94.17
3433.12
4543.81
1930.7
755.51
86
2734.37
12501.8
1600.89
8090.02
1370.41
989.86
19636.8
39738
14351.2
82.13
10706.1
1423.3
71851.3
2295.34
206.4
237.36
204.25
4931.67
131.58
1919.09
1105.1
9422.16
4290.97
49.88
1882.97
6105.14
58.91
28976.8
32138.2
37586.7
27.09
35336.5
2327.16
14405.4
206.83
427.42
266.6
9917.09
41391.4
8159.68
1439.21
193.93
15.48
53.75
209.41
76.97
84704
870.75
1015.23
107.07
40.42
3335.08
129.86
40.42
58462.8
76.54
2691.8
57653.1
21723.2
52139.7
187.48
1179.92
31767.5
1484.79
7597.24
1713.12
43.43
101.05
54431.1
967.07
493.21
6260.37
13327.9
1935.43
27.95
90.3
5141.94
153.08
187.05
14023.6
156.52
61.06
1105.1
61.92
10328.2
26437.7
16725.7
47011.9
23.65
-10.32
65529
3341.53
22159.6
68.37
420.97
374.96
4536.5
24946.9
98084.7
47080.7
274.77
1123.16
598.56
29749.6
5281.69
1215.61
173.72
98.9
2690.08
3028.49
133.73
193.07
337.12
55.47
387.86
35832.8
9146.1
79057.2
32131.3
8844.67
37.84
9909.78
80715.7
157.81
49.02
779.16
22607.2
46.44
60974
36125.6
46.44
33912.8
53155.7
47694.3
24312.6
101.05
115.67
8827.47
1349.77
68.8
390.01
41848
39.13
2696.96
953.31
55.9
908.16
44.29
11.18
20816.7
22.36
3025.48
342.71
325.08
181.46
63.64
67.08
2190.85
829.04
4355.47
18877.4
117.39
88.58
944.28
117.82
2625.15
19826
53.75
21835
27.52
187.91
2049.38
37985.3
2150.86
408.93
87.72
703.05
21912.8
60.63
3868.71
51970.7
546.96
-0.86
44.29
65751.3
550.83
1176.05
64212.8
62792.5
72.67
120.83
15430.1
119.54
5497.12
19640.7
2495.29
253.27
-1.72
6351.1
1571.22
944.71
57.62
94.17
18954
187.48
16.34
3770.24
852.69
32191.5
3875.16
31594.7
2014.98
-6.02
349.59
82.13
506.11
6159.75
1746.66
120.83
82.99
77.4
325.94
12677.7
10588.3
72.67
22608.1
47928.7
54.61
135.88
1926.83
1270.65
39.56
754.22
4653.46
865.16
8266.32
32.25
239.94
294.55
3200.49
216.72
44347.2
388.72
115821
895.26
60369.4
452.79
937.4
9403.24
926.22
130.29
15871.7
26224.4
93.74
89.01
1247.86
961.48
1020.82
65300.2
58776.3
103157
8211.71
5323.4
2193.43
62345.7
203.82
58.91
1602.18
797.22
18131.8
43
1815.89
50817.4
137.17
1269.36
916.76
3194.47
92895.5
315.19
92.45
56.33
106.64
348.73
2119.9
89.87
22448.6
2641.92
8335.98
1465.01
8745.77
33.11
58904
11810.8
77.4
52448
21650.1
5.16
65710.5
68.8
361.2
1725.16
4216.15
48320.8
38.27
1875.66
35172.3
2669.44
703.91
182.75
44074.1
97806.1
16641.4
37519.7
2.58
2105.71
299.71
83854.3
574.91
14706.9
94.6
5752.11
293.26
12985.6
1652.92
87.29
454.94
490.2
63.64
387.86
43.43
135.88
132.44
6050.1
196.51
131.58
360.77
26.23
35.69
29407.7
1488.23
4501.24
578.78
32.25
150.93
67.51
8396.18
2900.35
87.29
1570.79
3344.97
785.61
536.64
386.57
130.72
76.97
67475.6
594.69
102267
98.04
5147.96
774.86
18695.5
404.63
988.14
936.54
121.69
4021.79
741.75
1324.4
23174.4
48588.3
49435.4
22.36
907.73
26500
244.67
60.63
14369.3
31.39
205.11
1238.4
72139.8
7689.69
50.31
65.36
73.96
16746.8
1437.92
38.7
85.57
108439
127.71
86.43
18290.9
174.15
23.22
23941.1
1068.12
9396.79
1607.34
2125.06
35328.4
36.12
71052.3
127.28
118.68
6971.16
14120.8
10394
21.5
31.39
11837.5
12485.5
159.96
12361.2
2274.27
5102.81
1075.43
1849.86
1160.57
11964.8
215.43
53291.6
104.06
6413.02
45.15
99.33
1227.22
5515.61
5920.24
8852.84
16.77
150.07
15.05
2828.97
3755.19
9834.96
7.31
158.24
67.51
2678.9
73.1
90.73
60.63
3082.67
302.72
43.43
456.23
709.93
52.03
4454.8
52692.2
142.33
76752.4
3607.27
385.71
36.12
1869.64
30301.7
12574.1
304.44
30066.9
58024.6
50.31
2489.7
2082.92
22485.6
3969.33
184.04
44600.9
240.8
372.38
6426.78
41265.8
1796.54
130.29
21039.5
545.67
387.43
-3.44
1386.75
42.57
2216.65
44591.4
82.56
24249.4
2408.43
1263.34
-2.58
53.75
34.4
98.9
98.04
43
1702.8
891.39
3509.66
62.35
259.72
152.22
10847.2
2205.47
205.97
31009.9
25998.2
989.86
3362.17
245.96
-58.05
3269.29
838.07
949.01
19758.5
337.12
1076.29
134.59
1627.55
10629.2
2915.83
10583.6
525.46
30327
2257.07
57.62
67.51
3349.7
2268.68
2653.53
832.91
56890.3
30.53
2146.13
7355.58
63714.4
1565.2
36.12
117.39
62944.3
82.56
81.27
6673.17
721.11
1078.01
1591.43
3822.27
53401.7
48.59
8584.09
627.8
131.15
298.85
7922.75
94527.8
58775
2593.33
3942.24
1493.82
859.57
3363.89
3291.22
36.98
4968.22
3301.97
4904.15
57.62
939.98
13020.4
104.92
60767.6
1509.3
68133.5
180.6
62.35
238.22
15936.2
14.62
41424.1
49.45
41.28
1965.1
243.38
8426.28
60.2
3547.07
2171.93
93.74
46.01
28123.7
24209
58.05
43269.2
38.7
285.52
-1.29
90.73
1358.37
79.55
2069.16
6593.62
23.22
6.02
67388.3
39.99
178.02
95.89
109.22
1535.1
2340.06
30026
21357.7
3931.92
4149.07
15572.5
1756.98
169.42
33.11
145.34
31.82
36.98
9294.88
98.47
297.56
3392.7
2760.17
1605.62
51.6
973.95
73468.9
54729.1
37.84
43.86
112.66
565.45
678.11
5424.45
39.56
50814
69.23
42329.2
2990.22
38.7
10071
10568.5
5269.65
2951.09
43189.6
66950.6
35.69
5356.94
12479.5
108789
5002.19
893.54
3338.09
103.63
57340.1
14826
14085.9
28.81
32.25
8049.6
2427.35
65.36
7365.47
9305.2
1839.11
44.29
32.68
1011.79
344
1020.39
61.06
220.59
109.65
30.1
17220.2
1106.39
316.05
1192.82
130.29
772.28
1256.89
36235.7
1101.66
130.72
4206.26
422.69
300.57
5315.23
591.25
551.69
69.66
2317.27
637.26
214.14
6123.63
2233.85
426.56
109.22
18993.1
102.77
58.48
11647.8
2356.83
74.82
70.95
641.56
13292.6
35271.6
2137.53
525.89
44.29
56.33
76807.9
10344.5
25.8
2599.35
46750.9
86.43
242.95
135.88
1669.26
2234.28
331.53
95.03
43291.5
1380.3
156.52
4484.04
16497
7314.73
185.33
141.9
64.07
3412.48
42945.8
4190.78
24613.6
5244.71
22446.9
45.58
170.71
1532.95
3139
13445.7
25056.5
42214.8
192.64
37.84
43
2428.64
9956.22
76683.2
99.33
49099.1
367.22
2921.42
33.11
22384.5
131.15
84.71
140.61
26104
1939.73
64161.2
547.82
679.4
1429.75
34267.6
871.18
200.81
19639
148.78
122.55
279.5
20853.3
2239.44
7938.66
52.03
73.53
2162.04
2199.02
3017.74
713.8
2392.09
7021.9
76779.5
15499.4
2409.72
2840.58
3553.09
25091.4
23656.5
3148.89
9415.71
14029.6
140.18
3375.5
12864.3
7417.07
4506.4
4760.96
5375
93.31
61.49
39490.3
181.03
1294.73
35314.6
33.11
2247.61
24748.7
245.1
74.82
199.95
34010
103.2
159.53
1320.1
163.4
182.32
189.2
240.8
39.13
10030.6
3338.95
2724.05
620.06
68.37
16295.7
44.29
13956.1
8815.43
386.14
22320
490.2
1804.71
84946.1
92.88
56.33
2937.76
549.54
57553.8
89.87
57729.2
71.81
318.63
117537
57.62
9315.52
3368.62
3808.08
3262.41
74481.2
4118.54
1246.57
14859.9
78.26
18390.7
138.89
170.28
36.55
90.73
4634.97
113841
1560.9
50.31
1207.44
14065.3
478.59
41.28
173.72
110.08
83.85
83.85
154.37
18852.1
8483.04
2216.65
119.54
157.81
12244.7
6016.13
30442.7
17415
8835.21
1216.47
4442.76
32.68
6690.37
62877.2
10677.8
42.14
90.73
739.17
170.71
218.01
2365.86
28117.7
672.09
60344.9
135.45
128.57
16.34
609.31
127.28
11845.6
249.83
48179.4
32.25
81.27
108.79
46962.9
46.01
36913.8
47248.4
151.79
30737.7
49.02
903.86
296.27
26361.2
58176.9
352.17
3469.67
103.63
12.9
33528.8
120.4
3699.72
12818.7
39694.2
5030.14
91280
18620.7
32.68
927.08
39.13
53563.4
292.83
101.05
43283.4
2172.36
22911.3
7676.79
57.19
24.94
69.23
177.59
5611.07
43
275.63
77947.4
640.7
3123.52
474.72
620.06
128.57
643.28
3424.52
2151.72
84.28
21043.3
201.67
1171.75
32482.6
376.25
41470.9
3586.2
109.65
5005.63
-9.46
2468.2
27465.4
4145.63
8821.88
124.7
858.28
84.28
56510.2
273.05
9883.12
774
495.79
47174
32.68
72420.2
140.61
63.21
43
9574.38
24.51
2982.91
3193.61
101.05
2321.14
69.66
56391.1
4891.68
65.36
554.7
27203.5
726.7
1699.79
36765.9
4905.87
1465.01
368.51
89.44
1168.74
58438.3
103251
731.43
1054.36
144.05
310.89
598.13
202.53
69516
408.5
729.71
262.73
31.82
[truncated: 8,001 more rows]
