# Supplementary material for: dCas13-mediated translational repression for accurate gene silencing in mammalian cells
Source: Nat Commun. 2024 Mar 11;15:2205. doi: 10.1038/s41467-024-46412-7 (PMC10928199; doi:10.1038/s41467-024-46412-7)
Supplement: Supplementary file 6 — Source Data [file 41467_2024_46412_MOESM6_ESM.zip › Source Data/Figure6d_gRNA_CD46_start_codon_#2.csv]

APC
571
929
1842
2133
876
518
1086
1900
468
823
1145
1569
1306
1428
747
1223
2543
597
830
1244
2483
1994
1314
1073
786
1060
1146
504
736
432
587
949
935
977
829
3026
1369
685
3058
4086
911
1944
1928
1793
1441
1498
2122
975
1443
1164
1098
2192
413
443
271
2202
641
606
1215
691
684
384
3097
754
838
1359
289
2100
583
1128
872
1414
1025
963
4566
562
3436
1333
1492
1714
1626
2734
1656
1698
362
1611
970
1780
751
1784
1123
3664
599
653
1123
927
545
1525
1258
1278
2113
1235
1177
4758
400
1032
2155
748
399
2049
5399
456
1537
3162
700
920
486
1378
1518
1757
1381
317
1085
1594
960
778
2148
2533
1092
2757
1500
696
1925
1544
3423
824
1153
2515
507
812
1045
1151
1238
3351
608
3062
2420
760
747
653
2049
685
1112
321
1040
1127
782
4146
1291
966
1965
1537
970
2449
342
609
1506
407
1335
1261
844
461
3354
1409
842
2691
541
67
1803
459
692
2147
983
316
2559
4234
2680
904
650
3273
678
3084
694
1260
1679
761
2149
1717
464
661
1173
3427
3885
349
910
571
1347
1676
838
1431
2554
591
1145
3400
2992
717
1354
3162
691
3019
607
998
1066
1554
879
1548
923
1488
1565
2056
1355
1198
1550
1391
608
862
3087
1050
39
1076
823
1515
971
1596
2152
3172
3535
232
302
1253
1195
998
1252
1968
1705
1069
1173
1164
874
906
1053
2248
1961
532
1350
1554
1680
1188
2323
1506
557
1078
920
2083
447
4673
1077
3317
1354
491
1255
2337
1529
1625
659
581
1422
1573
1495
898
1933
1693
294
989
1047
450
1343
1323
907
845
914
1874
1007
1134
2293
1399
1693
1511
729
370
432
3435
775
3456
2212
2042
738
1411
809
2933
2924
672
1168
1366
1220
2257
925
1665
168
802
1507
1036
914
986
1411
1484
1087
2039
1681
1103
1914
1139
722
1757
2174
1445
443
1076
831
1346
87
1281
779
2246
719
1146
1667
1852
736
1499
512
512
1098
2511
1593
935
453
149
1374
906
563
1809
1534
1067
1468
1158
2474
1405
1034
955
826
5123
596
2225
1133
1094
2287
722
764
954
1723
1640
1325
3807
2185
1593
703
2241
2549
773
773
1447
360
1237
155
1709
306
2858
1223
2079
781
1242
1714
1295
471
1418
1506
1040
926
501
607
806
660
2121
602
975
5564
1441
2291
826
1025
1847
896
2680
2005
665
3245
1677
1763
1059
4223
1761
861
1401
915
609
539
2097
1448
2299
1299
1321
712
1899
1553
567
116
1604
751
615
246
2399
870
1619
1064
1078
662
688
4355
1076
1153
1970
684
1392
2480
602
1625
967
971
1551
3240
819
736
1122
2117
2567
1708
1186
819
2755
2533
1142
836
7218
531
455
484
1408
761
995
1295
1262
1242
675
412
964
2078
2248
688
789
842
1947
697
2456
1040
1218
418
3281
1686
1555
452
1075
827
475
1261
2249
572
2498
938
629
1156
1338
1918
2299
498
963
2111
751
1088
2957
1451
984
1650
1203
1560
1839
997
430
826
946
1208
672
1274
1122
1222
1895
638
1486
676
3818
6034
1424
997
615
1272
718
578
1382
769
1433
2642
2915
1982
2231
988
168
4762
1305
1811
726
1946
1697
1290
1192
255
1119
1190
1128
2130
2396
7400
2801
708
1253
1884
2346
903
940
2253
1220
1231
2605
1236
1000
942
4070
867
1909
1739
1411
386
1192
1951
1322
955
1399
998
704
1189
1307
667
994
1649
3377
491
2371
2444
825
587
2134
2189
1177
1157
1959
776
610
4248
1186
574
778
4009
815
1620
989
847
1019
755
3990
590
548
1055
1125
1445
2528
1224
690
944
1425
1282
1870
1511
2323
8366
2586
1592
835
1578
1479
1698
3303
1234
1101
302
1068
1461
844
1402
5903
2956
187
3260
1322
746
1831
867
1004
1159
704
1582
609
1231
2822
272
3827
2432
1098
600
1346
2250
1516
324
1833
2527
1461
2758
769
1615
2203
1125
1133
639
2321
2135
2088
3157
1421
2116
1800
1270
710
1369
528
2032
1387
1127
1218
1601
516
800
1002
565
1076
859
574
617
990
940
232
2598
793
3233
671
475
1816
920
1166
959
1222
2422
2043
1884
1162
2754
1131
537
347
1301
2228
235
1671
941
2694
128
6206
679
891
1963
1244
349
798
228
695
612
3101
2708
537
803
509
4194
412
1902
912
1335
1248
4277
1631
1064
1460
2770
2264
2942
455
1096
2957
1223
4129
484
811
2045
813
1044
950
151
787
529
806
921
755
1170
629
1203
1245
1574
1637
421
2542
525
442
1001
1317
1008
4292
1466
1275
1123
982
237
2465
1438
103
899
899
569
3357
1174
1500
2124
912
1640
2053
783
2055
1036
813
790
748
4374
628
119
546
710
620
749
1166
1286
1919
1738
1024
1390
2937
2012
1968
1353
821
432
4024
2049
1806
1213
1986
649
128
503
1041
776
5550
962
978
864
1941
1959
1144
701
796
975
714
1225
742
782
1450
1722
531
366
1016
743
1747
2323
1932
1172
338
634
3590
1721
1833
941
3789
1736
2541
2564
1425
1328
798
577
809
1105
1041
1566
3099
1692
794
1019
1667
5300
851
826
1217
2381
808
907
1140
1134
780
2333
1110
1600
988
732
1085
831
2382
1728
1212
967
823
1078
3257
1249
6566
230
2152
730
854
607
1870
426
718
505
973
937
192
1750
775
440
3039
791
370
1265
1667
1215
652
872
3615
604
307
1028
2008
1447
1237
358
2843
1389
821
964
1339
1856
1857
1245
736
1555
706
1642
606
1291
122
4019
942
720
68
2925
1184
580
1283
788
1111
1026
1260
880
1034
788
2149
1182
1308
2393
1051
1086
3537
1387
428
1523
715
1167
1085
1258
910
1005
1051
692
1651
3699
1643
282
1120
3160
1433
5930
1724
1493
825
1254
2528
4286
543
942
1304
1233
673
1213
341
2463
1981
509
740
2485
680
1255
392
2885
1403
4443
1424
2287
2191
1092
648
2132
1569
786
1044
889
1259
4283
1639
1540
4772
893
1790
696
1285
658
1140
1168
1097
5348
1170
4491
997
3431
994
285
939
1308
1614
584
594
977
633
1087
1322
869
1238
1520
611
450
2452
2849
1376
583
1906
323
1378
749
842
2794
3212
522
483
1840
1429
993
1911
1910
1656
2566
2845
250
536
1130
2729
1308
2691
512
790
3119
1208
686
574
2129
1647
370
958
1084
2582
2022
1569
1946
1137
581
2221
749
1692
1441
3604
347
41
1053
1132
2982
638
1293
2646
1203
1661
1438
1682
935
1733
766
733
1527
970
1000
1536
1689
774
1253
1818
1192
1785
3217
3231
842
690
2399
910
1289
1709
915
1782
2223
600
2670
1294
1243
1285
1835
498
854
586
635
3626
2096
771
2483
1673
5429
1211
3383
1066
505
655
871
2252
1499
1018
1514
667
3366
2217
2421
706
1873
1066
1361
667
1114
763
604
5185
571
811
1153
1758
1538
1229
1125
2139
4405
1735
845
1543
839
946
519
438
1746
500
900
1562
674
10610
1409
5624
853
1291
1189
1304
861
3339
609
1771
655
2350
1181
866
2061
2278
654
1250
2845
3596
617
445
1334
421
2294
1125
1131
740
607
2359
1048
826
827
1625
667
445
525
867
1257
901
2069
3699
1315
966
1434
2229
1127
644
541
1179
1175
1470
733
1071
1567
693
224
1122
1182
6016
1344
2621
1298
1088
2047
2401
1973
1536
648
4100
1509
1607
976
1671
61
564
964
1990
1202
568
1442
953
872
1186
1681
1795
1089
2568
1118
2532
1441
2813
627
1526
1293
1650
1363
1034
1030
1356
140
1350
1666
797
1344
793
768
1231
970
368
1713
2029
4207
965
1265
1264
1048
636
547
1927
1278
845
512
1009
902
1708
478
1905
991
302
929
475
1581
863
505
1644
2837
1107
1781
1062
107
1003
966
3145
849
1886
2743
969
1425
1621
716
1744
2462
994
917
755
6243
2537
1730
1600
841
2102
3548
2487
1287
1173
7897
1389
2761
1849
1995
1932
613
1393
436
1819
3280
1761
258
949
98
1241
513
2329
1422
445
2041
445
3125
444
453
1882
1843
1252
2340
2827
403
1605
2702
823
267
1686
1155
1328
1161
988
4045
1659
265
1761
1201
236
1320
1582
625
757
2453
813
1083
1061
454
898
1359
2623
1481
2842
566
1278
554
1326
641
1461
872
2526
2054
565
1126
1788
3419
746
1916
1530
512
811
2439
1037
676
1389
509
936
2678
1284
2068
1009
923
311
1000
1438
465
540
1262
433
1205
1955
811
1887
1388
1282
1596
486
797
4310
1250
1417
1133
2318
4223
210
815
3283
1693
3585
850
789
320
847
248
1172
1843
399
601
2665
920
2031
891
598
528
1211
1082
1170
2694
1106
312
596
3307
1626
666
2090
1037
622
915
477
1383
747
3009
1405
883
861
494
380
1330
1035
842
1448
879
2356
1771
990
1119
3009
1012
978
5105
1797
1024
1884
3525
1323
2245
309
1294
3098
2006
1317
3311
1702
1007
587
810
2146
3430
854
1923
1210
1606
678
934
1234
720
221
1853
1420
2925
897
979
2031
881
1763
1591
1673
371
833
977
283
1136
872
1432
915
1791
2464
616
1853
1557
426
1838
653
2117
2204
1033
1206
1700
3208
1002
1178
1517
713
907
2568
2192
1793
1049
560
2201
596
1076
1217
4732
1180
1009
1634
903
1124
1161
892
1793
724
1723
1135
5099
261
4560
1804
3169
281
976
2900
2932
845
729
363
458
3230
522
682
1447
966
1640
1515
652
350
1257
1867
1208
1885
2429
942
3566
2544
453
1434
2728
828
1092
1397
1146
1271
960
1363
1222
2350
2512
1327
1898
2892
830
2647
2625
1211
870
1141
1074
1066
928
1768
1046
2166
2190
1152
252
913
414
1786
1634
909
1038
782
1264
1121
1345
8308
663
1604
2498
952
3578
1007
1109
1277
1497
6453
676
1680
894
1995
425
2790
1672
2075
665
938
4643
1297
542
1085
1207
1463
861
985
701
726
930
959
1315
1623
1519
856
1318
1050
2692
689
1364
726
2223
1719
895
420
700
1090
1956
1706
1534
955
858
1478
1038
666
2256
1374
622
2262
2927
752
1852
2248
1467
1000
1226
1689
1510
396
1434
3336
979
627
1847
980
846
1718
1412
1382
1582
1782
366
3307
3427
1958
738
545
2095
1592
2521
2256
828
1221
2901
1184
738
1723
2250
644
4027
467
2269
1686
2146
1964
2380
2846
1786
1092
1987
547
1196
742
2476
755
1282
972
2163
1136
766
276
898
1047
1832
896
2710
1119
1628
1923
1990
2269
1278
493
1763
1143
1196
962
2901
678
958
783
80
1311
1223
565
1023
627
584
1232
591
1546
609
832
719
1684
441
733
731
1770
1551
2499
1216
1417
2024
1831
1368
1142
817
5220
617
622
516
1586
568
1070
903
2319
3947
1062
1572
1401
2002
2359
781
623
1617
2190
810
1049
1132
723
1960
3358
1538
862
1668
1852
1991
233
2922
3237
2406
896
850
1980
337
3022
1357
786
555
1084
509
1428
841
805
1085
767
1017
1571
323
834
671
3117
1069
710
1452
2573
689
708
220
451
290
1758
1436
2379
1853
1775
1363
1375
312
2511
922
620
188
2001
2062
1360
2091
999
282
1385
759
975
2392
315
2198
975
2020
[truncated: 2,786 more rows]
