# Supplementary material for: dCas13-mediated translational repression for accurate gene silencing in mammalian cells
Source: Nat Commun. 2024 Mar 11;15:2205. doi: 10.1038/s41467-024-46412-7 (PMC10928199; doi:10.1038/s41467-024-46412-7)
Supplement: Supplementary file 6 — Source Data [file 41467_2024_46412_MOESM6_ESM.zip › Source Data/Figure3d_RNA.csv]

	baseMean	log2FoldChange	lfcSE	stat	pvalue	padj	gene	refseq	description
ENST00000420190.6	393.833241315396	0.291968105450472	0.234842670350418	1.55951529602061	0.211736204359866	0.986276131961398	SAMD11		sterile alpha motif domain containing 11 (from HGNC SAMD11)
ENST00000437963.5	183.842836444166	0.162875930288294	0.278299696834039	0.358683971509656	0.549238033954929	0.986276131961398	SAMD11		sterile alpha motif domain containing 11 (from HGNC SAMD11)
ENST00000342066.8	1245.03226808712	0.276755358185492	0.221977225114293	1.55279999694121	0.212722561083648	0.986276131961398	SAMD11	NM_152486	Homo sapiens sterile alpha motif domain containing 11 (SAMD11), mRNA. (from RefSeq NM_152486)
ENST00000616016.4	405.945109666242	0.261936550919184	0.233565659564508	1.27221524049391	0.25935151333328	0.986276131961398	SAMD11		sterile alpha motif domain containing 11 (from HGNC SAMD11)
ENST00000616125.4	1129.82750000354	0.299081495197778	0.221121311567399	1.82713213736202	0.176466659014381	0.986276131961398	SAMD11		sterile alpha motif domain containing 11 (from HGNC SAMD11)
ENST00000617307.4	1138.16389241529	0.268523603987892	0.222866356041693	1.45106270045321	0.228357509767055	0.986276131961398	SAMD11		sterile alpha motif domain containing 11 (from HGNC SAMD11)
ENST00000618181.4	1007.49977571199	0.334038733941587	0.231690738978926	2.07466125773015	0.149763186248144	0.986276131961398	SAMD11		sterile alpha motif domain containing 11 (from HGNC SAMD11)
ENST00000618323.4	319.4773166589	0.496099023645221	0.297437299915321	2.7805829902474	0.0954134314164921	0.986276131961398	SAMD11		sterile alpha motif domain containing 11 (from HGNC SAMD11)
ENST00000618779.4	1170.89069281191	0.293022792836778	0.222464067877597	1.73273148814238	0.18806243686799	0.986276131961398	SAMD11		sterile alpha motif domain containing 11 (from HGNC SAMD11)
ENST00000620200.4	213.27057115562	0.697871660791138	0.339041806590091	4.2152539615583	0.0400620687902962	0.986276131961398	SAMD11		sterile alpha motif domain containing 11 (from HGNC SAMD11)
ENST00000622503.4	1245.3731307059	0.300328036214185	0.219974512108039	1.86094747522682	0.172515487862765	0.986276131961398	SAMD11		sterile alpha motif domain containing 11 (from HGNC SAMD11)
ENST00000341065.8	1094.89170982549	0.27738645198315	0.226774283708	1.49531759236758	0.221393234811044	0.986276131961398	SAMD11		Contains 1 SAM (sterile alpha motif) domain. (from UniProt H7BY14)
ENST00000455979.1	892.457693390507	0.30224090768401	0.233182164688112	1.67932832374267	0.195013726392129	0.986276131961398	SAMD11		Contains 1 SAM (sterile alpha motif) domain. (from UniProt H7C3J6)
ENST00000327044.7	5118.47239029728	0.132022378251744	0.169675605745052	0.605154030419449	0.43661825954329	0.986276131961398	NOC2L	NM_015658	Homo sapiens NOC2 like nucleolar associated transcriptional repressor (NOC2L), mRNA. (from RefSeq NM_015658)
ENST00000338591.8	337.056758578892	0.310412513578002	0.249046631292012	1.57019354910396	0.210178907917271	0.986276131961398	KLHL17	NM_198317	Homo sapiens kelch like family member 17 (KLHL17), mRNA. (from RefSeq NM_198317)
ENST00000622660.1	105.950844337777	0.402235832425043	0.359058629974625	1.28939175380575	0.256160072936949	0.986276131961398	KLHL17		kelch like family member 17 (from HGNC KLHL17)
ENST00000466300.1	38.3393012708193	0.144487019750027	0.533545603553978	0.0944196904753163	0.758631877252721	0.986276131961398	KLHL17		The sequence shown here is derived from an Ensembl automatic analysis pipeline and should be considered as preliminary data. (from UniProt J3QLT4)
ENST00000428771.6	960.860890012852	0.869214733338785	0.2411456325952	12.7977431741706	0.000347037742432743	0.986276131961398	HES4	NM_001142467	Homo sapiens hes family bHLH transcription factor 4 (HES4), transcript variant 1, mRNA. (from RefSeq NM_001142467)
ENST00000304952.10	1040.63283620951	0.869293376045695	0.246839218397624	12.2133615226927	0.000474484634382038	0.986276131961398	HES4	NM_021170	Homo sapiens hes family bHLH transcription factor 4 (HES4), transcript variant 2, mRNA. (from RefSeq NM_021170)
ENST00000484667.2	606.627803315609	1.44015527013931	0.626725071259302	5.07575003393179	0.0242627729329536	0.986276131961398	HES4		The sequence shown here is derived from an Ensembl automatic analysis pipeline and should be considered as preliminary data. (from UniProt D6REB3)
ENST00000624697.4	190.276216725334	0.495590180018233	0.337726641233054	2.16996722013185	0.140729233728976	0.986276131961398	ISG15		ISG15 ubiquitin-like modifier (from HGNC ISG15)
ENST00000624652.1	171.777469369735	0.605815322109061	0.362408462728427	2.79854269171729	0.0943500273954721	0.986276131961398	ISG15		ISG15 ubiquitin-like modifier (from HGNC ISG15)
ENST00000649529.1	196.063603600513	0.473688638437851	0.326587590668495	2.12343663857087	0.145060726248592	0.986276131961398	ISG15	NM_005101	Homo sapiens ISG15 ubiquitin like modifier (ISG15), mRNA. (from RefSeq NM_005101)
ENST00000379370.7	1000.11976766691	0.402149338284857	0.240586140557533	2.78363480452309	0.0952318154939436	0.986276131961398	AGRN	NM_198576	Homo sapiens agrin (AGRN), transcript variant 2, mRNA. (from RefSeq NM_198576)
ENST00000620552.4	832.775586396181	0.433699962234333	0.250037645751348	2.9962802322124	0.0834559255970058	0.986276131961398	AGRN	NM_001305275	Homo sapiens agrin (AGRN), transcript variant 1, mRNA. (from RefSeq NM_001305275)
ENST00000651234.1	831.329999678618	0.443548977259807	0.249412421947657	3.14894431640164	0.0759761019213768	0.986276131961398	AGRN		agrin (from HGNC AGRN)
ENST00000652369.1	905.065191373465	0.411580288987613	0.248655356377945	2.7293280012786	0.098520731107353	0.986276131961398	AGRN	NM_001364727	Homo sapiens agrin (AGRN), transcript variant 3, mRNA. (from RefSeq NM_001364727)
ENST00000379339.5	104.946329918594	0.00394778399324075	0.346588755984134	0.00938879945934445	0.922809130288209	0.986276131961398	C1orf159	NM_001330306	Homo sapiens chromosome 1 open reading frame 159 (C1orf159), transcript variant 1, mRNA. (from RefSeq NM_001330306)
ENST00000379325.7	88.9559394566658	0.102643636383985	0.371430845436428	0.0872559492485863	0.767695070175753	0.986276131961398	C1orf159		Membrane; Single-pass membrane protein (Potential). (from UniProt Q96HA4)
ENST00000421241.6	119.105402076208	0.270405111260749	0.342280344310806	0.641315249463311	0.423234927247189	0.986276131961398	C1orf159	NM_017891	Homo sapiens chromosome 1 open reading frame 159 (C1orf159), transcript variant 2, mRNA. (from RefSeq NM_017891)
ENST00000379320.5	112.695346211697	0.0860589472060768	0.33503431831092	0.0773306856838687	0.780947912696563	0.986276131961398	C1orf159	NM_001363525	Homo sapiens chromosome 1 open reading frame 159 (C1orf159), transcript variant 3, mRNA. (from RefSeq NM_001363525)
ENST00000379319.5	119.105402076208	0.270405111260749	0.342280344310806	0.641315249463311	0.423234927247189	0.986276131961398	C1orf159		Membrane; Single-pass membrane protein (Potential). (from UniProt Q96HA4)
ENST00000434641.5	94.5867518376465	0.17265061883986	0.360628580488608	0.24152135939984	0.623109461769847	0.986276131961398	C1orf159		chromosome 1 open reading frame 159 (from HGNC C1orf159)
ENST00000462097.5	31.3127004999245	-0.0600184310175975	0.565460941022419	0.0146952623802825	0.903513601311901	0.986276131961398	C1orf159		The sequence shown here is derived from an Ensembl automatic analysis pipeline and should be considered as preliminary data. (from UniProt J3QRL0)
ENST00000475119.5	31.3127004999245	-0.0600184310175975	0.565460941022419	0.0146952623802825	0.903513601311901	0.986276131961398	C1orf159		The sequence shown here is derived from an Ensembl automatic analysis pipeline and should be considered as preliminary data. (from UniProt J3KSJ6)
ENST00000360001.11	1731.78587376299	0.198940950612517	0.195068782248966	1.04021987367346	0.307770340627814	0.986276131961398	SDF4		May regulate calcium-dependent activities in the endoplasmic reticulum lumen or post-ER compartment (By similarity). (from UniProt Q9BRK5)
ENST00000660930.1	1378.20107578447	0.173572563236442	0.204085251604782	0.725108709183559	0.394473255500984	0.986276131961398	SDF4	NM_016547	Homo sapiens stromal cell derived factor 4 (SDF4), transcript variant 1, mRNA. (from RefSeq NM_016547)
ENST00000263741.12	1350.52458899636	0.179283297667213	0.203780200540837	0.775787663287637	0.378432526062181	0.986276131961398	SDF4		May regulate calcium-dependent activities in the endoplasmic reticulum lumen or post-ER compartment (By similarity). (from UniProt Q9BRK5)
ENST00000465727.5	1176.43878648449	0.235443882124633	0.217125525684156	1.17659721310661	0.278049825593746	0.986276131961398	SDF4		stromal cell derived factor 4 (from HGNC SDF4)
ENST00000655486.1	1751.96224788216	0.183897132317302	0.193682038805698	0.90200328846565	0.342245123255561	0.986276131961398	SDF4	NM_016176	Homo sapiens stromal cell derived factor 4 (SDF4), transcript variant 2, mRNA. (from RefSeq NM_016176)
ENST00000403997.2	965.090131337541	0.266233723070012	0.224045650796215	1.4129876854239	0.234561053005356	0.986276131961398	SDF4		The sequence shown here is derived from an Ensembl automatic analysis pipeline and should be considered as preliminary data. (from UniProt H0Y3T6)
ENST00000379198.5	273.645237694297	1.13966083933028	0.328673026568439	11.7575478094511	0.00060597006979458	0.986276131961398	B3GALT6	NM_080605	Homo sapiens beta-1,3-galactosyltransferase 6 (B3GALT6), mRNA. (from RefSeq NM_080605)
ENST00000347370.6	1090.42897906697	0.0333489969650944	0.17074617179398	0.0382269332147374	0.84498815849698	0.986276131961398	UBE2J2	NM_194458	Homo sapiens ubiquitin conjugating enzyme E2 J2 (UBE2J2), transcript variant 3, mRNA. (from RefSeq NM_194458)
ENST00000349431.10	1351.00793009587	0.010568633149137	0.165961433808076	0.00407682393283437	0.949089656272765	0.986276131961398	UBE2J2	NM_058167	Homo sapiens ubiquitin conjugating enzyme E2 J2 (UBE2J2), transcript variant 2, mRNA. (from RefSeq NM_058167)
ENST00000400929.6	1090.42897906697	0.0333489969650944	0.17074617179398	0.0382269332147374	0.84498815849698	0.986276131961398	UBE2J2	NM_194457	Homo sapiens ubiquitin conjugating enzyme E2 J2 (UBE2J2), transcript variant 4, mRNA. (from RefSeq NM_194457)
ENST00000464036.5	107.283461802347	-0.0513716724632034	0.32933180977571	0.0250467993819328	0.874250502833814	0.986276131961398	UBE2J2		The sequence shown here is derived from an Ensembl automatic analysis pipeline and should be considered as preliminary data. (from UniProt D6RC43)
ENST00000360466.6	1351.00793009587	0.010568633149137	0.165961433808076	0.00407682393283437	0.949089656272765	0.986276131961398	UBE2J2		Catalyzes the covalent attachment of ubiquitin to other proteins. Seems to function in the selective degradation of misfolded membrane proteins from the endoplasmic reticulum (ERAD) (By similarity). (from UniProt Q8N2K1)
ENST00000400930.8	1132.8277019758	0.0175149382550951	0.169643087785461	0.0106613623453811	0.917761483670951	0.986276131961398	UBE2J2	NM_194315	Homo sapiens ubiquitin conjugating enzyme E2 J2 (UBE2J2), transcript variant 1, mRNA. (from RefSeq NM_194315)
ENST00000435198.5	1135.92446528661	-0.0573359778766572	0.173417172151492	0.110937074505998	0.739079801644532	0.986276131961398	UBE2J2		ubiquitin conjugating enzyme E2 J2 (from HGNC UBE2J2)
ENST00000509720.5	334.394380617164	-0.0434797936128869	0.223631015914388	0.041540197086519	0.83849875526079	0.986276131961398	UBE2J2		The sequence shown here is derived from an Ensembl automatic analysis pipeline and should be considered as preliminary data. (from UniProt D6RD90)
ENST00000477894.5	99.3569738118175	0.0367024096773367	0.338417876695122	0.0122871240432474	0.911737436010986	0.986276131961398	UBE2J2		The sequence shown here is derived from an Ensembl automatic analysis pipeline and should be considered as preliminary data. (from UniProt D6RA15)
ENST00000422076.5	55.0742704168906	-0.284848428353938	0.48867397660786	0.386532385599978	0.53412778215407	0.986276131961398	UBE2J2		ubiquitin conjugating enzyme E2 J2 (from HGNC UBE2J2)
ENST00000502382.1	276.144008516279	-0.0829380118649032	0.246677219148467	0.12472759335752	0.723962541890763	0.986276131961398	UBE2J2		The sequence shown here is derived from an Ensembl automatic analysis pipeline and should be considered as preliminary data. (from UniProt D6RB84)
ENST00000379116.10	139.587378035809	0.171122981190143	0.329859729310379	0.294576822142879	0.587302412926626	0.986276131961398	SCNN1D	NR_037668	Homo sapiens sodium channel epithelial 1 delta subunit (SCNN1D), transcript variant 2, non-coding RNA. (from RefSeq NR_037668)
ENST00000379101.8	70.1635349734933	0.83452608318693	0.47687459318416	3.07175304062326	0.0796635232206147	0.986276131961398	SCNN1D		The sequence shown here is derived from an Ensembl automatic analysis pipeline and should be considered as preliminary data. (from UniProt F8VWH5)
ENST00000338555.6	132.653025520804	0.169234227758249	0.336693598841277	0.275724133074959	0.599517566087385	0.986276131961398	SCNN1D		Sodium permeable non-voltage-sensitive ion channel inhibited by the diuretic amiloride. Mediates the electrodiffusion of the luminal sodium (and water, which follows osmotically) through the apical membrane of epithelial cells. Controls the reabsorption of sodium in kidney, colon, lung and sweat glands. Also plays a role in taste perception. (from UniProt P51172)
ENST00000400928.7	132.653025520804	0.169234227758249	0.336693598841277	0.275724133074959	0.599517566087385	0.986276131961398	SCNN1D		Sodium permeable non-voltage-sensitive ion channel inhibited by the diuretic amiloride. Mediates the electrodiffusion of the luminal sodium (and water, which follows osmotically) through the apical membrane of epithelial cells. Controls the reabsorption of sodium in kidney, colon, lung and sweat glands. Also plays a role in taste perception. (from UniProt P51172)
ENST00000470022.1	32.8879261194105	0.717483733158654	0.632273435528586	1.30962745010212	0.252462118617999	0.986276131961398	SCNN1D		The sequence shown here is derived from an Ensembl automatic analysis pipeline and should be considered as preliminary data. (from UniProt C9JDY8)
ENST00000325425.12	134.008928080963	0.13663737568716	0.332118665363789	0.192411063553088	0.66091744071607	0.986276131961398	SCNN1D		Sodium permeable non-voltage-sensitive ion channel inhibited by the diuretic amiloride. Mediates the electrodiffusion of the luminal sodium (and water, which follows osmotically) through the apical membrane of epithelial cells. Controls the reabsorption of sodium in kidney, colon, lung and sweat glands. Also plays a role in taste perception. (from UniProt P51172)
ENST00000379099.3	52.2612909675943	-0.460835294800321	0.459796172952478	0.992770167266347	0.319066262648231	0.986276131961398	SCNN1D		Belongs to the amiloride-sensitive sodium channel family. (from UniProt H0Y3F1)
ENST00000354700.10	849.211888523918	0.142598837368327	0.21215343908606	0.457136066847774	0.498965486526476	0.986276131961398	ACAP3	NM_030649	Homo sapiens ArfGAP with coiled-coil, ankyrin repeat and PH domains 3 (ACAP3), mRNA. (from RefSeq NM_030649)
ENST00000353662.4	768.09350848479	0.159537277013229	0.216770907577186	0.547673273970744	0.459269954617849	0.986276131961398	ACAP3		GTPase-activating protein for the ADP ribosylation factor family (Potential). (from UniProt Q96P50)
ENST00000379031.10	1122.21020962713	0.255600063871971	0.203631762872656	1.57578127803931	0.209369414377382	0.986276131961398	PUSL1	NR_144369	Homo sapiens pseudouridine synthase like 1 (PUSL1), transcript variant 3, non-coding RNA. (from RefSeq NR_144369)
ENST00000467712.1	446.884892626322	0.127733642160456	0.237138812233037	0.301024824838748	0.58324065986954	0.986276131961398	PUSL1		tRNA uridine = tRNA pseudouridine. (from UniProt J3KTG4)
ENST00000540437.5	1225.86777622836	0.00952974970543911	0.172557958943601	0.00393333123088269	0.949992436816358	0.986276131961398	INTS11	NM_001256456	Homo sapiens integrator complex subunit 11 (INTS11), transcript variant 1, mRNA. (from RefSeq NM_001256456)
ENST00000545578.5	1142.09705927222	0.0200514602070115	0.176915708602218	0.0142801587127011	0.904879542625187	0.986276131961398	INTS11	NM_001256460	Homo sapiens integrator complex subunit 11 (INTS11), transcript variant 3, mRNA. (from RefSeq NM_001256460)
ENST00000618806.4	758.348015915229	-0.0496542656778127	0.18289865431944	0.0737539951060739	0.785947388012843	0.986276131961398	INTS11		integrator complex subunit 11 (from HGNC INTS11)
ENST00000620829.4	796.489828884277	-0.00887886782434499	0.185356223530813	0.00364196594371435	0.9518779132832	0.986276131961398	INTS11	NM_001256462	Homo sapiens integrator complex subunit 11 (INTS11), transcript variant 4, mRNA. (from RefSeq NM_001256462)
ENST00000435064.5	1259.52942022596	0.00715790315887268	0.172003498696492	0.00252331006711159	0.959937065304248	0.986276131961398	INTS11	NM_017871	Homo sapiens integrator complex subunit 11 (INTS11), transcript variant 2, mRNA. (from RefSeq NM_017871)
ENST00000411962.5	797.912665832886	-0.00717372524508485	0.184864133472189	0.00279381727337835	0.95784618599309	0.986276131961398	INTS11		integrator complex subunit 11 (from HGNC INTS11)
ENST00000421495.6	592.108708621355	-0.0548648057400504	0.196548398462482	0.0784176314262552	0.779453350902619	0.986276131961398	INTS11		integrator complex subunit 11 (from HGNC INTS11)
ENST00000419704.5	804.348904115169	-0.00785523994901272	0.184048999094502	0.00292631158509948	0.956859162424542	0.986276131961398	INTS11	NM_001256463	Homo sapiens integrator complex subunit 11 (INTS11), transcript variant 5, mRNA. (from RefSeq NM_001256463)
ENST00000450926.6	1123.31665688908	-0.0267232646613661	0.174161863352554	0.0238553621629194	0.877253503833403	0.986276131961398	INTS11		Catalytic component of the Integrator complex, a complex involved in the small nuclear RNAs (snRNA) U1 and U2 transcription and in their 3'-box-dependent processing. The Integrator complex is associated with the C-terminal domain (CTD) of RNA polymerase II largest subunit (POLR2A) and is recruited to the U1 and U2 snRNAs genes. Mediates the snRNAs 3' cleavage. (from UniProt Q5TA45)
ENST00000527098.5	160.35386220474	0.153349320503213	0.289750102410956	0.294961116617834	0.587058730009597	0.986276131961398	INTS11		The sequence shown here is derived from an Ensembl automatic analysis pipeline and should be considered as preliminary data. (from UniProt E9PIX9)
ENST00000528879.5	702.439286140181	0.0145693595147285	0.183874733168081	0.00650846507623726	0.935700372520055	0.986276131961398	INTS11		The sequence shown here is derived from an Ensembl automatic analysis pipeline and should be considered as preliminary data. (from UniProt E9PNS4)
ENST00000434694.6	675.229597384232	-0.0625826317106352	0.189486745915328	0.109011399842473	0.741272462099328	0.986276131961398	INTS11		The sequence shown here is derived from an Ensembl automatic analysis pipeline and should be considered as preliminary data. (from UniProt C9J979)
ENST00000526797.5	113.797103895567	-0.16067788447313	0.332634197660581	0.251952598911792	0.615703536061821	0.986276131961398	INTS11		The sequence shown here is derived from an Ensembl automatic analysis pipeline and should be considered as preliminary data. (from UniProt E9PKA4)
ENST00000526332.5	156.226826648633	0.159816648607184	0.301988885395366	0.285720795473289	0.592975886256129	0.986276131961398	INTS11		The sequence shown here is derived from an Ensembl automatic analysis pipeline and should be considered as preliminary data. (from UniProt E9PNH9)
ENST00000430786.5	88.4754276073821	-0.114280483231769	0.364844663186328	0.109632429916047	0.740562997709618	0.986276131961398	INTS11		The sequence shown here is derived from an Ensembl automatic analysis pipeline and should be considered as preliminary data. (from UniProt H7C247)
ENST00000527719.5	532.586370700423	0.0782816836360021	0.197897356518738	0.159324765195521	0.689778951208757	0.986276131961398	INTS11		The sequence shown here is derived from an Ensembl automatic analysis pipeline and should be considered as preliminary data. (from UniProt E9PI75)
ENST00000530031.5	532.572983822733	0.0762789938079774	0.197997158230389	0.151276910554849	0.697318071338602	0.986276131961398	INTS11		The sequence shown here is derived from an Ensembl automatic analysis pipeline and should be considered as preliminary data. (from UniProt E9PIG1)
ENST00000429572.5	532.518957085545	0.0194608602845707	0.202212296964719	0.0116099815831987	0.914194303955182	0.986276131961398	INTS11		integrator complex subunit 11 (from HGNC INTS11)
ENST00000534345.5	397.690509512153	-0.0542152412968673	0.211134084758158	0.0658842638272574	0.797426351327924	0.986276131961398	INTS11		The sequence shown here is derived from an Ensembl automatic analysis pipeline and should be considered as preliminary data. (from UniProt E9PIL7)
ENST00000498476.6	328.466564241928	-0.0501720411415664	0.224122416410619	0.0510280989086525	0.821283865092899	0.986276131961398	INTS11		The sequence shown here is derived from an Ensembl automatic analysis pipeline and should be considered as preliminary data. (from UniProt E9PQF0)
ENST00000343938.9	140.848370588876	0.426130959164483	0.346575699164461	1.54666227098215	0.21362885725216	0.986276131961398	CPTP	NM_001029885	Homo sapiens ceramide-1-phosphate transfer protein (CPTP), mRNA. (from RefSeq NM_001029885)
ENST00000488011.1	87.1425353394968	0.457595166556117	0.405974968187061	1.31459829653333	0.251563793381121	0.986276131961398	CPTP		The sequence shown here is derived from an Ensembl automatic analysis pipeline and should be considered as preliminary data. (from UniProt J3KST3)
ENST00000378891.9	1205.0025264341	0.274663598682333	0.190598339721753	2.07548286105384	0.149682563147288	0.986276131961398	DVL1	NM_004421	Homo sapiens dishevelled segment polarity protein 1 (DVL1), transcript variant 2, mRNA. (from RefSeq NM_004421)
ENST00000378888.10	1227.31589916269	0.262792352219363	0.190504978939342	1.90222732976582	0.167829221733546	0.986276131961398	DVL1	NM_001330311	Homo sapiens dishevelled segment polarity protein 1 (DVL1), transcript variant 1, mRNA. (from RefSeq NM_001330311)
ENST00000610709.2	734.352010221962	0.356654131510144	0.199962959893816	3.18033357369494	0.0745295133970882	0.986276131961398	DVL1		dishevelled segment polarity protein 1 (from HGNC DVL1)
ENST00000632445.1	311.521632518384	0.0486498905793594	0.241647834539783	0.0524893309914418	0.818786917307462	0.986276131961398	DVL1		dishevelled segment polarity protein 1 (from HGNC DVL1)
ENST00000631679.1	371.12092400732	0.118046176417794	0.228234793293533	0.279245903025377	0.597195905012125	0.986276131961398	DVL1		dishevelled segment polarity protein 1 (from HGNC DVL1)
ENST00000338370.7	2167.36215439508	0.149911367667052	0.168302304436773	0.793708504356232	0.372981105665993	0.986276131961398	AURKAIP1		May act as a negative regulator of Aurora-A kinase, by down-regulation through proteasome-dependent degradation. (from UniProt Q9NWT8)
ENST00000338338.9	2167.36215439508	0.149911367667052	0.168302304436773	0.793708504356232	0.372981105665993	0.986276131961398	AURKAIP1	NM_017900	Homo sapiens aurora kinase A interacting protein 1 (AURKAIP1), transcript variant 1, mRNA. (from RefSeq NM_017900)
ENST00000321751.9	2167.36215439508	0.149911367667052	0.168302304436773	0.793708504356232	0.372981105665993	0.986276131961398	AURKAIP1	NM_001127230	Homo sapiens aurora kinase A interacting protein 1 (AURKAIP1), transcript variant 3, mRNA. (from RefSeq NM_001127230)
ENST00000378853.3	2167.36215439508	0.149911367667052	0.168302304436773	0.793708504356232	0.372981105665993	0.986276131961398	AURKAIP1	NM_001127229	Homo sapiens aurora kinase A interacting protein 1 (AURKAIP1), transcript variant 2, mRNA. (from RefSeq NM_001127229)
ENST00000400809.8	1628.54379318487	0.0410490334679164	0.163820334984066	0.0632879526848455	0.80137270005104	0.986276131961398	CCNL2	NM_030937	Homo sapiens cyclin L2 (CCNL2), transcript variant 1, mRNA. (from RefSeq NM_030937)
ENST00000408952.8	766.658637165343	0.063860574294872	0.192408851170337	0.11426156636616	0.735343606143408	0.986276131961398	CCNL2	NM_001350500	Homo sapiens cyclin L2 (CCNL2), transcript variant 9, mRNA. (from RefSeq NM_001350500)
ENST00000481223.6	554.791420647912	-0.0416829260878587	0.194707185179512	0.0466998411630044	0.828908661418811	0.986276131961398	CCNL2		Transcriptional regulator which participates in regulating the pre-mRNA splicing process. Also modulates the expression of critical apoptotic factor, leading to cell apoptosis. (from UniProt Q96S94)
ENST00000488340.5	563.639024908798	-0.038243264128588	0.192811867396313	0.0396451894177261	0.842175918527896	0.986276131961398	CCNL2		Transcriptional regulator which participates in regulating the pre-mRNA splicing process. Also modulates the expression of critical apoptotic factor, leading to cell apoptosis. (from UniProt Q96S94)
ENST00000408918.8	601.950021122892	-0.09704801195238	0.191755172939761	0.25910219994266	0.610737627334736	0.986276131961398	CCNL2	NM_001039577	Homo sapiens cyclin L2 (CCNL2), transcript variant 2, mRNA. (from RefSeq NM_001039577)
ENST00000425598.2	340.274373835537	0.0534285482762525	0.226640253044227	0.0582976116008993	0.809207152184471	0.986276131961398	CCNL2		The sequence shown here is derived from an Ensembl automatic analysis pipeline and should be considered as preliminary data. (from UniProt C9J148)
ENST00000497013.1	219.663838463026	0.0516584705199591	0.255047025797877	0.0423582419255766	0.836938407565531	0.986276131961398	CCNL2		Belongs to the cyclin family. (from UniProt J3QSH2)
ENST00000344843.12	1919.6118538293	-0.0234599047912697	0.158782213338631	0.0218260384991638	0.882550818170993	0.986276131961398	MRPL20	NM_017971	Homo sapiens mitochondrial ribosomal protein L20 (MRPL20), transcript variant 1, mRNA. (from RefSeq NM_017971)
ENST00000492508.1	152.990255112066	-0.129110941782159	0.339600467600912	0.171019944810951	0.679206936778923	0.986276131961398	MRPL20	NM_001318485	Homo sapiens mitochondrial ribosomal protein L20 (MRPL20), transcript variant 2, mRNA. (from RefSeq NM_001318485)
ENST00000482352.1	708.353701357731	0.0970388408390164	0.184969888024724	0.277044678941778	0.598644813687474	0.986276131961398	MRPL20		Interacts with OXA1L (By similarity). (from UniProt Q9BYC9)
ENST00000495558.1	25.247933557048	-0.091239263901817	0.688150122315533	0.0410919386906947	0.839360560201492	0.986276131961398	VWA1		The sequence shown here is derived from an Ensembl automatic analysis pipeline and should be considered as preliminary data. (from UniProt J3QLP3)
ENST00000476993.2	53.0093177029874	0.324400387260448	0.507648558668898	0.45526543614173	0.499845030800226	0.986276131961398	VWA1	NM_022834	Homo sapiens von Willebrand factor A domain containing 1 (VWA1), transcript variant 1, mRNA. (from RefSeq NM_022834)
ENST00000378785.7	179.675163349238	-0.0963290964079662	0.280529955078025	0.123216806697009	0.725571456608713	0.986276131961398	ATAD3C	NM_001039211	Homo sapiens ATPase family AAA domain containing 3C (ATAD3C), mRNA. (from RefSeq NM_001039211)
ENST00000673477.1	3537.88480791042	0.115763859730237	0.1829080924225	0.400720374067326	0.526717460069936	0.986276131961398	ATAD3B	NM_031921	Homo sapiens ATPase family AAA domain containing 3B (ATAD3B), transcript variant 1, mRNA. (from RefSeq NM_031921)
ENST00000308647.8	1059.67240800136	0.262204753824616	0.208989937306052	1.57471198696116	0.209524036377579	0.986276131961398	ATAD3B		May play a role in a mitochondrial network organization typical for stem cells, characterized by reduced mitochondrial metabolism, low mtDNA copies and fragmentated mitochondrial network. may act by suppressing ATAD3A function, interfering with ATAD3A interaction with matrix nucleoid complexes. (from UniProt Q5T9A4)
ENST00000378756.8	4658.12091582259	0.223534314927694	0.193104364103622	1.337957623813	0.247394466724796	0.986276131961398	ATAD3A	NM_001170535	Homo sapiens ATPase family AAA domain containing 3A (ATAD3A), transcript variant 2, mRNA. (from RefSeq NM_001170535)
ENST00000378755.9	4267.19634776498	0.228870112511865	0.193025279979117	1.40365805960765	0.236112051219442	0.986276131961398	ATAD3A	NM_018188	Homo sapiens ATPase family AAA domain containing 3A (ATAD3A), transcript variant 1, mRNA. (from RefSeq NM_018188)
ENST00000339113.9	1307.96475525494	0.076300522452839	0.196611492249693	0.153075811531821	0.695613162537237	0.986276131961398	ATAD3A		The sequence shown here is derived from an Ensembl automatic analysis pipeline and should be considered as preliminary data. (from UniProt H0Y2W2)
ENST00000536055.6	4304.7285875609	0.181813767785911	0.189442790602467	0.920135778492543	0.337439323795165	0.986276131961398	ATAD3A	NM_001170536	Homo sapiens ATPase family AAA domain containing 3A (ATAD3A), transcript variant 3, mRNA. (from RefSeq NM_001170536)
ENST00000400830.4	1243.34827676157	0.304708390284744	0.217970039967375	1.9508927963357	0.162490675899901	0.986276131961398	ATAD3A		ATPase family, AAA domain containing 3A (from HGNC ATAD3A)
ENST00000291386.4	2123.74769342702	0.0819094922578439	0.161830599425989	0.256245352524637	0.612711462321322	0.986276131961398	SSU72	NM_014188	Homo sapiens SSU72 homolog, RNA polymerase II CTD phosphatase (SSU72), mRNA. (from RefSeq NM_014188)
ENST00000359060.5	468.494750178447	0.209472276378482	0.223762497153932	0.886102608446365	0.346535653901685	0.986276131961398	SSU72		May be involved in the C-terminal domain of RNA polymerase II dephosphorylation, RNA processing and termination. (from UniProt Q9NP77)
ENST00000520777.5	639.459895735941	0.571944882116089	0.256796536510516	4.92702783866108	0.0264397547435372	0.986276131961398	MIB2	NM_001170686	Homo sapiens mindbomb E3 ubiquitin protein ligase 2 (MIB2), transcript variant 2, mRNA. (from RefSeq NM_001170686)
ENST00000355826.9	629.801065165095	0.5251418397822	0.254690249643912	4.22839134736024	0.0397531010279224	0.986276131961398	MIB2	NM_001170687	Homo sapiens mindbomb E3 ubiquitin protein ligase 2 (MIB2), transcript variant 3, mRNA. (from RefSeq NM_001170687)
ENST00000518681.5	583.824340160984	0.559248840743001	0.253536826169762	4.83691284791524	0.0278567211708251	0.986276131961398	MIB2	NM_001170688	Homo sapiens mindbomb E3 ubiquitin protein ligase 2 (MIB2), transcript variant 4, mRNA. (from RefSeq NM_001170688)
ENST00000505820.6	650.819144481058	0.532735842746092	0.252896707390706	4.41221190403959	0.0356825451595212	0.986276131961398	MIB2	NM_080875	Homo sapiens mindbomb E3 ubiquitin protein ligase 2 (MIB2), transcript variant 1, mRNA. (from RefSeq NM_080875)
ENST00000489635.5	93.3662349865046	0.835466632077685	0.405913075676186	4.24275188638251	0.0394182253301142	0.986276131961398	MIB2	NR_033183	Homo sapiens mindbomb E3 ubiquitin protein ligase 2 (MIB2), transcript variant 6, non-coding RNA. (from RefSeq NR_033183)
ENST00000514363.1	63.4745653305279	0.634006876506232	0.462237651442265	1.92415009757458	0.165399877133553	0.986276131961398	MIB2		The sequence shown here is derived from an Ensembl automatic analysis pipeline and should be considered as preliminary data. (from UniProt D6RDI1)
ENST00000487053.5	522.363903737037	0.383941511947104	0.257113778893888	2.23095605230328	0.135270123569617	0.986276131961398	MIB2		The sequence shown here is derived from an Ensembl automatic analysis pipeline and should be considered as preliminary data. (from UniProt D6RAZ0)
ENST00000378712.5	455.480343439377	0.38238898732427	0.256782067378076	2.22248441928355	0.136014031227588	0.986276131961398	MIB2	NM_001170689	Homo sapiens mindbomb E3 ubiquitin protein ligase 2 (MIB2), transcript variant 5, mRNA. (from RefSeq NM_001170689)
ENST00000510793.5	86.8171845580355	0.683739162669405	0.430542245020136	2.5470254603571	0.110502121506173	0.986276131961398	MIB2		The sequence shown here is derived from an Ensembl automatic analysis pipeline and should be considered as preliminary data. (from UniProt D6RE96)
ENST00000504599.5	608.729791695092	0.525793817387449	0.256775518485808	4.17068111035501	0.0411292623806969	0.986276131961398	MIB2		The sequence shown here is derived from an Ensembl automatic analysis pipeline and should be considered as preliminary data. (from UniProt E9PD12)
ENST00000503789.5	86.8171845580355	0.683739162669405	0.430542245020136	2.5470254603571	0.110502121506173	0.986276131961398	MIB2		The sequence shown here is derived from an Ensembl automatic analysis pipeline and should be considered as preliminary data. (from UniProt D6RFJ2)
ENST00000378708.5	578.215963424575	0.554034520100024	0.25548450478367	4.67552537333435	0.0305953432438555	0.986276131961398	MIB2		The sequence shown here is derived from an Ensembl automatic analysis pipeline and should be considered as preliminary data. (from UniProt F2Z2L2)
ENST00000506488.5	228.850755119997	0.451473254174124	0.314912653958599	2.07064803679499	0.150157705879481	0.986276131961398	MIB2		The sequence shown here is derived from an Ensembl automatic analysis pipeline and should be considered as preliminary data. (from UniProt D6RED3)
ENST00000514234.5	500.784584259135	0.483499895840857	0.254806785998722	3.59095360587585	0.0580948973687851	0.986276131961398	MIB2		The sequence shown here is derived from an Ensembl automatic analysis pipeline and should be considered as preliminary data. (from UniProt H0YAM8)
ENST00000483015.1	108.70930525394	1.35915267494485	0.400772739078505	11.2557236390816	0.000793778707282371	0.986276131961398	MIB2		The sequence shown here is derived from an Ensembl automatic analysis pipeline and should be considered as preliminary data. (from UniProt J3QR95)
ENST00000341832.10	1943.17166341924	0.19521972078869	0.198225525097022	0.969753216400399	0.324741733721886	0.986276131961398	CDK11B	NM_033490	Homo sapiens cyclin dependent kinase 11B (CDK11B), transcript variant 6, mRNA. (from RefSeq NM_033490)
ENST00000407249.7	1830.64192515542	0.187574785191906	0.197890970852337	0.898713244187	0.343126972112174	0.986276131961398	CDK11B	NM_001787	Homo sapiens cyclin dependent kinase 11B (CDK11B), transcript variant 1, mRNA. (from RefSeq NM_001787)
ENST00000340677.9	1773.93721815247	0.194373007941092	0.200113014268	0.943626623802544	0.331346908741499	0.986276131961398	CDK11B	NM_033489	Homo sapiens cyclin dependent kinase 11B (CDK11B), transcript variant 5, mRNA. (from RefSeq NM_033489)
ENST00000611150.3	581.666141149572	0.209529416555471	0.200568304329743	1.09849022002349	0.29459767677747	0.986276131961398	CDK11B		cyclin dependent kinase 11B (from HGNC CDK11B)
ENST00000615951.4	441.563735576662	0.121662905771236	0.208060876341174	0.347009367284926	0.555810956451505	0.986276131961398	CDK11B		cyclin dependent kinase 11B (from HGNC CDK11B)
ENST00000626918.2	1624.0360590081	0.203608334236593	0.209800626627583	0.942000134625921	0.331763988514741	0.986276131961398	CDK11B		cyclin dependent kinase 11B (from HGNC CDK11B)
ENST00000629289.2	1624.0360590081	0.203608334236593	0.209800626627583	0.942000134625921	0.331763988514741	0.986276131961398	CDK11B		cyclin dependent kinase 11B (from HGNC CDK11B)
ENST00000629312.2	1624.0360590081	0.203608334236593	0.209800626627583	0.942000134625921	0.331763988514741	0.986276131961398	CDK11B		cyclin dependent kinase 11B (from HGNC CDK11B)
ENST00000614300.4	242.41230928512	-0.0173106160531727	0.25014465910471	0.00665337205746397	0.934990085795469	0.986276131961398	SLC35E2B		solute carrier family 35 member E2B (from HGNC SLC35E2B)
ENST00000617444.5	430.28047489493	0.094825823502288	0.22282192380872	0.191085724718171	0.662014510430995	0.986276131961398	SLC35E2B	NM_001290264	Homo sapiens solute carrier family 35 member E2B (SLC35E2B), transcript variant 1, mRNA. (from RefSeq NM_001290264)
ENST00000611123.1	430.28047489493	0.094825823502288	0.22282192380872	0.191085724718171	0.662014510430995	0.986276131961398	SLC35E2B	NM_001110781	Homo sapiens solute carrier family 35 member E2B (SLC35E2B), transcript variant 2, mRNA. (from RefSeq NM_001110781)
ENST00000404249.8	1137.32223444557	0.181778670629901	0.201616824401014	0.815724530929884	0.366433185449987	0.986276131961398	CDK11A	NR_132740	Homo sapiens cyclin dependent kinase 11A (CDK11A), transcript variant 6, non-coding RNA. (from RefSeq NR_132740)
ENST00000356200.7	1044.85093090224	0.202052510462046	0.204975408428876	0.974720284207116	0.323505768343782	0.986276131961398	CDK11A		cyclin dependent kinase 11A (from HGNC CDK11A)
ENST00000378638.6	1044.85093090224	0.202052510462046	0.204975408428876	0.974720284207116	0.323505768343782	0.986276131961398	CDK11A		cyclin dependent kinase 11A (from HGNC CDK11A)
ENST00000509982.5	505.861481568152	0.148672454206732	0.218683692995993	0.473008610202804	0.491606313577166	0.986276131961398	CDK11A		The sequence shown here is derived from an Ensembl automatic analysis pipeline and should be considered as preliminary data. (from UniProt E7ESP2)
ENST00000357760.6	1070.119658246	0.154922872790145	0.2026444060089	0.588266232303305	0.443090340128765	0.986276131961398	CDK11A	NM_001313982	Homo sapiens cyclin dependent kinase 11A (CDK11A), transcript variant 3, mRNA. (from RefSeq NM_001313982)
ENST00000358779.9	1109.27622903515	0.147339461717799	0.200042058898745	0.54611749882551	0.459908435799497	0.986276131961398	CDK11A	NM_033529	Homo sapiens cyclin dependent kinase 11A (CDK11A), transcript variant 4, mRNA. (from RefSeq NM_033529)
ENST00000378633.5	1011.49544945578	0.136721198827637	0.200554576096182	0.469124847262137	0.493390055434272	0.986276131961398	CDK11A	NM_001313896	Homo sapiens cyclin dependent kinase 11A (CDK11A), transcript variant 5, mRNA. (from RefSeq NM_001313896)
ENST00000460465.5	603.642261147522	0.165513380725421	0.216213181736462	0.59469347243482	0.440609899608416	0.986276131961398	CDK11A		The sequence shown here is derived from an Ensembl automatic analysis pipeline and should be considered as preliminary data. (from UniProt J3KS35)
ENST00000479362.1	177.50964192396	-0.169653975769867	0.274140079678936	0.381474843560227	0.536814980096523	0.986276131961398	CDK11A		The sequence shown here is derived from an Ensembl automatic analysis pipeline and should be considered as preliminary data. (from UniProt E9PFJ2)
ENST00000355439.7	254.92218948045	-0.0295853142322518	0.240943597413136	0.015269066545855	0.901657279544881	0.986276131961398	SLC35E2A	NM_001199787	Homo sapiens solute carrier family 35 member E2A (SLC35E2A), transcript variant 2, mRNA. (from RefSeq NM_001199787)
ENST00000643905.1	261.32999537086	-0.0242795830109803	0.239166953754091	0.0104300207534536	0.918655494672399	0.986276131961398	SLC35E2A	NM_182838	Homo sapiens solute carrier family 35 member E2A (SLC35E2A), transcript variant 1, mRNA. (from RefSeq NM_182838)
ENST00000341426.9	2084.39354289084	0.111007072934069	0.173185955581368	0.41167617169824	0.521119970573994	0.986276131961398	NADK	NM_023018	Homo sapiens NAD kinase (NADK), transcript variant 1, mRNA. (from RefSeq NM_023018)
ENST00000341991.7	2084.39354289084	0.111007072934069	0.173185955581368	0.41167617169824	0.521119970573994	0.986276131961398	NADK	NM_001353641	Homo sapiens NAD kinase (NADK), transcript variant 5, mRNA. (from RefSeq NM_001353641)
ENST00000378625.5	1643.77951531516	0.128871899466619	0.176762381315095	0.532795305205156	0.465434020229593	0.986276131961398	NADK	NM_001198994	Homo sapiens NAD kinase (NADK), transcript variant 3, mRNA. (from RefSeq NM_001198994)
ENST00000342348.9	1447.45804501699	0.0729772251309267	0.170891156915565	0.183469333017939	0.668408548520795	0.986276131961398	NADK	NM_001353642	Homo sapiens NAD kinase (NADK), transcript variant 6, mRNA. (from RefSeq NM_001353642)
ENST00000498806.1	32.5780919940926	-0.168588856698385	0.558538844075654	0.0929487462819125	0.76046138114672	0.986276131961398	NADK		The sequence shown here is derived from an Ensembl automatic analysis pipeline and should be considered as preliminary data. (from UniProt J3QRC0)
ENST00000489538.1	143.866790125013	-0.167440988838533	0.306016119181702	0.319378242424158	0.571981538247403	0.986276131961398	NADK		The sequence shown here is derived from an Ensembl automatic analysis pipeline and should be considered as preliminary data. (from UniProt J3KTI3)
ENST00000610897.4	3761.62112128785	0.141882155032338	0.161976542743032	0.767019437766024	0.381140695364446	0.986276131961398	GNB1	NM_001282539	Homo sapiens G protein subunit beta 1 (GNB1), transcript variant 2, mRNA. (from RefSeq NM_001282539)
ENST00000615252.4	2509.49890936412	0.148946393596024	0.174235652780762	0.730968755901756	0.39256935713533	0.986276131961398	GNB1	NM_001282538	Homo sapiens G protein subunit beta 1 (GNB1), transcript variant 3, mRNA. (from RefSeq NM_001282538)
ENST00000378609.9	3761.62112128785	0.141882155032338	0.161976542743032	0.767019437766024	0.381140695364446	0.986276131961398	GNB1	NM_002074	Homo sapiens G protein subunit beta 1 (GNB1), transcript variant 1, mRNA. (from RefSeq NM_002074)
ENST00000439272.6	1459.92993917587	0.0863231615920246	0.164208523067467	0.276797477323505	0.598807987602405	0.986276131961398	GNB1		The sequence shown here is derived from an Ensembl automatic analysis pipeline and should be considered as preliminary data. (from UniProt F6X3N5)
ENST00000434686.6	1337.62252307112	0.113531895204555	0.165835980516209	0.469141846593018	0.493382224335009	0.986276131961398	GNB1		The sequence shown here is derived from an Ensembl automatic analysis pipeline and should be considered as preliminary data. (from UniProt F6UT28)
ENST00000437146.1	1238.41915983723	0.126468396384027	0.16744273153518	0.571017287368093	0.449854956450758	0.986276131961398	GNB1		G protein subunit beta 1 (from HGNC GNB1)
ENST00000378602.3	24.8021817504593	-0.0646731115814007	0.631352604189944	0.0115907775622333	0.914265024758367	0.986276131961398	TMEM52		Membrane; Single-pass membrane protein (Potential). (from UniProt Q8NDY8)
ENST00000310991.8	24.4335886339204	-0.0696925946376673	0.63723581137721	0.0134565126798734	0.907650790449078	0.986276131961398	TMEM52	NM_178545	Homo sapiens transmembrane protein 52 (TMEM52), mRNA. (from RefSeq NM_178545)
ENST00000638411.1	68.4349783987134	0.124952807881887	0.404837348472767	0.110009598948274	0.740133207805193	0.986276131961398	GABRD		gamma-aminobutyric acid type A receptor delta subunit (from HGNC GABRD)
ENST00000378585.7	91.3242617600109	0.185467010252799	0.353322636955552	0.283732943876458	0.594264886349719	0.986276131961398	GABRD	NM_000815	Homo sapiens gamma-aminobutyric acid type A receptor delta subunit (GABRD), mRNA. (from RefSeq NM_000815)
ENST00000640067.1	80.8212629009867	0.206806374892879	0.371648844140104	0.315622993839142	0.574250015613442	0.986276131961398	GABRD		gamma-aminobutyric acid type A receptor delta subunit (from HGNC GABRD)
ENST00000638771.1	88.3099269513607	0.1980558808766	0.358176675643993	0.314619244994944	0.574859368479678	0.986276131961398	GABRD		gamma-aminobutyric acid type A receptor delta subunit (from HGNC GABRD)
ENST00000640949.1	73.9079574667867	0.00343716978903648	0.384318694562004	0.00145846362777746	0.969536324118307	0.986276131961398	GABRD		gamma-aminobutyric acid type A receptor delta subunit (from HGNC GABRD)
ENST00000640030.1	73.6151832587736	0.158351247851603	0.385744422520232	0.171892120583461	0.678435665978822	0.986276131961398	GABRD		gamma-aminobutyric acid type A receptor delta subunit (from HGNC GABRD)
ENST00000640981.1	55.8771547621391	0.0779518742056547	0.432370055945984	0.0336793873422145	0.854390461571869	0.986276131961398	GABRD		gamma-aminobutyric acid type A receptor delta subunit (from HGNC GABRD)
ENST00000638763.1	30.6761294392884	0.215745858106972	0.588260936284394	0.159316556153119	0.689786527740961	0.986276131961398	GABRD		gamma-aminobutyric acid type A receptor delta subunit (from HGNC GABRD)
ENST00000378567.8	1100.52111556317	0.0705623195680594	0.177712882873237	0.159614943118896	0.689511276864791	0.986276131961398	PRKCZ	NM_002744	Homo sapiens protein kinase C zeta (PRKCZ), transcript variant 1, mRNA. (from RefSeq NM_002744)
ENST00000468310.5	152.29656941621	-0.08043100845364	0.289120753942084	0.0775985785452917	0.78057851140003	0.986276131961398	PRKCZ		The sequence shown here is derived from an Ensembl automatic analysis pipeline and should be considered as preliminary data. (from UniProt F2Z3C5)
ENST00000503297.1	28.3870586932867	-0.0923726796139679	0.591289044834885	0.024682819776281	0.875159993359605	0.986276131961398	PRKCZ		The sequence shown here is derived from an Ensembl automatic analysis pipeline and should be considered as preliminary data. (from UniProt D6REZ8)
ENST00000400921.6	840.471576389205	0.077571590973359	0.188294106317833	0.17329284205266	0.677201783096447	0.986276131961398	PRKCZ	NR_146911	Homo sapiens protein kinase C zeta (PRKCZ), transcript variant 9, non-coding RNA. (from RefSeq NR_146911)
ENST00000461106.6	960.334301497986	0.0820850119347058	0.182724693113963	0.204745391044135	0.650917463440046	0.986276131961398	PRKCZ	NM_001242874	Homo sapiens protein kinase C zeta (PRKCZ), transcript variant 4, mRNA. (from RefSeq NM_001242874)
ENST00000461465.5	127.278838652641	-0.0395835341264281	0.314241413577718	0.0161959490528218	0.898732001687851	0.986276131961398	PRKCZ		The sequence shown here is derived from an Ensembl automatic analysis pipeline and should be considered as preliminary data. (from UniProt J3KRP7)
ENST00000470596.5	168.490781505291	0.0670413950343991	0.282778634004728	0.0595521952506104	0.80720511900564	0.986276131961398	PRKCZ		The sequence shown here is derived from an Ensembl automatic analysis pipeline and should be considered as preliminary data. (from UniProt D6RBD4)
ENST00000496325.5	141.97741722174	-0.021683779767391	0.297919381973365	0.00537621582746795	0.941549341936907	0.986276131961398	PRKCZ		The sequence shown here is derived from an Ensembl automatic analysis pipeline and should be considered as preliminary data. (from UniProt D6RAN5)
ENST00000482686.5	144.067662293858	-0.0397202375904211	0.298053699337099	0.0181247462179783	0.892905861876295	0.986276131961398	PRKCZ		The sequence shown here is derived from an Ensembl automatic analysis pipeline and should be considered as preliminary data. (from UniProt D6RDM0)
ENST00000486681.5	231.297950671628	0.0701267446298113	0.251110920884617	0.0825096099826723	0.773924839073187	0.986276131961398	PRKCZ		The sequence shown here is derived from an Ensembl automatic analysis pipeline and should be considered as preliminary data. (from UniProt D6RAU1)
ENST00000470986.5	168.490781505291	0.0670413950343991	0.282778634004728	0.0595521952506104	0.80720511900564	0.986276131961398	PRKCZ		The sequence shown here is derived from an Ensembl automatic analysis pipeline and should be considered as preliminary data. (from UniProt D6RGG1)
ENST00000470511.5	165.141973414214	0.0485259565380426	0.285281333230534	0.031512320940088	0.85910223434936	0.986276131961398	PRKCZ		The sequence shown here is derived from an Ensembl automatic analysis pipeline and should be considered as preliminary data. (from UniProt D6RG01)
ENST00000497183.5	154.997024515159	0.0357315916843144	0.290455370222056	0.0167696795991787	0.896963767491334	0.986276131961398	PRKCZ		The sequence shown here is derived from an Ensembl automatic analysis pipeline and should be considered as preliminary data. (from UniProt F2Z2H9)
ENST00000478770.6	589.963943461436	0.106236247660723	0.202337979491216	0.281644932925488	0.595625090849143	0.986276131961398	PRKCZ		The sequence shown here is derived from an Ensembl automatic analysis pipeline and should be considered as preliminary data. (from UniProt E9PBE1)
ENST00000400919.7	140.837245644605	0.280361526649409	0.325097438595905	0.774003436008499	0.378981399672345	0.986276131961398	FAAP20	NM_001256945	Homo sapiens FA core complex associated protein 20 (FAAP20), transcript variant 3, mRNA. (from RefSeq NM_001256945)
ENST00000428120.5	161.64686632269	0.450168440854291	0.307419964870862	2.16026428196642	0.141620330664309	0.986276131961398	FAAP20	NM_001282671	Homo sapiens FA core complex associated protein 20 (FAAP20), transcript variant 7, mRNA. (from RefSeq NM_001282671)
ENST00000414253.5	173.068461405241	0.483621805190855	0.303669626652659	2.55396297508571	0.110017983119325	0.986276131961398	FAAP20	NM_001282672	Homo sapiens FA core complex associated protein 20 (FAAP20), transcript variant 8, mRNA. (from RefSeq NM_001282672)
ENST00000400918.7	163.023695768505	0.425301969056828	0.304362721159424	1.97481802489172	0.159937383138076	0.986276131961398	FAAP20	NM_001282673	Homo sapiens FA core complex associated protein 20 (FAAP20), transcript variant 10, mRNA. (from RefSeq NM_001282673)
ENST00000378543.2	98.2865314732756	0.523342107539798	0.377362194449209	1.95219696927474	0.162350302954335	0.986276131961398	FAAP20	NM_001256947	Homo sapiens FA core complex associated protein 20 (FAAP20), transcript variant 5, mRNA. (from RefSeq NM_001256947)
ENST00000378546.9	218.599614074036	0.552054704188735	0.267652857739771	4.26399705702983	0.0389282228378885	0.986276131961398	FAAP20	NM_182533	Homo sapiens FA core complex associated protein 20 (FAAP20), transcript variant 2, mRNA. (from RefSeq NM_182533)
ENST00000440825.6	77.9786707057776	0.360616972686293	0.411258106469226	0.789136189051057	0.374361450805917	0.986276131961398	FAAP20	NR_046427	Homo sapiens FA core complex associated protein 20 (FAAP20), transcript variant 9, non-coding RNA. (from RefSeq NR_046427)
ENST00000420515.1	161.45344846841	0.433063058092494	0.308490032099223	1.98780301935003	0.158570782674225	0.986276131961398	FAAP20	NM_001256946	Homo sapiens FA core complex associated protein 20 (FAAP20), transcript variant 4, mRNA. (from RefSeq NM_001256946)
ENST00000378536.5	689.940766384794	0.610235743800913	0.598095860125205	1.03232453446159	0.309613326045278	0.986276131961398	SKI	NM_003036	Homo sapiens SKI proto-oncogene (SKI), mRNA. (from RefSeq NM_003036)
ENST00000378531.8	134.651530301915	0.263395392709846	0.303190006316921	0.762139688591716	0.382659741002952	0.986276131961398	MORN1	NM_024848	Homo sapiens MORN repeat containing 1 (MORN1), transcript variant 1, mRNA. (from RefSeq NM_024848)
ENST00000378529.7	131.928311064784	0.214590333420267	0.305481432743216	0.501710704249874	0.478749416497657	0.986276131961398	MORN1	NM_001301060	Homo sapiens MORN repeat containing 1 (MORN1), transcript variant 2, mRNA. (from RefSeq NM_001301060)
ENST00000449373.2	78.5286000786825	0.209631692389938	0.402003237433704	0.289159943362954	0.590759361828604	0.986276131961398	MORN1		MORN repeat containing 1 (from HGNC MORN1)
ENST00000378525.2	74.2595668100129	0.244940303460309	0.399018317189013	0.400969484533412	0.526588999016371	0.986276131961398	MORN1	NR_125361	Homo sapiens MORN repeat containing 1 (MORN1), transcript variant 3, non-coding RNA. (from RefSeq NR_125361)
ENST00000378513.7	441.530070537606	-0.353898979970859	0.252238293738968	2.00282573570907	0.157006271500978	0.986276131961398	RER1		retention in endoplasmic reticulum sorting receptor 1 (from HGNC RER1)
ENST00000378518.5	345.334964490984	-0.403471923102489	0.267307231930825	2.32347928624579	0.127434704798371	0.986276131961398	RER1		retention in endoplasmic reticulum sorting receptor 1 (from HGNC RER1)
ENST00000605895.6	1472.3198352855	-0.119525517583643	0.179542874183463	0.446890799769058	0.503815174061912	0.986276131961398	RER1	NM_007033	Homo sapiens retention in endoplasmic reticulum sorting receptor 1 (RER1), mRNA. (from RefSeq NM_007033)
ENST00000306256.13	1247.4635723575	-0.170413860760205	0.195112504537208	0.769538202410416	0.380359951019566	0.986276131961398	RER1		retention in endoplasmic reticulum sorting receptor 1 (from HGNC RER1)
ENST00000378512.5	765.99096154405	-0.155768350152157	0.209593213180114	0.562872078954037	0.453105347476065	0.986276131961398	RER1		retention in endoplasmic reticulum sorting receptor 1 (from HGNC RER1)
ENST00000443438.5	997.329018213981	-0.193905604255894	0.205926943494067	0.896363933362785	0.343758548850406	0.986276131961398	RER1		retention in endoplasmic reticulum sorting receptor 1 (from HGNC RER1)
ENST00000488353.2	1472.3198352855	-0.119525517583643	0.179542874183463	0.446890799769058	0.503815174061912	0.986276131961398	RER1		retention in endoplasmic reticulum sorting receptor 1 (from HGNC RER1)
ENST00000288774.7	320.478041718167	0.19240130177079	0.269065400633037	0.52763704608013	0.467601991954607	0.986276131961398	PEX10	NM_153818	Homo sapiens peroxisomal biogenesis factor 10 (PEX10), transcript variant 1, mRNA. (from RefSeq NM_153818)
ENST00000650293.1	337.897589550295	0.144834527519191	0.256582342096405	0.333596269650144	0.563549108264198	0.986276131961398	PEX10		peroxisomal biogenesis factor 10 (from HGNC PEX10)
ENST00000447513.6	346.542457117291	0.197358156947369	0.259713380672726	0.59284577315433	0.441320780975971	0.986276131961398	PEX10	NM_002617	Homo sapiens peroxisomal biogenesis factor 10 (PEX10), transcript variant 2, mRNA. (from RefSeq NM_002617)
ENST00000507596.5	290.471526324833	0.209275299218714	0.27582444869383	0.593989375024769	0.440880585263458	0.986276131961398	PEX10		The sequence shown here is derived from an Ensembl automatic analysis pipeline and should be considered as preliminary data. (from UniProt D6RBB0)
ENST00000510434.1	158.170622931459	0.429850568916439	0.329710204965552	1.7256757995442	0.188964081312605	0.986276131961398	PEX10		The sequence shown here is derived from an Ensembl automatic analysis pipeline and should be considered as preliminary data. (from UniProt D6RA89)
ENST00000508384.5	17.4601403753202	0.710126815062248	0.780774763088751	0.840536792322137	0.359243293081534	0.986276131961398	PEX10		The sequence shown here is derived from an Ensembl automatic analysis pipeline and should be considered as preliminary data. (from UniProt J3QRM4)
ENST00000378466.9	794.020342568367	0.0617732966282502	0.183072809736342	0.115891342927043	0.733534103152963	0.986276131961398	PANK4	NM_018216	Homo sapiens pantothenate kinase 4 (PANK4), mRNA. (from RefSeq NM_018216)
ENST00000435556.8	642.650272379009	0.0942778482909727	0.195456372267386	0.23765592722593	0.625904277381687	0.986276131961398	PANK4		The sequence shown here is derived from an Ensembl automatic analysis pipeline and should be considered as preliminary data. (from UniProt E9PHT6)
ENST00000505228.5	428.559686670364	0.0649263689705644	0.211381955866322	0.0994759701517296	0.752459398824602	0.986276131961398	PANK4		The sequence shown here is derived from an Ensembl automatic analysis pipeline and should be considered as preliminary data. (from UniProt H0YA26)
ENST00000651094.1	795.863308151062	0.0618208259447709	0.18279528047865	0.116301610331398	0.73308083238315	0.986276131961398	PANK4		pantothenate kinase 4 (from HGNC PANK4)
ENST00000502512.1	105.546205087315	0.215445499092696	0.346489926434596	0.40595789697921	0.524028280101239	0.986276131961398	PANK4		The sequence shown here is derived from an Ensembl automatic analysis pipeline and should be considered as preliminary data. (from UniProt H0Y9E4)
ENST00000468002.2	100.985081870373	-0.125610344925724	0.337792345119422	0.137997862247929	0.710279576707125	0.986276131961398	PANK4		The sequence shown here is derived from an Ensembl automatic analysis pipeline and should be considered as preliminary data. (from UniProt H0YA31)
ENST00000378425.9	41.9293872846968	0.447821639989737	0.505548870284752	0.802890600409956	0.370230530346553	0.986276131961398	PRXL2B		Homo sapiens cDNA FLJ90792 fis, clone THYRO1001608. (from mRNA AK075273)
ENST00000444521.6	51.5161945911934	0.305583452539431	0.488987261164613	0.432832457585896	0.510602367424567	0.986276131961398	PRXL2B		Homo sapiens cDNA FLJ32465 fis, clone SKNMC1000264. (from mRNA AK057027)
ENST00000419916.7	67.1352219495463	0.453438489439792	0.458908497556986	1.02415280342818	0.311535973778407	0.986276131961398	PRXL2B	NM_152371	Homo sapiens peroxiredoxin like 2B (PRXL2B), transcript variant 2, mRNA. (from RefSeq NM_152371)
ENST00000378424.9	37.6217414629422	0.261434464208179	0.61192478923919	0.228038515011988	0.632982069536477	0.986276131961398	PRXL2B		Catalyzes the reduction of prostaglandin-ethanolamide H(2) (prostamide H(2)) to prostamide F(2alpha) with NADPH as proton donor. Also able to reduce prostaglandin H(2) to prostaglandin F(2alpha) (By similarity). (from UniProt Q8TBF2)
ENST00000537325.6	32.7995472417817	0.396375052678528	0.588236092986455	0.491524968021086	0.483247838665801	0.986276131961398	PRXL2B	NM_001195741	Homo sapiens peroxiredoxin like 2B (PRXL2B), transcript variant 6, mRNA. (from RefSeq NM_001195741)
ENST00000378427.6	58.1581310742249	0.500700332248719	0.489362410396706	1.09080088993132	0.296293825679728	0.986276131961398	PRXL2B	NM_001195738	Homo sapiens peroxiredoxin like 2B (PRXL2B), transcript variant 4, mRNA. (from RefSeq NM_001195738)
ENST00000465233.6	35.792984847204	0.66652571362312	0.562036963837277	1.44475756863088	0.229371011341007	0.986276131961398	PRXL2B		The sequence shown here is derived from an Ensembl automatic analysis pipeline and should be considered as preliminary data. (from UniProt J3KRV9)
ENST00000498083.2	26.4355726141477	0.659056484925782	0.633323869935568	1.11634459054787	0.290706921842933	0.986276131961398	PRXL2B		The sequence shown here is derived from an Ensembl automatic analysis pipeline and should be considered as preliminary data. (from UniProt J3QKK8)
ENST00000511072.5	174.558530176778	0.60483532575334	0.340706075055056	3.16178279965119	0.0753808209036316	0.986276131961398	PRDM16		Contains 1 SET domain. (from UniProt D6RDW0)
ENST00000378391.6	188.844520119757	0.576135846792315	0.33495623295957	2.96905880503993	0.0848712195870372	0.986276131961398	PRDM16	NM_199454	Homo sapiens PR/SET domain 16 (PRDM16), transcript variant 2, mRNA. (from RefSeq NM_199454)
ENST00000270722.10	197.650628785369	0.550956052825501	0.334052892117002	2.73121744671489	0.0984042460411496	0.986276131961398	PRDM16	NM_022114	Homo sapiens PR/SET domain 16 (PRDM16), transcript variant 1, mRNA. (from RefSeq NM_022114)
ENST00000514189.5	169.394994965647	0.552341050697843	0.336541480928715	2.7131370213673	0.0995251035318683	0.986276131961398	PRDM16		Contains 1 SET domain. (from UniProt D6RFY3)
ENST00000509860.1	156.542743303886	0.602073678243017	0.347568109241696	3.01588266034453	0.0824525564458569	0.986276131961398	PRDM16		The sequence shown here is derived from an Ensembl automatic analysis pipeline and should be considered as preliminary data. (from UniProt H0YA13)
ENST00000378378.9	291.616958342139	-0.155160582298435	0.254459910454307	0.374451419807244	0.540587805066601	0.986276131961398	ARHGEF16	NM_014448	Homo sapiens Rho guanine nucleotide exchange factor 16 (ARHGEF16), mRNA. (from RefSeq NM_014448)
ENST00000378373.5	164.974278883799	-0.248579998908973	0.291659447237009	0.721097786236598	0.395784051313043	0.986276131961398	ARHGEF16		Guanyl-nucleotide exchange factor of the RHOG GTPase stimulating the exchange of RHOG-associated GDP for GTP. May play a role in chemotactic cell migration by mediating the activation of RAC1 by EPHA2. May also activate CDC42 and mediate activation of CDC42 by the viral protein HPV16 E6. (from UniProt Q5VV41)
ENST00000378371.6	164.974278883799	-0.248579998908973	0.291659447237009	0.721097786236598	0.395784051313043	0.986276131961398	ARHGEF16		Guanyl-nucleotide exchange factor of the RHOG GTPase stimulating the exchange of RHOG-associated GDP for GTP. May play a role in chemotactic cell migration by mediating the activation of RAC1 by EPHA2. May also activate CDC42 and mediate activation of CDC42 by the viral protein HPV16 E6. (from UniProt Q5VV41)
ENST00000445297.5	45.6175316012635	-0.569925684322347	0.482419409095872	1.39930920619674	0.236839266262111	0.986276131961398	ARHGEF16		Rho guanine nucleotide exchange factor 16 (from HGNC ARHGEF16)
ENST00000418137.1	47.8374572170499	-0.479653092353251	0.476504227455583	1.0180397146584	0.312984446020029	0.986276131961398	ARHGEF16		Rho guanine nucleotide exchange factor 16 (from HGNC ARHGEF16)
ENST00000378344.7	226.151928885385	-0.327780757139497	0.25236006784338	1.69891620073233	0.192429775425728	0.986276131961398	TPRG1L	NM_182752	Homo sapiens tumor protein p63 regulated 1 like (TPRG1L), mRNA. (from RefSeq NM_182752)
ENST00000344579.5	136.667268974015	-0.346777922873974	0.301595580128375	1.33049282720471	0.248717562246534	0.986276131961398	TPRG1L		Interacts with BSN (By similarity). (from UniProt Q5T0D9)
ENST00000378322.7	723.155241870355	-0.112532248814095	0.18486153916598	0.372092463600673	0.541865899670004	0.986276131961398	WRAP73		WD repeat containing, antisense to TP73 (from HGNC WRAP73)
ENST00000270708.12	814.378096051086	-0.0915530308536405	0.180226656403439	0.258488606497863	0.611160408743405	0.986276131961398	WRAP73	NM_017818	Homo sapiens WD repeat containing, antisense to TP73 (WRAP73), mRNA. (from RefSeq NM_017818)
ENST00000424367.5	541.005920014961	-0.102107806224557	0.196099730775017	0.270747838647196	0.602830556498634	0.986276131961398	WRAP73		WD repeat containing, antisense to TP73 (from HGNC WRAP73)
ENST00000465916.5	277.79964600336	-0.165382085625066	0.239165858376122	0.481882030429404	0.487571068680737	0.986276131961398	WRAP73		The sequence shown here is derived from an Ensembl automatic analysis pipeline and should be considered as preliminary data. (from UniProt J3KTP2)
ENST00000419924.2	278.03392165424	-0.106355004736747	0.233969692447868	0.207299248659375	0.648892510974824	0.986276131961398	WRAP73		WD repeat containing, antisense to TP73 (from HGNC WRAP73)
ENST00000378295.9	581.545556956288	0.378100036204713	0.246101655181067	2.36034726827138	0.124454481635067	0.986276131961398	TP73	NM_005427	Homo sapiens tumor protein p73 (TP73), transcript variant 1, mRNA. (from RefSeq NM_005427)
ENST00000604074.5	337.611531795544	0.336852499397138	0.280047080825876	1.46119044337193	0.226740803725166	0.986276131961398	TP73	NM_001204186	Homo sapiens tumor protein p73 (TP73), transcript variant 10, mRNA. (from RefSeq NM_001204186)
ENST00000354437.8	442.657122735829	0.316665019576807	0.258758782504707	1.50751901659198	0.219518053074857	0.986276131961398	TP73	NM_001204184	Homo sapiens tumor protein p73 (TP73), transcript variant 8, mRNA. (from RefSeq NM_001204184)
ENST00000346387.8	441.951997882584	0.384126239651401	0.265914731187224	2.09132723953537	0.148137323758382	0.986276131961398	TP73	NM_001204188	Homo sapiens tumor protein p73 (TP73), transcript variant 12, mRNA. (from RefSeq NM_001204188)
ENST00000357733.7	420.978775486538	0.37638267779883	0.271415289238294	1.92911483769362	0.164855318633587	0.986276131961398	TP73	NM_001204187	Homo sapiens tumor protein p73 (TP73), transcript variant 11, mRNA. (from RefSeq NM_001204187)
ENST00000603362.5	420.626412968808	0.376605798218411	0.271828812217132	1.92549865662641	0.165251756964238	0.986276131961398	TP73		Participates in the apoptotic response to DNA damage. Isoforms containing the transactivation domain are pro-apoptotic, isoforms lacking the domain are anti-apoptotic and block the function of p53 and transactivating p73 isoforms. May be a tumor suppressor protein. (from UniProt O15350)
ENST00000604479.5	441.599635364855	0.384343895603411	0.266303419866383	2.0875578779758	0.148503294299435	0.986276131961398	TP73		Participates in the apoptotic response to DNA damage. Isoforms containing the transactivation domain are pro-apoptotic, isoforms lacking the domain are anti-apoptotic and block the function of p53 and transactivating p73 isoforms. May be a tumor suppressor protein. (from UniProt O15350)
ENST00000378280.5	351.499740556964	0.353854292694344	0.25725877549094	1.90662751498849	0.167338361440312	0.986276131961398	TP73	NM_001204189	Homo sapiens tumor protein p73 (TP73), transcript variant 5, mRNA. (from RefSeq NM_001204189)
ENST00000378285.5	391.372803943836	0.308817293594853	0.258298967870386	1.44300371852799	0.229653891343012	0.986276131961398	TP73	NM_001126241	Homo sapiens tumor protein p73 (TP73), transcript variant 3, mRNA. (from RefSeq NM_001126241)
ENST00000378288.8	530.261238164296	0.377918320357452	0.244648054575026	2.38852013600018	0.122229287550922	0.986276131961398	TP73	NM_001204191	Homo sapiens tumor protein p73 (TP73), transcript variant 7, mRNA. (from RefSeq NM_001204191)
ENST00000378290.4	515.890424597565	0.379132917609078	0.246219883682748	2.37379229592213	0.123386987471623	0.986276131961398	TP73	NM_001204192	Homo sapiens tumor protein p73 (TP73), transcript variant 13, mRNA. (from RefSeq NM_001204192)
ENST00000378251.3	2238.6993870338	0.237567652227144	0.176647134339002	1.80652173486011	0.178926044390243	0.986276131961398	LRRC47	NM_020710	Homo sapiens leucine rich repeat containing 47 (LRRC47), mRNA. (from RefSeq NM_020710)
ENST00000378230.8	1725.92238696702	0.0609867698737839	0.163403415811254	0.139898619127401	0.708381819388471	0.986276131961398	CEP104	NM_014704	Homo sapiens centrosomal protein 104 (CEP104), mRNA. (from RefSeq NM_014704)
ENST00000438539.5	290.415284792567	0.0739638133896604	0.229644028542429	0.104664404414919	0.746302383225892	0.986276131961398	CEP104		The sequence shown here is derived from an Ensembl automatic analysis pipeline and should be considered as preliminary data. (from UniProt H7C0J5)
ENST00000461667.1	269.27020440725	0.0222468062906182	0.23575229036045	0.00891282629842749	0.924785246912094	0.986276131961398	CEP104		The sequence shown here is derived from an Ensembl automatic analysis pipeline and should be considered as preliminary data. (from UniProt J3QLL3)
ENST00000443466.1	129.253658609611	0.361634238990642	0.306995949519376	1.39869474660805	0.236942234863813	0.986276131961398	CEP104		centrosomal protein 104 (from HGNC CEP104)
ENST00000428079.5	384.302312367344	0.125477689988544	0.213016991521054	0.349898437458918	0.554170627786867	0.986276131961398	CEP104		centrosomal protein 104 (from HGNC CEP104)
ENST00000378223.3	330.617668401789	-0.0675025664767637	0.221382526272193	0.0929574004483129	0.760450571315151	0.986276131961398	CEP104		Cytoplasm, cytoskeleton, centrosome, centriole. (from UniProt O60308)
ENST00000338895.7	291.192209387234	-0.0517416535882523	0.229398164341367	0.0510010738078677	0.821330397179804	0.986276131961398	DFFB	NM_001320136	Homo sapiens DNA fragmentation factor subunit beta (DFFB), transcript variant 5, mRNA. (from RefSeq NM_001320136)
ENST00000378209.7	313.948132025249	-0.0719854490891694	0.225554007470161	0.101715622949364	0.749780452898118	0.986276131961398	DFFB	NR_135152	Homo sapiens DNA fragmentation factor subunit beta (DFFB), transcript variant 8, non-coding RNA. (from RefSeq NR_135152)
ENST00000491998.5	139.129964581613	-0.110482734898942	0.322324192357889	0.126420198190253	0.722172963946791	0.986276131961398	DFFB	NR_135150	Homo sapiens DNA fragmentation factor subunit beta (DFFB), transcript variant 6, non-coding RNA. (from RefSeq NR_135150)
ENST00000461150.1	104.110621380368	-0.0888000885021641	0.347322245269065	0.0817220599141635	0.774977151927315	0.986276131961398	DFFB		The sequence shown here is derived from an Ensembl automatic analysis pipeline and should be considered as preliminary data. (from UniProt J3KT26)
ENST00000361605.4	850.419958282647	-0.0517003263851172	0.180649200282407	0.0822299608901247	0.774297877272949	0.986276131961398	C1orf174	NM_207356	Homo sapiens chromosome 1 open reading frame 174 (C1orf174), mRNA. (from RefSeq NM_207356)
ENST00000378156.9	588.145797206551	0.0431353843232662	0.210102671309151	0.0472484618079889	0.827922258511986	0.986276131961398	NPHP4	NM_015102	Homo sapiens nephrocystin 4 (NPHP4), transcript variant 1, mRNA. (from RefSeq NM_015102)
ENST00000489180.6	385.231794699013	0.0516450421501509	0.220192782133944	0.0607169536350582	0.805366333653878	0.986276131961398	NPHP4	NR_111987	Homo sapiens nephrocystin 4 (NPHP4), transcript variant 4, non-coding RNA. (from RefSeq NR_111987)
ENST00000378169.7	124.687839194556	-0.142442781150304	0.31324423889507	0.206311244834474	0.649674104734811	0.986276131961398	NPHP4		The sequence shown here is derived from an Ensembl automatic analysis pipeline and should be considered as preliminary data. (from UniProt D6RA06)
ENST00000622020.4	384.892819058973	0.0542791682737106	0.22040278407833	0.0664173432383706	0.796626386541617	0.986276131961398	NPHP4		Involved in the organization of apical junctions in kidney cells together with NPHP1 and RPGRIP1L/NPHP8 (By similarity). Does not seem to be strictly required for ciliogenesis (By similarity). (from UniProt O75161)
ENST00000262450.8	337.179516868984	-0.0565654560159805	0.229628926782232	0.0645420059684767	0.799456012940359	0.986276131961398	CHD5	NM_015557	Homo sapiens chromodomain helicase DNA binding protein 5 (CHD5), mRNA. (from RefSeq NM_015557)
ENST00000462991.5	162.610476572444	0.15242350803037	0.301136867944405	0.280756032703934	0.596206113822976	0.986276131961398	CHD5		chromodomain helicase DNA binding protein 5 (from HGNC CHD5)
ENST00000496404.1	219.457276619999	-0.0701220983824027	0.261764402172438	0.0746790360914673	0.784642097847795	0.986276131961398	CHD5		The sequence shown here is derived from an Ensembl automatic analysis pipeline and should be considered as preliminary data. (from UniProt F2Z2R5)
ENST00000484532.6	204.539432290517	-0.457153285616379	0.837548531323461	0.298204999301142	0.58500991930168	0.986276131961398	AL031847.2		Homo sapiens full open reading frame cDNA clone RZPDo834F116D for gene RPL22, ribosomal protein L22; complete cds, incl. stopcodon. (from mRNA CR456873)
ENST00000234875.9	8084.10023711418	-0.094137039861625	0.19221273553522	0.240120828409445	0.624118859751651	0.986276131961398	RPL22	NM_000983	Homo sapiens ribosomal protein L22 (RPL22), mRNA. (from RefSeq NM_000983)
ENST00000497965.5	5058.31056893703	-0.136292653407169	0.200732806497479	0.461707567439817	0.496827018760007	0.986276131961398	RPL22		ribosomal protein L22 (from HGNC RPL22)
ENST00000471204.5	4881.77556842972	-0.133169378006223	0.200416206239408	0.442242953887444	0.506041859063574	0.986276131961398	RPL22		ribosomal protein L22 (from HGNC RPL22)
ENST00000465387.5	4677.76093981061	-0.122351524256107	0.198909686525234	0.379099783375878	0.53808541119013	0.986276131961398	RPL22		ribosomal protein L22 (from HGNC RPL22)
ENST00000462296.5	209.472865714771	-0.441178167273099	0.81100700171315	0.296308709920979	0.586205835950353	0.986276131961398	RPL22		ribosomal protein L22 (from HGNC RPL22)
ENST00000465335.1	209.472865714771	-0.441178167273099	0.81100700171315	0.296308709920979	0.586205835950353	0.986276131961398	RPL22		ribosomal protein L22 (from HGNC RPL22)
ENST00000377939.5	75.9737429418022	0.390284505778406	0.42475597062299	0.884329437002421	0.347018617106964	0.986276131961398	RNF207	NM_207396	Homo sapiens ring finger protein 207 (RNF207), mRNA. (from RefSeq NM_207396)
ENST00000343813.10	2378.33439420652	0.0815185466410539	0.15882421241915	0.263781980101491	0.607533708235926	0.986276131961398	ICMT	NM_012405	Homo sapiens isoprenylcysteine carboxyl methyltransferase (ICMT), mRNA. (from RefSeq NM_012405)
ENST00000489498.5	195.511981000135	0.230104378657059	0.265090401146944	0.763207486551124	0.382326608215165	0.986276131961398	ICMT		isoprenylcysteine carboxyl methyltransferase (from HGNC ICMT)
ENST00000474756.1	129.629774955477	0.749907838349819	0.321869550819634	5.43781555296368	0.0197052987557166	0.986276131961398	ICMT		isoprenylcysteine carboxyl methyltransferase (from HGNC ICMT)
ENST00000377893.3	139.582680283525	0.636590509640664	0.358892738693159	3.16017673358848	0.0754550141886656	0.986276131961398	GPR153	NM_207370	Homo sapiens G protein-coupled receptor 153 (GPR153), mRNA. (from RefSeq NM_207370)
ENST00000608083.5	1433.64157025815	0.0515327080838035	0.16822239320439	0.0947216215880857	0.758258279613708	0.986276131961398	ACOT7		Acyl-CoA thioesterases are a group of enzymes that catalyze the hydrolysis of acyl-CoAs to the free fatty acid and coenzyme A (CoASH), providing the potential to regulate intracellular levels of acyl-CoAs, free fatty acids and CoASH. May play an important physiological function in brain. May play a regulatory role by modulating the cellular levels of fatty acyl- CoA ligands for certain transcript…
ENST00000377842.7	1387.45543005125	0.0484061435679955	0.169328019212282	0.0827520335562895	0.77360201125765	0.986276131961398	ACOT7	NM_181866	Homo sapiens acyl-CoA thioesterase 7 (ACOT7), transcript variant hBACHd, mRNA. (from RefSeq NM_181866)
ENST00000377845.7	1387.45543005125	0.0484061435679955	0.169328019212282	0.0827520335562895	0.77360201125765	0.986276131961398	ACOT7	NM_181865	Homo sapiens acyl-CoA thioesterase 7 (ACOT7), transcript variant hBACHc, mRNA. (from RefSeq NM_181865)
ENST00000377855.6	1387.62491787127	0.0480458993191452	0.169315495796007	0.0815500623224139	0.775207701557052	0.986276131961398	ACOT7	NM_181864	Homo sapiens acyl-CoA thioesterase 7 (ACOT7), transcript variant hBACHb, mRNA. (from RefSeq NM_181864)
ENST00000377860.8	773.769763270271	0.00560761047797581	0.188653490810944	0.00263035212961427	0.959096859902547	0.986276131961398	ACOT7		Acyl-CoA thioesterases are a group of enzymes that catalyze the hydrolysis of acyl-CoAs to the free fatty acid and coenzyme A (CoASH), providing the potential to regulate intracellular levels of acyl-CoAs, free fatty acids and CoASH. May play an important physiological function in brain. May play a regulatory role by modulating the cellular levels of fatty acyl- CoA ligands for certain transcript…
ENST00000418124.5	750.809749876348	0.0194528406571057	0.19074560335329	0.0128301742955301	0.909816215829858	0.986276131961398	ACOT7		Acyl-CoA thioesterases are a group of enzymes that catalyze the hydrolysis of acyl-CoAs to the free fatty acid and coenzyme A (CoASH), providing the potential to regulate intracellular levels of acyl-CoAs, free fatty acids and CoASH. May play an important physiological function in brain. May play a regulatory role by modulating the cellular levels of fatty acyl- CoA ligands for certain transcript…
ENST00000545482.5	1473.74236999324	0.0619421014670043	0.168248210249024	0.136459912294754	0.711826014643911	0.986276131961398	ACOT7	NM_007274	Homo sapiens acyl-CoA thioesterase 7 (ACOT7), transcript variant hBACHa, mRNA. (from RefSeq NM_007274)
ENST00000361521.8	1473.74236999324	0.0619421014670043	0.168248210249024	0.136459912294754	0.711826014643911	0.986276131961398	ACOT7		Acyl-CoA thioesterases are a group of enzymes that catalyze the hydrolysis of acyl-CoAs to the free fatty acid and coenzyme A (CoASH), providing the potential to regulate intracellular levels of acyl-CoAs, free fatty acids and CoASH. May play an important physiological function in brain. May play a regulatory role by modulating the cellular levels of fatty acyl- CoA ligands for certain transcript…
ENST00000473466.2	911.418090092343	0.0169151310337007	0.179077826167337	0.00985001116505657	0.920941981812575	0.986276131961398	ACOT7		acyl-CoA thioesterase 7 (from HGNC ACOT7)
ENST00000647810.1	40.4757477749637	0.33217092837943	0.511561265767707	0.440863396669442	0.506706024703382	0.986276131961398	TNFRSF25		TNF receptor superfamily member 25 (from HGNC TNFRSF25)
ENST00000377782.7	46.0570414509299	0.384259549771221	0.48982267223325	0.643039500788941	0.422612288358898	0.986276131961398	TNFRSF25	NM_148965	Homo sapiens TNF receptor superfamily member 25 (TNFRSF25), transcript variant 1, mRNA. (from RefSeq NM_148965)
ENST00000480393.5	25.0990239965521	0.327301177439414	0.631018444529512	0.273240158727155	0.601166481677888	0.986276131961398	TNFRSF25		TNF receptor superfamily member 25 (from HGNC TNFRSF25)
ENST00000485036.5	28.7409596523603	0.328572713903518	0.588162958496338	0.318987506203491	0.572216752856186	0.986276131961398	TNFRSF25		Receptor for TNFSF12/APO3L/TWEAK. Interacts directly with the adapter TRADD. Mediates activation of NF-kappa-B and induces apoptosis. May play a role in regulating lymphocyte homeostasis. (from UniProt Q93038)
ENST00000356876.7	49.5323330078375	0.369883276773649	0.47562449513284	0.635337672158748	0.425404153599451	0.986276131961398	TNFRSF25	NM_003790	Homo sapiens TNF receptor superfamily member 25 (TNFRSF25), transcript variant 2, mRNA. (from RefSeq NM_003790)
ENST00000351959.9	39.4170015852808	0.432359436416112	0.530834932772538	0.689325355087327	0.406393947273639	0.986276131961398	TNFRSF25	NM_148966	Homo sapiens TNF receptor superfamily member 25 (TNFRSF25), transcript variant 3, mRNA. (from RefSeq NM_148966)
ENST00000348333.7	36.8194340860737	0.37751454965546	0.542857672973857	0.515224005284075	0.472886126716538	0.986276131961398	TNFRSF25	NM_148967	Homo sapiens TNF receptor superfamily member 25 (TNFRSF25), transcript variant 4, mRNA. (from RefSeq NM_148967)
ENST00000351748.7	18.1914797386743	0.588250873162987	0.776321590883223	0.613369577414531	0.433521918213033	0.986276131961398	TNFRSF25	NM_148970	Homo sapiens TNF receptor superfamily member 25 (TNFRSF25), transcript variant 7, mRNA. (from RefSeq NM_148970)
ENST00000414040.6	26.8218610367564	0.296471014774775	0.60914393460674	0.242846504735788	0.622157736014247	0.986276131961398	TNFRSF25		Receptor for TNFSF12/APO3L/TWEAK. Interacts directly with the adapter TRADD. Mediates activation of NF-kappa-B and induces apoptosis. May play a role in regulating lymphocyte homeostasis. (from UniProt Q93038)
ENST00000535355.5	303.442628610562	0.0695220186706311	0.275412997871918	0.0820825683065465	0.774494768059898	0.986276131961398	PLEKHG5	NM_001265593	Homo sapiens pleckstrin homology and RhoGEF domain containing G5 (PLEKHG5), transcript variant 7, mRNA. (from RefSeq NM_001265593)
ENST00000400913.5	294.389240455526	0.0808743639487764	0.273914143020855	0.106333841526101	0.744357244808931	0.986276131961398	PLEKHG5	NM_001042665	Homo sapiens pleckstrin homology and RhoGEF domain containing G5 (PLEKHG5), transcript variant 5, mRNA. (from RefSeq NM_001042665)
ENST00000340850.9	294.389240455526	0.0808743639487764	0.273914143020855	0.106333841526101	0.744357244808931	0.986276131961398	PLEKHG5	NM_001042664	Homo sapiens pleckstrin homology and RhoGEF domain containing G5 (PLEKHG5), transcript variant 4, mRNA. (from RefSeq NM_001042664)
ENST00000537245.5	306.237125166271	0.0818356323626931	0.275030546057076	0.107151942979023	0.743410201850787	0.986276131961398	PLEKHG5	NM_001265592	Homo sapiens pleckstrin homology and RhoGEF domain containing G5 (PLEKHG5), transcript variant 6, mRNA. (from RefSeq NM_001265592)
ENST00000377748.5	306.237125166271	0.0818356323626931	0.275030546057076	0.107151942979023	0.743410201850787	0.986276131961398	PLEKHG5	NM_198681	Homo sapiens pleckstrin homology and RhoGEF domain containing G5 (PLEKHG5), transcript variant 2, mRNA. (from RefSeq NM_198681)
ENST00000673471.1	306.237125166271	0.0818356323626931	0.275030546057076	0.107151942979023	0.743410201850787	0.986276131961398	PLEKHG5		pleckstrin homology and RhoGEF domain containing G5 (from HGNC PLEKHG5)
ENST00000377725.5	255.162972430891	0.0484869181014616	0.274800297208156	0.0498732080466056	0.823284048177376	0.986276131961398	PLEKHG5	NM_001265594	Homo sapiens pleckstrin homology and RhoGEF domain containing G5 (PLEKHG5), transcript variant 8, mRNA. (from RefSeq NM_001265594)
ENST00000377728.7	294.389240455526	0.0808743639487764	0.273914143020855	0.106333841526101	0.744357244808931	0.986276131961398	PLEKHG5	NM_020631	Homo sapiens pleckstrin homology and RhoGEF domain containing G5 (PLEKHG5), transcript variant 1, mRNA. (from RefSeq NM_020631)
ENST00000377732.5	304.837033167297	0.0793143391952186	0.274792111494692	0.101894941898443	0.749567372056646	0.986276131961398	PLEKHG5		Activates the NF-kappa-B signaling pathway and RHOA. Appears to be involved in the control of neuronal cell differentiation. (from UniProt O94827)
ENST00000400915.7	306.237125166271	0.0818356323626931	0.275030546057076	0.107151942979023	0.743410201850787	0.986276131961398	PLEKHG5	NM_001042663	Homo sapiens pleckstrin homology and RhoGEF domain containing G5 (PLEKHG5), transcript variant 3, mRNA. (from RefSeq NM_001042663)
ENST00000377740.4	213.596559735257	0.123625695318588	0.29317527787264	0.200419910624824	0.654382119558025	0.986276131961398	PLEKHG5		Contains 1 DH (DBL-homology) domain. (from UniProt Q5SY18)
ENST00000377705.6	2151.52201877127	0.103744315524354	0.161140739415665	0.414881667085915	0.519502105475263	0.986276131961398	NOL9	NM_024654	Homo sapiens nucleolar protein 9 (NOL9), mRNA. (from RefSeq NM_024654)
ENST00000377674.9	1666.29798130416	0.156406646828304	0.171553043622207	0.832154596795384	0.361650243927828	0.986276131961398	ZBTB48	NM_005341	Homo sapiens zinc finger and BTB domain containing 48 (ZBTB48), transcript variant 1, mRNA. (from RefSeq NM_005341)
ENST00000319084.9	586.960343240444	0.246829254490293	0.199201214621946	1.54187547167327	0.214338860720889	0.986276131961398	ZBTB48		Contains 1 BTB (POZ) domain. (from UniProt Q5SY20)
ENST00000435905.5	585.003095984983	0.248986148679224	0.199166986653981	1.56928297712668	0.210311173364463	0.986276131961398	ZBTB48		Contains 1 BTB (POZ) domain. (from UniProt Q5SY21)
ENST00000488936.1	483.111178833819	-0.147859410727379	0.200392869552312	0.547134193613694	0.459491031079112	0.986276131961398	ZBTB48		zinc finger and BTB domain containing 48 (from HGNC ZBTB48)
ENST00000466813.1	354.395680658642	-0.0262412017057302	0.228533618705455	0.0189573083060424	0.890488946863683	0.986276131961398	ZBTB48		zinc finger and BTB domain containing 48 (from HGNC ZBTB48)
ENST00000377658.8	1059.16816410086	0.339468227300125	0.238792490670476	2.01598345091286	0.155650388132311	0.986276131961398	KLHL21	NM_014851	Homo sapiens kelch like family member 21 (KLHL21), transcript variant 1, mRNA. (from RefSeq NM_014851)
ENST00000377663.3	675.599895256325	0.43848782228025	0.259437840940546	2.84605836656807	0.0915982590872061	0.986276131961398	KLHL21		Substrate-specific adapter of a BCR (BTB-CUL3-RBX1) E3 ubiquitin-protein ligase complex required for efficient chromosome alignment and cytokinesis. The BCR(KLHL21) E3 ubiquitin ligase complex regulates localization of the chromosomal passenger complex (CPC) from chromosomes to the spindle midzone in anaphase and mediates the ubiquitination of AURKB. Ubiquitination of AURKB by BCR(KLHL21) E3 ubiq…
ENST00000467612.5	663.068459070338	0.149731942404617	0.239987440114583	0.396050495726328	0.529136026759234	0.986276131961398	KLHL21		kelch like family member 21 (from HGNC KLHL21)
ENST00000610898.1	49.4215280355437	0.326679250911417	0.457454406020496	0.514720636566203	0.473102438184629	0.986276131961398	KLHL21		kelch like family member 21 (from HGNC KLHL21)
ENST00000496707.5	644.286729898204	0.143654144996186	0.242175166835475	0.359081377703482	0.549016857909008	0.986276131961398	KLHL21		kelch like family member 21 (from HGNC KLHL21)
ENST00000463043.1	246.65676526018	0.224663721687526	0.311227066478224	0.54043999882505	0.462250433873541	0.986276131961398	KLHL21	NM_001324309	Homo sapiens kelch like family member 21 (KLHL21), transcript variant 2, mRNA. (from RefSeq NM_001324309)
ENST00000377648.5	372.956312759125	-0.0598090974652144	0.221067027875173	0.0756346622556805	0.78330274186756	0.986276131961398	PHF13	NM_153812	Homo sapiens PHD finger protein 13 (PHF13), mRNA. (from RefSeq NM_153812)
ENST00000054650.8	697.398127213697	0.021927906201762	0.192827520037273	0.0163014547728011	0.89840447329571	0.986276131961398	THAP3	NM_001195753	Homo sapiens THAP domain containing 3 (THAP3), transcript variant 3, mRNA. (from RefSeq NM_001195753)
ENST00000307896.10	588.541544618973	0.0621926236935062	0.196220118237413	0.103041224168756	0.748210126295094	0.986276131961398	THAP3	NM_001195752	Homo sapiens THAP domain containing 3 (THAP3), transcript variant 1, mRNA. (from RefSeq NM_001195752)
ENST00000377627.7	231.589446017145	-0.214593799778321	0.249319182159219	0.738459137944638	0.390154918667065	0.986276131961398	THAP3	NM_138350	Homo sapiens THAP domain containing 3 (THAP3), transcript variant 2, mRNA. (from RefSeq NM_138350)
ENST00000487819.5	152.854004295332	-0.163842339417474	0.287530480838598	0.326577983568058	0.567681077117366	0.986276131961398	THAP3		THAP domain containing 3 (from HGNC THAP3)
ENST00000472925.1	341.761176703206	-0.0895521540979041	0.223918245389668	0.160562451638384	0.688639208433728	0.986276131961398	THAP3		THAP domain containing 3 (from HGNC THAP3)
ENST00000451196.5	783.499236625672	0.0525665958006023	0.185393520583191	0.0826998035133997	0.773671521043427	0.986276131961398	DNAJC11		DnaJ heat shock protein family (Hsp40) member C11 (from HGNC DNAJC11)
ENST00000377577.10	1793.09307076364	0.0229091256163241	0.160953731045653	0.0203776200372587	0.886487467590002	0.986276131961398	DNAJC11	NM_018198	Homo sapiens DnaJ heat shock protein family (Hsp40) member C11 (DNAJC11), mRNA. (from RefSeq NM_018198)
ENST00000294401.11	1503.53981140272	0.0118787731655647	0.163476962959266	0.00539467688554396	0.94144925289606	0.986276131961398	DNAJC11		Event=Alternative splicing; Named isoforms=3; Name=1; IsoId=Q9NVH1-1; Sequence=Displayed; Name=2; IsoId=Q9NVH1-2; Sequence=VSP_019933; Name=3; IsoId=Q9NVH1-3; Sequence=VSP_019932; (from UniProt Q9NVH1)
ENST00000426784.1	642.342275416987	-0.0591826530380751	0.18770344052796	0.100319752550369	0.7514462554164	0.986276131961398	DNAJC11		DnaJ heat shock protein family (Hsp40) member C11 (from HGNC DNAJC11)
ENST00000303635.12	618.614336646531	-0.140235878237662	0.192680094753657	0.528335900673035	0.467307322771079	0.986276131961398	CAMTA1	NM_015215	Homo sapiens calmodulin binding transcription activator 1 (CAMTA1), transcript variant 1, mRNA. (from RefSeq NM_015215)
ENST00000473578.5	349.920896786898	-0.0502503749433915	0.234016316144278	0.0567694391994564	0.811676820510319	0.986276131961398	CAMTA1	NM_001195563	Homo sapiens calmodulin binding transcription activator 1 (CAMTA1), transcript variant 2, mRNA. (from RefSeq NM_001195563)
ENST00000557126.5	146.070744632104	-0.250749565198073	0.346635643383801	0.564845465614141	0.452314492315513	0.986276131961398	CAMTA1	NM_001242701	Homo sapiens calmodulin binding transcription activator 1 (CAMTA1), transcript variant 3, mRNA. (from RefSeq NM_001242701)
ENST00000467404.6	215.510267132428	0.112859202247902	0.255061500089669	0.196977327736484	0.657171802567643	0.986276131961398	CAMTA1	NM_001349627	Homo sapiens calmodulin binding transcription activator 1 (CAMTA1), transcript variant 23, mRNA. (from RefSeq NM_001349627)
ENST00000461311.1	309.211364636033	-0.013166406125077	0.237468240828811	0.0111769662198355	0.915803581622922	0.986276131961398	CAMTA1		The sequence shown here is derived from an Ensembl automatic analysis pipeline and should be considered as preliminary data. (from UniProt H0YJV1)
ENST00000495233.5	468.355363113672	-0.0812324037292376	0.220009633576903	0.140231890484564	0.708050590544462	0.986276131961398	CAMTA1	NM_001349626	Homo sapiens calmodulin binding transcription activator 1 (CAMTA1), transcript variant 22, mRNA. (from RefSeq NM_001349626)
ENST00000490905.5	133.157428082781	-0.214945765308975	0.303370675279782	0.501898512276334	0.478667118094486	0.986276131961398	CAMTA1		The sequence shown here is derived from an Ensembl automatic analysis pipeline and should be considered as preliminary data. (from UniProt H0YJR7)
ENST00000476864.1	154.465084528919	-0.218671298732064	0.288227093253744	0.572834251836184	0.449134853204212	0.986276131961398	CAMTA1		calmodulin binding transcription activator 1 (from HGNC CAMTA1)
ENST00000054666.11	492.79601552758	0.0197002686251531	0.198514042282201	0.00985122068824751	0.920937143949877	0.986276131961398	VAMP3	NM_004781	Homo sapiens vesicle associated membrane protein 3 (VAMP3), mRNA. (from RefSeq NM_004781)
ENST00000470357.1	338.241815725167	0.0102148869139193	0.222442910937322	0.00412633005742435	0.948781901427946	0.986276131961398	VAMP3		vesicle associated membrane protein 3 (from HGNC VAMP3)
ENST00000613533.4	69.6230565946669	-0.128228486904063	0.41391141465132	0.105649739056666	0.745152268174457	0.986276131961398	PER3	NM_001289862	Homo sapiens period circadian regulator 3 (PER3), transcript variant 1, mRNA. (from RefSeq NM_001289862)
ENST00000614998.4	64.0831086363959	-0.110960139419577	0.424685241124414	0.0763277837989982	0.782336983678639	0.986276131961398	PER3	NM_001289864	Homo sapiens period circadian regulator 3 (PER3), transcript variant 5, mRNA. (from RefSeq NM_001289864)
ENST00000377532.7	69.6230565946669	-0.128228486904063	0.41391141465132	0.105649739056666	0.745152268174457	0.986276131961398	PER3		Component of the circadian clock mechanism which is essential for generating circadian rhythms. Can bind heme. (from UniProt P56645)
ENST00000361923.2	67.7310850911611	0.0204725628945512	0.414611551924299	0.0183529713878841	0.892237800432887	0.986276131961398	PER3	NM_016831	Homo sapiens period circadian regulator 3 (PER3), transcript variant 4, mRNA. (from RefSeq NM_016831)
ENST00000615230.4	76.2828894529996	-0.351730197159941	0.383676705203452	0.861921726290156	0.353201468403974	0.986276131961398	TNFRSF9	NM_001561	Homo sapiens TNF receptor superfamily member 9 (TNFRSF9), mRNA. (from RefSeq NM_001561)
ENST00000377507.7	76.2828894529996	-0.351730197159941	0.383676705203452	0.861921726290156	0.353201468403974	0.986276131961398	TNFRSF9		Receptor for TNFSF9/4-1BBL. Possibly active during T cell activation. (from UniProt Q07011)
ENST00000493373.5	3196.78045086381	-0.0406956356029122	0.163756079352662	0.0622926935545181	0.802908266762886	0.986276131961398	PARK7		Parkinsonism associated deglycase (from HGNC PARK7)
ENST00000493678.5	3221.98278146643	-0.045595653255487	0.164201134809151	0.0776749904342253	0.780473271934937	0.986276131961398	PARK7	NM_001123377	Homo sapiens Parkinsonism associated deglycase (PARK7), transcript variant 2, mRNA. (from RefSeq NM_001123377)
ENST00000377493.9	2069.26615427736	-0.0967617966033395	0.17902744163592	0.294261413439131	0.587502568854056	0.986276131961398	PARK7		Parkinsonism associated deglycase (from HGNC PARK7)
ENST00000338639.10	3221.98278146643	-0.045595653255487	0.164201134809151	0.0776749904342253	0.780473271934937	0.986276131961398	PARK7	NM_007262	Homo sapiens Parkinsonism associated deglycase (PARK7), transcript variant 1, mRNA. (from RefSeq NM_007262)
ENST00000377491.5	3221.98278146643	-0.045595653255487	0.164201134809151	0.0776749904342253	0.780473271934937	0.986276131961398	PARK7		Parkinsonism associated deglycase (from HGNC PARK7)
ENST00000377488.5	3221.98278146643	-0.045595653255487	0.164201134809151	0.0776749904342253	0.780473271934937	0.986276131961398	PARK7		Parkinsonism associated deglycase (from HGNC PARK7)
ENST00000469225.1	1722.11656040778	-0.0837148627643932	0.178939254359054	0.221280435345854	0.638066018073904	0.986276131961398	PARK7		Parkinsonism associated deglycase (from HGNC PARK7)
ENST00000377482.10	1105.16299006643	-0.208470165260506	0.175032056187287	1.42254301975299	0.232985287638493	0.986276131961398	ERRFI1	NM_018948	Homo sapiens ERBB receptor feedback inhibitor 1 (ERRFI1), mRNA. (from RefSeq NM_018948)
ENST00000469499.5	59.7194961749214	0.0556599271222106	0.427773285934949	0.0178048459182634	0.893849524853588	0.986276131961398	ERRFI1		ERBB receptor feedback inhibitor 1 (from HGNC ERRFI1)
ENST00000337907.7	802.43128010493	0.858896844385913	0.654969623643502	1.69376003538378	0.193106054479873	0.986276131961398	RERE	NM_012102	Homo sapiens arginine-glutamic acid dipeptide repeats (RERE), transcript variant 1, mRNA. (from RefSeq NM_012102)
ENST00000400908.7	802.43128010493	0.858896844385913	0.654969623643502	1.69376003538378	0.193106054479873	0.986276131961398	RERE	NM_001042681	Homo sapiens arginine-glutamic acid dipeptide repeats (RERE), transcript variant 2, mRNA. (from RefSeq NM_001042681)
ENST00000377464.5	531.085240750483	1.25889022353296	0.932752039102186	1.76587207758671	0.183893768087139	0.986276131961398	RERE		arginine-glutamic acid dipeptide repeats (from HGNC RERE)
ENST00000400907.6	381.816786205941	0.233431970747339	0.229072079766659	1.05110514324674	0.305252699703185	0.986276131961398	RERE		The sequence shown here is derived from an Ensembl automatic analysis pipeline and should be considered as preliminary data. (from UniProt H7BYW9)
ENST00000476556.5	386.05606348308	1.52352049684587	1.0399277896818	2.05304565427818	0.151902052208682	0.986276131961398	RERE	NM_001042682	Homo sapiens arginine-glutamic acid dipeptide repeats (RERE), transcript variant 3, mRNA. (from RefSeq NM_001042682)
ENST00000505225.1	48.8880673310706	0.325697015355962	0.584343471211638	0.354683453014353	0.551473839408024	0.986276131961398	RERE		The sequence shown here is derived from an Ensembl automatic analysis pipeline and should be considered as preliminary data. (from UniProt D6RA28)
ENST00000656437.1	534.206586517227	0.457974201020877	0.262217864561346	3.04189580465857	0.0811411045534019	0.986276131961398	RERE		arginine-glutamic acid dipeptide repeats (from HGNC RERE)
ENST00000464367.1	37.3607906538739	0.962975217835255	0.61731599164959	2.45012692573057	0.117515365406903	0.986276131961398	RERE		arginine-glutamic acid dipeptide repeats (from HGNC RERE)
ENST00000464972.5	25.2118409620582	0.656472707080622	0.661713422488639	1.02212824227561	0.312014715512453	0.986276131961398	RERE		arginine-glutamic acid dipeptide repeats (from HGNC RERE)
ENST00000659924.1	327.264144835816	0.209616695565986	0.229526668112925	0.843096298005655	0.358512726973483	0.986276131961398	RERE		arginine-glutamic acid dipeptide repeats (from HGNC RERE)
ENST00000514428.1	32.2363166845886	0.191585842520671	0.567805541976203	0.115346658419657	0.734137265832123	0.986276131961398	RERE		The sequence shown here is derived from an Ensembl automatic analysis pipeline and should be considered as preliminary data. (from UniProt H0Y975)
ENST00000468247.1	23.804643274652	-0.451148359212472	0.670342414919966	0.444488565969451	0.504963934051971	0.986276131961398	RERE		arginine-glutamic acid dipeptide repeats (from HGNC RERE)
ENST00000234590.10	32956.9880028514	0.0480918811669445	0.14289512243499	0.113262809685168	0.736459617925856	0.986276131961398	ENO1	NM_001428	Homo sapiens enolase 1 (ENO1), transcript variant 1, mRNA. (from RefSeq NM_001428)
ENST00000647408.1	27551.4594112588	0.0362464828885258	0.143110678375195	0.064146431344497	0.800058450568639	0.986276131961398	ENO1	NM_001353346	Homo sapiens enolase 1 (ENO1), transcript variant 3, mRNA. (from RefSeq NM_001353346)
ENST00000646370.2	3194.52297283316	0.0527082534423674	0.162768858905346	0.105154350800795	0.745729757302808	0.986276131961398	ENO1		enolase 1 (from HGNC ENO1)
ENST00000497492.1	14112.8276866077	0.0884920876305636	0.144731497949468	0.373791661228168	0.540944707368856	0.986276131961398	ENO1		enolase 1 (from HGNC ENO1)
ENST00000646660.1	12259.6841780635	0.0668586711059003	0.146523259889175	0.20821336824639	0.648171366028508	0.986276131961398	ENO1		enolase 1 (from HGNC ENO1)
ENST00000646680.1	2100.62823598804	0.0567747829761318	0.163566206126263	0.120861190974402	0.728102329029837	0.986276131961398	ENO1		enolase 1 (from HGNC ENO1)
ENST00000646906.1	9165.96590591795	0.0179574987294309	0.154874162149263	0.0134839576470256	0.907557085997172	0.986276131961398	ENO1		enolase 1 (from HGNC ENO1)
ENST00000646156.1	402.905806427935	-0.277152854618435	0.616751634784517	0.202421530873245	0.652773315091692	0.986276131961398	ENO1		enolase 1 (from HGNC ENO1)
ENST00000643438.1	5569.01649513282	0.117245651642088	0.15016383345472	0.609602616429648	0.434937471311714	0.986276131961398	ENO1		enolase 1 (from HGNC ENO1)
ENST00000489867.2	5569.01649513282	0.117245651642088	0.15016383345472	0.609602616429648	0.434937471311714	0.986276131961398	ENO1		enolase 1 (from HGNC ENO1)
ENST00000377411.5	80.1827832636497	0.689636806016988	0.418546597704838	2.7494084379166	0.0972904180145236	0.986276131961398	GPR157	NM_024980	Homo sapiens G protein-coupled receptor 157 (GPR157), mRNA. (from RefSeq NM_024980)
ENST00000465853.1	20.0210536243587	1.01741120740801	0.697390611631881	2.13203357196235	0.144249272238578	0.986276131961398	GPR157		G protein-coupled receptor 157 (from HGNC GPR157)
ENST00000377403.6	258.756015132306	0.25295541035987	0.271210392107048	0.894022534943097	0.344389562019964	0.986276131961398	H6PD	NM_004285	Homo sapiens hexose-6-phosphate dehydrogenase/glucose 1-dehydrogenase (H6PD), transcript variant 2, mRNA. (from RefSeq NM_004285)
ENST00000602477.1	260.521856526699	0.258926193535185	0.270510194191988	0.940162228574032	0.332236124112726	0.986276131961398	H6PD	NM_001282587	Homo sapiens hexose-6-phosphate dehydrogenase/glucose 1-dehydrogenase (H6PD), transcript variant 1, mRNA. (from RefSeq NM_001282587)
ENST00000328089.11	105.512639767886	-0.14771726643839	0.343641188082092	0.188402431020506	0.664249599571986	0.986276131961398	SPSB1	NM_025106	Homo sapiens splA/ryanodine receptor domain and SOCS box containing 1 (SPSB1), mRNA. (from RefSeq NM_025106)
ENST00000450402.1	84.2001276074163	-0.180704931145895	0.372474027743688	0.23586874058774	0.62720598153535	0.986276131961398	SPSB1		splA/ryanodine receptor domain and SOCS box containing 1 (from HGNC SPSB1)
ENST00000357898.3	105.512639767886	-0.14771726643839	0.343641188082092	0.188402431020506	0.664249599571986	0.986276131961398	SPSB1		Probable substrate recognition component of a SCF-like ECS (Elongin BC-CUL2/5-SOCS-box protein) E3 ubiquitin-protein ligase complex which mediates the ubiquitination and subsequent proteasomal degradation of target proteins. (from UniProt Q96BD6)
ENST00000377399.2	103.959290547702	-0.152626235845927	0.344474453800362	0.199161996196928	0.655398110455572	0.986276131961398	SPSB1		Probable substrate recognition component of a SCF-like ECS (Elongin BC-CUL2/5-SOCS-box protein) E3 ubiquitin-protein ligase complex which mediates the ubiquitination and subsequent proteasomal degradation of target proteins. (from UniProt Q96BD6)
ENST00000302692.7	1423.61131918263	-0.157620182326368	0.1873823318182	0.712523767854115	0.398607253181418	0.986276131961398	SLC25A33	NM_032315	Homo sapiens solute carrier family 25 member 33 (SLC25A33), mRNA. (from RefSeq NM_032315)
ENST00000340381.11	761.301650987816	0.364682681835966	0.278323859236025	1.71267343709004	0.190638872799131	0.986276131961398	TMEM201	NM_001130924	Homo sapiens transmembrane protein 201 (TMEM201), transcript variant 1, mRNA. (from RefSeq NM_001130924)
ENST00000340305.9	607.985067185687	0.293877136662744	0.283477701235592	1.07728416804061	0.299305901507723	0.986276131961398	TMEM201	NM_001010866	Homo sapiens transmembrane protein 201 (TMEM201), transcript variant 2, mRNA. (from RefSeq NM_001010866)
ENST00000416541.5	628.415409975021	0.390585608960961	0.603513292425853	0.417101848182071	0.518386719557208	0.986276131961398	TMEM201		The sequence shown here is derived from an Ensembl automatic analysis pipeline and should be considered as preliminary data. (from UniProt H0Y4R5)
ENST00000508400.1	60.1276609968318	0.304785465032058	0.423461471954202	0.528724815252268	0.467143467497849	0.986276131961398	TMEM201		The sequence shown here is derived from an Ensembl automatic analysis pipeline and should be considered as preliminary data. (from UniProt H0Y994)
ENST00000377346.9	71.0422132749286	0.155084921877142	0.39354017167376	0.160976486144175	0.688259076576037	0.986276131961398	PIK3CD	NM_005026	Homo sapiens phosphatidylinositol-4,5-bisphosphate 3-kinase catalytic subunit delta (PIK3CD), transcript variant 1, mRNA. (from RefSeq NM_005026)
ENST00000536656.5	62.3022120891782	0.223239583343942	0.413700372923125	0.295340987427878	0.586818054105527	0.986276131961398	PIK3CD		Contains 1 PI3K/PI4K domain. (from UniProt Q5SR50)
ENST00000628140.2	63.3917608399857	0.223609151221223	0.409736939776447	0.300944385959571	0.583290980486759	0.986276131961398	PIK3CD		phosphatidylinositol-4,5-bisphosphate 3-kinase catalytic subunit delta (from HGNC PIK3CD)
ENST00000543390.2	62.3022120891782	0.223239583343942	0.413700372923125	0.295340987427878	0.586818054105527	0.986276131961398	PIK3CD		Contains 1 PI3K/PI4K domain. (from UniProt Q5SR50)
ENST00000361110.6	63.3917608399857	0.223609151221223	0.409736939776447	0.300944385959571	0.583290980486759	0.986276131961398	PIK3CD		phosphatidylinositol-4,5-bisphosphate 3-kinase catalytic subunit delta (from HGNC PIK3CD)
ENST00000377298.8	1838.96451590149	0.0630383749549652	0.1781763322563	0.126570819620596	0.72201436834098	0.986276131961398	CLSTN1	NM_001302883	Homo sapiens calsyntenin 1 (CLSTN1), transcript variant 3, mRNA. (from RefSeq NM_001302883)
ENST00000650348.1	629.430354749393	-0.0138024787445277	0.203766241499723	0.00888793700850243	0.924890028667766	0.986276131961398	CLSTN1		calsyntenin 1 (from HGNC CLSTN1)
ENST00000435891.5	1559.09610278374	0.0601679651516455	0.179346451347059	0.114270435812998	0.735333719803467	0.986276131961398	CLSTN1		calsyntenin 1 (from HGNC CLSTN1)
ENST00000361311.4	1882.70050859931	0.0533969538372842	0.179317321591603	0.0900297179391458	0.764139378821348	0.986276131961398	CLSTN1	NM_014944	Homo sapiens calsyntenin 1 (CLSTN1), transcript variant 2, mRNA. (from RefSeq NM_014944)
ENST00000377263.6	60.9371157038793	0.201879175084557	0.42470139451348	0.232087563300897	0.629980233517137	0.986276131961398	CTNNBIP1	NM_020248	Homo sapiens catenin beta interacting protein 1 (CTNNBIP1), transcript variant 1, mRNA. (from RefSeq NM_020248)
ENST00000400904.7	60.9371157038793	0.201879175084557	0.42470139451348	0.232087563300897	0.629980233517137	0.986276131961398	CTNNBIP1		Prevents the interaction between CTNNB1 and TCF family members, and acts as negative regulator of the Wnt signaling pathway. (from UniProt Q9NSA3)
ENST00000377258.5	60.9371157038793	0.201879175084557	0.42470139451348	0.232087563300897	0.629980233517137	0.986276131961398	CTNNBIP1		Prevents the interaction between CTNNB1 and TCF family members, and acts as negative regulator of the Wnt signaling pathway. (from UniProt Q9NSA3)
ENST00000377256.1	60.9371157038793	0.201879175084557	0.42470139451348	0.232087563300897	0.629980233517137	0.986276131961398	CTNNBIP1		Prevents the interaction between CTNNB1 and TCF family members, and acts as negative regulator of the Wnt signaling pathway. (from UniProt Q9NSA3)
ENST00000488540.5	263.145699099611	0.206179480650052	0.24552268931793	0.709577706669464	0.399584038693342	0.986276131961398	LZIC	NM_001316975	Homo sapiens leucine zipper and CTNNBIP1 domain containing (LZIC), transcript variant 4, mRNA. (from RefSeq NM_001316975)
ENST00000377223.6	454.605893712517	0.0608381563647378	0.211365120436765	0.0859160828585601	0.769434669424047	0.986276131961398	LZIC	NM_032368	Homo sapiens leucine zipper and CTNNBIP1 domain containing (LZIC), transcript variant 1, mRNA. (from RefSeq NM_032368)
ENST00000400903.6	454.605893712517	0.0608381563647378	0.211365120436765	0.0859160828585601	0.769434669424047	0.986276131961398	LZIC		Does not interact with CTNNB1 (By similarity). (from UniProt Q8WZA0)
ENST00000377213.1	454.605893712517	0.0608381563647378	0.211365120436765	0.0859160828585601	0.769434669424047	0.986276131961398	LZIC		Does not interact with CTNNB1 (By similarity). (from UniProt Q8WZA0)
ENST00000403197.5	184.72253317401	0.224597671022422	0.267115007703321	0.713630921299178	0.398241062879693	0.986276131961398	NMNAT1	NM_001297779	Homo sapiens nicotinamide nucleotide adenylyltransferase 1 (NMNAT1), transcript variant 3, mRNA. (from RefSeq NM_001297779)
ENST00000462686.1	389.11293286674	0.207116281744841	0.211189395605937	0.963343091295549	0.326346023167016	0.986276131961398	NMNAT1		Catalyzes the formation of NAD(+) from nicotinamide mononucleotide (NMN) and ATP. Can also use the deamidated form; nicotinic acid mononucleotide (NaMN) as substrate with the same efficiency. Can use triazofurin monophosphate (TrMP) as substrate. Also catalyzes the reverse reaction, i.e. the pyrophosphorolytic cleavage of NAD(+). For the pyrophosphorolytic activity, prefers NAD(+) and NAAD as sub…
ENST00000377205.6	389.11293286674	0.207116281744841	0.211189395605937	0.963343091295549	0.326346023167016	0.986276131961398	NMNAT1	NM_022787	Homo sapiens nicotinamide nucleotide adenylyltransferase 1 (NMNAT1), transcript variant 1, mRNA. (from RefSeq NM_022787)
ENST00000294435.8	51.8661131168548	0.345171127616089	0.465153885895467	0.562660615221606	0.453190222271969	0.986276131961398	RBP7	NM_052960	Homo sapiens retinol binding protein 7 (RBP7), transcript variant 1, mRNA. (from RefSeq NM_052960)
ENST00000253251.12	978.65703377895	0.00902314896490233	0.177968635625217	0.0038943127419202	0.950240768112385	0.986276131961398	UBE4B	NM_006048	Homo sapiens ubiquitination factor E4B (UBE4B), transcript variant 2, mRNA. (from RefSeq NM_006048)
ENST00000672724.1	961.973516777701	0.0316188894789014	0.180602801418321	0.0326923173478022	0.856516580672897	0.986276131961398	UBE4B		ubiquitination factor E4B (from HGNC UBE4B)
ENST00000343090.11	961.103806279836	0.0268994698275849	0.180617215455468	0.0241608251484564	0.876476400519424	0.986276131961398	UBE4B	NM_001105562	Homo sapiens ubiquitination factor E4B (UBE4B), transcript variant 1, mRNA. (from RefSeq NM_001105562)
ENST00000377153.5	34.4480693130555	0.344580665423438	0.554135771284648	0.395934314915589	0.52919645116436	0.986276131961398	UBE4B		ubiquitination factor E4B (from HGNC UBE4B)
ENST00000470736.1	163.858623681246	0.0772994542976105	0.282736080791333	0.0777335140146107	0.78039270714019	0.986276131961398	UBE4B		ubiquitination factor E4B (from HGNC UBE4B)
ENST00000488228.1	40.0518747770881	-0.207986512206338	0.506715421392182	0.167520158441882	0.682325191045381	0.986276131961398	UBE4B		ubiquitination factor E4B (from HGNC UBE4B)
ENST00000377093.8	1643.8920518008	-0.0934071573152116	0.164186883928486	0.323307688720497	0.569626592966288	0.986276131961398	KIF1B	NM_183416	Homo sapiens kinesin family member 1B (KIF1B), transcript variant 2, mRNA. (from RefSeq NM_183416)
ENST00000263934.10	1819.68073264895	0.043520285040213	0.171570176051528	0.0655476009368954	0.79793334240434	0.986276131961398	KIF1B	NM_015074	Homo sapiens kinesin family member 1B (KIF1B), transcript variant 1, mRNA. (from RefSeq NM_015074)
ENST00000377086.5	1684.1820426921	0.048521747013947	0.167271254136188	0.0851017944510275	0.770499096305184	0.986276131961398	KIF1B	NM_001365952	Homo sapiens kinesin family member 1B (KIF1B), transcript variant 4, mRNA. (from RefSeq NM_001365952)
ENST00000377083.5	1643.8920518008	-0.0934071573152116	0.164186883928486	0.323307688720497	0.569626592966288	0.986276131961398	KIF1B	NM_001365953	Homo sapiens kinesin family member 1B (KIF1B), transcript variant 5, mRNA. (from RefSeq NM_001365953)
ENST00000377081.5	1669.1548377103	0.0458698958400914	0.16678229484746	0.0765372013358174	0.782046121599692	0.986276131961398	KIF1B		Motor for anterograde transport of mitochondria. Has a microtubule plus end-directed motility. Isoform 2 is required for induction of neuronal apoptosis. (from UniProt O60333)
ENST00000620295.2	1672.80345196374	0.0433354259901097	0.166552619347692	0.0685592269742727	0.793446210402182	0.986276131961398	KIF1B		Belongs to the kinesin-like protein family. (from UniProt Q4R9M9)
ENST00000622724.3	1662.46693777613	0.0416779382467623	0.167033343214455	0.0631608204902676	0.801568131455768	0.986276131961398	KIF1B		kinesin family member 1B (from HGNC KIF1B)
ENST00000635499.1	284.762041675567	0.216447961761869	0.263755477225291	0.693534807545582	0.404964657717404	0.986276131961398	KIF1B		kinesin family member 1B (from HGNC KIF1B)
ENST00000491493.5	1715.525791052	0.0605835077406574	0.173364055858416	0.123493606377572	0.72527585231392	0.986276131961398	PGD		phosphogluconate dehydrogenase (from HGNC PGD)
ENST00000270776.13	4718.83413922089	0.00685125041235281	0.149321835182629	0.00211386762993016	0.96332872833871	0.986276131961398	PGD	NM_002631	Homo sapiens phosphogluconate dehydrogenase (PGD), transcript variant 1, mRNA. (from RefSeq NM_002631)
ENST00000477958.5	74.9277721596808	0.0777637253774424	0.393026909791019	0.043772835998503	0.834276821784055	0.986276131961398	PGD		phosphogluconate dehydrogenase (from HGNC PGD)
ENST00000483936.5	1397.63546850689	-0.0814784272459159	0.17588459787442	0.217201016504248	0.641180929414384	0.986276131961398	PGD		phosphogluconate dehydrogenase (from HGNC PGD)
ENST00000465632.5	1154.05577854895	0.0563709414138239	0.176552210807466	0.103721455157618	0.747408638232343	0.986276131961398	PGD		phosphogluconate dehydrogenase (from HGNC PGD)
ENST00000460189.1	1655.5379086748	-0.00179518832017409	0.161860849737163	0.000188986747161835	0.98903163088129	0.991732627861976	PGD		phosphogluconate dehydrogenase (from HGNC PGD)
ENST00000400900.6	154.918376166007	0.140975274979449	0.292003223154816	0.236530817151333	0.626723046700984	0.986276131961398	CENPS-CORT	NM_198544	Homo sapiens CENPS-CORT readthrough (CENPS-CORT), transcript variant 1, mRNA. (from RefSeq NM_198544)
ENST00000309048.8	385.438591168549	-0.19334772423704	0.232689153723811	0.710676598670695	0.399219289012939	0.986276131961398	CENPS	NM_199294	Homo sapiens centromere protein S (CENPS), transcript variant A, mRNA. (from RefSeq NM_199294)
ENST00000602787.6	310.400804122735	-0.201602955012395	0.253415051338247	0.6580132777353	0.417262208321299	0.986276131961398	CENPS-CORT	NM_001270517	Homo sapiens CENPS-CORT readthrough (CENPS-CORT), transcript variant 5, mRNA. (from RefSeq NM_001270517)
ENST00000477755.1	139.315380746643	-0.102747782859348	0.305929804261573	0.127377413283625	0.721166875985164	0.986276131961398	CENPS	NR_036462	Homo sapiens centromere protein S (CENPS), transcript variant B, non-coding RNA. (from RefSeq NR_036462)
ENST00000602296.6	48.5007139302526	0.707807241410501	0.489320684966725	2.11856464931811	0.145522869727828	0.986276131961398	CENPS-CORT	NR_037187	Homo sapiens CENPS-CORT readthrough (CENPS-CORT), transcript variant 4, non-coding RNA. (from RefSeq NR_037187)
ENST00000377049.3	46.626472234565	0.797852377842583	0.505663741189469	2.51921683767806	0.112466427729193	0.986276131961398	CORT	NM_001302	Homo sapiens cortistatin (CORT), mRNA. (from RefSeq NM_001302)
ENST00000377038.8	1592.97218820886	0.151088810182468	0.164796806491333	0.84112446771033	0.359075370436187	0.986276131961398	DFFA	NM_004401	Homo sapiens DNA fragmentation factor subunit alpha (DFFA), transcript variant 1, mRNA. (from RefSeq NM_004401)
ENST00000476658.5	685.350608321364	0.210891258091349	0.188121577978481	1.25952294511986	0.261741409880174	0.986276131961398	DFFA		DNA fragmentation factor subunit alpha (from HGNC DFFA)
ENST00000377036.2	1304.20611783178	0.181398025645505	0.168852089678756	1.15494796536002	0.282515757467005	0.986276131961398	DFFA	NM_213566	Homo sapiens DNA fragmentation factor subunit alpha (DFFA), transcript variant 2, mRNA. (from RefSeq NM_213566)
ENST00000356607.9	462.852700830752	0.0980406442903928	0.217360192756169	0.212946335523611	0.644467832795875	0.986276131961398	PEX14	NM_004565	Homo sapiens peroxisomal biogenesis factor 14 (PEX14), mRNA. (from RefSeq NM_004565)
ENST00000491661.2	160.668596095548	-0.0976372361124457	0.287051970617293	0.115442731271109	0.734030763235671	0.986276131961398	PEX14		peroxisomal biogenesis factor 14 (from HGNC PEX14)
ENST00000377022.8	548.093156007671	0.19779016624787	0.259423276626613	0.590480744478825	0.442233278005801	0.986276131961398	CASZ1	NM_001079843	Homo sapiens castor zinc finger 1 (CASZ1), transcript variant 1, mRNA. (from RefSeq NM_001079843)
ENST00000344008.5	473.535839080163	0.233436511312026	0.270948914853368	0.752563064885081	0.385665960575227	0.986276131961398	CASZ1	NM_017766	Homo sapiens castor zinc finger 1 (CASZ1), transcript variant 2, mRNA. (from RefSeq NM_017766)
ENST00000473118.5	1376.30156141792	0.0532815112020124	0.168058006923059	0.101056835228391	0.750565057679236	0.986276131961398	TARDBP		TAR DNA binding protein (from HGNC TARDBP)
ENST00000240185.7	2448.55943036478	0.161550884438307	0.165245702891252	0.955696642174601	0.328273492466357	0.986276131961398	TARDBP	NM_007375	Homo sapiens TAR DNA binding protein (TARDBP), mRNA. (from RefSeq NM_007375)
ENST00000639083.1	2448.55943036478	0.161550884438307	0.165245702891252	0.955696642174601	0.328273492466357	0.986276131961398	TARDBP		DNA and RNA-binding protein which regulates transcription and splicing. Involved in the regulation of CFTR splicing. It promotes CFTR exon 9 skipping by binding to the UG repeated motifs in the polymorphic region near the 3'-splice site of this exon. The resulting aberrant splicing is associated with pathological features typical of cystic fibrosis. May also be involved in microRNA biogenesis, ap…
ENST00000639599.1	1716.23058559076	0.0961393392052956	0.162801710299483	0.349247245947645	0.554539555462645	0.986276131961398	TARDBP		TAR DNA binding protein (from HGNC TARDBP)
ENST00000629725.2	1751.4786681662	0.0960415024408117	0.161566805946298	0.353744875292264	0.552000863949429	0.986276131961398	TARDBP		TAR DNA binding protein (from HGNC TARDBP)
ENST00000439080.6	195.274250246741	-0.131499032493625	0.266518269145291	0.243084339436528	0.621987263724565	0.986276131961398	TARDBP		TAR DNA binding protein (from HGNC TARDBP)
ENST00000476201.5	1166.84204610191	0.0567216086955337	0.171070779984434	0.110675572247821	0.739376313478464	0.986276131961398	TARDBP		TAR DNA binding protein (from HGNC TARDBP)
ENST00000472476.5	190.576247875564	-0.099254523453873	0.268065807513103	0.136798858655389	0.711484349731349	0.986276131961398	TARDBP		TAR DNA binding protein (from HGNC TARDBP)
ENST00000614757.4	1727.77108962943	0.0987375172696307	0.162109985434729	0.37142874814483	0.54222650619385	0.986276131961398	AL109811.3		Sequence 30 from Patent WO2011072091. (from mRNA JA482047)
ENST00000621715.4	1113.28250735484	0.0458213499591206	0.172239361046935	0.070837314048326	0.790121530828854	0.986276131961398	TARDBP		TAR DNA binding protein (from HGNC TARDBP)
ENST00000315091.7	1773.40713148603	0.10074646726284	0.162475421171592	0.384997452352842	0.534940744978686	0.986276131961398	TARDBP		TAR DNA binding protein (from HGNC TARDBP)
ENST00000473869.5	1727.77108962943	0.0987375172696307	0.162109985434729	0.37142874814483	0.54222650619385	0.986276131961398	TARDBP		TAR DNA binding protein (from HGNC TARDBP)
ENST00000638264.1	760.501562513485	0.172257520081144	0.193022602882887	0.801414985172727	0.370670648681782	0.986276131961398	TARDBP		TAR DNA binding protein (from HGNC TARDBP)
ENST00000649624.1	1523.45054651044	0.0585067623288587	0.164189877353289	0.127311339921135	0.7212361857001	0.986276131961398	TARDBP		TAR DNA binding protein (from HGNC TARDBP)
ENST00000616545.4	1759.88158077938	0.0977855414957485	0.162773778762497	0.361408585611713	0.54772498198941	0.986276131961398	TARDBP		TAR DNA binding protein (from HGNC TARDBP)
ENST00000621790.4	1850.54917150169	0.109557240442799	0.162327316342243	0.456011419025863	0.499493965278577	0.986276131961398	TARDBP		TAR DNA binding protein (from HGNC TARDBP)
ENST00000622057.4	1201.25601803455	0.125852199674634	0.171492101344182	0.539890792858529	0.462477988949831	0.986276131961398	TARDBP		TAR DNA binding protein (from HGNC TARDBP)
ENST00000617172.4	1287.50629890705	0.1466828026777	0.168741274907214	0.756591374010384	0.384397352987754	0.986276131961398	TARDBP		TAR DNA binding protein (from HGNC TARDBP)
ENST00000611963.4	883.250517151017	0.148454828666806	0.18242741593547	0.665208423224804	0.414727173595306	0.986276131961398	TARDBP		TAR DNA binding protein (from HGNC TARDBP)
ENST00000620632.4	661.123941349912	0.210394049549513	0.192636806123215	1.19672372739677	0.273977484260742	0.986276131961398	TARDBP		TAR DNA binding protein (from HGNC TARDBP)
ENST00000619555.4	637.865905444591	0.200314106672888	0.19574794876024	1.05236812534599	0.304962316098315	0.986276131961398	TARDBP		TAR DNA binding protein (from HGNC TARDBP)
ENST00000610369.4	367.380453998311	0.260728937952985	0.216962380398533	1.45017857053049	0.228499301520845	0.986276131961398	TARDBP		TAR DNA binding protein (from HGNC TARDBP)
ENST00000614494.1	139.082113974265	0.105938145107799	0.298670210335079	0.126361770463127	0.722234513592828	0.986276131961398	TARDBP		TAR DNA binding protein (from HGNC TARDBP)
ENST00000611136.4	233.562541599272	0.351765636660489	0.248841884944084	2.00658211784315	0.156617818071364	0.986276131961398	AL109811.3		Sequence 30 from Patent WO2011072091. (from mRNA JA482047)
ENST00000477447.6	45.6555647765572	0.129744758705247	0.511662998631172	0.0727723830670897	0.787342151895317	0.986276131961398	TARDBP		TAR DNA binding protein (from HGNC TARDBP)
ENST00000620505.1	460.342562696025	0.246295271986026	0.226870940899651	1.1910822361891	0.275111365090265	0.986276131961398	TARDBP		TAR DNA binding protein (from HGNC TARDBP)
ENST00000621573.1	85.744261404502	0.450752555319546	0.388226336297647	1.38782309768406	0.238773070539318	0.986276131961398	TARDBP		TAR DNA binding protein (from HGNC TARDBP)
ENST00000400897.8	45.4224991621446	-0.346470249541836	0.489717285165412	0.49550054524974	0.481483843554595	0.986276131961398	MASP2	NM_006610	Homo sapiens mannan binding lectin serine peptidase 2 (MASP2), transcript variant 1, mRNA. (from RefSeq NM_006610)
ENST00000376957.7	1593.2489749747	0.250867288718154	0.194998042934288	1.65347772447345	0.198486254399507	0.986276131961398	SRM	NM_003132	Homo sapiens spermidine synthase (SRM), mRNA. (from RefSeq NM_003132)
ENST00000490101.1	38.1718599457602	0.359595114176032	0.580106211945106	0.433663776104133	0.510196643504332	0.986276131961398	SRM		spermidine synthase (from HGNC SRM)
ENST00000465788.1	324.288309702566	0.0357165913826993	0.229223833999455	0.0304869386014914	0.861389946205988	0.986276131961398	SRM		spermidine synthase (from HGNC SRM)
ENST00000459997.1	109.559947716138	-0.139616522058586	0.334714168222941	0.174209256666579	0.676397684659284	0.986276131961398	SRM		spermidine synthase (from HGNC SRM)
ENST00000487300.1	451.621480188834	0.0590741357407099	0.212200115774664	0.0802817205174406	0.776915994397583	0.986276131961398	SRM		spermidine synthase (from HGNC SRM)
ENST00000304457.11	2590.87101526801	-0.164172458774596	0.164484615983639	0.998196884620633	0.317747202703296	0.986276131961398	EXOSC10	NM_002685	Homo sapiens exosome component 10 (EXOSC10), transcript variant 2, mRNA. (from RefSeq NM_002685)
ENST00000376936.9	2860.89153467261	-0.154048230622268	0.16377791562001	0.886366478269174	0.346463860906783	0.986276131961398	EXOSC10	NM_001001998	Homo sapiens exosome component 10 (EXOSC10), transcript variant 1, mRNA. (from RefSeq NM_001001998)
ENST00000460196.1	262.676957399969	0.0464675954487642	0.243269837511701	0.0434637610680326	0.834854476860463	0.986276131961398	EXOSC10		exosome component 10 (from HGNC EXOSC10)
ENST00000376838.5	1241.09437576746	-0.0801064878002296	0.169303156795355	0.223644902304876	0.636276610072484	0.986276131961398	MTOR		Contains 1 FAT domain. (from UniProt B1AKP8)
ENST00000361445.9	3689.13005352222	-0.0611341044119473	0.156474112242235	0.152595584946354	0.696067162859002	0.986276131961398	MTOR	NM_004958	Homo sapiens mechanistic target of rapamycin kinase (MTOR), mRNA. (from RefSeq NM_004958)
ENST00000455339.1	202.269341654341	-0.0575187255379151	0.266567153603885	0.0470825960561001	0.828219844680484	0.986276131961398	MTOR		mechanistic target of rapamycin kinase (from HGNC MTOR)
ENST00000376810.5	817.120680758363	0.124795581400032	0.190458834627755	0.434042707326562	0.51001189156201	0.986276131961398	UBIAD1	NM_013319	Homo sapiens UbiA prenyltransferase domain containing 1 (UBIAD1), transcript variant 1, mRNA. (from RefSeq NM_013319)
ENST00000376804.2	288.257393887977	-0.0614728460355249	0.237439993772845	0.0688320214958225	0.793045007254357	0.986276131961398	UBIAD1	NM_001330350	Homo sapiens UbiA prenyltransferase domain containing 1 (UBIAD1), transcript variant 3, mRNA. (from RefSeq NM_001330350)
ENST00000486588.6	94.3351960116831	-0.0612011375718832	0.356776437078205	0.0337018559385669	0.854342442288274	0.986276131961398	UBIAD1		UbiA prenyltransferase domain containing 1 (from HGNC UBIAD1)
ENST00000483738.1	76.8426384903996	-0.105273066776462	0.384090516031601	0.0770801333381073	0.781294027267136	0.986276131961398	UBIAD1	NM_001330349	Homo sapiens UbiA prenyltransferase domain containing 1 (UBIAD1), transcript variant 2, mRNA. (from RefSeq NM_001330349)
ENST00000294484.7	158.178749545949	-0.0701343334513734	0.333640620309062	0.0594978565178934	0.807291366024312	0.986276131961398	DISP3	NM_020780	Homo sapiens dispatched RND transporter family member 3 (DISP3), mRNA. (from RefSeq NM_020780)
ENST00000304391.6	31.938397589702	0.535267583608597	0.644343296557609	0.73853769673272	0.39012970899694	0.986276131961398	DISP3		dispatched RND transporter family member 3 (from HGNC DISP3)
ENST00000251546.8	208.246368551467	0.173853366159301	0.279600352947193	0.410580879005074	0.521674821294353	0.986276131961398	FBXO44	NM_183412	Homo sapiens F-box protein 44 (FBXO44), transcript variant 2, mRNA. (from RefSeq NM_183412)
ENST00000425796.5	104.950668029402	0.0131539167707436	0.340235242622863	0.011301923533324	0.915335996817149	0.986276131961398	FBXO44		F-box protein 44 (from HGNC FBXO44)
ENST00000376770.5	198.304190759316	0.229251557130456	0.273607895230508	0.723122432489873	0.395121600761351	0.986276131961398	FBXO44	NM_001014765	Homo sapiens F-box protein 44 (FBXO44), transcript variant 4, mRNA. (from RefSeq NM_001014765)
ENST00000251547.10	198.304190759316	0.229251557130456	0.273607895230508	0.723122432489873	0.395121600761351	0.986276131961398	FBXO44	NM_033182	Homo sapiens F-box protein 44 (FBXO44), transcript variant 1, mRNA. (from RefSeq NM_033182)
ENST00000376768.5	191.848878157104	0.24583583084798	0.280085685523639	0.794136613085655	0.372852228198951	0.986276131961398	FBXO44	NM_001330355	Homo sapiens F-box protein 44 (FBXO44), transcript variant 8, mRNA. (from RefSeq NM_001330355)
ENST00000376760.5	208.246368551467	0.173853366159301	0.279600352947193	0.410580879005074	0.521674821294353	0.986276131961398	FBXO44	NM_001304790	Homo sapiens F-box protein 44 (FBXO44), transcript variant 5, mRNA. (from RefSeq NM_001304790)
ENST00000376762.8	208.246368551467	0.173853366159301	0.279600352947193	0.410580879005074	0.521674821294353	0.986276131961398	FBXO44	NR_130909	Homo sapiens F-box protein 44 (FBXO44), transcript variant 7, non-coding RNA. (from RefSeq NR_130909)
ENST00000475435.5	116.494602396209	0.117396912376355	0.347861309379774	0.142398021086265	0.705908597787594	0.986276131961398	FBXO44		F-box protein 44 (from HGNC FBXO44)
ENST00000471895.1	96.1704156978599	0.293694657940578	0.361329142163047	0.691274870343378	0.405731088296773	0.986276131961398	FBXO44		F-box protein 44 (from HGNC FBXO44)
ENST00000376753.9	96.5607842066005	-0.275630871072532	0.351005609457967	0.611464237526583	0.434237030926077	0.986276131961398	FBXO6	NM_018438	Homo sapiens F-box protein 6 (FBXO6), mRNA. (from RefSeq NM_018438)
ENST00000449067.1	70.9149125391515	-0.137646202876286	0.426803782791446	0.117279186681415	0.732004373369944	0.986276131961398	FBXO6		Contains 1 F-box domain. (from UniProt J3KQ72)
ENST00000376692.9	1262.61547242408	-0.0879735389133148	0.182008743745648	0.236983259022438	0.626393505039325	0.986276131961398	MAD2L2	NM_006341	Homo sapiens mitotic arrest deficient 2 like 2 (MAD2L2), transcript variant 2, mRNA. (from RefSeq NM_006341)
ENST00000235310.7	1262.61547242408	-0.0879735389133148	0.182008743745648	0.236983259022438	0.626393505039325	0.986276131961398	MAD2L2		Adapter protein able to interact with different proteins and involved in different biological processes. Mediates the interaction between the error-prone DNA polymerase zeta catalytic subunit REV3L and the inserter polymerase REV1, thereby mediating the second polymerase switching in translesion DNA synthesis. Translesion DNA synthesis releases the replication blockade of replicative polymerases,…
ENST00000376672.5	1019.2385963243	-0.0793556954208583	0.188741944243599	0.181073912080926	0.670451957286572	0.986276131961398	MAD2L2		mitotic arrest deficient 2 like 2 (from HGNC MAD2L2)
ENST00000376669.9	1019.2385963243	-0.0793556954208583	0.188741944243599	0.181073912080926	0.670451957286572	0.986276131961398	MAD2L2		mitotic arrest deficient 2 like 2 (from HGNC MAD2L2)
ENST00000376667.7	1262.61547242408	-0.0879735389133148	0.182008743745648	0.236983259022438	0.626393505039325	0.986276131961398	MAD2L2	NM_001127325	Homo sapiens mitotic arrest deficient 2 like 2 (MAD2L2), transcript variant 1, mRNA. (from RefSeq NM_001127325)
ENST00000445656.5	649.403331566868	-0.0740728347578854	0.194108500591917	0.150221302586935	0.698323963298573	0.986276131961398	MAD2L2		mitotic arrest deficient 2 like 2 (from HGNC MAD2L2)
ENST00000456915.1	766.037328256087	-0.0511780425617469	0.18729459329127	0.077800309176105	0.78030079544327	0.986276131961398	MAD2L2		mitotic arrest deficient 2 like 2 (from HGNC MAD2L2)
ENST00000376637.7	127.058744784933	-0.0861787449531523	0.321459466763554	0.0758486982826625	0.783004009351899	0.986276131961398	AGTRAP	NM_001040195	Homo sapiens angiotensin II receptor associated protein (AGTRAP), transcript variant 3, mRNA. (from RefSeq NM_001040195)
ENST00000400895.6	146.994078962189	-0.184070696868985	0.312800185614547	0.346710279495866	0.555981294672829	0.986276131961398	AGTRAP	NM_001040197	Homo sapiens angiotensin II receptor associated protein (AGTRAP), transcript variant 5, mRNA. (from RefSeq NM_001040197)
ENST00000314340.10	250.301291253787	-0.132679290734589	0.251145464888777	0.278305091019504	0.597814277949262	0.986276131961398	AGTRAP	NM_020350	Homo sapiens angiotensin II receptor associated protein (AGTRAP), transcript variant 1, mRNA. (from RefSeq NM_020350)
ENST00000376629.8	213.540169880082	-0.0546614227033272	0.261457672343438	0.0437620600930941	0.834296925865923	0.986276131961398	AGTRAP	NM_001040194	Homo sapiens angiotensin II receptor associated protein (AGTRAP), transcript variant 2, mRNA. (from RefSeq NM_001040194)
ENST00000376627.6	145.776861660925	-0.18670481256702	0.312149845463371	0.357639329792306	0.549820223260263	0.986276131961398	AGTRAP		angiotensin II receptor associated protein (from HGNC AGTRAP)
ENST00000452018.6	132.544477751342	-0.121891589443627	0.318878582358254	0.148911221966202	0.69957801233732	0.986276131961398	AGTRAP	NM_001040196	Homo sapiens angiotensin II receptor associated protein (AGTRAP), transcript variant 4, mRNA. (from RefSeq NM_001040196)
ENST00000510878.1	211.612766122691	0.21017445537531	0.283224019719567	0.566596955692319	0.45161437324227	0.986276131961398	AGTRAP		The sequence shown here is derived from an Ensembl automatic analysis pipeline and should be considered as preliminary data. (from UniProt D6RBK6)
ENST00000376592.6	217.183740164517	0.0328953410508304	0.253476752108068	0.0168727999588327	0.896649229351467	0.986276131961398	MTHFR		Catalyzes the conversion of 5,10- methylenetetrahydrofolate to 5-methyltetrahydrofolate, a co- substrate for homocysteine remethylation to methionine. (from UniProt P42898)
ENST00000376583.7	219.413382028287	0.0415746584467693	0.252823634054451	0.0272755436221246	0.86882348574977	0.986276131961398	MTHFR	NM_001330358	Homo sapiens methylenetetrahydrofolate reductase (MTHFR), transcript variant 1, mRNA. (from RefSeq NM_001330358)
ENST00000376585.6	219.413382028287	0.0415746584467693	0.252823634054451	0.0272755436221246	0.86882348574977	0.986276131961398	MTHFR		Catalyzes the conversion of 5,10- methylenetetrahydrofolate to 5-methyltetrahydrofolate, a co- substrate for homocysteine remethylation to methionine. (from UniProt P42898)
ENST00000376590.8	217.183740164517	0.0328953410508304	0.253476752108068	0.0168727999588327	0.896649229351467	0.986276131961398	MTHFR	NM_005957	Homo sapiens methylenetetrahydrofolate reductase (MTHFR), transcript variant 2, mRNA. (from RefSeq NM_005957)
ENST00000423400.7	218.875301091728	0.043631366624023	0.253065146563497	0.0300167586853632	0.862452210101115	0.986276131961398	MTHFR		methylenetetrahydrofolate reductase (from HGNC MTHFR)
ENST00000641446.1	158.226780912539	-0.0692381472755177	0.286222422283592	0.0616944272730606	0.803837598759038	0.986276131961398	MTHFR		methylenetetrahydrofolate reductase (from HGNC MTHFR)
ENST00000641407.1	182.727303934908	-0.0385424698933861	0.270699170462225	0.0218255277851469	0.882552182325357	0.986276131961398	MTHFR		methylenetetrahydrofolate reductase (from HGNC MTHFR)
ENST00000641820.1	133.472532964683	0.132074655463788	0.302650761414361	0.19080354959295	0.662248670044303	0.986276131961398	MTHFR		methylenetetrahydrofolate reductase (from HGNC MTHFR)
ENST00000376486.3	74.6657172288021	-0.11803997240834	0.387195808472322	0.0946548621152701	0.758340828963084	0.986276131961398	MTHFR		methylenetetrahydrofolate reductase (from HGNC MTHFR)
ENST00000418034.1	39.3800844911157	-0.372386558656408	0.510087932344293	0.534607385741467	0.464676233728071	0.986276131961398	MTHFR		5-methyltetrahydrofolate + NAD(P)(+) = 5,10- methylenetetrahydrofolate + NAD(P)H. (from UniProt Q5SNW5)
ENST00000312413.10	282.814616494012	0.168571493748468	0.265076182380385	0.425870511263092	0.514022213591373	0.986276131961398	CLCN6	NM_001256959	Homo sapiens chloride voltage-gated channel 6 (CLCN6), transcript variant 2, mRNA. (from RefSeq NM_001256959)
ENST00000346436.11	307.178591265169	0.118261674478354	0.259481373840283	0.226718516760108	0.633967746542391	0.986276131961398	CLCN6	NR_046428	Homo sapiens chloride voltage-gated channel 6 (CLCN6), transcript variant 3, non-coding RNA. (from RefSeq NR_046428)
ENST00000400892.3	120.374540343577	0.0389458158175664	0.319844902721658	0.0235606277261411	0.878008157245554	0.986276131961398	CLCN6		chloride voltage-gated channel 6 (from HGNC CLCN6)
ENST00000376496.4	270.693789889007	0.103983419899733	0.259532816168492	0.179090011244227	0.672156439531135	0.986276131961398	CLCN6		Chloride transport protein, initially identified as voltage-gated chloride channel. The presence of the conserved gating glutamate residues suggests that is functions as antiporter. (from UniProt P51797)
ENST00000376572.8	2171.91990459476	0.191642253719772	0.183730092606458	1.08759302956572	0.297005131637668	0.986276131961398	KIAA2013	NM_138346	Homo sapiens KIAA2013 (KIAA2013), mRNA. (from RefSeq NM_138346)
ENST00000616327.1	2171.91990459476	0.191642253719772	0.183730092606458	1.08759302956572	0.297005131637668	0.986276131961398	KIAA2013		Membrane; Single-pass type I membrane protein (Potential). (from UniProt Q8IYS2)
ENST00000376576.3	1980.47720662811	0.207874084907676	0.19214577130856	1.16978389705506	0.27944564828959	0.986276131961398	KIAA2013		Membrane; Single-pass type I membrane protein (Potential). (from UniProt Q8IYS2)
ENST00000449038.5	151.471038718518	0.05203725523861	0.286532372040689	0.0330112577636612	0.855826010602702	0.986276131961398	PLOD1		procollagen-lysine,2-oxoglutarate 5-dioxygenase 1 (from HGNC PLOD1)
ENST00000196061.5	1068.13274102298	0.172070919820751	0.178996117511281	0.926478777380851	0.33577958723538	0.986276131961398	PLOD1	NM_001316320	Homo sapiens procollagen-lysine,2-oxoglutarate 5-dioxygenase 1 (PLOD1), transcript variant 1, mRNA. (from RefSeq NM_001316320)
ENST00000429000.6	204.488938776516	0.0142071309229	0.257596044733359	0.00306796170394108	0.955828412529782	0.986276131961398	PLOD1		procollagen-lysine,2-oxoglutarate 5-dioxygenase 1 (from HGNC PLOD1)
ENST00000444836.5	3032.4756107989	0.0693721360001145	0.157834160281067	0.193379351709098	0.660118770122129	0.986276131961398	MFN2	NM_001127660	Homo sapiens mitofusin 2 (MFN2), transcript variant 2, mRNA. (from RefSeq NM_001127660)
ENST00000235329.9	3032.4756107989	0.0693721360001145	0.157834160281067	0.193379351709098	0.660118770122129	0.986276131961398	MFN2	NM_014874	Homo sapiens mitofusin 2 (MFN2), transcript variant 1, mRNA. (from RefSeq NM_014874)
ENST00000412236.1	365.487265406577	0.0746884855410441	0.215143134598178	0.122139007777442	0.726726043439861	0.986276131961398	MFN2		mitofusin 2 (from HGNC MFN2)
ENST00000235332.6	696.810473115322	-0.0656218170572479	0.200333166450485	0.109466384790821	0.740752468759534	0.986276131961398	MIIP	NM_021933	Homo sapiens migration and invasion inhibitory protein (MIIP), mRNA. (from RefSeq NM_021933)
ENST00000620676.6	1924.59762643833	0.0230359008957734	0.159403272853907	0.0208906601575549	0.885077217722281	0.986276131961398	VPS13D	NM_015378	Homo sapiens vacuolar protein sorting 13 homolog D (VPS13D), transcript variant 1, mRNA. (from RefSeq NM_015378)
ENST00000613099.4	1928.46544114603	0.0250743874738148	0.15937423413368	0.0247592827685708	0.874968364942741	0.986276131961398	VPS13D	NM_018156	Homo sapiens vacuolar protein sorting 13 homolog D (VPS13D), transcript variant 2, mRNA. (from RefSeq NM_018156)
ENST00000011700.10	1327.57644501411	0.0727377269205785	0.165702546118743	0.192970898655581	0.660455381844119	0.986276131961398	VPS13D		The sequence shown here is derived from an Ensembl automatic analysis pipeline and should be considered as preliminary data. (from UniProt H3BLS7)
ENST00000646917.1	625.20048913753	0.131897896135967	0.191301064536404	0.475893824176651	0.490288156287579	0.986276131961398	VPS13D		vacuolar protein sorting 13 homolog D (from HGNC VPS13D)
ENST00000645371.1	130.950092029792	0.0464081044349901	0.307723261068634	0.0237339486508077	0.877563795986726	0.986276131961398	VPS13D		vacuolar protein sorting 13 homolog D (from HGNC VPS13D)
ENST00000616661.5	238.247004894006	0.058182329932908	0.244884138727079	0.0580842983188958	0.809549812969662	0.986276131961398	DHRS3	NM_004753	Homo sapiens dehydrogenase/reductase 3 (DHRS3), transcript variant 1, mRNA. (from RefSeq NM_004753)
ENST00000464917.5	62.3248024306484	0.00572712890275773	0.426294863403411	0.0125055799093836	0.910959508296644	0.986276131961398	DHRS3		dehydrogenase/reductase 3 (from HGNC DHRS3)
ENST00000430996.2	71.1704899416306	-0.167563776587881	0.39517663466779	0.182346910368917	0.669364052670631	0.986276131961398	DHRS3		Belongs to the short-chain dehydrogenases/reductases (SDR) family. (from UniProt Q5SUY4)
ENST00000294489.10	368.767227178621	0.00183405976788274	0.21645178076534	0.000100576982362099	0.991998303364741	0.993471486903985	PDPN		May be involved in cell migration and/or actin cytoskeleton organization. When expressed in keratinocytes, induces changes in cell morphology with transfected cells showing an elongated shape, numerous membrane protrusions, major reorganization of the actin cytoskeleton, increased motility and decreased cell adhesion. Required for normal lung cell proliferation and alveolus formation at birth. In…
ENST00000617617.4	368.767227178621	0.00183405976788274	0.21645178076534	0.000100576982362099	0.991998303364741	0.993471486903985	PDPN	NM_006474	Homo sapiens podoplanin (PDPN), transcript variant 1, mRNA. (from RefSeq NM_006474)
ENST00000376057.8	363.338673120342	-0.0201849487556127	0.215833107794697	0.00904432230787222	0.924234093875423	0.986276131961398	PDPN	NM_198389	Homo sapiens podoplanin (PDPN), transcript variant 2, mRNA. (from RefSeq NM_198389)
ENST00000621990.4	260.898030259746	-0.122474906660177	0.241638826477546	0.263464466147234	0.607749948228484	0.986276131961398	PDPN		May be involved in cell migration and/or actin cytoskeleton organization. When expressed in keratinocytes, induces changes in cell morphology with transfected cells showing an elongated shape, numerous membrane protrusions, major reorganization of the actin cytoskeleton, increased motility and decreased cell adhesion. Required for normal lung cell proliferation and alveolus formation at birth. In…
ENST00000506205.1	62.7001871112364	0.592442094934292	0.432797524379398	1.89481482177332	0.168659855597779	0.986276131961398	PDPN		The sequence shown here is derived from an Ensembl automatic analysis pipeline and should be considered as preliminary data. (from UniProt H0Y8Q3)
ENST00000510906.5	230.783752363792	-0.172378728399321	0.254024175100336	0.474051647673896	0.49112910251908	0.986276131961398	PDPN		The sequence shown here is derived from an Ensembl automatic analysis pipeline and should be considered as preliminary data. (from UniProt H0YA72)
ENST00000509009.5	224.006048077067	-0.125636503460872	0.255204831371533	0.251497163436973	0.616022846075696	0.986276131961398	PDPN		The sequence shown here is derived from an Ensembl automatic analysis pipeline and should be considered as preliminary data. (from UniProt E7ETC6)
ENST00000376061.8	189.904374216868	-0.136763352213154	0.268229402961024	0.26955979598133	0.603627217777711	0.986276131961398	PDPN		May be involved in cell migration and/or actin cytoskeleton organization. When expressed in keratinocytes, induces changes in cell morphology with transfected cells showing an elongated shape, numerous membrane protrusions, major reorganization of the actin cytoskeleton, increased motility and decreased cell adhesion. Required for normal lung cell proliferation and alveolus formation at birth. In…
ENST00000513143.5	189.904374216868	-0.136763352213154	0.268229402961024	0.26955979598133	0.603627217777711	0.986276131961398	PDPN		May be involved in cell migration and/or actin cytoskeleton organization. When expressed in keratinocytes, induces changes in cell morphology with transfected cells showing an elongated shape, numerous membrane protrusions, major reorganization of the actin cytoskeleton, increased motility and decreased cell adhesion. Required for normal lung cell proliferation and alveolus formation at birth. In…
ENST00000487038.5	180.126833349725	-0.170608273359464	0.276584294849834	0.396563335927503	0.528869451783277	0.986276131961398	PDPN	NM_001006624	Homo sapiens podoplanin (PDPN), transcript variant 3, mRNA. (from RefSeq NM_001006624)
ENST00000475043.5	184.475820158589	-0.183430124721968	0.273556944731255	0.464910246473224	0.495338059544195	0.986276131961398	PDPN	NM_001006625	Homo sapiens podoplanin (PDPN), transcript variant 4, mRNA. (from RefSeq NM_001006625)
ENST00000484063.6	48.8026082293221	0.129678297990488	0.468560178999249	0.0822507101858676	0.774270175170644	0.986276131961398	PRDM2		Contains 1 SET domain. (from UniProt D6RAA0)
ENST00000376048.9	99.2232893255118	0.179022534519425	0.346505462216592	0.26817823888895	0.60455645112817	0.986276131961398	PRDM2	NM_001135610	Homo sapiens PR/SET domain 2 (PRDM2), transcript variant 4, mRNA. (from RefSeq NM_001135610)
ENST00000311066.9	1767.95270321946	0.454585421653292	0.241365783145651	3.52811713354306	0.0603362699162682	0.986276131961398	PRDM2	NM_015866	Homo sapiens PR/SET domain 2 (PRDM2), transcript variant 2, mRNA. (from RefSeq NM_015866)
ENST00000235372.11	1755.22258254349	0.45732227216161	0.242425513369884	3.5393598018444	0.0599285877296686	0.986276131961398	PRDM2	NM_012231	Homo sapiens PR/SET domain 2 (PRDM2), transcript variant 1, mRNA. (from RefSeq NM_012231)
ENST00000413440.5	1627.69513666796	0.463434154352367	0.250489140462477	3.4037232140977	0.0650494367882739	0.986276131961398	PRDM2	NM_001007257	Homo sapiens PR/SET domain 2 (PRDM2), transcript variant 3, mRNA. (from RefSeq NM_001007257)
ENST00000343137.8	1627.69513666796	0.463434154352367	0.250489140462477	3.4037232140977	0.0650494367882739	0.986276131961398	PRDM2		S-adenosyl-L-methionine-dependent histone methyltransferase that specifically methylates 'Lys-9' of histone H3. May function as a DNA-binding transcription factor. Binds to the macrophage-specific TPA-responsive element (MTE) of the HMOX1 (heme oxygenase 1) gene and may act as a transcriptional activator of this gene. (from UniProt Q13029)
ENST00000407521.7	88.402467733674	0.858893271355376	0.393813552437981	4.76496115485459	0.0290447147165225	0.986276131961398	PRDM2		PR/SET domain 2 (from HGNC PRDM2)
ENST00000487453.1	22.2565031255176	0.158364477437379	0.671382650712056	0.0609085846853041	0.805065605996614	0.986276131961398	PRDM2		PR/SET domain 2 (from HGNC PRDM2)
ENST00000636203.1	117.219034730951	0.0855915795363986	0.331696569816572	0.084209909939112	0.771671315977168	0.986276131961398	KAZN		kazrin, periplakin interacting protein (from HGNC KAZN)
ENST00000376030.7	117.049546910931	0.0900469526142688	0.332044913751255	0.0913493641721033	0.762468676569981	0.986276131961398	KAZN	NM_201628	Homo sapiens kazrin, periplakin interacting protein (KAZN), transcript variant E, mRNA. (from RefSeq NM_201628)
ENST00000503743.5	124.592396270738	0.0288688463769788	0.322783816774766	0.0195058890881867	0.88892587818985	0.986276131961398	KAZN	NM_015209	Homo sapiens kazrin, periplakin interacting protein (KAZN), transcript variant A, mRNA. (from RefSeq NM_015209)
ENST00000361144.9	126.090345414436	-0.0173001510007677	0.320441837427552	0.0104285541493354	0.918661194096262	0.986276131961398	KAZN	NM_001018000	Homo sapiens kazrin, periplakin interacting protein (KAZN), transcript variant B, mRNA. (from RefSeq NM_001018000)
ENST00000376028.8	54.8764632601492	-0.0532714004185821	0.448112949058633	0.0189230135180871	0.890587423588675	0.986276131961398	KAZN		kazrin, periplakin interacting protein (from HGNC KAZN)
ENST00000400798.6	118.599031572176	0.0293275744795631	0.331249879118563	0.0205550499760037	0.885997718367727	0.986276131961398	KAZN	NM_001370231	Homo sapiens kazrin, periplakin interacting protein (KAZN), transcript variant H, mRNA. (from RefSeq NM_001370231)
ENST00000400797.3	118.429543752156	0.0336596233212963	0.3317197465566	0.0231717740157862	0.879011229394507	0.986276131961398	KAZN	NM_001017999	Homo sapiens kazrin, periplakin interacting protein (KAZN), transcript variant D, mRNA. (from RefSeq NM_001017999)
ENST00000428417.5	156.88733256285	0.0581475988547576	0.292274617517574	0.0404705999269837	0.840563256136438	0.986276131961398	TMEM51	NM_001136217	Homo sapiens transmembrane protein 51 (TMEM51), transcript variant 2, mRNA. (from RefSeq NM_001136217)
ENST00000376014.7	156.88733256285	0.0581475988547576	0.292274617517574	0.0404705999269837	0.840563256136438	0.986276131961398	TMEM51	NM_001136216	Homo sapiens transmembrane protein 51 (TMEM51), transcript variant 1, mRNA. (from RefSeq NM_001136216)
ENST00000451326.6	34.4341303300935	0.181921925946135	0.548211715204765	0.114208501775952	0.735402763587706	0.986276131961398	TMEM51		transmembrane protein 51 (from HGNC TMEM51)
ENST00000400796.7	156.88733256285	0.0581475988547576	0.292274617517574	0.0404705999269837	0.840563256136438	0.986276131961398	TMEM51	NR_135082	Homo sapiens transmembrane protein 51 (TMEM51), transcript variant 6, non-coding RNA. (from RefSeq NR_135082)
ENST00000376008.3	156.88733256285	0.0581475988547576	0.292274617517574	0.0404705999269837	0.840563256136438	0.986276131961398	TMEM51	NM_001136218	Homo sapiens transmembrane protein 51 (TMEM51), transcript variant 3, mRNA. (from RefSeq NM_001136218)
ENST00000434578.6	27.4119510427308	0.00582255499594939	0.600595294501488	0.000107534118058084	0.991726192415086	0.993335987365331	TMEM51	NM_001319665	Homo sapiens transmembrane protein 51 (TMEM51), transcript variant 5, mRNA. (from RefSeq NM_001319665)
ENST00000358897.8	35.7353051141882	-0.408543294876478	0.534635279440018	0.590501700548732	0.442225179784485	0.986276131961398	FHAD1	NM_052929	Homo sapiens forkhead associated phosphopeptide binding domain 1 (FHAD1), mRNA. (from RefSeq NM_052929)
ENST00000375998.8	35.7353051141882	-0.408543294876478	0.534635279440018	0.590501700548732	0.442225179784485	0.986276131961398	FHAD1		Event=Alternative splicing; Named isoforms=3; Name=1; IsoId=B1AJZ9-1; Sequence=Displayed; Name=3; IsoId=B1AJZ9-3; Sequence=VSP_035369; Note=No experimental confirmation available; Name=4; IsoId=B1AJZ9-4; Sequence=VSP_035366; Note=No experimental confirmation available; (from UniProt B1AJZ9)
ENST00000375980.9	281.020450766109	0.444945678654029	0.246833780938094	3.26382105058455	0.0708239142102593	0.986276131961398	EFHD2	NM_024329	Homo sapiens EF-hand domain family member D2 (EFHD2), mRNA. (from RefSeq NM_024329)
ENST00000445566.1	115.085510412596	0.357093749871469	0.342118836598961	1.10435992215884	0.293311270771728	0.986276131961398	EFHD2		The sequence shown here is derived from an Ensembl automatic analysis pipeline and should be considered as preliminary data. (from UniProt H0Y4Y4)
ENST00000546424.5	124.806736191354	0.13503758625697	0.316516098594312	0.196119853458434	0.657871187886207	0.986276131961398	CASP9	NR_102733	Homo sapiens caspase 9 (CASP9), transcript variant 5, non-coding RNA. (from RefSeq NR_102733)
ENST00000333868.10	166.38538036248	0.0751321954325252	0.29074123179743	0.0828648916584385	0.773451896342468	0.986276131961398	CASP9	NM_001229	Homo sapiens caspase 9 (CASP9), transcript variant alpha, mRNA. (from RefSeq NM_001229)
ENST00000348549.9	129.777491346878	0.0954282814758724	0.318003041750928	0.106228515035568	0.744479464406397	0.986276131961398	CASP9	NM_001278054	Homo sapiens caspase 9 (CASP9), transcript variant beta, mRNA. (from RefSeq NM_001278054)
ENST00000400777.7	58.5691027055974	0.0681988463531157	0.432187331901306	0.0317775474669908	0.858516764830726	0.986276131961398	CASP9		The sequence shown here is derived from an Ensembl automatic analysis pipeline and should be considered as preliminary data. (from UniProt H0Y3S8)
ENST00000424908.5	54.0037792961071	0.0149099390081651	0.48537506774474	0.0288476216098985	0.865131347175854	0.986276131961398	CASP9		Belongs to the peptidase C14A family. (from UniProt H0Y6Y2)
ENST00000375890.8	118.099244333732	0.0595482366797077	0.327148269362956	0.0465581363014422	0.829164426699834	0.986276131961398	CASP9	NM_032996	Homo sapiens caspase 9 (CASP9), transcript variant 3, mRNA. (from RefSeq NM_032996)
ENST00000447522.5	58.510535233701	0.0128110618771831	0.434838175187096	0.0117979338854717	0.913505249748108	0.986276131961398	CASP9		caspase 9 (from HGNC CASP9)
ENST00000440484.1	69.7592169874128	-0.0440264093508653	0.393954538771276	0.0125051622111663	0.91096098913921	0.986276131961398	CASP9		caspase 9 (from HGNC CASP9)
ENST00000375838.5	498.151725087483	0.025433987783477	0.20133478172004	0.0160340470916012	0.899236720048613	0.986276131961398	DNAJC16		DnaJ heat shock protein family (Hsp40) member C16 (from HGNC DNAJC16)
ENST00000616884.4	438.288523515062	0.156744793808807	0.209232648056072	0.562966606986237	0.453067414997999	0.986276131961398	DNAJC16	NM_001287811	Homo sapiens DnaJ heat shock protein family (Hsp40) member C16 (DNAJC16), transcript variant 2, mRNA. (from RefSeq NM_001287811)
ENST00000475133.5	498.151725087483	0.025433987783477	0.20133478172004	0.0160340470916012	0.899236720048613	0.986276131961398	DNAJC16	NR_109898	Homo sapiens DnaJ heat shock protein family (Hsp40) member C16 (DNAJC16), transcript variant 3, non-coding RNA. (from RefSeq NR_109898)
ENST00000375849.5	557.078161400972	0.0283109959466971	0.196261974544353	0.0208361729184077	0.885226147593792	0.986276131961398	DNAJC16		DnaJ heat shock protein family (Hsp40) member C16 (from HGNC DNAJC16)
ENST00000375847.8	717.328724050902	0.0872064410039328	0.185267174169895	0.221744889532332	0.637713604299288	0.986276131961398	DNAJC16	NM_015291	Homo sapiens DnaJ heat shock protein family (Hsp40) member C16 (DNAJC16), transcript variant 1, mRNA. (from RefSeq NM_015291)
ENST00000472665.1	51.3740301331826	0.292686704994899	0.464408940417298	0.403632321181345	0.525219311988393	0.986276131961398	DNAJC16		The sequence shown here is derived from an Ensembl automatic analysis pipeline and should be considered as preliminary data. (from UniProt H0YCM8)
ENST00000480945.6	644.251881396766	0.101666763573227	0.188751569828705	0.292176709832326	0.588829008253689	0.986276131961398	DDI2	NM_032341	Homo sapiens DNA damage inducible 1 homolog 2 (DDI2), mRNA. (from RefSeq NM_032341)
ENST00000320153.10	55.4990441461702	0.00229186613238759	0.447007523250077	0.0121070112683874	0.912384103891891	0.986276131961398	DDI2		The sequence shown here is derived from an Ensembl automatic analysis pipeline and should be considered as preliminary data. (from UniProt H0YII4)
ENST00000483899.1	60.0561505166858	-0.0516292075394537	0.4200135544492	0.0151171930262741	0.902145112037154	0.986276131961398	DDI2		The sequence shown here is derived from an Ensembl automatic analysis pipeline and should be considered as preliminary data. (from UniProt H0YI90)
ENST00000345034.1	1242.23966193884	-0.0420191078365552	0.170730936832877	0.0605687403530553	0.805599270964341	0.986276131961398	RSC1A1	NM_006511	Homo sapiens regulator of solute carriers 1 (RSC1A1), mRNA. (from RefSeq NM_006511)
ENST00000375799.8	1510.8508422752	0.16093040504892	0.190513101869878	0.71503848316911	0.397776214884669	0.986276131961398	PLEKHM2	NM_015164	Homo sapiens pleckstrin homology and RUN domain containing M2 (PLEKHM2), mRNA. (from RefSeq NM_015164)
ENST00000375793.2	1537.35260324329	0.165356792621044	0.188067376393115	0.774369479022013	0.378868704073718	0.986276131961398	PLEKHM2		Contains 1 PH domain. (from UniProt Q5VVD7)
ENST00000642363.1	1420.94295912394	0.136415403996622	0.190007427952318	0.517442455693555	0.471934701242573	0.986276131961398	PLEKHM2		pleckstrin homology and RUN domain containing M2 (from HGNC PLEKHM2)
ENST00000496928.6	26.7572063048361	1.44848904400777	0.664654268155858	4.72154401115806	0.0297869852799485	0.986276131961398	FBLIM1		The sequence shown here is derived from an Ensembl automatic analysis pipeline and should be considered as preliminary data. (from UniProt D6R9V9)
ENST00000508310.5	30.7782782337536	1.37069050862086	0.619523262230145	4.86964508101234	0.0273331214595106	0.986276131961398	FBLIM1		The sequence shown here is derived from an Ensembl automatic analysis pipeline and should be considered as preliminary data. (from UniProt D6RA19)
ENST00000510393.5	36.7728280169415	1.20267053000039	0.564613957457681	4.53320994314854	0.0332432074728665	0.986276131961398	FBLIM1		The sequence shown here is derived from an Ensembl automatic analysis pipeline and should be considered as preliminary data. (from UniProt D6RAI6)
ENST00000375771.5	280.059416662395	0.11004291170778	0.23454329464755	0.224769971715354	0.63542922902225	0.986276131961398	FBLIM1	NM_001350151	Homo sapiens filamin binding LIM protein 1 (FBLIM1), transcript variant 4, mRNA. (from RefSeq NM_001350151)
ENST00000502638.5	26.926694124856	1.41300795573277	0.663344595271006	4.51530172818428	0.0335929604499078	0.986276131961398	FBLIM1		The sequence shown here is derived from an Ensembl automatic analysis pipeline and should be considered as preliminary data. (from UniProt D6R9I4)
ENST00000483633.6	65.5217667273879	0.652523261651469	0.409465763041619	2.5606291431171	0.109554977262567	0.986276131961398	FBLIM1		The sequence shown here is derived from an Ensembl automatic analysis pipeline and should be considered as preliminary data. (from UniProt E7EN81)
ENST00000502739.5	65.8910273250286	0.636914202321376	0.416557355636757	2.36066792185399	0.124428903684074	0.986276131961398	FBLIM1		Contains 1 LIM zinc-binding domain. (from UniProt E7EWE8)
ENST00000375766.8	280.059416662395	0.11004291170778	0.23454329464755	0.224769971715354	0.63542922902225	0.986276131961398	FBLIM1	NM_017556	Homo sapiens filamin binding LIM protein 1 (FBLIM1), transcript variant 1, mRNA. (from RefSeq NM_017556)
ENST00000431771.6	59.0694572737803	0.80546252766473	0.425503423092874	3.59522843445273	0.0579456643216742	0.986276131961398	FBLIM1		The sequence shown here is derived from an Ensembl automatic analysis pipeline and should be considered as preliminary data. (from UniProt E7EPI5)
ENST00000441801.6	162.604749809136	0.215495074127462	0.283628909363766	0.58963060904869	0.442561995460757	0.986276131961398	FBLIM1	NM_001024215	Homo sapiens filamin binding LIM protein 1 (FBLIM1), transcript variant 2, mRNA. (from RefSeq NM_001024215)
ENST00000332305.5	216.234214044717	0.173777644576131	0.259008061899148	0.462345373664256	0.49652989481518	0.986276131961398	FBLIM1	NM_001024216	Homo sapiens filamin binding LIM protein 1 (FBLIM1), transcript variant 3, mRNA. (from RefSeq NM_001024216)
ENST00000483273.2	204.250253601423	-0.265192946013567	0.302713170838584	0.80535192870645	0.36949803251116	0.986276131961398	UQCRHL	NM_001089591	Homo sapiens ubiquinol-cytochrome c reductase hinge protein like (UQCRHL), mRNA. (from RefSeq NM_001089591)
ENST00000375759.8	4508.46521886818	0.163812478461402	0.184314533758352	0.78927335049066	0.374319938810261	0.986276131961398	SPEN	NM_015001	Homo sapiens spen family transcriptional repressor (SPEN), mRNA. (from RefSeq NM_015001)
ENST00000438066.1	583.988052777959	0.0250807272503345	0.192148214463257	0.017342901831114	0.895227556198733	0.986276131961398	SPEN		The sequence shown here is derived from an Ensembl automatic analysis pipeline and should be considered as preliminary data. (from UniProt F6WRY4)
ENST00000442985.1	543.402942284266	-0.145226257411267	0.198857341973309	0.539483487771015	0.462646864704746	0.986276131961398	SPEN		The sequence shown here is derived from an Ensembl automatic analysis pipeline and should be considered as preliminary data. (from UniProt H0Y5U7)
ENST00000440560.5	159.020226223027	0.28656074965327	0.286258544613005	1.01642893990766	0.313367574835376	0.986276131961398	ZBTB17		The sequence shown here is derived from an Ensembl automatic analysis pipeline and should be considered as preliminary data. (from UniProt H7C1K8)
ENST00000375743.8	849.277587313861	0.279576845294339	0.198966374284441	1.97672873295109	0.159735452534009	0.986276131961398	ZBTB17	NM_003443	Homo sapiens zinc finger and BTB domain containing 17 (ZBTB17), transcript variant 2, mRNA. (from RefSeq NM_003443)
ENST00000537142.5	689.35539769381	0.273762805372936	0.211227865286342	1.68450358630187	0.194327105058243	0.986276131961398	ZBTB17	NM_001324137	Homo sapiens zinc finger and BTB domain containing 17 (ZBTB17), transcript variant 5, mRNA. (from RefSeq NM_001324137)
ENST00000375733.6	802.909055511028	0.286997401322087	0.20041889776528	2.05317522457921	0.151889128650245	0.986276131961398	ZBTB17	NM_001287603	Homo sapiens zinc finger and BTB domain containing 17 (ZBTB17), transcript variant 3, mRNA. (from RefSeq NM_001287603)
ENST00000444358.1	201.641280247838	0.122563640279788	0.284777349063799	0.207973156523117	0.648360682498632	0.986276131961398	ZBTB17		The sequence shown here is derived from an Ensembl automatic analysis pipeline and should be considered as preliminary data. (from UniProt H0Y6X2)
ENST00000375662.5	44.8904149728877	-0.398218380321319	0.484475300028303	0.670747297112236	0.412791186550272	0.986276131961398	FAM131C	NM_182623	Homo sapiens family with sequence similarity 131 member C (FAM131C), mRNA. (from RefSeq NM_182623)
ENST00000358432.8	1385.06944806503	0.0287017994265094	0.182173447866365	0.0268259897462144	0.869899286494269	0.986276131961398	EPHA2	NM_004431	Homo sapiens EPH receptor A2 (EPHA2), transcript variant 1, mRNA. (from RefSeq NM_004431)
ENST00000270747.8	22.3713024018079	0.25887020641968	0.67220918733861	0.161282806610771	0.687978203862331	0.986276131961398	ARHGEF19	NM_153213	Homo sapiens Rho guanine nucleotide exchange factor 19 (ARHGEF19), mRNA. (from RefSeq NM_153213)
ENST00000375599.8	110.153083456935	0.457799281103371	0.340320111066344	1.83733983171761	0.175263055526218	0.986276131961398	CPLANE2	NM_030907	Homo sapiens ciliogenesis and planar polarity effector 2 (CPLANE2), mRNA. (from RefSeq NM_030907)
ENST00000434014.1	62.7281459512416	0.67504561359131	0.442623938315845	2.34155355959172	0.125963874352836	0.986276131961398	CPLANE2		The sequence shown here is derived from an Ensembl automatic analysis pipeline and should be considered as preliminary data. (from UniProt H0Y6L8)
ENST00000375592.8	1225.2215482846	0.0382762868365162	0.174621283322869	0.0496519464773186	0.823670023103485	0.986276131961398	FBXO42	NM_018994	Homo sapiens F-box protein 42 (FBXO42), mRNA. (from RefSeq NM_018994)
ENST00000456164.5	412.942072827619	0.0584280849677216	0.216559548469497	0.0797801729537042	0.77759553479069	0.986276131961398	FBXO42		F-box protein 42 (from HGNC FBXO42)
ENST00000444116.1	412.942072827619	0.0584280849677216	0.216559548469497	0.0797801729537042	0.77759553479069	0.986276131961398	FBXO42		F-box protein 42 (from HGNC FBXO42)
ENST00000471507.5	670.557479564614	0.227875332519276	0.205869860355515	1.2319160317395	0.267034738887379	0.986276131961398	SZRD1	NM_001271869	Homo sapiens SUZ RNA binding domain containing 1 (SZRD1), transcript variant 3, mRNA. (from RefSeq NM_001271869)
ENST00000401089.3	728.950894223749	0.203646528611182	0.204970981523556	0.993405455949436	0.318911473292838	0.986276131961398	SZRD1	NR_073503	Homo sapiens SUZ RNA binding domain containing 1 (SZRD1), transcript variant 4, non-coding RNA. (from RefSeq NR_073503)
ENST00000401088.9	715.709711487491	0.187167691485444	0.199984947346921	0.882159252386103	0.347610958923241	0.986276131961398	SZRD1	NM_001114600	Homo sapiens SUZ RNA binding domain containing 1 (SZRD1), transcript variant 1, mRNA. (from RefSeq NM_001114600)
ENST00000492354.1	689.084789145877	0.156975219826205	0.206456107728488	0.585357795818922	0.444219865638436	0.986276131961398	SZRD1		Event=Alternative splicing; Named isoforms=4; Name=1; IsoId=Q7Z422-1; Sequence=Displayed; Name=2; IsoId=Q7Z422-2; Sequence=VSP_027995; Name=3; IsoId=Q7Z422-3; Sequence=VSP_027997; Note=No experimental confirmation available; Name=4; IsoId=Q7Z422-4; Sequence=VSP_027996; (from UniProt Q7Z422)
ENST00000504551.6	299.754013062805	0.169886327730455	0.252469799152643	0.47206452308545	0.49203892152114	0.986276131961398	NECAP2		The sequence shown here is derived from an Ensembl automatic analysis pipeline and should be considered as preliminary data. (from UniProt D6RB24)
ENST00000457722.6	587.496573342915	0.00169866767502855	0.213119910424657	0.00653304503397578	0.935579333197583	0.986276131961398	NECAP2	NM_001145278	Homo sapiens NECAP endocytosis associated 2 (NECAP2), transcript variant 3, mRNA. (from RefSeq NM_001145278)
ENST00000337132.10	672.719742403491	0.021707254203363	0.211262290241212	0.0169622052307119	0.896377315167485	0.986276131961398	NECAP2	NM_018090	Homo sapiens NECAP endocytosis associated 2 (NECAP2), transcript variant 1, mRNA. (from RefSeq NM_018090)
ENST00000443980.6	568.937312171821	-0.0839248988685279	0.217558459702287	0.152163497150518	0.696476357614952	0.986276131961398	NECAP2	NM_001145277	Homo sapiens NECAP endocytosis associated 2 (NECAP2), transcript variant 2, mRNA. (from RefSeq NM_001145277)
ENST00000504858.5	133.787502515702	0.0765434457241542	0.314290042861084	0.0761779459741945	0.782545358576016	0.986276131961398	NECAP2		The sequence shown here is derived from an Ensembl automatic analysis pipeline and should be considered as preliminary data. (from UniProt D6RAN6)
ENST00000492095.5	672.719742403491	0.021707254203363	0.211262290241212	0.0169622052307119	0.896377315167485	0.986276131961398	NECAP2		Involved in endocytosis (By similarity). (from UniProt Q9NVZ3)
ENST00000459640.5	346.369906783313	-0.126383368917239	0.232156783602759	0.297374529222509	0.58553305586675	0.986276131961398	NECAP2		The sequence shown here is derived from an Ensembl automatic analysis pipeline and should be considered as preliminary data. (from UniProt F6SKB8)
ENST00000513161.1	47.7244343629922	0.0285518148052014	0.476107420813986	0.0116289297024892	0.914124583504064	0.986276131961398	NECAP2		The sequence shown here is derived from an Ensembl automatic analysis pipeline and should be considered as preliminary data. (from UniProt H0Y970)
ENST00000430580.6	3152.44112335357	-0.0469896977377544	0.153737595994149	0.0934465292321889	0.759840497196778	0.986276131961398	NBPF1	NM_017940	Homo sapiens NBPF member 1 (NBPF1), mRNA. (from RefSeq NM_017940)
ENST00000432949.5	2913.12674491924	-0.0551584522028811	0.15385300168328	0.12856374853795	0.719925866087251	0.986276131961398	NBPF1		NBPF member 1 (from HGNC NBPF1)
ENST00000392963.5	61.8394372769419	0.197940020604457	0.420591091293594	0.234181486041216	0.628440504873663	0.986276131961398	NBPF1		NBPF member 1 (from HGNC NBPF1)
ENST00000375541.10	319.18386782929	0.355415613575264	0.288441494785631	1.53230644378355	0.215766618453582	0.986276131961398	CROCC	NM_014675	Homo sapiens ciliary rootlet coiled-coil, rootletin (CROCC), mRNA. (from RefSeq NM_014675)
ENST00000445545.6	123.085442411814	0.156746150505221	0.328673311615213	0.24802163202088	0.618471564908477	0.986276131961398	CROCC		ciliary rootlet coiled-coil, rootletin (from HGNC CROCC)
ENST00000467938.5	92.4999442336667	-0.0442367698624488	0.356220199910612	0.0179940907357832	0.893290245598661	0.986276131961398	CROCC		ciliary rootlet coiled-coil, rootletin (from HGNC CROCC)
ENST00000375534.7	129.724662508874	-0.083007641666838	0.306008010441598	0.074326372726766	0.785138697780946	0.986276131961398	MFAP2	NM_001135248	Homo sapiens microfibril associated protein 2 (MFAP2), transcript variant 4, mRNA. (from RefSeq NM_001135248)
ENST00000375535.4	138.199968521767	-0.094469431930766	0.298721779509402	0.100773221841102	0.750903703377881	0.986276131961398	MFAP2	NM_017459	Homo sapiens microfibril associated protein 2 (MFAP2), transcript variant 1, mRNA. (from RefSeq NM_017459)
ENST00000341676.9	1633.91919001369	0.249062690741238	0.213653621594278	1.35740475016024	0.243987767879926	0.986276131961398	ATP13A2	NM_001141974	Homo sapiens ATPase cation transporting 13A2 (ATP13A2), transcript variant 3, mRNA. (from RefSeq NM_001141974)
ENST00000326735.13	1686.92861500804	0.206760386297355	0.211784410711955	0.953044397865035	0.32894558080848	0.986276131961398	ATP13A2	NM_022089	Homo sapiens ATPase cation transporting 13A2 (ATP13A2), transcript variant 1, mRNA. (from RefSeq NM_022089)
ENST00000452699.5	1673.53950913609	0.192704206637001	0.209318226348672	0.847921870884683	0.35714089589499	0.986276131961398	ATP13A2	NM_001141973	Homo sapiens ATPase cation transporting 13A2 (ATP13A2), transcript variant 2, mRNA. (from RefSeq NM_001141973)
ENST00000502418.1	568.060708404869	0.238176939930732	0.226965457088728	1.11067917694197	0.291934358199417	0.986276131961398	ATP13A2		The sequence shown here is derived from an Ensembl automatic analysis pipeline and should be considered as preliminary data. (from UniProt H0Y953)
ENST00000503552.1	298.008657094536	0.364198342522587	0.279052969621489	1.72051904198155	0.189626246576281	0.986276131961398	ATP13A2		The sequence shown here is derived from an Ensembl automatic analysis pipeline and should be considered as preliminary data. (from UniProt H0Y8I1)
ENST00000617114.4	161.295554413943	0.41313766889846	0.332988227358253	1.57140414304894	0.210003215238706	0.986276131961398	ATP13A2		ATPase cation transporting 13A2 (from HGNC ATP13A2)
ENST00000506174.5	192.140425638746	0.320449115381363	0.296057338997077	1.20151560115695	0.273018968763888	0.986276131961398	ATP13A2		The sequence shown here is derived from an Ensembl automatic analysis pipeline and should be considered as preliminary data. (from UniProt H0Y9K4)
ENST00000510069.5	424.173783800541	0.174272646975934	0.239061722551518	0.545979685554052	0.459965061360573	0.986276131961398	ATP13A2		The sequence shown here is derived from an Ensembl automatic analysis pipeline and should be considered as preliminary data. (from UniProt H0Y9K0)
ENST00000511957.5	187.897947333115	0.20300647648965	0.295057561005179	0.50027184070602	0.479380702094751	0.986276131961398	ATP13A2		The sequence shown here is derived from an Ensembl automatic analysis pipeline and should be considered as preliminary data. (from UniProt H0YAI7)
ENST00000508222.5	183.491619778727	0.0699083533080433	0.283531220497933	0.0774423944768898	0.7807937921763	0.986276131961398	ATP13A2		The sequence shown here is derived from an Ensembl automatic analysis pipeline and should be considered as preliminary data. (from UniProt H0Y8V5)
ENST00000509619.1	169.910294040914	0.292608160206301	0.301874918106425	0.968014870134645	0.325175764014721	0.986276131961398	ATP13A2		The sequence shown here is derived from an Ensembl automatic analysis pipeline and should be considered as preliminary data. (from UniProt H0Y8Z6)
ENST00000375499.7	3513.65514977847	-0.0832271305349646	0.167325465275015	0.248209786794327	0.618338451886551	0.986276131961398	SDHB	NM_003000	Homo sapiens succinate dehydrogenase complex iron sulfur subunit B (SDHB), mRNA. (from RefSeq NM_003000)
ENST00000491274.5	1913.09913619622	-0.132312354563213	0.189956099037536	0.488249447479888	0.484709226681361	0.986276131961398	SDHB		succinate dehydrogenase complex iron sulfur subunit B (from HGNC SDHB)
ENST00000463045.2	1226.78003041941	-0.150118502954643	0.19783219464735	0.581947153296007	0.445550109533633	0.986276131961398	SDHB		succinate dehydrogenase complex iron sulfur subunit B (from HGNC SDHB)
ENST00000375436.9	4213.1837659294	0.0672204033435878	0.165099958536162	0.166018412594894	0.683674887832913	0.986276131961398	RCC2	NM_018715	Homo sapiens regulator of chromosome condensation 2 (RCC2), transcript variant 1, mRNA. (from RefSeq NM_018715)
ENST00000375433.3	4213.1837659294	0.0672204033435878	0.165099958536162	0.166018412594894	0.683674887832913	0.986276131961398	RCC2	NM_001136204	Homo sapiens regulator of chromosome condensation 2 (RCC2), transcript variant 2, mRNA. (from RefSeq NM_001136204)
ENST00000361221.8	223.68183359799	-0.16421130125909	0.250392258672087	0.430077324640742	0.511951008662712	0.986276131961398	ARHGEF10L	NR_137287	Homo sapiens Rho guanine nucleotide exchange factor 10 like (ARHGEF10L), transcript variant 6, non-coding RNA. (from RefSeq NR_137287)
ENST00000375415.5	236.58649173754	-0.109368652110881	0.245915516750215	0.19745062213714	0.656786547634958	0.986276131961398	ARHGEF10L	NR_137288	Homo sapiens Rho guanine nucleotide exchange factor 10 like (ARHGEF10L), transcript variant 7, non-coding RNA. (from RefSeq NR_137288)
ENST00000375408.7	189.81792645837	-0.122088405158226	0.264561864499638	0.213376705835095	0.644133552642069	0.986276131961398	ARHGEF10L	NM_001328124	Homo sapiens Rho guanine nucleotide exchange factor 10 like (ARHGEF10L), transcript variant 5, mRNA. (from RefSeq NM_001328124)
ENST00000167825.5	117.083867814275	-0.130074486933957	0.31740911726838	0.170894550899199	0.679318012686684	0.986276131961398	ARHGEF10L		Rho guanine nucleotide exchange factor 10 like (from HGNC ARHGEF10L)
ENST00000375406.2	75.9773053356766	0.109249221644299	0.382983244772426	0.0845044382196747	0.771283470881584	0.986276131961398	ACTL8	NM_030812	Homo sapiens actin like 8 (ACTL8), mRNA. (from RefSeq NM_030812)
ENST00000617065.1	75.9773053356766	0.109249221644299	0.382983244772426	0.0845044382196747	0.771283470881584	0.986276131961398	ACTL8		Cytoplasm, cytoskeleton (By similarity). (from UniProt Q9H568)
ENST00000251296.4	33.7629218318214	0.459362265419247	0.562240686305874	0.690560168464259	0.405973911999764	0.986276131961398	IGSF21	NM_032880	Homo sapiens immunoglobin superfamily member 21 (IGSF21), mRNA. (from RefSeq NM_032880)
ENST00000290597.9	260.318684657538	-0.067211944424722	0.259617864785217	0.072851607335366	0.78722920977684	0.986276131961398	ALDH4A1	NM_170726	Homo sapiens aldehyde dehydrogenase 4 family member A1 (ALDH4A1), transcript variant P5CDhS, mRNA. (from RefSeq NM_170726)
ENST00000375341.8	283.184356928279	-0.114316359572696	0.256068291770816	0.203089639449878	0.652238451479505	0.986276131961398	ALDH4A1	NM_003748	Homo sapiens aldehyde dehydrogenase 4 family member A1 (ALDH4A1), transcript variant P5CDhL, mRNA. (from RefSeq NM_003748)
ENST00000538839.5	240.071916228086	-0.192121250199207	0.271494664454662	0.499369886391392	0.479777119538855	0.986276131961398	ALDH4A1	NM_001319218	Homo sapiens aldehyde dehydrogenase 4 family member A1 (ALDH4A1), transcript variant 4, mRNA. (from RefSeq NM_001319218)
ENST00000538309.5	258.782159783182	-0.155444763285256	0.253898861484304	0.374630192338437	0.540491170882095	0.986276131961398	ALDH4A1	NM_001161504	Homo sapiens aldehyde dehydrogenase 4 family member A1 (ALDH4A1), transcript variant 3, mRNA. (from RefSeq NM_001161504)
ENST00000432718.1	64.7726287301865	-0.130410832175482	0.442641965071939	0.103456839095472	0.747720078767415	0.986276131961398	ALDH4A1		aldehyde dehydrogenase 4 family member A1 (from HGNC ALDH4A1)
ENST00000455833.7	276.498447389363	0.0890794305365886	0.261421081709113	0.132918507493535	0.715425016967111	0.986276131961398	IFFO2	NM_001136265	Homo sapiens intermediate filament family orphan 2 (IFFO2), mRNA. (from RefSeq NM_001136265)
ENST00000355609.8	38.9661905852202	-0.0381539552526841	0.520088794859219	0.0116825038907429	0.913927765214119	0.986276131961398	IFFO2		The sequence shown here is derived from an Ensembl automatic analysis pipeline and should be considered as preliminary data. (from UniProt J3KNZ4)
ENST00000416166.1	187.511231819704	0.0878467296103119	0.295752103301707	0.111595974366423	0.738334406577078	0.986276131961398	IFFO2		The sequence shown here is derived from an Ensembl automatic analysis pipeline and should be considered as preliminary data. (from UniProt H0Y4W3)
ENST00000375225.7	135.879094509341	-0.234773025324509	0.305751648886567	0.589341395940266	0.442673909877689	0.986276131961398	UBR4		ubiquitin protein ligase E3 component n-recognin 4 (from HGNC UBR4)
ENST00000375254.8	4453.32146690803	0.0990645406454656	0.170505129210769	0.337666634383311	0.56117919124049	0.986276131961398	UBR4	NM_020765	Homo sapiens ubiquitin protein ligase E3 component n-recognin 4 (UBR4), mRNA. (from RefSeq NM_020765)
ENST00000375224.1	636.681635029103	-0.0886010059269053	0.192991404568472	0.210651528709093	0.646257221131226	0.986276131961398	UBR4		ubiquitin protein ligase E3 component n-recognin 4 (from HGNC UBR4)
ENST00000375218.3	108.678259036869	-0.0220762626070668	0.336063011723307	0.012436402929076	0.911205099923356	0.986276131961398	UBR4		E3 ubiquitin-protein ligase which is a component of the N-end rule pathway. Recognizes and binds to proteins bearing specific N-terminal residues that are destabilizing according to the N-end rule, leading to their ubiquitination and subsequent degradation. Together with clathrin, forms meshwork structures involved in membrane morphogenesis and cytoskeletal organization. Regulates integrin-mediat…
ENST00000425413.5	678.070586610919	0.175978798440008	0.219545576942127	0.650515178049517	0.419928550177912	0.986276131961398	UBR4		ubiquitin protein ligase E3 component n-recognin 4 (from HGNC UBR4)
ENST00000417040.1	1657.1498621135	0.171553552114675	0.19166157602664	0.802179269983974	0.370442601329561	0.986276131961398	UBR4		ubiquitin protein ligase E3 component n-recognin 4 (from HGNC UBR4)
ENST00000477853.6	1867.63149354193	0.0153378173243453	0.161790362311219	0.00924546587279451	0.923398783864071	0.986276131961398	EMC1	NM_015047	Homo sapiens ER membrane protein complex subunit 1 (EMC1), transcript variant 1, mRNA. (from RefSeq NM_015047)
ENST00000375199.7	1818.52741087511	0.0278894043945676	0.161560407134092	0.0300423597596406	0.862394150646654	0.986276131961398	EMC1	NM_001271427	Homo sapiens ER membrane protein complex subunit 1 (EMC1), transcript variant 2, mRNA. (from RefSeq NM_001271427)
ENST00000375208.7	1731.80698174989	-0.00914590171943191	0.161477546251784	0.00324594264865397	0.954566563817384	0.986276131961398	EMC1	NM_001271429	Homo sapiens ER membrane protein complex subunit 1 (EMC1), transcript variant 4, mRNA. (from RefSeq NM_001271429)
ENST00000486405.1	200.977270271398	0.065912770982301	0.264557655126576	0.0700715881817473	0.791232576361132	0.986276131961398	EMC1		The sequence shown here is derived from an Ensembl automatic analysis pipeline and should be considered as preliminary data. (from UniProt H7C5A2)
ENST00000486238.1	67.5196160754501	-0.126324178945417	0.431214096835075	0.109745074722866	0.740434551409905	0.986276131961398	EMC1		The sequence shown here is derived from an Ensembl automatic analysis pipeline and should be considered as preliminary data. (from UniProt H7C4E3)
ENST00000641089.1	137.951435032955	-0.311507014559798	0.304223148865752	1.06124508971456	0.302931380592727	0.986276131961398	EMC1		ER membrane protein complex subunit 1 (from HGNC EMC1)
ENST00000330263.5	2164.30154347486	0.0075824476517966	0.158861567319339	0.00247233765742294	0.960343440874189	0.986276131961398	MRTO4	NM_016183	Homo sapiens MRT4 homolog, ribosome maturation factor (MRTO4), mRNA. (from RefSeq NM_016183)
ENST00000429712.5	24.6426041076564	0.126338662109316	0.672864693295221	0.0677623317100569	0.794623125285857	0.986276131961398	AKR7L		aldo-keto reductase family 7 like (gene/pseudogene) (from HGNC AKR7L)
ENST00000420396.3	20.1778268671109	0.352095861607456	0.752612444694768	0.261082399228204	0.609377505434137	0.986276131961398	AKR7L	NR_040288	Homo sapiens aldo-keto reductase family 7 like (gene/pseudogene) (AKR7L), transcript variant 1, non-coding RNA. (from RefSeq NR_040288)
ENST00000651966.1	24.1016794499782	0.198265345994753	0.679247233306158	0.12016759478157	0.728852790548283	0.986276131961398	AKR7L		Can reduce the dialdehyde protein-binding form of aflatoxin B1 (AFB1) to the non-binding AFB1 dialcohol. May be involved in protection of liver against the toxic and carcinogenic effects of AFB1, a potent hepatocarcinogen (By similarity). (from UniProt Q8NHP1)
ENST00000361640.5	23.5058282676817	-0.260867413346315	0.660268310822228	0.156253082605353	0.692629906734657	0.986276131961398	AKR7A3	NM_012067	Homo sapiens aldo-keto reductase family 7 member A3 (AKR7A3), mRNA. (from RefSeq NM_012067)
ENST00000235835.7	1183.66252468664	0.0620753986632617	0.174660134704502	0.127178211098894	0.721375896937802	0.986276131961398	AKR7A2	NM_003689	Homo sapiens aldo-keto reductase family 7 member A2 (AKR7A2), transcript variant 1, mRNA. (from RefSeq NM_003689)
ENST00000330072.9	988.186427894305	0.0313298824477906	0.177099184601282	0.0315328912993493	0.85905673597877	0.986276131961398	AKR7A2	NM_001320979	Homo sapiens aldo-keto reductase family 7 member A2 (AKR7A2), transcript variant 2, mRNA. (from RefSeq NM_001320979)
ENST00000489286.5	587.102704469332	-0.0506711779021507	0.196371100053054	0.0672090033399328	0.7954446750172	0.986276131961398	AKR7A2		The sequence shown here is derived from an Ensembl automatic analysis pipeline and should be considered as preliminary data. (from UniProt H7C5H7)
ENST00000481966.1	35.93732786591	0.146222282393471	0.543523481784866	0.086677356976768	0.768444485180558	0.986276131961398	AKR7A2		The sequence shown here is derived from an Ensembl automatic analysis pipeline and should be considered as preliminary data. (from UniProt H7C4Q7)
ENST00000375153.8	284.29494544193	-0.163844776148866	0.231653550293646	0.502040614463681	0.478604863582614	0.986276131961398	SLC66A1	NM_001040125	Homo sapiens solute carrier family 66 member 1 (SLC66A1), transcript variant 1, mRNA. (from RefSeq NM_001040125)
ENST00000375155.7	284.29494544193	-0.163844776148866	0.231653550293646	0.502040614463681	0.478604863582614	0.986276131961398	SLC66A1	NR_109848	Homo sapiens solute carrier family 66 member 1 (SLC66A1), transcript variant 5, non-coding RNA. (from RefSeq NR_109848)
ENST00000400548.6	199.848046398707	-0.169862185045965	0.26014407160724	0.430303864120965	0.51183988441995	0.986276131961398	SLC66A1	NM_001287531	Homo sapiens solute carrier family 66 member 1 (SLC66A1), transcript variant 4, mRNA. (from RefSeq NM_001287531)
ENST00000497827.1	92.4377918254657	-0.276193209681914	0.35120036959126	0.621483304804862	0.430496614197415	0.986276131961398	SLC66A1		The sequence shown here is derived from an Ensembl automatic analysis pipeline and should be considered as preliminary data. (from UniProt E9PJZ6)
ENST00000432465.1	66.7354039116676	0.19833000053688	0.409827746932684	0.242471934736841	0.622426426269145	0.986276131961398	SLC66A1		Homo sapiens PQ loop repeat containing 2 isoform 1 (PQLC2) mRNA, partial cds. (from mRNA KU178659)
ENST00000264202.8	861.896447353313	-0.029276419810409	0.19189307739521	0.0270975862149356	0.869248248155128	0.986276131961398	CAPZB	NM_004930	Homo sapiens capping actin protein of muscle Z-line subunit beta (CAPZB), transcript variant 1, mRNA. (from RefSeq NM_004930)
ENST00000264203.7	559.926541012314	0.015759697654408	0.201135621043955	0.00916273005973522	0.923741248276207	0.986276131961398	CAPZB	NM_001206541	Homo sapiens capping actin protein of muscle Z-line subunit beta (CAPZB), transcript variant 3, mRNA. (from RefSeq NM_001206541)
ENST00000375144.5	808.142192790143	-0.0328449468621814	0.194854804188284	0.0327426208006614	0.856407433237294	0.986276131961398	CAPZB		capping actin protein of muscle Z-line beta subunit (from HGNC CAPZB)
ENST00000375142.5	634.680200389303	-0.00236523026431712	0.197045735013412	0.00338691722796369	0.953591529531303	0.986276131961398	CAPZB	NM_001206540	Homo sapiens capping actin protein of muscle Z-line subunit beta (CAPZB), transcript variant 2, mRNA. (from RefSeq NM_001206540)
ENST00000433834.5	856.222983974861	-0.0293223061991354	0.192231025740585	0.0271323479269654	0.869165163893417	0.986276131961398	CAPZB	NM_001282162	Homo sapiens capping actin protein of muscle Z-line subunit beta (CAPZB), transcript variant 4, mRNA. (from RefSeq NM_001282162)
ENST00000648702.1	147.667042195504	-0.037376431449685	0.303728754694747	0.0294141175488747	0.863826349650735	0.986276131961398	MICOS10		Homo sapiens chromosome 1 open reading frame 151, mRNA (cDNA clone MGC:88402 IMAGE:30407082), complete cds. (from mRNA BC070388)
ENST00000617872.4	169.031055371772	-0.0513446057517068	0.293811946313258	0.0473582593210651	0.827725567346917	0.986276131961398	MICOS10	NM_001204082	Homo sapiens mitochondrial contact site and cristae organizing system subunit 10 (MICOS10), transcript variant 4, mRNA. (from RefSeq NM_001204082)
ENST00000322753.7	308.131509590779	-0.150400916205261	0.265157990197342	0.344010715148883	0.557523259236223	0.986276131961398	MICOS10	NR_033757	Homo sapiens mitochondrial contact site and cristae organizing system subunit 10 (MICOS10), transcript variant 2, non-coding RNA. (from RefSeq NR_033757)
ENST00000602662.1	426.123978879901	0.0122862928629226	0.210702876177609	0.00567814174762304	0.939933498960768	0.986276131961398	NBL1	NM_001204089	Homo sapiens MICOS10-NBL1 readthrough (MICOS10-NBL1), transcript variant 2, mRNA. (from RefSeq NM_001204089)
ENST00000602384.5	209.084450867094	-0.263324013717486	0.305078278889365	0.782700984539268	0.376316353569598	0.986276131961398	MICOS10-NBL1		Homo sapiens cDNA FLJ75158 complete cds, highly similar to Homo sapiens neuroblastoma, suppression of tumorigenicity 1, transcript variant 2. (from mRNA AK289456)
ENST00000602293.5	133.730899542746	-0.139840622738234	0.336911791087388	0.198483581587411	0.655947649479372	0.986276131961398	MICOS10-NBL1		Homo sapiens cDNA FLJ75158 complete cds, highly similar to Homo sapiens neuroblastoma, suppression of tumorigenicity 1, transcript variant 2. (from mRNA AK289456)
ENST00000428975.5	336.487641830409	0.0510348078482307	0.223648040703686	0.0541864116238173	0.815932438821259	0.986276131961398	NBL1		neuroblastoma 1, DAN family BMP antagonist (from HGNC NBL1)
ENST00000289749.6	426.221482667906	-0.0251034385477996	0.210019052480829	0.015481046047185	0.90098048082262	0.986276131961398	NBL1	NM_182744	Homo sapiens NBL1, DAN family BMP antagonist (NBL1), transcript variant 1, mRNA. (from RefSeq NM_182744)
ENST00000451758.5	357.132556757457	0.0169693760830202	0.219927163891883	0.00808058953052893	0.928372959518002	0.986276131961398	NBL1		neuroblastoma 1, DAN family BMP antagonist (from HGNC NBL1)
ENST00000622566.4	426.123978879901	0.0122862928629226	0.210702876177609	0.00567814174762304	0.939933498960768	0.986276131961398	NBL1	NM_001278165	Homo sapiens NBL1, DAN family BMP antagonist (NBL1), transcript variant 7, mRNA. (from RefSeq NM_001278165)
ENST00000439664.5	330.178046441442	0.0567389452029681	0.224511915733153	0.0657304283830555	0.797657845190401	0.986276131961398	NBL1		neuroblastoma 1, DAN family BMP antagonist (from HGNC NBL1)
ENST00000621723.4	426.123978879901	0.0122862928629226	0.210702876177609	0.00567814174762304	0.939933498960768	0.986276131961398	NBL1	NM_001204084	Homo sapiens NBL1, DAN family BMP antagonist (NBL1), transcript variant 3, mRNA. (from RefSeq NM_001204084)
ENST00000375136.7	426.123978879901	0.0122862928629226	0.210702876177609	0.00567814174762304	0.939933498960768	0.986276131961398	NBL1	NM_005380	Homo sapiens NBL1, DAN family BMP antagonist (NBL1), transcript variant 2, mRNA. (from RefSeq NM_005380)
ENST00000425400.5	336.487641830409	0.0510348078482307	0.223648040703686	0.0541864116238173	0.815932438821259	0.986276131961398	NBL1		neuroblastoma 1, DAN family BMP antagonist (from HGNC NBL1)
ENST00000618761.4	426.123978879901	0.0122862928629226	0.210702876177609	0.00567814174762304	0.939933498960768	0.986276131961398	NBL1	NM_001204085	Homo sapiens NBL1, DAN family BMP antagonist (NBL1), transcript variant 4, mRNA. (from RefSeq NM_001204085)
ENST00000439278.5	210.208412067173	-0.17913974869798	0.26324644923593	0.480274700890199	0.488297914757338	0.986276131961398	NBL1		neuroblastoma 1, DAN family BMP antagonist (from HGNC NBL1)
ENST00000615215.4	436.096048951865	-0.0125194685283396	0.208571783017407	0.00487090500161713	0.944359318864239	0.986276131961398	NBL1	NM_001278164	Homo sapiens NBL1, DAN family BMP antagonist (NBL1), transcript variant 6, mRNA. (from RefSeq NM_001278164)
ENST00000427894.5	376.381403671955	0.0142028784554248	0.216378272326296	0.00617379830713816	0.937371849056292	0.986276131961398	NBL1		The sequence shown here is derived from an Ensembl automatic analysis pipeline and should be considered as preliminary data. (from UniProt E5RFZ1)
ENST00000548815.2	426.123978879901	0.0122862928629226	0.210702876177609	0.00567814174762304	0.939933498960768	0.986276131961398	NBL1	NM_001278166	Homo sapiens NBL1, DAN family BMP antagonist (NBL1), transcript variant 8, mRNA. (from RefSeq NM_001278166)
ENST00000289753.2	18.8838090518359	0.356723903548321	0.75099920165932	0.241164919315654	0.623366011854716	0.986276131961398	HTR6	NM_000871	Homo sapiens 5-hydroxytryptamine receptor 6 (HTR6), mRNA. (from RefSeq NM_000871)
ENST00000294543.10	184.517063492977	0.0456914205364152	0.293633047761307	0.0405446108291301	0.840419495028737	0.986276131961398	TMCO4	NM_181719	Homo sapiens transmembrane and coiled-coil domains 4 (TMCO4), transcript variant 1, mRNA. (from RefSeq NM_181719)
ENST00000375127.5	153.939105322796	-0.10418602279018	0.31302419385687	0.11688732568139	0.732435267493009	0.986276131961398	TMCO4		transmembrane and coiled-coil domains 4 (from HGNC TMCO4)
ENST00000375120.4	616.410924428107	-0.128909693981147	0.193240210006339	0.447081091781001	0.503724366518265	0.986276131961398	OTUD3	NM_015207	Homo sapiens OTU deubiquitinase 3 (OTUD3), mRNA. (from RefSeq NM_015207)
ENST00000375078.4	26.6701030245547	0.0107556816989526	0.625631433889764	0.0152292263590539	0.901785010878825	0.986276131961398	CAMK2N1	NM_018584	Homo sapiens calcium/calmodulin dependent protein kinase II inhibitor 1 (CAMK2N1), mRNA. (from RefSeq NM_018584)
ENST00000264198.5	842.546017618544	-0.233959190772939	0.179182383718229	1.70729942797354	0.191336131133266	0.986276131961398	MUL1	NM_024544	Homo sapiens mitochondrial E3 ubiquitin protein ligase 1 (MUL1), mRNA. (from RefSeq NM_024544)
ENST00000321556.5	1594.88061926312	0.0460034659241744	0.163796943356576	0.079025330626429	0.778622622990165	0.986276131961398	PINK1	NM_032409	Homo sapiens PTEN induced kinase 1 (PINK1), mRNA. (from RefSeq NM_032409)
ENST00000415136.6	5886.2334882125	-0.0172541957570581	0.148012802315266	0.0136032736014471	0.907150828508401	0.986276131961398	DDOST	NM_005216	Homo sapiens dolichyl-diphosphooligosaccharide--protein glycosyltransferase non-catalytic subunit (DDOST), mRNA. (from RefSeq NM_005216)
ENST00000602624.6	5556.35933240664	-0.00704317293015009	0.147842803282362	0.00227043785839243	0.961995890871713	0.986276131961398	DDOST		dolichyl-diphosphooligosaccharide--protein glycosyltransferase non-catalytic subunit (from HGNC DDOST)
ENST00000375048.7	5886.2334882125	-0.0172541957570581	0.148012802315266	0.0136032736014471	0.907150828508401	0.986276131961398	DDOST		Essential subunit of N-oligosaccharyl transferase enzyme which catalyzes the transfer of a high mannose oligosaccharide to an asparagine residue within an Asn-X-Ser/Thr consensus motif in nascent polypeptide chains. (from UniProt P39656)
ENST00000464364.1	701.117339688295	-0.207752973372097	0.196978953704819	1.12262807060128	0.289353265363546	0.986276131961398	DDOST		dolichyl-diphosphooligosaccharide--protein glycosyltransferase non-catalytic subunit (from HGNC DDOST)
ENST00000375044.5	162.584264472243	0.222788218530938	0.307030735701428	0.552316058523076	0.457372895117198	0.986276131961398	KIF17	NM_001287212	Homo sapiens kinesin family member 17 (KIF17), transcript variant 3, mRNA. (from RefSeq NM_001287212)
ENST00000400463.7	179.307218614485	0.272950806500173	0.30223206332374	0.841041195672105	0.359099158059932	0.986276131961398	KIF17	NM_001122819	Homo sapiens kinesin family member 17 (KIF17), transcript variant 2, mRNA. (from RefSeq NM_001122819)
ENST00000247986.2	173.719884139562	0.213964072630933	0.301864350945619	0.526754276746388	0.467974634434695	0.986276131961398	KIF17	NM_020816	Homo sapiens kinesin family member 17 (KIF17), transcript variant 1, mRNA. (from RefSeq NM_020816)
ENST00000444387.7	59.1489980923993	0.226151600303616	0.420854433596749	0.289887712713881	0.590292495582793	0.986276131961398	SH2D5	NM_001103161	Homo sapiens SH2 domain containing 5 (SH2D5), transcript variant 1, mRNA. (from RefSeq NM_001103161)
ENST00000375031.5	50.9250003746748	0.274549119737348	0.449799127429247	0.375632920846023	0.539949740064547	0.986276131961398	SH2D5	NM_001103160	Homo sapiens SH2 domain containing 5 (SH2D5), transcript variant 2, mRNA. (from RefSeq NM_001103160)
ENST00000312239.10	2939.59473105827	-0.104234506571619	0.158977356316702	0.430646530406122	0.511671876062625	0.986276131961398	HP1BP3	NM_016287	Homo sapiens heterochromatin protein 1 binding protein 3 (HP1BP3), mRNA. (from RefSeq NM_016287)
ENST00000375003.6	2018.06333849369	-0.121648965928002	0.164215278342942	0.550355403395912	0.458172512865136	0.986276131961398	HP1BP3		Component of heterochromatin, may be involved in chromatin structure and function (By similarity). (from UniProt Q5SSJ5)
ENST00000419948.5	969.007874193262	-0.146794016058623	0.183776792855007	0.64426336043676	0.422171175968561	0.986276131961398	HP1BP3		Nucleus (By similarity). (from UniProt B0QZK4)
ENST00000438032.5	1711.33086065426	-0.0988057827858754	0.166045829204201	0.355450320607936	0.551043933264434	0.986276131961398	HP1BP3		heterochromatin protein 1 binding protein 3 (from HGNC HP1BP3)
ENST00000424732.5	1577.52202670453	-0.108342101771891	0.16862068159753	0.414600077734882	0.519643873421046	0.986276131961398	HP1BP3		Nucleus (By similarity). (from UniProt Q5SWC8)
ENST00000417710.5	666.959112237856	-0.0382013872103323	0.188267863094276	0.0411914464608358	0.839168829235944	0.986276131961398	HP1BP3		heterochromatin protein 1 binding protein 3 (from HGNC HP1BP3)
ENST00000375000.5	515.662662175074	0.0780379298874162	0.197076200876733	0.158271141469534	0.690753248029691	0.986276131961398	HP1BP3		Component of heterochromatin, may be involved in chromatin structure and function (By similarity). (from UniProt Q5SSJ5)
ENST00000437575.5	295.034094971257	0.133903487714675	0.2355408315442	0.331543503355	0.564751627772257	0.986276131961398	HP1BP3		heterochromatin protein 1 binding protein 3 (from HGNC HP1BP3)
ENST00000419490.5	236.71717152107	0.194282552994011	0.252054082809181	0.604055753302468	0.437034743193044	0.986276131961398	HP1BP3		heterochromatin protein 1 binding protein 3 (from HGNC HP1BP3)
ENST00000414993.1	355.268419079486	0.12971396171309	0.218666295830549	0.355711899874905	0.550897435635464	0.986276131961398	HP1BP3		heterochromatin protein 1 binding protein 3 (from HGNC HP1BP3)
ENST00000374935.7	3706.48443262031	0.11527260876493	0.168532184126166	0.467918152875548	0.493946477788455	0.986276131961398	EIF4G3		Probable component of the protein complex eIF4F, which is involved in the recognition of the mRNA cap, ATP-dependent unwinding of 5'-terminal secondary structure and recruitment of mRNA to the ribosome. Thought to be a functional homolog of EIF4G1. (from UniProt O43432)
ENST00000264211.12	4915.05882983703	0.129270062996174	0.167332333121414	0.596588793490852	0.439882523733917	0.986276131961398	EIF4G3	NM_003760	Homo sapiens eukaryotic translation initiation factor 4 gamma 3 (EIF4G3), transcript variant 3, mRNA. (from RefSeq NM_003760)
ENST00000602326.5	4872.14316831576	0.12840278159045	0.167124710520965	0.590083989129539	0.442386642481284	0.986276131961398	EIF4G3	NM_001198802	Homo sapiens eukaryotic translation initiation factor 4 gamma 3 (EIF4G3), transcript variant 2, mRNA. (from RefSeq NM_001198802)
ENST00000400422.6	4841.72528284947	0.113947316995738	0.164560610031978	0.479389349236989	0.488699046580462	0.986276131961398	EIF4G3	NM_001198801	Homo sapiens eukaryotic translation initiation factor 4 gamma 3 (EIF4G3), transcript variant 1, mRNA. (from RefSeq NM_001198801)
ENST00000634879.1	5328.17278801567	0.132769057183681	0.168876841429947	0.617806208742863	0.431863682580159	0.986276131961398	EIF4G3		eukaryotic translation initiation factor 4 gamma 3 (from HGNC EIF4G3)
ENST00000356916.7	1524.61687453373	0.203325314304182	0.187654111761785	1.17458350481736	0.27846145131262	0.986276131961398	EIF4G3	NM_001198803	Homo sapiens eukaryotic translation initiation factor 4 gamma 3 (EIF4G3), transcript variant 4, mRNA. (from RefSeq NM_001198803)
ENST00000438975.5	508.284989975461	0.27501866661038	0.234690960332566	1.38232942574421	0.2397047596138	0.986276131961398	EIF4G3		eukaryotic translation initiation factor 4 gamma 3 (from HGNC EIF4G3)
ENST00000411888.5	426.082480964447	0.260136381378545	0.2411050804069	1.17587851263551	0.278196648434469	0.986276131961398	EIF4G3		eukaryotic translation initiation factor 4 gamma 3 (from HGNC EIF4G3)
ENST00000415912.6	1125.11035327424	-0.00227021775995495	0.179657895584165	0.00176165961466523	0.966520916349155	0.986276131961398	ECE1	NM_001113348	Homo sapiens endothelin converting enzyme 1 (ECE1), transcript variant 4, mRNA. (from RefSeq NM_001113348)
ENST00000374893.11	1125.12658387305	-0.00231308059018381	0.179621566215125	0.00176987646547389	0.966442975433413	0.986276131961398	ECE1	NM_001397	Homo sapiens endothelin converting enzyme 1 (ECE1), transcript variant 1, mRNA. (from RefSeq NM_001397)
ENST00000649812.1	1176.60685252547	-0.0172155992244414	0.178808257684329	0.0106285083612718	0.917887845297118	0.986276131961398	ECE1		endothelin converting enzyme 1 (from HGNC ECE1)
ENST00000357071.8	1109.28727921163	-0.00316015382088284	0.181256029589182	0.00206863771553856	0.963722899480132	0.986276131961398	ECE1	NM_001113347	Homo sapiens endothelin converting enzyme 1 (ECE1), transcript variant 3, mRNA. (from RefSeq NM_001113347)
ENST00000436918.6	1029.30362851752	-0.000418843517534168	0.181178545957074	0.001791871175989	0.966235232097046	0.986276131961398	ECE1		endothelin converting enzyme 1 (from HGNC ECE1)
ENST00000264205.10	1125.85322694956	-0.00418067813655723	0.17956816414405	0.00212217054509267	0.963256830469732	0.986276131961398	ECE1	NM_001113349	Homo sapiens endothelin converting enzyme 1 (ECE1), transcript variant 2, mRNA. (from RefSeq NM_001113349)
ENST00000473505.5	114.277368214055	-0.199922435771258	0.324233847012371	0.378156323391124	0.538591596140683	0.986276131961398	ECE1		The sequence shown here is derived from an Ensembl automatic analysis pipeline and should be considered as preliminary data. (from UniProt E9PJG1)
ENST00000481130.6	122.382731778978	-0.177932283872605	0.315444336796799	0.316706943690029	0.573593404499398	0.986276131961398	ECE1		The sequence shown here is derived from an Ensembl automatic analysis pipeline and should be considered as preliminary data. (from UniProt E9PHZ1)
ENST00000527991.2	83.4940924728611	0.0945370170599138	0.366346929629115	0.0729364831838808	0.787108283843717	0.986276131961398	ECE1		The sequence shown here is derived from an Ensembl automatic analysis pipeline and should be considered as preliminary data. (from UniProt E9PN99)
ENST00000454000.6	450.359342815687	-0.192151083108083	0.209360288531996	0.842335637735374	0.358729630573527	0.986276131961398	NBPF3	NM_001256417	Homo sapiens NBPF member 3 (NBPF3), transcript variant 3, mRNA. (from RefSeq NM_001256417)
ENST00000342104.9	442.678485227993	-0.154313697993604	0.20758112739358	0.553116811633707	0.457046955835642	0.986276131961398	NBPF3	NM_001256416	Homo sapiens NBPF member 3 (NBPF3), transcript variant 2, mRNA. (from RefSeq NM_001256416)
ENST00000318249.9	509.719414836102	-0.194232619536196	0.202698550664983	0.919366950000679	0.337641245433693	0.986276131961398	NBPF3	NM_032264	Homo sapiens NBPF member 3 (NBPF3), transcript variant 1, mRNA. (from RefSeq NM_032264)
ENST00000619554.1	492.076991100679	-0.177391671917342	0.20390075635431	0.757464795510252	0.384123074706756	0.986276131961398	NBPF3	NM_001330381	Homo sapiens NBPF member 3 (NBPF3), transcript variant 5, mRNA. (from RefSeq NM_001330381)
ENST00000290101.8	125.6382291346	-0.0574313839326903	0.314415383092958	0.0372710202945967	0.846914297590108	0.986276131961398	RAP1GAP		RAP1 GTPase activating protein (from HGNC RAP1GAP)
ENST00000374763.6	141.981619912931	-0.196155772755331	0.300050712705836	0.425113673264924	0.514396386957902	0.986276131961398	RAP1GAP	NM_001350524	Homo sapiens RAP1 GTPase activating protein (RAP1GAP), transcript variant 5, mRNA. (from RefSeq NM_001350524)
ENST00000374761.6	152.762347465784	-0.239134624185665	0.29513737149258	0.65194149771564	0.419419397588635	0.986276131961398	RAP1GAP		RAP1 GTPase activating protein (from HGNC RAP1GAP)
ENST00000471600.6	133.427366828438	-0.10816452809265	0.308933254121054	0.125311390520615	0.723343762464227	0.986276131961398	RAP1GAP		The sequence shown here is derived from an Ensembl automatic analysis pipeline and should be considered as preliminary data. (from UniProt F2Z357)
ENST00000374765.8	152.051934988086	-0.226511924263489	0.295565459071697	0.583554233760488	0.444922537274648	0.986276131961398	RAP1GAP	NM_002885	Homo sapiens RAP1 GTPase activating protein (RAP1GAP), transcript variant 3, mRNA. (from RefSeq NM_002885)
ENST00000542643.6	133.304718239118	-0.116847589753167	0.306175544578188	0.14617713715942	0.702215724170356	0.986276131961398	RAP1GAP	NM_001350526	Homo sapiens RAP1 GTPase activating protein (RAP1GAP), transcript variant 7, mRNA. (from RefSeq NM_001350526)
ENST00000495204.5	164.170167812179	-0.231968740966079	0.285307422496284	0.656908071946773	0.417653636976016	0.986276131961398	RAP1GAP	NM_001145658	Homo sapiens RAP1 GTPase activating protein (RAP1GAP), transcript variant 1, mRNA. (from RefSeq NM_001145658)
ENST00000308271.14	2295.1707897271	-0.0374577388296609	0.168085895966897	0.0503252565869587	0.822498266615077	0.986276131961398	USP48	NM_032236	Homo sapiens ubiquitin specific peptidase 48 (USP48), transcript variant 1, mRNA. (from RefSeq NM_032236)
ENST00000400301.5	2109.40201914136	-0.00830163318003099	0.164401955980481	0.00291944369666908	0.956909767416472	0.986276131961398	USP48	NM_001330394	Homo sapiens ubiquitin specific peptidase 48 (USP48), transcript variant 3, mRNA. (from RefSeq NM_001330394)
ENST00000374732.7	873.810076637295	-0.0433071155049148	0.187194604805271	0.0568056295510146	0.811617930028073	0.986276131961398	USP48		ubiquitin specific peptidase 48 (from HGNC USP48)
ENST00000529637.5	2165.06189965981	-0.0269466983724418	0.168493018480072	0.0261936681388661	0.871428245881006	0.986276131961398	USP48		Recognizes and hydrolyzes the peptide bond at the C- terminal Gly of ubiquitin. Involved in the processing of poly- ubiquitin precursors as well as that of ubiquitinated proteins. May be involved in the regulation of NF-kappa-B activation by TNF receptor superfamily via its interactions with RELA and TRAF2. May also play a regulatory role at postsynaptic sites. (from UniProt Q86UV5)
ENST00000526044.5	243.39838959246	-0.0843612053072163	0.24462868459548	0.118858455552868	0.73027589941692	0.986276131961398	USP48		The sequence shown here is derived from an Ensembl automatic analysis pipeline and should be considered as preliminary data. (from UniProt E9PJH5)
ENST00000534705.5	306.236540791194	0.0744291193239794	0.226221525759088	0.109529229345576	0.740680739249083	0.986276131961398	USP48		The sequence shown here is derived from an Ensembl automatic analysis pipeline and should be considered as preliminary data. (from UniProt E9PJ93)
ENST00000421625.6	1182.59123451784	0.0125170435175229	0.173271449910682	0.00553297785499041	0.940704848244562	0.986276131961398	USP48	NM_001032730	Homo sapiens ubiquitin specific peptidase 48 (USP48), transcript variant 2, mRNA. (from RefSeq NM_001032730)
ENST00000374730.2	203.059249433565	0.0197467132611892	0.268386462116254	0.00782952405513271	0.929491525461536	0.986276131961398	USP48		The sequence shown here is derived from an Ensembl automatic analysis pipeline and should be considered as preliminary data. (from UniProt H3BLX5)
ENST00000527823.5	54.3796398492411	0.230708503147734	0.465603886557836	0.262333649496483	0.608521420358466	0.986276131961398	USP48		The sequence shown here is derived from an Ensembl automatic analysis pipeline and should be considered as preliminary data. (from UniProt E9PRY5)
ENST00000532737.1	53.8224845927537	0.261449948657785	0.469493916176474	0.32682382553191	0.567535347198378	0.986276131961398	USP48		The sequence shown here is derived from an Ensembl automatic analysis pipeline and should be considered as preliminary data. (from UniProt E9PJ87)
ENST00000374695.8	433.972678822106	0.350744778546809	0.298116091584359	1.38873221763233	0.238619314409851	0.986276131961398	HSPG2	NM_005529	Homo sapiens heparan sulfate proteoglycan 2 (HSPG2), transcript variant 2, mRNA. (from RefSeq NM_005529)
ENST00000374673.4	24.1943619366667	0.595167131238845	0.636322568885731	0.879332202412023	0.348384649010048	0.986276131961398	HSPG2		heparan sulfate proteoglycan 2 (from HGNC HSPG2)
ENST00000648594.1	3003.58845149437	-0.111501392750502	0.169712803229376	0.432938143493608	0.510550756590136	0.986276131961398	CDC42		Plasma membrane-associated small GTPase which cycles between an active GTP-bound and an inactive GDP-bound state. In active state binds to a variety of effector proteins to regulate cellular responses. Involved in epithelial cell polarization processes. Regulates the bipolar attachment of spindle microtubules to kinetochores before chromosome congression in metaphase. Plays a role in the extensio…
ENST00000400259.5	3003.58845149437	-0.111501392750502	0.169712803229376	0.432938143493608	0.510550756590136	0.986276131961398	CDC42		Plasma membrane-associated small GTPase which cycles between an active GTP-bound and an inactive GDP-bound state. In active state binds to a variety of effector proteins to regulate cellular responses. Involved in epithelial cell polarization processes. Regulates the bipolar attachment of spindle microtubules to kinetochores before chromosome congression in metaphase. Plays a role in the extensio…
ENST00000344548.7	3003.58845149437	-0.111501392750502	0.169712803229376	0.432938143493608	0.510550756590136	0.986276131961398	CDC42		Plasma membrane-associated small GTPase which cycles between an active GTP-bound and an inactive GDP-bound state. In active state binds to a variety of effector proteins to regulate cellular responses. Involved in epithelial cell polarization processes. Regulates the bipolar attachment of spindle microtubules to kinetochores before chromosome congression in metaphase. Plays a role in the extensio…
ENST00000315554.13	2003.92791148421	-0.107471930608388	0.18150378012491	0.352956113763618	0.552444497042861	0.986276131961398	CDC42	NM_044472	Homo sapiens cell division cycle 42 (CDC42), transcript variant 2, mRNA. (from RefSeq NM_044472)
ENST00000656825.1	3003.58845149437	-0.111501392750502	0.169712803229376	0.432938143493608	0.510550756590136	0.986276131961398	CDC42	NM_001791	Homo sapiens cell division cycle 42 (CDC42), transcript variant 1, mRNA. (from RefSeq NM_001791)
ENST00000651171.1	1846.029352436	-0.100868650786411	0.179447795137745	0.318360746998238	0.5725944452536	0.986276131961398	CDC42		cell division cycle 42 (from HGNC CDC42)
ENST00000652582.1	1160.84102471915	-0.084288401310772	0.188500259156984	0.203918449957897	0.651576404652176	0.986276131961398	CDC42		cell division cycle 42 (from HGNC CDC42)
ENST00000667384.1	2003.91353345113	-0.106271698216252	0.181017248390269	0.346970332757024	0.555833182012054	0.986276131961398	CDC42		cell division cycle 42 (from HGNC CDC42)
ENST00000411827.1	1993.77308690969	-0.11068976497247	0.181783526766211	0.373185656667545	0.54127291242207	0.986276131961398	CDC42		Belongs to the small GTPase superfamily. Rho family. (from UniProt Q5JYX0)
ENST00000662562.1	3003.58845149437	-0.111501392750502	0.169712803229376	0.432938143493608	0.510550756590136	0.986276131961398	CDC42		cell division cycle 42 (from HGNC CDC42)
ENST00000650433.1	738.66138996747	0.0345957971617743	0.184248651246218	0.0362278287618665	0.849045771501861	0.986276131961398	ZBTB40		zinc finger and BTB domain containing 40 (from HGNC ZBTB40)
ENST00000375647.5	1581.58193463365	0.116205511433899	0.176704695940775	0.433905819453066	0.5100786193523	0.986276131961398	ZBTB40	NM_014870	Homo sapiens zinc finger and BTB domain containing 40 (ZBTB40), transcript variant 2, mRNA. (from RefSeq NM_014870)
ENST00000374651.8	1347.34311949061	0.0826791911601362	0.177851615241298	0.218049693388366	0.640529989073488	0.986276131961398	ZBTB40	NM_001330398	Homo sapiens zinc finger and BTB domain containing 40 (ZBTB40), transcript variant 3, mRNA. (from RefSeq NM_001330398)
ENST00000404138.5	1581.58193463365	0.116205511433899	0.176704695940775	0.433905819453066	0.5100786193523	0.986276131961398	ZBTB40	NM_001083621	Homo sapiens zinc finger and BTB domain containing 40 (ZBTB40), transcript variant 1, mRNA. (from RefSeq NM_001083621)
ENST00000400239.6	588.586483356944	0.0810316999727236	0.195628651573211	0.17413766747984	0.676460410316191	0.986276131961398	ZBTB40		Contains 1 BTB (POZ) domain. (from UniProt B1AKC8)
ENST00000166244.8	181.631155139873	0.0467263292869716	0.272654203984652	0.0327769208535145	0.856333059304168	0.986276131961398	EPHA8	NM_020526	Homo sapiens EPH receptor A8 (EPHA8), transcript variant 1, mRNA. (from RefSeq NM_020526)
ENST00000374644.8	218.592545296764	0.221347881399396	0.263653747278714	0.721257548946923	0.395731719882008	0.986276131961398	EPHA8	NM_001006943	Homo sapiens EPH receptor A8 (EPHA8), transcript variant 2, mRNA. (from RefSeq NM_001006943)
ENST00000544305.5	260.349730874112	0.132020885532427	0.256818282300721	0.282446523086968	0.595102144226666	0.986276131961398	EPHB2		EPH receptor B2 (from HGNC EPHB2)
ENST00000374630.7	614.455063504965	0.0253622044802188	0.201731446258309	0.0209072261730725	0.885031977177292	0.986276131961398	EPHB2	NM_017449	Homo sapiens EPH receptor B2 (EPHB2), transcript variant 1, mRNA. (from RefSeq NM_017449)
ENST00000400191.7	614.051050093858	0.0380082227468597	0.204927970404543	0.0404190569174858	0.840663455711439	0.986276131961398	EPHB2	NM_001309193	Homo sapiens EPH receptor B2 (EPHB2), transcript variant 4, mRNA. (from RefSeq NM_001309193)
ENST00000374632.7	578.97451852331	0.00595301995009213	0.204236249725248	0.00546907718161549	0.941047616738986	0.986276131961398	EPHB2	NM_004442	Homo sapiens EPH receptor B2 (EPHB2), transcript variant 2, mRNA. (from RefSeq NM_004442)
ENST00000374627.1	536.507003840987	0.0406006817391471	0.210158613228347	0.0440200581498473	0.833816298902991	0.986276131961398	EPHB2		ATP + a [protein]-L-tyrosine = ADP + a [protein]-L-tyrosine phosphate. (from UniProt B1AKC9)
ENST00000465864.2	5686.27964756584	0.0618495367668807	0.149472971740871	0.171224330520239	0.679025990850331	0.986276131961398	KDM1A	NM_001363654	Homo sapiens lysine demethylase 1A (KDM1A), transcript variant 3, mRNA. (from RefSeq NM_001363654)
ENST00000356634.7	5943.75915804106	0.0547809363807001	0.149705571597843	0.13391513237427	0.714406739266073	0.986276131961398	KDM1A	NM_015013	Homo sapiens lysine demethylase 1A (KDM1A), transcript variant 2, mRNA. (from RefSeq NM_015013)
ENST00000400181.8	5453.20623217447	0.0627556137386352	0.149386497249114	0.176484998217212	0.674411543512403	0.986276131961398	KDM1A	NM_001009999	Homo sapiens lysine demethylase 1A (KDM1A), transcript variant 1, mRNA. (from RefSeq NM_001009999)
ENST00000494920.1	1741.52704575296	0.039276399201781	0.160834845476714	0.0598050786710687	0.806804287197803	0.986276131961398	KDM1A		lysine demethylase 1A (from HGNC KDM1A)
ENST00000418342.5	1773.97252323624	0.0548658574318137	0.167894200487057	0.107803807858957	0.742658457582127	0.986276131961398	LUZP1	NM_033631	Homo sapiens leucine zipper protein 1 (LUZP1), transcript variant 1, mRNA. (from RefSeq NM_033631)
ENST00000302291.8	1773.97252323624	0.0548658574318137	0.167894200487057	0.107803807858957	0.742658457582127	0.986276131961398	LUZP1		Nucleus. Note=Also detected in soma and dendrites of neurons (By similarity). (from UniProt Q86V48)
ENST00000314174.5	1633.61843923281	0.0426841748218523	0.168488432294136	0.0652259326950499	0.7984190502366	0.986276131961398	LUZP1		Nucleus. Note=Also detected in soma and dendrites of neurons (By similarity). (from UniProt Q86V48)
ENST00000471849.5	504.373189307085	-0.0569762419169962	0.2066531888233	0.0775705048022388	0.780617190425178	0.986276131961398	LUZP1		The sequence shown here is derived from an Ensembl automatic analysis pipeline and should be considered as preliminary data. (from UniProt E5RFK8)
ENST00000374619.1	117.545330206737	0.228660176727044	0.329014529804642	0.50517100427669	0.477236796937357	0.986276131961398	HTR1D	NM_000864	Homo sapiens 5-hydroxytryptamine receptor 1D (HTR1D), mRNA. (from RefSeq NM_000864)
ENST00000641107.1	835.47280337182	-0.185753854702226	0.190410087229279	0.961285549446167	0.326863196936979	0.986276131961398	HNRNPR		heterogeneous nuclear ribonucleoprotein R (from HGNC HNRNPR)
ENST00000302271.11	5056.95107786872	-0.0301157425694329	0.152164071552613	0.0392432778186631	0.842967480797375	0.986276131961398	HNRNPR	NM_005826	Homo sapiens heterogeneous nuclear ribonucleoprotein R (HNRNPR), transcript variant 2, mRNA. (from RefSeq NM_005826)
ENST00000478691.5	4061.83521341599	-0.0399749748133496	0.151914185353437	0.0693103488396716	0.792343569908721	0.986276131961398	HNRNPR	NM_001297621	Homo sapiens heterogeneous nuclear ribonucleoprotein R (HNRNPR), transcript variant 7, mRNA. (from RefSeq NM_001297621)
ENST00000374616.7	4695.79399657847	-0.0434777332860783	0.152055317870328	0.0818646483535375	0.774786221908654	0.986276131961398	HNRNPR	NM_001102398	Homo sapiens heterogeneous nuclear ribonucleoprotein R (HNRNPR), transcript variant 1, mRNA. (from RefSeq NM_001102398)
ENST00000374612.5	5056.95107786872	-0.0301157425694329	0.152164071552613	0.0392432778186631	0.842967480797375	0.986276131961398	HNRNPR		Component of ribonucleosomes, which are complexes of at least 20 other different heterogenious nuclear ribonucleoproteins (hnRNP). hnRNP play an important role in processing of precursor mRNA in the nucleus. (from UniProt O43390)
ENST00000606561.5	3931.73181512956	-0.023361623754656	0.154676597456377	0.0229041337349685	0.879706636017462	0.986276131961398	HNRNPR	NM_001297622	Homo sapiens heterogeneous nuclear ribonucleoprotein R (HNRNPR), transcript variant 6, mRNA. (from RefSeq NM_001297622)
ENST00000427764.3	4433.65129073564	-0.0304295233027572	0.15539452519312	0.0384906365338864	0.844461214580225	0.986276131961398	HNRNPR	NM_001297620	Homo sapiens heterogeneous nuclear ribonucleoprotein R (HNRNPR), transcript variant 5, mRNA. (from RefSeq NM_001297620)
ENST00000314011.9	677.727981804457	-0.0444545717854624	0.191648377051237	0.0538177428412538	0.816548488097463	0.986276131961398	ZNF436	NM_001370652	Homo sapiens zinc finger protein 436 (ZNF436), transcript variant 3, mRNA. (from RefSeq NM_001370652)
ENST00000374608.3	677.727981804457	-0.0444545717854624	0.191648377051237	0.0538177428412538	0.816548488097463	0.986276131961398	ZNF436	NM_030634	Homo sapiens zinc finger protein 436 (ZNF436), transcript variant 2, mRNA. (from RefSeq NM_030634)
ENST00000495646.5	256.727149160867	0.0760412681817803	0.251555646780851	0.104332456833006	0.746691189524819	0.986276131961398	ASAP3		Promotes cell proliferation. (from UniProt Q8TDY4)
ENST00000336689.8	531.402471365757	0.169478104070525	0.225106630024873	0.57810781649961	0.44705495364652	0.986276131961398	ASAP3	NM_017707	Homo sapiens ArfGAP with SH3 domain, ankyrin repeat and PH domain 3 (ASAP3), transcript variant 1, mRNA. (from RefSeq NM_017707)
ENST00000618240.4	90.4832072656801	0.306033566900994	0.368186270052554	0.71443303605713	0.397976067869989	0.986276131961398	ASAP3		ArfGAP with SH3 domain, ankyrin repeat and PH domain 3 (from HGNC ASAP3)
ENST00000465372.5	107.82130243734	-0.0334452584860086	0.350890143050063	0.0254220168540442	0.873319995013508	0.986276131961398	ASAP3		The sequence shown here is derived from an Ensembl automatic analysis pipeline and should be considered as preliminary data. (from UniProt H0YEB0)
ENST00000437606.6	485.130253446984	0.150896248806845	0.224290516565396	0.464664414619953	0.495452082894924	0.986276131961398	ASAP3	NM_001143778	Homo sapiens ArfGAP with SH3 domain, ankyrin repeat and PH domain 3 (ASAP3), transcript variant 2, mRNA. (from RefSeq NM_001143778)
ENST00000484418.1	44.8602726641331	0.78631996058213	0.49256142502744	2.57456371093006	0.108594038593215	0.986276131961398	ASAP3		The sequence shown here is derived from an Ensembl automatic analysis pipeline and should be considered as preliminary data. (from UniProt H0YE36)
ENST00000475814.5	53.3086158117329	0.268576914053406	0.464900079685734	0.360295379206221	0.548342235215081	0.986276131961398	ASAP3		The sequence shown here is derived from an Ensembl automatic analysis pipeline and should be considered as preliminary data. (from UniProt H0YER8)
ENST00000608765.1	68.2182931719543	0.168322897055999	0.411275880409549	0.180141953045386	0.671251276722136	0.986276131961398	ASAP3		ArfGAP with SH3 domain, ankyrin repeat and PH domain 3 (from HGNC ASAP3)
ENST00000361729.3	2153.55989352319	0.177979958786033	0.197851827578798	0.809212281491661	0.368353242421181	0.986276131961398	E2F2	NM_004091	Homo sapiens E2F transcription factor 2 (E2F2), mRNA. (from RefSeq NM_004091)
ENST00000374561.6	599.613885391816	-0.0535468193222571	0.207013452235812	0.0694577272938162	0.792127970389223	0.986276131961398	ID3	NM_002167	Homo sapiens inhibitor of DNA binding 3, HLH protein (ID3), mRNA. (from RefSeq NM_002167)
ENST00000374550.8	21859.4245408296	-0.0141068984496769	0.152766948982781	0.00853717804105258	0.926382741410343	0.986276131961398	RPL11	NM_001199802	Homo sapiens ribosomal protein L11 (RPL11), transcript variant 2, mRNA. (from RefSeq NM_001199802)
ENST00000643754.2	22131.0244122235	-0.0150029569316673	0.153278808144926	0.00959085543820493	0.921985564844013	0.986276131961398	RPL11	NM_000975	Homo sapiens ribosomal protein L11 (RPL11), transcript variant 1, mRNA. (from RefSeq NM_000975)
ENST00000458455.2	20872.623825703	-0.00804429669961	0.151973559618167	0.00281071548869249	0.957719014963594	0.986276131961398	RPL11		Belongs to the ribosomal protein L5P family. (from UniProt Q5VVC8)
ENST00000418390.6	4189.84340387213	0.101600588553038	0.152518045170952	0.44373445460058	0.505325478755413	0.986276131961398	ELOA		SIII, also known as elongin, is a general transcription elongation factor that increases the RNA polymerase II transcription elongation past template-encoded arresting sites. Subunit A is transcriptionally active and its transcription activity is strongly enhanced by binding to the dimeric complex of the SIII regulatory subunits B and C (elongin BC complex). (from UniProt Q14241)
ENST00000613537.4	4189.84340387213	0.101600588553038	0.152518045170952	0.44373445460058	0.505325478755413	0.986276131961398	ELOA	NM_003198	Homo sapiens elongin A (ELOA), mRNA. (from RefSeq NM_003198)
ENST00000609199.1	4145.19052254699	0.0972492772804703	0.152946639961232	0.404289215013115	0.524882399789404	0.986276131961398	ELOA		elongin A (from HGNC ELOA)
ENST00000246151.9	1479.72917516688	-0.0377467387492291	0.164279663103442	0.0530923526244464	0.817767147584027	0.986276131961398	PITHD1	NM_020362	Homo sapiens PITH domain containing 1 (PITHD1), mRNA. (from RefSeq NM_020362)
ENST00000415372.1	333.779251458331	0.0443346163075852	0.2477278190069	0.0429695336210472	0.835782649669466	0.986276131961398	PITHD1		PITH domain containing 1 (from HGNC PITHD1)
ENST00000374524.1	864.72781868317	-0.159808181155158	0.18206139501973	0.776362667304923	0.378255878973761	0.986276131961398	PITHD1		PITH domain containing 1 (from HGNC PITHD1)
ENST00000374514.8	393.292038588757	-0.119050144952645	0.222360433967702	0.287513002025705	0.591818682570582	0.986276131961398	LYPLA2	NM_007260	Homo sapiens lysophospholipase 2 (LYPLA2), mRNA. (from RefSeq NM_007260)
ENST00000420982.5	227.903696821671	-0.0268979876158669	0.271860872386377	0.0228445578819674	0.879861995936514	0.986276131961398	LYPLA2		lysophospholipase II (from HGNC LYPLA2)
ENST00000374505.6	125.219346415433	-0.326675753802429	0.319356061150145	1.05031961420755	0.305433488330617	0.986276131961398	LYPLA2		lysophospholipase II (from HGNC LYPLA2)
ENST00000374503.7	268.715335180784	-0.218866310355274	0.240704807555731	0.824967030118493	0.363731913921464	0.986276131961398	LYPLA2		lysophospholipase II (from HGNC LYPLA2)
ENST00000374502.7	247.31835275328	-0.205825705953001	0.248959752377908	0.682487556533914	0.408731456884634	0.986276131961398	LYPLA2		lysophospholipase II (from HGNC LYPLA2)
ENST00000421070.1	122.114306611558	-0.368108182633882	0.32320818906884	1.30752807941866	0.252842698178227	0.986276131961398	LYPLA2		lysophospholipase II (from HGNC LYPLA2)
ENST00000374501.1	237.501128158819	-0.0608239035248056	0.26054944195791	0.0614352183459204	0.804241732697042	0.986276131961398	LYPLA2		lysophospholipase II (from HGNC LYPLA2)
ENST00000617979.5	317.028893168732	-0.040830601319635	0.223634318548839	0.0335326409408339	0.854704492074501	0.986276131961398	GALE	NM_001127621	Homo sapiens UDP-galactose-4-epimerase (GALE), transcript variant 3, mRNA. (from RefSeq NM_001127621)
ENST00000374497.7	317.028893168732	-0.040830601319635	0.223634318548839	0.0335326409408339	0.854704492074501	0.986276131961398	GALE	NM_000403	Homo sapiens UDP-galactose-4-epimerase (GALE), transcript variant 1, mRNA. (from RefSeq NM_000403)
ENST00000456977.5	73.2115696654521	-0.115056220991988	0.388223166078456	0.0882565741193773	0.766405371826612	0.986276131961398	GALE		UDP-galactose-4-epimerase (from HGNC GALE)
ENST00000429356.5	194.072476812008	0.0258449241950341	0.277710753092038	0.0133759518034893	0.907926407549863	0.986276131961398	GALE		UDP-galactose-4-epimerase (from HGNC GALE)
ENST00000418277.5	190.706571892467	0.0369776889281036	0.273077641298492	0.018739230387574	0.891116708843952	0.986276131961398	GALE		UDP-galactose-4-epimerase (from HGNC GALE)
ENST00000425913.5	156.238348056806	-0.215385279518509	0.29110709827208	0.566514907300132	0.451647132397096	0.986276131961398	GALE		UDP-galactose-4-epimerase (from HGNC GALE)
ENST00000445705.1	156.238348056806	-0.215385279518509	0.29110709827208	0.566514907300132	0.451647132397096	0.986276131961398	GALE		UDP-galactose-4-epimerase (from HGNC GALE)
ENST00000374490.8	332.837408172811	0.132601118739551	0.223196851932672	0.356815047623343	0.550280419337358	0.986276131961398	HMGCL	NM_000191	Homo sapiens 3-hydroxy-3-methylglutaryl-CoA lyase (HMGCL), transcript variant 1, mRNA. (from RefSeq NM_000191)
ENST00000436439.6	267.066691360188	0.175802575132579	0.242893877887502	0.535400643874226	0.464345124354046	0.986276131961398	HMGCL	NM_001166059	Homo sapiens 3-hydroxy-3-methylglutaryl-CoA lyase (HMGCL), transcript variant 2, mRNA. (from RefSeq NM_001166059)
ENST00000235958.4	158.561953768404	0.247829213854488	0.29033196191171	0.746076091264463	0.387721414255605	0.986276131961398	HMGCL		The sequence shown here is derived from an Ensembl automatic analysis pipeline and should be considered as preliminary data. (from UniProt H0Y2L7)
ENST00000374479.3	554.483110594711	-0.0686214223577822	0.196262504041564	0.124789891542825	0.723896433139352	0.986276131961398	FUCA1	NM_000147	Homo sapiens alpha-L-fucosidase 1 (FUCA1), mRNA. (from RefSeq NM_000147)
ENST00000647887.1	970.585538718797	-0.11821550895112	0.196696326467865	0.36774321266882	0.544236987712018	0.986276131961398	PNRC2		Involved in nonsense-mediated mRNA decay (NMD) by acting as a bridge between the mRNA decapping complex and the NMD machinery. May act by targeting the NMD machinery to the P-body and recruiting the decapping machinery to aberrant mRNAs. Required for UPF1/RENT1 localization to the P-body. Also acts as a nuclear receptor coactivator. May play a role in controlling the energy balance between energy…
ENST00000374468.1	917.357680902646	-0.121550220230993	0.199098572929694	0.379906839093763	0.537653098700391	0.986276131961398	PNRC2		Involved in nonsense-mediated mRNA decay (NMD) by acting as a bridge between the mRNA decapping complex and the NMD machinery. May act by targeting the NMD machinery to the P-body and recruiting the decapping machinery to aberrant mRNAs. Required for UPF1/RENT1 localization to the P-body. Also acts as a nuclear receptor coactivator. May play a role in controlling the energy balance between energy…
ENST00000334351.8	970.585538718797	-0.11821550895112	0.196696326467865	0.36774321266882	0.544236987712018	0.986276131961398	PNRC2	NM_017761	Homo sapiens proline rich nuclear receptor coactivator 2 (PNRC2), mRNA. (from RefSeq NM_017761)
ENST00000579103.1	399.178029409672	0.0653474146400423	0.217786918856028	0.0935880005980323	0.759664370280617	0.986276131961398	PNRC2		The sequence shown here is derived from an Ensembl automatic analysis pipeline and should be considered as preliminary data. (from UniProt J3KS97)
ENST00000492112.3	2719.0837532508	-0.0859734007818663	0.157853221523088	0.297134881344483	0.585684193026504	0.986276131961398	SRSF10	NM_054016	Homo sapiens serine and arginine rich splicing factor 10 (SRSF10), transcript variant 2, mRNA. (from RefSeq NM_054016)
ENST00000344989.10	1815.95331998982	-0.0599682357026397	0.160646161575838	0.139346581111141	0.708931464997172	0.986276131961398	SRSF10	NM_006625	Homo sapiens serine and arginine rich splicing factor 10 (SRSF10), transcript variant 1, mRNA. (from RefSeq NM_006625)
ENST00000453840.7	1550.71067209115	-0.0628743713913607	0.162899217361681	0.149194947552758	0.699305885313199	0.986276131961398	SRSF10	NM_001191007	Homo sapiens serine and arginine rich splicing factor 10 (SRSF10), transcript variant 5, mRNA. (from RefSeq NM_001191007)
ENST00000484146.6	1393.32206598464	-0.0253298548437856	0.16530847631406	0.0235039438905815	0.878153846441732	0.986276131961398	SRSF10	NM_001191009	Homo sapiens serine and arginine rich splicing factor 10 (SRSF10), transcript variant 6, mRNA. (from RefSeq NM_001191009)
ENST00000473858.5	74.9734238958469	-0.439809543520793	0.411892744275509	1.20143475601028	0.273035105273373	0.986276131961398	SRSF10		serine and arginine rich splicing factor 10 (from HGNC SRSF10)
ENST00000374452.9	1558.04424166779	-0.0538900232557483	0.163946155896226	0.108154418983752	0.742255166455518	0.986276131961398	SRSF10	NM_001191006	Homo sapiens serine and arginine rich splicing factor 10 (SRSF10), transcript variant 4, mRNA. (from RefSeq NM_001191006)
ENST00000374453.7	1339.38237262527	-0.0364554189248125	0.166474064542322	0.0480431339957548	0.826504038784693	0.986276131961398	SRSF10	NM_001300936	Homo sapiens serine and arginine rich splicing factor 10 (SRSF10), transcript variant 8, mRNA. (from RefSeq NM_001300936)
ENST00000343255.9	2325.70818350351	-0.0886440761258847	0.160763287794284	0.30488101827607	0.580838518162288	0.986276131961398	SRSF10	NM_001191005	Homo sapiens serine and arginine rich splicing factor 10 (SRSF10), transcript variant 3, mRNA. (from RefSeq NM_001191005)
ENST00000495785.1	429.858379085793	0.267243572211417	0.210690579444141	1.61704779162727	0.203503922721919	0.986276131961398	SRSF10		serine and arginine rich splicing factor 10 (from HGNC SRSF10)
ENST00000327535.6	574.28960903796	0.0454246169817069	0.208988865102305	0.0543522068572031	0.81565611351504	0.986276131961398	IFNLR1	NM_170743	Homo sapiens interferon lambda receptor 1 (IFNLR1), transcript variant 1, mRNA. (from RefSeq NM_170743)
ENST00000327575.6	243.821146509207	0.00845164491695562	0.259709553752519	0.0127683993808461	0.91003266220807	0.986276131961398	IFNLR1	NM_173065	Homo sapiens interferon lambda receptor 1 (IFNLR1), transcript variant 3, mRNA. (from RefSeq NM_173065)
ENST00000374421.7	458.693387512379	0.0599970080862773	0.214228913174198	0.0861692099282507	0.769104901827558	0.986276131961398	IFNLR1	NM_173064	Homo sapiens interferon lambda receptor 1 (IFNLR1), transcript variant 2, mRNA. (from RefSeq NM_173064)
ENST00000374419.1	184.365758900123	-0.0478458745313837	0.275750771255987	0.035828552667418	0.849869986349046	0.986276131961398	IFNLR1		interferon lambda receptor 1 (from HGNC IFNLR1)
ENST00000374418.3	131.461980998672	0.145082789876444	0.304751017332081	0.233810897229624	0.628712390586836	0.986276131961398	IFNLR1		The IL28RA/IL10RB dimer is a receptor for IL28A, IL28B and IL29. The ligand/receptor complex seems to signal through the Jak-STAT pathway. (from UniProt Q8IU57)
ENST00000337248.9	336.489758794305	-0.0995557287225157	0.223498902327202	0.198365886879436	0.656043100751258	0.986276131961398	STPG1	NM_001199013	Homo sapiens sperm tail PG-rich repeat containing 1 (STPG1), transcript variant 1, mRNA. (from RefSeq NM_001199013)
ENST00000374409.5	336.489758794305	-0.0995557287225157	0.223498902327202	0.198365886879436	0.656043100751258	0.986276131961398	STPG1	NM_001199012	Homo sapiens sperm tail PG-rich repeat containing 1 (STPG1), transcript variant 2, mRNA. (from RefSeq NM_001199012)
ENST00000003583.12	295.581803197249	-0.0799878195709163	0.238566353713948	0.115284070818184	0.734206674606732	0.986276131961398	STPG1	NM_178122	Homo sapiens sperm tail PG-rich repeat containing 1 (STPG1), transcript variant 3, mRNA. (from RefSeq NM_178122)
ENST00000438866.1	118.890470817985	-0.0503937413473173	0.334967260444117	0.0273151510978948	0.868729141412517	0.986276131961398	STPG1		sperm tail PG-rich repeat containing 1 (from HGNC STPG1)
ENST00000435187.1	92.1014419694442	-0.101709116772704	0.37741502876098	0.0823906276903301	0.774083471865462	0.986276131961398	STPG1		The sequence shown here is derived from an Ensembl automatic analysis pipeline and should be considered as preliminary data. (from UniProt H0Y4J3)
ENST00000374399.9	552.87291104874	-0.115348853756611	0.193509456317289	0.356644576141825	0.550375683424112	0.986276131961398	NIPAL3	NR_136508	Homo sapiens NIPA like domain containing 3 (NIPAL3), transcript variant 18, non-coding RNA. (from RefSeq NR_136508)
ENST00000003912.7	462.941110767015	-0.114215585718464	0.202398548659055	0.320479053307324	0.571319893616928	0.986276131961398	NIPAL3	NM_001322863	Homo sapiens NIPA like domain containing 3 (NIPAL3), transcript variant 11, mRNA. (from RefSeq NM_001322863)
ENST00000358028.8	178.299909255927	-0.258770891634484	0.278261152080973	0.886804267997746	0.346344792705978	0.986276131961398	NIPAL3	NM_001322865	Homo sapiens NIPA like domain containing 3 (NIPAL3), transcript variant 13, mRNA. (from RefSeq NM_001322865)
ENST00000339255.2	376.367805141922	-0.134689210284687	0.214422326065621	0.399234137659555	0.527485045289041	0.986276131961398	NIPAL3	NM_001330409	Homo sapiens NIPA like domain containing 3 (NIPAL3), transcript variant 19, mRNA. (from RefSeq NM_001330409)
ENST00000432012.1	51.6315876145021	-0.0905992203456384	0.482018696412821	0.0537215665715145	0.816709565079333	0.986276131961398	NIPAL3		The sequence shown here is derived from an Ensembl automatic analysis pipeline and should be considered as preliminary data. (from UniProt H0Y4I9)
ENST00000538532.6	181.869115700953	0.292770191652579	0.268879709745846	1.18859259814479	0.275613629827909	0.986276131961398	RCAN3	NM_001251979	Homo sapiens RCAN family member 3 (RCAN3), transcript variant 4, mRNA. (from RefSeq NM_001251979)
ENST00000618490.4	79.7334024691012	0.301229724779665	0.378694443012615	0.649051043626294	0.420452160629186	0.986276131961398	RCAN3	NM_001251984	Homo sapiens RCAN family member 3 (RCAN3), transcript variant 9, mRNA. (from RefSeq NM_001251984)
ENST00000374395.9	181.869115700953	0.292770191652579	0.268879709745846	1.18859259814479	0.275613629827909	0.986276131961398	RCAN3	NM_013441	Homo sapiens RCAN family member 3 (RCAN3), transcript variant 1, mRNA. (from RefSeq NM_013441)
ENST00000436717.6	105.582288043664	0.233850346234727	0.332406811488011	0.502519413016195	0.478395200848845	0.986276131961398	RCAN3	NM_001251981	Homo sapiens RCAN family member 3 (RCAN3), transcript variant 6, mRNA. (from RefSeq NM_001251981)
ENST00000616511.4	79.7334024691012	0.301229724779665	0.378694443012615	0.649051043626294	0.420452160629186	0.986276131961398	RCAN3	NM_001251983	Homo sapiens RCAN family member 3 (RCAN3), transcript variant 8, mRNA. (from RefSeq NM_001251983)
ENST00000425530.3	142.052203244393	0.463636173806795	0.292931556356154	2.51166415137452	0.1130065400833	0.986276131961398	RCAN3	NM_001251980	Homo sapiens RCAN family member 3 (RCAN3), transcript variant 5, mRNA. (from RefSeq NM_001251980)
ENST00000610732.4	181.869115700953	0.292770191652579	0.268879709745846	1.18859259814479	0.275613629827909	0.986276131961398	RCAN3	NM_001251978	Homo sapiens RCAN family member 3 (RCAN3), transcript variant 3, mRNA. (from RefSeq NM_001251978)
ENST00000412742.5	98.9941417828668	0.50883329181644	0.347914189830744	2.14444359821209	0.143086903607449	0.986276131961398	RCAN3	NM_001251982	Homo sapiens RCAN family member 3 (RCAN3), transcript variant 7, mRNA. (from RefSeq NM_001251982)
ENST00000630217.1	105.582288043664	0.233850346234727	0.332406811488011	0.502519413016195	0.478395200848845	0.986276131961398	RCAN3		Inhibits calcineurin-dependent transcriptional responses by binding to the catalytic domain of calcineurin A. Could play a role during central nervous system development (By similarity). (from UniProt Q9UKA8)
ENST00000374393.4	51.1279405477053	0.210642054390506	0.451881773038616	0.217943865106509	0.640611075726973	0.986276131961398	RCAN3	NM_001251985	Homo sapiens RCAN family member 3 (RCAN3), transcript variant 10, mRNA. (from RefSeq NM_001251985)
ENST00000482807.1	70.9329812457271	0.312573360187719	0.398550675368122	0.625747283730707	0.428919542722785	0.986276131961398	RCAN3		The sequence shown here is derived from an Ensembl automatic analysis pipeline and should be considered as preliminary data. (from UniProt H0YF64)
ENST00000593639.5	392.262316984292	0.276590275265427	0.236742405411916	1.37976269169053	0.240141573700685	0.986276131961398	SRRM1		serine and arginine repetitive matrix 1 (from HGNC SRRM1)
ENST00000600523.5	190.589212481773	-0.304136958270389	0.269786410317901	1.27045228599864	0.259681848508448	0.986276131961398	SRRM1		serine and arginine repetitive matrix 1 (from HGNC SRRM1)
ENST00000374389.8	3370.57103565082	0.375660861418377	0.219043829526799	2.93034890777044	0.0869287039115164	0.986276131961398	SRRM1	NR_159391	Homo sapiens serine and arginine repetitive matrix 1 (SRRM1), transcript variant 47, non-coding RNA. (from RefSeq NR_159391)
ENST00000323848.14	3494.89832729228	0.377896322966886	0.21685305021187	3.02551652043984	0.0819642180337455	0.986276131961398	SRRM1	NR_159389	Homo sapiens serine and arginine repetitive matrix 1 (SRRM1), transcript variant 40, non-coding RNA. (from RefSeq NR_159389)
ENST00000447431.6	2917.78909023282	0.373718026629042	0.214951346216544	3.01160565524644	0.0826703628169359	0.986276131961398	SRRM1		The sequence shown here is derived from an Ensembl automatic analysis pipeline and should be considered as preliminary data. (from UniProt E9PCT1)
ENST00000596378.1	2457.02870479855	0.363928940884405	0.213036608871943	2.90788871394635	0.0881471988603087	0.986276131961398	SRRM1		serine and arginine repetitive matrix 1 (from HGNC SRRM1)
ENST00000488683.1	1592.046119502	-0.0379421089708952	0.184951147603032	0.0439993976980944	0.833854733200667	0.986276131961398	CLIC4		Can insert into membranes and form poorly selective ion channels that may also transport chloride ions. Channel activity depends on the pH. Membrane insertion seems to be redox-regulated and may occur only under oxydizing conditions. Promotes cell- surface expression of HRH3. Has alternate cellular functions like a potential role in angiogenesis or in maintaining apical- basolateral membrane pola…
ENST00000374379.9	1592.046119502	-0.0379421089708952	0.184951147603032	0.0439993976980944	0.833854733200667	0.986276131961398	CLIC4	NM_013943	Homo sapiens chloride intracellular channel 4 (CLIC4), mRNA. (from RefSeq NM_013943)
ENST00000399916.5	229.72664433508	0.676566040347572	0.338526383174971	3.97460304485606	0.046191339538852	0.986276131961398	RUNX3	NM_001320672	Homo sapiens RUNX family transcription factor 3 (RUNX3), transcript variant 3, mRNA. (from RefSeq NM_001320672)
ENST00000308873.10	230.741912618705	0.677812756418278	0.33918990499068	3.97310163657625	0.0462325390397643	0.986276131961398	RUNX3	NM_004350	Homo sapiens RUNX family transcription factor 3 (RUNX3), transcript variant 2, mRNA. (from RefSeq NM_004350)
ENST00000338888.3	229.72664433508	0.676566040347572	0.338526383174971	3.97460304485606	0.046191339538852	0.986276131961398	RUNX3		CBF binds to the core site, 5'-PYGPYGGT-3', of a number of enhancers and promoters, including murine leukemia virus, polyomavirus enhancer, T-cell receptor enhancers, lck, IL-3 and GM-CSF promoters. (from UniProt Q13761)
ENST00000236273.9	1550.86326035389	-0.0878156330649533	0.187911429758935	0.22146881827733	0.63792302440229	0.986276131961398	SYF2	NM_015484	Homo sapiens SYF2 pre-mRNA splicing factor (SYF2), transcript variant 1, mRNA. (from RefSeq NM_015484)
ENST00000354361.3	1087.21359467169	-0.123433859295051	0.19615353824935	0.402057206134728	0.526028737950337	0.986276131961398	SYF2	NM_207170	Homo sapiens SYF2 pre-mRNA splicing factor (SYF2), transcript variant 2, mRNA. (from RefSeq NM_207170)
ENST00000243189.12	547.739523821919	0.135116775457447	0.200828937560766	0.457432886536097	0.498826167161398	0.986276131961398	RSRP1	NM_020317	Homo sapiens arginine and serine rich protein 1 (RSRP1), transcript variant 2, mRNA. (from RefSeq NM_020317)
ENST00000566395.5	130.512763239464	-0.356170504405797	0.31672481922866	1.29786107639056	0.254604292507062	0.986276131961398	RSRP1		The sequence shown here is derived from an Ensembl automatic analysis pipeline and should be considered as preliminary data. (from UniProt H3BMN1)
ENST00000565733.5	345.757201394796	-0.207462787720541	0.230187009491295	0.831567739071978	0.361819592336174	0.986276131961398	RSRP1		The sequence shown here is derived from an Ensembl automatic analysis pipeline and should be considered as preliminary data. (from UniProt H3BP33)
ENST00000568254.5	336.243529825627	0.223169311846839	0.245798484078709	0.840112560262988	0.359364580517086	0.986276131961398	RSRP1	NR_135785	Homo sapiens arginine and serine rich protein 1 (RSRP1), transcript variant 12, non-coding RNA. (from RefSeq NR_135785)
ENST00000473314.6	350.640763791019	0.206613138384599	0.242958259218329	0.738633111871806	0.390099093225245	0.986276131961398	RSRP1	NR_135789	Homo sapiens arginine and serine rich protein 1 (RSRP1), transcript variant 17, non-coding RNA. (from RefSeq NR_135789)
ENST00000431849.3	381.104013108898	0.245228011732168	0.227579902259264	1.1701055486966	0.279379554158085	0.986276131961398	RSRP1		Event=Alternative splicing; Named isoforms=3; Name=1; IsoId=Q9BUV0-1; Sequence=Displayed; Note=No experimental confirmation available; Name=2; IsoId=Q9BUV0-2; Sequence=VSP_027305; Name=3; IsoId=Q9BUV0-3; Sequence=VSP_027306, VSP_027307; Note=No experimental confirmation available. May be produced at very low levels due to a premature stop codon in the mRNA, leading to nonsense-mediated mRNA decay…
ENST00000568701.1	171.342091653591	0.704403907278369	0.330278252193206	4.54428648406567	0.0330287849483257	0.986276131961398	RSRP1		The sequence shown here is derived from an Ensembl automatic analysis pipeline and should be considered as preliminary data. (from UniProt H3BMX3)
ENST00000561867.1	93.9831155264973	0.205836627315586	0.372202306459939	0.332465068175573	0.564211159224415	0.986276131961398	RSRP1		The sequence shown here is derived from an Ensembl automatic analysis pipeline and should be considered as preliminary data. (from UniProt H3BT33)
ENST00000568996.1	92.9499580075686	0.241864979729464	0.375689340844197	0.441534045859015	0.506382964616901	0.986276131961398	RSRP1		The sequence shown here is derived from an Ensembl automatic analysis pipeline and should be considered as preliminary data. (from UniProt H3BVB7)
ENST00000374358.5	695.872310940958	-0.235244955269777	0.20634255746503	1.31623723207045	0.251268467981586	0.986276131961398	TMEM50A	NM_014313	Homo sapiens transmembrane protein 50A (TMEM50A), mRNA. (from RefSeq NM_014313)
ENST00000399766.7	967.877611327907	-0.0304691992817259	0.174401232957276	0.0307754254631618	0.860742350472214	0.986276131961398	MACO1	NM_001282564	Homo sapiens macoilin 1 (MACO1), transcript variant 2, mRNA. (from RefSeq NM_001282564)
ENST00000374343.5	1545.59099050726	-0.0619742331361577	0.166769252855883	0.138930833501249	0.709346230274551	0.986276131961398	MACO1	NM_018202	Homo sapiens macoilin 1 (MACO1), transcript variant 1, mRNA. (from RefSeq NM_018202)
ENST00000647928.1	648.242363792611	-0.126186240708553	0.196031218927776	0.42089014973326	0.516493210752769	0.986276131961398	MACO1		macoilin 1 (from HGNC MACO1)
ENST00000374338.4	317.691399205577	-0.0395192169298776	0.23174901715216	0.0332338168553221	0.855346164727525	0.986276131961398	LDLRAP1	NM_015627	Homo sapiens low density lipoprotein receptor adaptor protein 1 (LDLRAP1), mRNA. (from RefSeq NM_015627)
ENST00000611903.4	61.7271724167079	0.147747953912675	0.421491860336021	0.136814342597035	0.711468753097013	0.986276131961398	MAN1C1		mannosidase alpha class 1C member 1 (from HGNC MAN1C1)
ENST00000374332.8	127.55328698514	0.249953702142971	0.336239526644425	0.586786872158882	0.443664311975135	0.986276131961398	MAN1C1	NM_020379	Homo sapiens mannosidase alpha class 1C member 1 (MAN1C1), transcript variant 1, mRNA. (from RefSeq NM_020379)
ENST00000263979.7	100.21743447357	0.310434463201933	0.359011974988747	0.781392742857257	0.376715527716097	0.986276131961398	MAN1C1		mannosidase alpha class 1C member 1 (from HGNC MAN1C1)
ENST00000374329.1	96.0956616788095	0.369428290929495	0.370525409153505	1.03214038776235	0.309656481810149	0.986276131961398	MAN1C1		The sequence shown here is derived from an Ensembl automatic analysis pipeline and should be considered as preliminary data. (from UniProt A6NGN6)
ENST00000354177.8	884.914352234755	0.454855234477399	0.245194228231343	3.42519193258735	0.0642087792177856	0.986276131961398	SELENON		The sequence shown here is derived from an Ensembl automatic analysis pipeline and should be considered as preliminary data. (from UniProt H9KV50)
ENST00000361547.7	893.223630438196	0.473653519693175	0.25407338526642	3.45683885728163	0.0629906325410741	0.986276131961398	SELENON	NM_020451	Homo sapiens selenoprotein N (SELENON), transcript variant 2, mRNA. (from RefSeq NM_020451)
ENST00000374315.1	932.312285233409	0.455936677353279	0.247428102808072	3.37891812713828	0.0660353884324237	0.986276131961398	SELENON	NM_206926	Homo sapiens selenoprotein N (SELENON), transcript variant 1, mRNA. (from RefSeq NM_206926)
ENST00000630065.2	125.253371861974	0.750851543300649	0.357553839873229	4.417014769305	0.035582235398518	0.986276131961398	SELENON		selenoprotein N (from HGNC SELENON)
ENST00000424294.5	289.808183740264	-0.0344754845616801	0.23002093777493	0.0225380576517509	0.880664572118296	0.986276131961398	MTFR1L		The sequence shown here is derived from an Ensembl automatic analysis pipeline and should be considered as preliminary data. (from UniProt C9JF50)
ENST00000529116.5	222.9755188408	-0.0116385846457212	0.251119478533958	0.00311355541245462	0.955501738767878	0.986276131961398	MTFR1L		The sequence shown here is derived from an Ensembl automatic analysis pipeline and should be considered as preliminary data. (from UniProt E9PSD6)
ENST00000474295.5	371.754494328763	-0.0426494811216809	0.219904130745219	0.0400656613180317	0.841352253977163	0.986276131961398	MTFR1L	NM_001099627	Homo sapiens mitochondrial fission regulator 1 like (MTFR1L), transcript variant 4, mRNA. (from RefSeq NM_001099627)
ENST00000472643.5	229.483632919265	-0.0418994742676367	0.249156600010789	0.030846441316136	0.860583414387428	0.986276131961398	MTFR1L		The sequence shown here is derived from an Ensembl automatic analysis pipeline and should be considered as preliminary data. (from UniProt E9PPF9)
ENST00000374303.7	632.124076438476	-0.0377260614065962	0.188952930539975	0.0409253904248388	0.839682005944927	0.986276131961398	MTFR1L	NM_001099625	Homo sapiens mitochondrial fission regulator 1 like (MTFR1L), transcript variant 2, mRNA. (from RefSeq NM_001099625)
ENST00000526894.5	237.05048131683	-0.0449011699478064	0.246295402839597	0.033514401502643	0.854743573209868	0.986276131961398	MTFR1L		The sequence shown here is derived from an Ensembl automatic analysis pipeline and should be considered as preliminary data. (from UniProt E9PRK5)
ENST00000478284.5	79.5036148066077	0.052386844566608	0.385758752564938	0.0224523656146545	0.88088995499516	0.986276131961398	MTFR1L		The sequence shown here is derived from an Ensembl automatic analysis pipeline and should be considered as preliminary data. (from UniProt E9PJP7)
ENST00000524618.5	413.786493287948	-0.0566208086590728	0.214026138855897	0.0755160759939884	0.783468449822733	0.986276131961398	MTFR1L		The sequence shown here is derived from an Ensembl automatic analysis pipeline and should be considered as preliminary data. (from UniProt E9PLD2)
ENST00000374307.9	527.070425566024	-0.0590376943211754	0.196294600202771	0.0914671219559295	0.76232023416396	0.986276131961398	MTFR1L		Event=Alternative splicing; Named isoforms=3; Name=1; IsoId=Q9H019-1; Sequence=Displayed; Name=2; IsoId=Q9H019-2; Sequence=VSP_034338; Name=3; IsoId=Q9H019-3; Sequence=VSP_034339; Note=No experimental confirmation available; (from UniProt Q9H019)
ENST00000528624.5	30.3887998733052	0.357410607933439	0.605275873087915	0.351101327984104	0.553490356167636	0.986276131961398	MTFR1L		The sequence shown here is derived from an Ensembl automatic analysis pipeline and should be considered as preliminary data. (from UniProt E9PIF9)
ENST00000525713.5	218.541544161379	0.0210888631987852	0.253175569550508	0.00910075326601145	0.923998809250233	0.986276131961398	MTFR1L		The sequence shown here is derived from an Ensembl automatic analysis pipeline and should be considered as preliminary data. (from UniProt E9PRW1)
ENST00000374301.7	632.124076438476	-0.0377260614065962	0.188952930539975	0.0409253904248388	0.839682005944927	0.986276131961398	MTFR1L	NM_019557	Homo sapiens mitochondrial fission regulator 1 like (MTFR1L), transcript variant 1, mRNA. (from RefSeq NM_019557)
ENST00000464008.6	30.3887998733052	0.357410607933439	0.605275873087915	0.351101327984104	0.553490356167636	0.986276131961398	MTFR1L		The sequence shown here is derived from an Ensembl automatic analysis pipeline and should be considered as preliminary data. (from UniProt E9PIF9)
ENST00000526158.5	314.881614246741	0.0265534238870968	0.224134360221912	0.0140499010423554	0.905645920834644	0.986276131961398	MTFR1L		The sequence shown here is derived from an Ensembl automatic analysis pipeline and should be considered as preliminary data. (from UniProt E9PLU1)
ENST00000530599.5	30.3887998733052	0.357410607933439	0.605275873087915	0.351101327984104	0.553490356167636	0.986276131961398	MTFR1L		The sequence shown here is derived from an Ensembl automatic analysis pipeline and should be considered as preliminary data. (from UniProt E9PIF9)
ENST00000374300.7	632.124076438476	-0.0377260614065962	0.188952930539975	0.0409253904248388	0.839682005944927	0.986276131961398	MTFR1L	NM_001099626	Homo sapiens mitochondrial fission regulator 1 like (MTFR1L), transcript variant 3, mRNA. (from RefSeq NM_001099626)
ENST00000466284.1	371.754494328763	-0.0426494811216809	0.219904130745219	0.0400656613180317	0.841352253977163	0.986276131961398	MTFR1L		Event=Alternative splicing; Named isoforms=3; Name=1; IsoId=Q9H019-1; Sequence=Displayed; Name=2; IsoId=Q9H019-2; Sequence=VSP_034338; Name=3; IsoId=Q9H019-3; Sequence=VSP_034339; Note=No experimental confirmation available; (from UniProt Q9H019)
ENST00000538789.5	1183.05582077552	-0.02816153786053	0.173719038865949	0.0274837544100208	0.868328315277398	0.986276131961398	AUNIP	NM_001287490	Homo sapiens aurora kinase A and ninein interacting protein (AUNIP), transcript variant 1, mRNA. (from RefSeq NM_001287490)
ENST00000374298.3	1293.38605457627	-0.0153129484469725	0.171426791174826	0.00899010235720255	0.924460858584249	0.986276131961398	AUNIP	NM_024037	Homo sapiens aurora kinase A and ninein interacting protein (AUNIP), transcript variant 2, mRNA. (from RefSeq NM_024037)
ENST00000374296.3	66.9033092386884	-0.13224935015261	0.403063796175109	0.107304642312151	0.7432338791569	0.986276131961398	PAQR7	NM_178422	Homo sapiens progestin and adipoQ receptor family member 7 (PAQR7), mRNA. (from RefSeq NM_178422)
ENST00000426559.6	2932.96396914506	-0.11638005490306	0.179713813491233	0.420890050324523	0.516493260281265	0.986276131961398	STMN1	NM_001145454	Homo sapiens stathmin 1 (STMN1), transcript variant 4, mRNA. (from RefSeq NM_001145454)
ENST00000455785.7	6000.37864693707	-0.132305242702209	0.174009402141925	0.578672484968273	0.446833135356743	0.986276131961398	STMN1	NM_005563	Homo sapiens stathmin 1 (STMN1), transcript variant 3, mRNA. (from RefSeq NM_005563)
ENST00000399728.5	6000.37864693707	-0.132305242702209	0.174009402141925	0.578672484968273	0.446833135356743	0.986276131961398	STMN1	NM_203401	Homo sapiens stathmin 1 (STMN1), transcript variant 1, mRNA. (from RefSeq NM_203401)
ENST00000357865.6	6000.37864693707	-0.132305242702209	0.174009402141925	0.578672484968273	0.446833135356743	0.986276131961398	STMN1	NM_203399	Homo sapiens stathmin 1 (STMN1), transcript variant 2, mRNA. (from RefSeq NM_203399)
ENST00000374291.5	6000.37864693707	-0.132305242702209	0.174009402141925	0.578672484968273	0.446833135356743	0.986276131961398	STMN1		Involved in the regulation of the microtubule (MT) filament system by destabilizing microtubules. Prevents assembly and promotes disassembly of microtubules. Phosphorylation at Ser- 16 may be required for axon formation during neurogenesis. Involved in the control of the learned and innate fear (By similarity). (from UniProt P16949)
ENST00000446334.1	2471.82969945088	-0.149148474909563	0.187183642306984	0.637294706117721	0.424692124346515	0.986276131961398	STMN1		Belongs to the stathmin family. (from UniProt A2A2D0)
ENST00000374282.8	175.301638478603	-0.131017387982381	0.280284481193271	0.219045867894501	0.639767882743812	0.986276131961398	PAFAH2	NM_000437	Homo sapiens platelet activating factor acetylhydrolase 2 (PAFAH2), mRNA. (from RefSeq NM_000437)
ENST00000374284.5	175.301638478603	-0.131017387982381	0.280284481193271	0.219045867894501	0.639767882743812	0.986276131961398	PAFAH2		Has a marked selectivity for phospholipids with short acyl chains at the sn-2 position. May share a common physiologic function with the plasma-type enzyme. (from UniProt Q99487)
ENST00000439092.6	29.0663889872253	0.101592846101939	0.607746476270863	0.0505978926299804	0.822026142966443	0.986276131961398	PAFAH2		platelet activating factor acetylhydrolase 2 (from HGNC PAFAH2)
ENST00000441420.1	48.9081696288174	-0.141958673599709	0.466625776743927	0.0943263228268378	0.758747539004885	0.986276131961398	PAFAH2		platelet activating factor acetylhydrolase 2 (from HGNC PAFAH2)
ENST00000619836.4	563.902037348063	-0.0976348465267591	0.210769007185942	0.221851929098683	0.637632449859479	0.986276131961398	PDIK1L	NM_001243532	Homo sapiens PDLIM1 interacting kinase 1 like (PDIK1L), transcript variant 2, mRNA. (from RefSeq NM_001243532)
ENST00000444713.5	272.200669835883	-0.135101300425419	0.248660524599815	0.309562410151884	0.577948832140339	0.986276131961398	PDIK1L		PDLIM1 interacting kinase 1 like (from HGNC PDIK1L)
ENST00000374269.2	563.902037348063	-0.0976348465267591	0.210769007185942	0.221851929098683	0.637632449859479	0.986276131961398	PDIK1L	NM_152835	Homo sapiens PDLIM1 interacting kinase 1 like (PDIK1L), transcript variant 1, mRNA. (from RefSeq NM_152835)
ENST00000374271.8	563.902037348063	-0.0976348465267591	0.210769007185942	0.221851929098683	0.637632449859479	0.986276131961398	PDIK1L	NM_001243533	Homo sapiens PDLIM1 interacting kinase 1 like (PDIK1L), transcript variant 3, mRNA. (from RefSeq NM_001243533)
ENST00000374266.7	833.932750085863	0.321374211235734	0.198591046681897	2.61799938386858	0.10565757743468	0.986276131961398	ZNF593	NM_015871	Homo sapiens zinc finger protein 593 (ZNF593), mRNA. (from RefSeq NM_015871)
ENST00000270812.6	608.998104239592	0.298289523951873	0.216312754139347	1.90609177240804	0.167398037904026	0.986276131961398	ZNF593		zinc finger protein 593 (from HGNC ZNF593)
ENST00000361530.11	70.5178309310316	0.715550755812462	0.416844635742422	2.97632730981275	0.0844907950711127	0.986276131961398	CNKSR1	NM_006314	Homo sapiens connector enhancer of kinase suppressor of Ras 1 (CNKSR1), transcript variant 1, mRNA. (from RefSeq NM_006314)
ENST00000374253.9	69.441669057914	0.741867654748974	0.421489886472922	3.12677295576988	0.0770160524936906	0.986276131961398	CNKSR1	NM_001297647	Homo sapiens connector enhancer of kinase suppressor of Ras 1 (CNKSR1), transcript variant 3, mRNA. (from RefSeq NM_001297647)
ENST00000531191.5	49.9362999578773	1.0152839180101	0.476299995612362	4.55044205176902	0.0329102487558609	0.986276131961398	CNKSR1	NM_001297648	Homo sapiens connector enhancer of kinase suppressor of Ras 1 (CNKSR1), transcript variant 4, mRNA. (from RefSeq NM_001297648)
ENST00000640292.2	1646.14280180977	0.00752200217889405	0.165549030001341	0.00253032264320296	0.959881480993288	0.986276131961398	CEP85	NM_001281517	Homo sapiens centrosomal protein 85 (CEP85), transcript variant 2, mRNA. (from RefSeq NM_001281517)
ENST00000451429.7	1957.9010921076	0.0069584915388985	0.159554080960372	0.0020091817963177	0.964247676701167	0.986276131961398	CEP85	NM_001319944	Homo sapiens centrosomal protein 85 (CEP85), transcript variant 4, mRNA. (from RefSeq NM_001319944)
ENST00000252992.8	1899.55534358776	0.00966025940150762	0.161225063873551	0.00379945619999944	0.950849737855486	0.986276131961398	CEP85	NM_022778	Homo sapiens centrosomal protein 85 (CEP85), transcript variant 1, mRNA. (from RefSeq NM_022778)
ENST00000453146.1	1071.17316902366	0.00465324551371011	0.17233548059825	0.00110253145551553	0.973511598058222	0.986614570550325	CEP85		The sequence shown here is derived from an Ensembl automatic analysis pipeline and should be considered as preliminary data. (from UniProt H7BZW2)
ENST00000270792.10	109.402097624592	0.150985830239696	0.334925681950328	0.212598116009666	0.644738604228482	0.986276131961398	SH3BGRL3	NM_031286	Homo sapiens SH3 domain binding glutamate rich protein like 3 (SH3BGRL3), mRNA. (from RefSeq NM_031286)
ENST00000314675.11	418.744626268366	0.528663135070463	0.237875647231681	4.92968968256196	0.0263990577775136	0.986276131961398	UBXN11	NM_001077262	Homo sapiens UBX domain protein 11 (UBXN11), transcript variant 3, mRNA. (from RefSeq NM_001077262)
ENST00000374223.5	322.160436859761	0.5862187885358	0.251897545010324	5.40721545579211	0.0200536797224789	0.986276131961398	UBXN11		UBX domain protein 11 (from HGNC UBXN11)
ENST00000357089.8	534.044636117797	0.477985052619466	0.230755359799169	4.2810498421218	0.0385395370816542	0.986276131961398	UBXN11		May be involved in the reorganization of actin cytoskeleton mediated by RND1, RND2 AND RND3. Promotes RHOA activation mediated by GNA12 and GNA13 (By similarity). (from UniProt Q5T124)
ENST00000374221.7	538.63375981649	0.499440353918252	0.229155108032415	4.73670318987335	0.0295256001464392	0.986276131961398	UBXN11	NM_183008	Homo sapiens UBX domain protein 11 (UBXN11), transcript variant 2, mRNA. (from RefSeq NM_183008)
ENST00000374217.6	534.044636117797	0.477985052619466	0.230755359799169	4.2810498421218	0.0385395370816542	0.986276131961398	UBXN11	NM_145345	Homo sapiens UBX domain protein 11 (UBXN11), transcript variant 1, mRNA. (from RefSeq NM_145345)
ENST00000374222.5	538.63375981649	0.499440353918252	0.229155108032415	4.73670318987335	0.0295256001464392	0.986276131961398	UBXN11		May be involved in the reorganization of actin cytoskeleton mediated by RND1, RND2 AND RND3. Promotes RHOA activation mediated by GNA12 and GNA13 (By similarity). (from UniProt Q5T124)
ENST00000374215.5	213.487972645225	0.379239769361572	0.289242158186939	1.74366346278353	0.186675310467511	0.986276131961398	UBXN11		UBX domain protein 11 (from HGNC UBXN11)
ENST00000452980.5	161.094811990155	0.22841499662661	0.302224919966318	0.590245195247455	0.442324318900278	0.986276131961398	UBXN11		UBX domain protein 11 (from HGNC UBXN11)
ENST00000442942.6	139.46574546499	0.29204138453889	0.315811586127719	0.878701926381261	0.348557457902456	0.986276131961398	UBXN11		UBX domain protein 11 (from HGNC UBXN11)
ENST00000450041.5	71.1950017635912	0.093635336233917	0.403169626299781	0.0723773367361247	0.787906316697085	0.986276131961398	UBXN11		UBX domain protein 11 (from HGNC UBXN11)
ENST00000423664.5	85.8261675730517	0.227744002723781	0.368700787755111	0.401434126999874	0.526349541934772	0.986276131961398	UBXN11		UBX domain protein 11 (from HGNC UBXN11)
ENST00000421827.2	61.4954512256719	0.378678179867719	0.418425376010488	0.823816136394672	0.364066774637989	0.986276131961398	UBXN11		UBX domain protein 11 (from HGNC UBXN11)
ENST00000475866.3	36.7118606933661	0.591249229867977	0.546200313283401	1.2027797892052	0.272766795052092	0.986276131961398	CRYBG2		The sequence shown here is derived from an Ensembl automatic analysis pipeline and should be considered as preliminary data. (from UniProt E7ET48)
ENST00000308182.9	36.7118606933661	0.591249229867977	0.546200313283401	1.2027797892052	0.272766795052092	0.986276131961398	CRYBG2	NM_001039775	Homo sapiens crystallin beta-gamma domain containing 2 (CRYBG2), mRNA. (from RefSeq NM_001039775)
ENST00000427245.6	149.438011786866	0.113031357003875	0.28858950501137	0.15371490939976	0.695010239046918	0.986276131961398	DHDDS		Belongs to the UPP synthase family. (from UniProt E9PI09)
ENST00000236342.12	407.223851126442	0.154747694049732	0.219622106947815	0.506806711120959	0.476524483433963	0.986276131961398	DHDDS	NM_205861	Homo sapiens dehydrodolichyl diphosphate synthase subunit (DHDDS), transcript variant 1, mRNA. (from RefSeq NM_205861)
ENST00000525682.6	347.528679984246	0.128135457076366	0.225422500894264	0.33183261634295	0.564581964587525	0.986276131961398	DHDDS	NM_001243564	Homo sapiens dehydrodolichyl diphosphate synthase subunit (DHDDS), transcript variant 3, mRNA. (from RefSeq NM_001243564)
ENST00000526219.5	296.661170232674	0.182332215715596	0.245596384243756	0.568262848184652	0.450950041102277	0.986276131961398	DHDDS	NM_001243565	Homo sapiens dehydrodolichyl diphosphate synthase subunit (DHDDS), transcript variant 4, mRNA. (from RefSeq NM_001243565)
ENST00000374185.7	159.714658042123	0.128748324462601	0.280785945188675	0.211502677985102	0.645592161355624	0.986276131961398	DHDDS		Belongs to the UPP synthase family. (from UniProt Q5T0A1)
ENST00000360009.6	367.621101439904	0.0920654709691755	0.220131599060442	0.181462729069388	0.670119196227823	0.986276131961398	DHDDS	NM_024887	Homo sapiens dehydrodolichyl diphosphate synthase subunit (DHDDS), transcript variant 2, mRNA. (from RefSeq NM_024887)
ENST00000533087.5	154.417487215661	0.155859290949168	0.284110934986522	0.302294295243072	0.582447665955222	0.986276131961398	DHDDS		Belongs to the UPP synthase family. (from UniProt E9PR24)
ENST00000531312.5	113.105201673207	0.130474408775422	0.321971864806985	0.164532831510222	0.685017078172538	0.986276131961398	DHDDS		Belongs to the UPP synthase family. (from UniProt E9PI64)
ENST00000525165.5	112.18514074242	0.124902547304659	0.322478050620356	0.150314684880421	0.698234815405513	0.986276131961398	DHDDS		Belongs to the UPP synthase family. (from UniProt E9PRS7)
ENST00000525326.5	39.9419752667848	0.0945111203051496	0.507946389700211	0.0362659627651176	0.848967299242376	0.986276131961398	DHDDS		The sequence shown here is derived from an Ensembl automatic analysis pipeline and should be considered as preliminary data. (from UniProt E9PL99)
ENST00000525546.5	47.9153321704432	0.0819719323065392	0.465259902515186	0.0311616329479669	0.859880269843311	0.986276131961398	DHDDS		The sequence shown here is derived from an Ensembl automatic analysis pipeline and should be considered as preliminary data. (from UniProt E9PSH7)
ENST00000436153.6	154.77269345451	0.14886377079279	0.283888226361428	0.276200999837982	0.599202096446766	0.986276131961398	DHDDS		Belongs to the UPP synthase family. (from UniProt Q5T0A2)
ENST00000430232.5	122.529872057737	-0.0331041679051767	0.318033689347454	0.0154101436430238	0.901206328187996	0.986276131961398	DHDDS		Belongs to the UPP synthase family. (from UniProt Q5T0A3)
ENST00000431933.5	139.873191524914	0.14364506517886	0.296332187241504	0.239320078299194	0.62469762183497	0.986276131961398	DHDDS		Belongs to the UPP synthase family. (from UniProt Q5T0A6)
ENST00000416052.1	104.006677064354	-0.026661464026693	0.344459407261496	0.0164583803668492	0.897919305018508	0.986276131961398	DHDDS		Belongs to the UPP synthase family. (from UniProt H0Y4T1)
ENST00000361427.6	5969.45245377442	-0.136983503398303	0.157533931673034	0.756535080348606	0.384415040279269	0.986276131961398	HMGN2	NM_005517	Homo sapiens high mobility group nucleosomal binding domain 2 (HMGN2), mRNA. (from RefSeq NM_005517)
ENST00000619352.4	5969.45245377442	-0.136983503398303	0.157533931673034	0.756535080348606	0.384415040279269	0.986276131961398	HMGN2		Binds to the inner side of the nucleosomal DNA thus altering the interaction between the DNA and the histone octamer. May be involved in the process which maintains transcribable genes in an unique chromatin conformation (By similarity). (from UniProt P05204)
ENST00000374168.7	1100.97062921111	-0.0714059328919294	0.17827303513089	0.160682459628603	0.688528968642209	0.986276131961398	RPS6KA1	NM_002953	Homo sapiens ribosomal protein S6 kinase A1 (RPS6KA1), transcript variant 1, mRNA. (from RefSeq NM_002953)
ENST00000374166.8	1039.53101470264	-0.0553627837920551	0.181215318592135	0.093992967839263	0.759161003565055	0.986276131961398	RPS6KA1		ATP + a protein = ADP + a phosphoprotein. (from UniProt E9PGT3)
ENST00000526792.5	976.001187125148	-0.0446742538034559	0.178838279781306	0.0628130555793334	0.802103796824102	0.986276131961398	RPS6KA1		Serine/threonine-protein kinase that acts downstream of ERK (MAPK1/ERK2 and MAPK3/ERK1) signaling and mediates mitogenic and stress-induced activation of the transcription factors CREB1, ETV1/ER81 and NR4A1/NUR77, regulates translation through RPS6 and EIF4B phosphorylation, and mediates cellular proliferation, survival, and differentiation by modulating mTOR signaling and repressing pro-apoptoti…
ENST00000529454.5	123.723075952017	-0.0623843515001339	0.310935157507129	0.0420647456397489	0.837496404586587	0.986276131961398	RPS6KA1		The sequence shown here is derived from an Ensembl automatic analysis pipeline and should be considered as preliminary data. (from UniProt E9PMM7)
ENST00000530003.5	1060.50269383802	-0.0463503161629254	0.179129213398705	0.0676227806125311	0.794829983930035	0.986276131961398	RPS6KA1	NM_001330441	Homo sapiens ribosomal protein S6 kinase A1 (RPS6KA1), transcript variant 3, mRNA. (from RefSeq NM_001330441)
ENST00000366866.8	79.8908183298475	-0.138811042300133	0.402599242956828	0.132391565753686	0.715965155740803	0.986276131961398	RPS6KA1		The sequence shown here is derived from an Ensembl automatic analysis pipeline and should be considered as preliminary data. (from UniProt A6NND1)
ENST00000374163.5	117.65196372444	-0.211442314707571	0.331568536651022	0.405959966019523	0.524027222589722	0.986276131961398	RPS6KA1		The sequence shown here is derived from an Ensembl automatic analysis pipeline and should be considered as preliminary data. (from UniProt E9PAN7)
ENST00000531382.5	1060.31697541919	-0.0458546367349226	0.179102956414742	0.0662262855346967	0.796912702093801	0.986276131961398	RPS6KA1	NM_001006665	Homo sapiens ribosomal protein S6 kinase A1 (RPS6KA1), transcript variant 2, mRNA. (from RefSeq NM_001006665)
ENST00000403732.2	116.282006716755	0.0680290926649565	0.333666087861943	0.0417250388686696	0.8381447960491	0.986276131961398	RPS6KA1		ribosomal protein S6 kinase A1 (from HGNC RPS6KA1)
ENST00000438977.1	134.995089262384	-0.0416229961501299	0.301010662256019	0.0198497875426256	0.887957415692524	0.986276131961398	RPS6KA1		ribosomal protein S6 kinase A1 (from HGNC RPS6KA1)
ENST00000430799.7	2108.93137863316	0.553822287268721	0.58928336544914	0.877550206678933	0.348873537030115	0.986276131961398	ARID1A		The sequence shown here is derived from an Ensembl automatic analysis pipeline and should be considered as preliminary data. (from UniProt H0Y488)
ENST00000324856.13	2233.63407526569	0.58532308009675	0.611746181197468	0.908945980812049	0.340394235761569	0.986276131961398	ARID1A	NM_006015	Homo sapiens AT-rich interaction domain 1A (ARID1A), transcript variant 1, mRNA. (from RefSeq NM_006015)
ENST00000637465.1	234.588972860765	0.899839689511282	0.734997923865574	1.47305931672177	0.224863622098493	0.986276131961398	ARID1A		AT-rich interaction domain 1A (from HGNC ARID1A)
ENST00000457599.6	1942.29687567621	0.562419424408098	0.577808301927968	0.9410997312335	0.331995179323243	0.986276131961398	ARID1A	NM_139135	Homo sapiens AT-rich interaction domain 1A (ARID1A), transcript variant 2, mRNA. (from RefSeq NM_139135)
ENST00000524572.1	130.272220336321	0.74442828962278	0.401217444264377	3.43861004213025	0.0636892527355941	0.986276131961398	ARID1A		The sequence shown here is derived from an Ensembl automatic analysis pipeline and should be considered as preliminary data. (from UniProt E9PQW6)
ENST00000374152.7	2106.46366074375	0.548652765006786	0.595060888046391	0.844697155784687	0.358056828217314	0.986276131961398	ARID1A		Involved in transcriptional activation and repression of select genes by chromatin remodeling (alteration of DNA-nucleosome topology). Binds DNA non-specifically. Also involved in vitamin D- coupled transcription regulation via its association with the WINAC complex, a chromatin-remodeling complex recruited by vitamin D receptor (VDR), which is required for the ligand-bound VDR- mediated transrep…
ENST00000615191.4	1193.29142203857	0.540469117217861	0.600115600188791	0.805864210968807	0.369345829963976	0.986276131961398	ARID1A		AT-rich interaction domain 1A (from HGNC ARID1A)
ENST00000636219.1	2109.97626439329	0.554497512193766	0.589480895527331	0.879089340357083	0.348451223069557	0.986276131961398	ARID1A		AT-rich interaction domain 1A (from HGNC ARID1A)
ENST00000466382.2	142.339788691843	0.566498497364097	0.425751401512617	1.78065490160142	0.182068928855809	0.986276131961398	ARID1A		The sequence shown here is derived from an Ensembl automatic analysis pipeline and should be considered as preliminary data. (from UniProt H0YCU6)
ENST00000532781.1	80.3043813327209	0.439669159960077	0.414486040764177	1.16748571434603	0.279918461392751	0.986276131961398	ARID1A		The sequence shown here is derived from an Ensembl automatic analysis pipeline and should be considered as preliminary data. (from UniProt H0YEW5)
ENST00000430292.5	30.5551394864629	0.0588417841261452	0.579308492759835	0.0145417340891782	0.904016492756165	0.986276131961398	PIGV		phosphatidylinositol glycan anchor biosynthesis class V (from HGNC PIGV)
ENST00000078527.8	208.630686533876	0.103258593808452	0.255448392633294	0.164168883823216	0.685346972449353	0.986276131961398	PIGV	NM_017837	Homo sapiens phosphatidylinositol glycan anchor biosynthesis class V (PIGV), transcript variant 2, mRNA. (from RefSeq NM_017837)
ENST00000431541.5	40.9055141036298	0.0178285686057704	0.501417270909317	0.00234511133264803	0.961376460015509	0.986276131961398	PIGV		phosphatidylinositol glycan anchor biosynthesis class V (from HGNC PIGV)
ENST00000374145.5	208.630686533876	0.103258593808452	0.255448392633294	0.164168883823216	0.685346972449353	0.986276131961398	PIGV	NM_001202554	Homo sapiens phosphatidylinositol glycan anchor biosynthesis class V (PIGV), transcript variant 1, mRNA. (from RefSeq NM_001202554)
ENST00000455364.1	61.0485536555265	0.199524092687949	0.425407153877996	0.229853501418177	0.631632476251979	0.986276131961398	PIGV		phosphatidylinositol glycan anchor biosynthesis class V (from HGNC PIGV)
ENST00000374142.9	843.94177184148	0.110658369767028	0.189308172508849	0.345919366749584	0.556432217147427	0.986276131961398	ZDHHC18	NM_032283	Homo sapiens zinc finger DHHC-type containing 18 (ZDHHC18), mRNA. (from RefSeq NM_032283)
ENST00000374141.6	667.668808452708	0.0460882788819143	0.190756711835455	0.0610024398361588	0.804918501686561	0.986276131961398	ZDHHC18		Has palmitoyltransferase activity towards HRAS and LCK (By similarity). (from UniProt Q9NUE0)
ENST00000534643.5	343.518761648822	0.000797335114713219	0.219135011600893	0.000543903762178388	0.98139362690146	0.988523506817294	ZDHHC18		Contains 1 DHHC-type zinc finger. (from UniProt E9PJS3)
ENST00000488397.3	305.439994679381	0.0607834208700024	0.233402255011069	0.0735533693623154	0.786231641568341	0.986276131961398	ZDHHC18		The sequence shown here is derived from an Ensembl automatic analysis pipeline and should be considered as preliminary data. (from UniProt H0YEN1)
ENST00000374135.9	749.725000650933	0.021499537366428	0.181307749418195	0.0141756011631031	0.905226764087383	0.986276131961398	GPN2	NM_018066	Homo sapiens GPN-loop GTPase 2 (GPN2), mRNA. (from RefSeq NM_018066)
ENST00000374133.3	261.245407229353	-0.00595241718182018	0.243095284242721	0.00518427305554781	0.942600398825306	0.986276131961398	GPN2		GPN-loop GTPase 2 (from HGNC GPN2)
ENST00000431781.2	223.165891904729	0.10971830016147	0.261167929478904	0.190700636412387	0.662334122613388	0.986276131961398	GPN2		GPN-loop GTPase 2 (from HGNC GPN2)
ENST00000445019.5	30.3381009029855	-0.158050902331201	0.585712195659659	0.0728361505548527	0.787251239788505	0.986276131961398	GPATCH3		The sequence shown here is derived from an Ensembl automatic analysis pipeline and should be considered as preliminary data. (from UniProt H0Y5H5)
ENST00000361720.10	676.956459444066	0.0641547710513507	0.201112653764045	0.107760796846655	0.742707981087183	0.986276131961398	GPATCH3	NM_022078	Homo sapiens G-patch domain containing 3 (GPATCH3), mRNA. (from RefSeq NM_022078)
ENST00000450844.1	139.946176350961	0.0916807662219705	0.304069070398562	0.10148492518092	0.750054890664147	0.986276131961398	GPATCH3		G-patch domain containing 3 (from HGNC GPATCH3)
ENST00000435827.6	1531.57921702417	0.0483117268299518	0.166375563284263	0.0843920349367977	0.771431400825509	0.986276131961398	NUDC		nuclear distribution C, dynein complex regulator (from HGNC NUDC)
ENST00000321265.10	4544.99138468056	0.0444261957552734	0.14965621743578	0.0881456889926397	0.76654789768818	0.986276131961398	NUDC	NM_006600	Homo sapiens nuclear distribution C, dynein complex regulator (NUDC), mRNA. (from RefSeq NM_006600)
ENST00000452707.1	1241.57011956156	-0.0153242524237077	0.171547595750032	0.00855197684898457	0.92631914448587	0.986276131961398	NUDC		nuclear distribution C, dynein complex regulator (from HGNC NUDC)
ENST00000522111.3	26.7113285470997	0.875339624992995	0.65834368832238	1.78548580264114	0.181477141769802	0.986276131961398	TRNP1	NM_001013642	Homo sapiens TMF1 regulated nuclear protein 1 (TRNP1), mRNA. (from RefSeq NM_001013642)
ENST00000263980.8	389.748565442003	0.710048899305013	0.713422964444983	0.979474251979646	0.322328639351171	0.986276131961398	SLC9A1	NR_046474	Homo sapiens solute carrier family 9 member A1 (SLC9A1), transcript variant 2, non-coding RNA. (from RefSeq NR_046474)
ENST00000374086.3	232.676856473294	0.719615121499399	0.766995757636133	0.869759406286974	0.351021923752396	0.986276131961398	SLC9A1		Involved in pH regulation to eliminate acids generated by active metabolism or to counter adverse environmental conditions. Major proton extruding system driven by the inward sodium ion chemical gradient. Plays an important role in signal transduction. (from UniProt P19634)
ENST00000374084.2	75.7278008244916	0.977489922056049	0.485915430399696	4.026228006556	0.0447979953619877	0.986276131961398	SLC9A1		solute carrier family 9 member A1 (from HGNC SLC9A1)
ENST00000319394.8	863.723509988	0.120460196235023	0.211148054792781	0.331177250074383	0.564966701484344	0.986276131961398	WDTC1	NM_001276252	Homo sapiens WD and tetratricopeptide repeats 1 (WDTC1), transcript variant 1, mRNA. (from RefSeq NM_001276252)
ENST00000361771.7	800.290126128362	0.0910514368000191	0.207557406853345	0.198641594392129	0.65581955325561	0.986276131961398	WDTC1	NM_015023	Homo sapiens WD and tetratricopeptide repeats 1 (WDTC1), transcript variant 2, mRNA. (from RefSeq NM_015023)
ENST00000447062.2	752.559022717646	0.109325251682406	0.208226272709011	0.282097119429636	0.595329973344098	0.986276131961398	WDTC1		Event=Alternative splicing; Named isoforms=6; Name=1; IsoId=Q8N5D0-1; Sequence=Displayed; Note=No experimental confirmation available; Name=2; IsoId=Q8N5D0-2; Sequence=VSP_009292; Note=No experimental confirmation available; Name=3; IsoId=Q8N5D0-3; Sequence=VSP_009291; Note=No experimental confirmation available; Name=4; IsoId=Q8N5D0-4; Sequence=VSP_009290; Note=No experimental confirmation avail…
ENST00000472249.2	108.00577494125	0.307568557566228	0.376242868984714	0.704598127167841	0.401242956774405	0.986276131961398	WDTC1		The sequence shown here is derived from an Ensembl automatic analysis pipeline and should be considered as preliminary data. (from UniProt H0YEI6)
ENST00000611517.4	515.018205067219	-0.0813855313284051	0.202301269812625	0.162280047452498	0.68706594944128	0.986276131961398	TMEM222	NM_032125	Homo sapiens transmembrane protein 222 (TMEM222), transcript variant 1, mRNA. (from RefSeq NM_032125)
ENST00000374076.8	515.018205067219	-0.0813855313284051	0.202301269812625	0.162280047452498	0.68706594944128	0.986276131961398	TMEM222		Membrane; Multi-pass membrane protein (Potential). (from UniProt Q9H0R3)
ENST00000464720.5	115.002132307556	0.35955279270202	0.322897113117349	1.25361945177315	0.262862305914707	0.986276131961398	TMEM222	NR_037576	Homo sapiens transmembrane protein 222 (TMEM222), transcript variant 2, non-coding RNA. (from RefSeq NR_037576)
ENST00000608611.5	492.12813402967	-0.0681973449379637	0.205486740380781	0.111442212472156	0.738508133903341	0.986276131961398	TMEM222		transmembrane protein 222 (from HGNC TMEM222)
ENST00000466759.5	71.9599040364652	0.0945765703411448	0.392682306768331	0.0587068116552523	0.808551676322893	0.986276131961398	TMEM222		The sequence shown here is derived from an Ensembl automatic analysis pipeline and should be considered as preliminary data. (from UniProt H0Y8D0)
ENST00000486082.5	115.002132307556	0.35955279270202	0.322897113117349	1.25361945177315	0.262862305914707	0.986276131961398	TMEM222	NR_037580	Homo sapiens transmembrane protein 222 (TMEM222), transcript variant 4, non-coding RNA. (from RefSeq NR_037580)
ENST00000464813.5	286.656392897733	-0.0729590333095541	0.237182484103484	0.0968402845206597	0.755654879781115	0.986276131961398	TMEM222		The sequence shown here is derived from an Ensembl automatic analysis pipeline and should be considered as preliminary data. (from UniProt H0Y870)
ENST00000478104.5	302.182315409182	-0.0947073343713322	0.232843582757293	0.166219327205631	0.683493903963105	0.986276131961398	TMEM222	NR_037577	Homo sapiens transmembrane protein 222 (TMEM222), transcript variant 3, non-coding RNA. (from RefSeq NR_037577)
ENST00000498220.1	418.959453342577	-0.0409060731229153	0.218532064472745	0.0394368458532028	0.842585726496541	0.986276131961398	TMEM222		transmembrane protein 222 (from HGNC TMEM222)
ENST00000618673.4	30.1921136170127	0.512210164501705	0.613347978038385	0.712993452684614	0.39845184574102	0.986276131961398	SYTL1		synaptotagmin like 1 (from HGNC SYTL1)
ENST00000318074.9	33.4890328338238	0.308362332686371	0.571378224345001	0.310478880759987	0.577386473569899	0.986276131961398	SYTL1	NM_032872	Homo sapiens synaptotagmin like 1 (SYTL1), transcript variant 2, mRNA. (from RefSeq NM_032872)
ENST00000616558.5	37.0463042933645	0.376230775300318	0.537194521407323	0.504624289002066	0.477475266245697	0.986276131961398	SYTL1	NM_001193308	Homo sapiens synaptotagmin like 1 (SYTL1), transcript variant 1, mRNA. (from RefSeq NM_001193308)
ENST00000543823.1	37.0463042933645	0.376230775300318	0.537194521407323	0.504624289002066	0.477475266245697	0.986276131961398	SYTL1		May play a role in vesicle trafficking (By similarity). Binds phosphatidylinositol 3,4,5-trisphosphate. Acts as a RAB27A effector protein and may play a role in cytotoxic granule exocytosis in lymphocytes (By similarity). (from UniProt Q8IYJ3)
ENST00000357582.3	166.274739636992	0.025436398501418	0.282758211648562	0.0135170916467331	0.907444086349938	0.986276131961398	MAP3K6	NM_004672	Homo sapiens mitogen-activated protein kinase kinase kinase 6 (MAP3K6), transcript variant 1, mRNA. (from RefSeq NM_004672)
ENST00000374040.7	163.201523232062	0.073636286433084	0.283982067491969	0.0746738492310755	0.784649392540986	0.986276131961398	MAP3K6	NM_001297609	Homo sapiens mitogen-activated protein kinase kinase kinase 6 (MAP3K6), transcript variant 2, mRNA. (from RefSeq NM_001297609)
ENST00000374024.4	153.389097485719	0.284085137332857	0.366407840087267	0.633346472174871	0.426130456477429	0.986276131961398	GPR3	NM_005281	Homo sapiens G protein-coupled receptor 3 (GPR3), mRNA. (from RefSeq NM_005281)
ENST00000618852.5	943.164644317296	0.59148361528354	0.252878126671411	5.426563535052	0.0198326692672779	0.986276131961398	WASF2	NM_006990	Homo sapiens WASP family member 2 (WASF2), transcript variant 1, mRNA. (from RefSeq NM_006990)
ENST00000536657.1	486.443412087539	0.315087387685918	0.233373344223838	1.83245786980726	0.175837509828964	0.986276131961398	WASF2	NM_001201404	Homo sapiens WASP family member 2 (WASF2), transcript variant 2, mRNA. (from RefSeq NM_001201404)
ENST00000247087.10	189.517701378906	0.433516301743159	0.318616171468804	1.8776415306306	0.170602445442836	0.986276131961398	AHDC1		Phosphorylated upon DNA damage, probably by ATM or ATR. (from UniProt Q5TGY3)
ENST00000644989.1	189.517701378906	0.433516301743159	0.318616171468804	1.8776415306306	0.170602445442836	0.986276131961398	AHDC1		Phosphorylated upon DNA damage, probably by ATM or ATR. (from UniProt Q5TGY3)
ENST00000374011.6	189.517701378906	0.433516301743159	0.318616171468804	1.8776415306306	0.170602445442836	0.986276131961398	AHDC1	NM_001029882	Homo sapiens AT-hook DNA binding motif containing 1 (AHDC1), mRNA. (from RefSeq NM_001029882)
ENST00000642416.1	189.517701378906	0.433516301743159	0.318616171468804	1.8776415306306	0.170602445442836	0.986276131961398	AHDC1		Phosphorylated upon DNA damage, probably by ATM or ATR. (from UniProt Q5TGY3)
ENST00000642245.1	189.517701378906	0.433516301743159	0.318616171468804	1.8776415306306	0.170602445442836	0.986276131961398	AHDC1		Phosphorylated upon DNA damage, probably by ATM or ATR. (from UniProt Q5TGY3)
ENST00000339145.8	56.7454446043997	0.494287805104038	0.450938204498956	1.22223519242357	0.268922440258741	0.986276131961398	IFI6	NM_022873	Homo sapiens interferon alpha inducible protein 6 (IFI6), transcript variant 3, mRNA. (from RefSeq NM_022873)
ENST00000361157.11	61.0999689779235	0.441716162710533	0.445640943037392	0.997274439017318	0.317970913817245	0.986276131961398	IFI6	NM_002038	Homo sapiens interferon alpha inducible protein 6 (IFI6), transcript variant 1, mRNA. (from RefSeq NM_002038)
ENST00000362020.4	57.5017051574062	0.469172241110285	0.452962658818375	1.09124079335036	0.296196452641984	0.986276131961398	IFI6	NM_022872	Homo sapiens interferon alpha inducible protein 6 (IFI6), transcript variant 2, mRNA. (from RefSeq NM_022872)
ENST00000373954.10	391.05488613275	-0.0990973012015324	0.226272775521049	0.203972030537784	0.651533660712998	0.986276131961398	FAM76A	NM_152660	Homo sapiens family with sequence similarity 76 member A (FAM76A), transcript variant 3, mRNA. (from RefSeq NM_152660)
ENST00000419687.6	218.4682107092	0.0941867502878868	0.253663411086321	0.138884159343313	0.70939283826061	0.986276131961398	FAM76A	NM_001143915	Homo sapiens family with sequence similarity 76 member A (FAM76A), transcript variant 5, mRNA. (from RefSeq NM_001143915)
ENST00000530324.5	327.288874416415	-0.119027341694334	0.240379195219906	0.260608931059828	0.609702119382626	0.986276131961398	FAM76A		The sequence shown here is derived from an Ensembl automatic analysis pipeline and should be considered as preliminary data. (from UniProt E9PQL1)
ENST00000234549.11	307.039178982351	-0.0383991860296542	0.228602288461193	0.0310837659926975	0.860053636872852	0.986276131961398	FAM76A	NM_001143913	Homo sapiens family with sequence similarity 76 member A (FAM76A), transcript variant 2, mRNA. (from RefSeq NM_001143913)
ENST00000373949.5	345.883707314323	-0.0214470952719747	0.22267993322091	0.0126413176223181	0.910479603942403	0.986276131961398	FAM76A	NM_001143914	Homo sapiens family with sequence similarity 76 member A (FAM76A), transcript variant 4, mRNA. (from RefSeq NM_001143914)
ENST00000010299.10	352.210357800778	-0.121357556406515	0.23123214643366	0.289149043725267	0.590766359733796	0.986276131961398	FAM76A	NM_001143912	Homo sapiens family with sequence similarity 76 member A (FAM76A), transcript variant 1, mRNA. (from RefSeq NM_001143912)
ENST00000446647.1	106.616750842368	0.0808448849289202	0.333080260803349	0.0618701969676536	0.803564067955515	0.986276131961398	FAM76A		family with sequence similarity 76 member A (from HGNC FAM76A)
ENST00000373943.9	543.901998801405	-0.147528082728618	0.202396112565066	0.53814465750937	0.463202659216179	0.986276131961398	STX12	NM_177424	Homo sapiens syntaxin 12 (STX12), mRNA. (from RefSeq NM_177424)
ENST00000440806.2	251.51410238472	-0.0897031905365621	0.24064890401964	0.138871022495294	0.709405958092451	0.986276131961398	STX12		syntaxin 12 (from HGNC STX12)
ENST00000311772.10	1603.66999985893	0.046988919878607	0.163065973048224	0.0833414389508533	0.772819248344225	0.986276131961398	PPP1R8	NM_014110	Homo sapiens protein phosphatase 1 regulatory subunit 8 (PPP1R8), transcript variant 1, mRNA. (from RefSeq NM_014110)
ENST00000236412.11	477.166715174616	0.0645878360837889	0.206914699480221	0.10225036656788	0.749145638351843	0.986276131961398	PPP1R8	NM_002713	Homo sapiens protein phosphatase 1 regulatory subunit 8 (PPP1R8), transcript variant 3, mRNA. (from RefSeq NM_002713)
ENST00000373931.8	960.036521609329	0.119832849868099	0.177976851618687	0.455643515784971	0.499667051209773	0.986276131961398	PPP1R8	NM_138558	Homo sapiens protein phosphatase 1 regulatory subunit 8 (PPP1R8), transcript variant 2, mRNA. (from RefSeq NM_138558)
ENST00000431586.1	959.360228965743	0.117982283914719	0.177818381779772	0.442479390293151	0.505928180543359	0.986276131961398	PPP1R8		protein phosphatase 1 regulatory subunit 8 (from HGNC PPP1R8)
ENST00000328928.11	21.9223880191298	-0.0568299597265952	0.69213134773145	0.0220093055105046	0.882062347207729	0.986276131961398	THEMIS2	NM_001286113	Homo sapiens thymocyte selection associated family member 2 (THEMIS2), transcript variant 4, mRNA. (from RefSeq NM_001286113)
ENST00000373921.8	33.4492600592211	0.560475488339277	0.623970072626586	0.859116086868145	0.353986166626651	0.986276131961398	THEMIS2	NM_001286115	Homo sapiens thymocyte selection associated family member 2 (THEMIS2), transcript variant 5, mRNA. (from RefSeq NM_001286115)
ENST00000373912.8	2813.24427904296	-0.177405456219383	0.167976205012406	1.11748916340301	0.290459745049665	0.986276131961398	RPA2	NM_002946	Homo sapiens replication protein A2 (RPA2), transcript variant 1, mRNA. (from RefSeq NM_002946)
ENST00000419958.5	916.225167207452	-0.158113335164508	0.188522916083974	0.71091405963935	0.399140533171465	0.986276131961398	RPA2		replication protein A2 (from HGNC RPA2)
ENST00000373909.7	2783.82148677294	-0.166841371968245	0.167160249990846	0.99815544898631	0.317757247224939	0.986276131961398	RPA2	NM_001297558	Homo sapiens replication protein A2 (RPA2), transcript variant 3, mRNA. (from RefSeq NM_001297558)
ENST00000313433.11	2786.26930825316	-0.166075191626811	0.166892568974793	0.992175503234023	0.319211243182128	0.986276131961398	RPA2	NM_001355128	Homo sapiens replication protein A2 (RPA2), transcript variant 4, mRNA. (from RefSeq NM_001355128)
ENST00000444045.1	1342.19465784142	-0.200843327692974	0.178617812066939	1.27072919180279	0.259629928588971	0.986276131961398	RPA2		replication protein A2 (from HGNC RPA2)
ENST00000373894.8	103.555681684967	-0.162854468194389	0.338927528018605	0.233856350030067	0.62867902944501	0.986276131961398	SMPDL3B	NM_014474	Homo sapiens sphingomyelin phosphodiesterase acid like 3B (SMPDL3B), transcript variant 1, mRNA. (from RefSeq NM_014474)
ENST00000411604.5	61.8323459577364	-0.227246604938604	0.424498310630619	0.288085625011828	0.591449926477519	0.986276131961398	SMPDL3B		sphingomyelin phosphodiesterase acid like 3B (from HGNC SMPDL3B)
ENST00000373888.8	95.3899277648482	-0.122415446499528	0.347082732180781	0.124121858835032	0.724606297326505	0.986276131961398	SMPDL3B	NM_001009568	Homo sapiens sphingomyelin phosphodiesterase acid like 3B (SMPDL3B), transcript variant 2, mRNA. (from RefSeq NM_001009568)
ENST00000549094.1	75.3342759351883	-0.147436139026197	0.382761811316324	0.14991679461151	0.698614885024256	0.986276131961398	SMPDL3B	NM_001304579	Homo sapiens sphingomyelin phosphodiesterase acid like 3B (SMPDL3B), transcript variant 3, mRNA. (from RefSeq NM_001304579)
ENST00000373884.5	109.677093153812	0.120784496050159	0.324947939036804	0.138741443503605	0.709535407122412	0.986276131961398	XKR8	NM_018053	Homo sapiens XK related 8 (XKR8), mRNA. (from RefSeq NM_018053)
ENST00000373871.8	757.014349641388	0.21284590693459	0.18878758770777	1.27521147278559	0.258791283111931	0.986276131961398	EYA3	NM_001990	Homo sapiens EYA transcriptional coactivator and phosphatase 3 (EYA3), transcript variant 1, mRNA. (from RefSeq NM_001990)
ENST00000436342.6	644.860619576338	0.195811560362738	0.195015439425453	1.01401749873314	0.313942290719674	0.986276131961398	EYA3	NM_001282562	Homo sapiens EYA transcriptional coactivator and phosphatase 3 (EYA3), transcript variant 4, mRNA. (from RefSeq NM_001282562)
ENST00000540618.5	778.932627891957	0.250146843235751	0.187793391986305	1.77772583537254	0.182428828889699	0.986276131961398	EYA3	NM_001282561	Homo sapiens EYA transcriptional coactivator and phosphatase 3 (EYA3), transcript variant 3, mRNA. (from RefSeq NM_001282561)
ENST00000373864.5	457.226658293233	0.248381417025004	0.206156671516831	1.45863453693899	0.22714750519987	0.986276131961398	EYA3		EYA transcriptional coactivator and phosphatase 3 (from HGNC EYA3)
ENST00000373863.3	719.980644549461	0.227564392766158	0.189443442126375	1.44709231738164	0.228995088404179	0.986276131961398	EYA3	NM_001282560	Homo sapiens EYA transcriptional coactivator and phosphatase 3 (EYA3), transcript variant 2, mRNA. (from RefSeq NM_001282560)
ENST00000603289.5	643.446460225055	-0.1212276406565	0.198094678290498	0.380186934017885	0.537503209414105	0.986276131961398	DNAJC8		DnaJ heat shock protein family (Hsp40) member C8 (from HGNC DNAJC8)
ENST00000263697.6	2187.33193618671	-0.0512737079218361	0.169958880092221	0.0919650965950893	0.761693650590139	0.986276131961398	DNAJC8	NM_014280	Homo sapiens DnaJ heat shock protein family (Hsp40) member C8 (DNAJC8), transcript variant 1, mRNA. (from RefSeq NM_014280)
ENST00000497986.5	301.220723860407	0.441279956107761	0.273443398087417	2.61402059946207	0.105922904515948	0.986276131961398	ATP5IF1	NM_178190	Homo sapiens ATP synthase inhibitory factor subunit 1 (ATP5IF1), transcript variant 2, mRNA. (from RefSeq NM_178190)
ENST00000335514.10	1429.17391452804	0.0462886311792001	0.164489576175203	0.0792251874731349	0.778350171125883	0.986276131961398	ATP5IF1	NM_016311	Homo sapiens ATP synthase inhibitory factor subunit 1 (ATP5IF1), transcript variant 1, mRNA. (from RefSeq NM_016311)
ENST00000468425.2	307.816260162858	0.451143955486867	0.267679775785519	2.84920978157565	0.0914188610096116	0.986276131961398	ATP5IF1		ATP synthase inhibitory factor subunit 1 (from HGNC ATP5IF1)
ENST00000465645.1	323.588277079105	0.3851702968649	0.260312451829438	2.20191688892946	0.137839235610928	0.986276131961398	ATP5IF1	NM_178191	Homo sapiens ATP synthase inhibitory factor subunit 1 (ATP5IF1), transcript variant 3, mRNA. (from RefSeq NM_178191)
ENST00000253063.4	3771.00270500132	0.168231494621992	0.178327920327501	0.889322975688643	0.345660841009315	0.986276131961398	SESN2	NM_031459	Homo sapiens sestrin 2 (SESN2), mRNA. (from RefSeq NM_031459)
ENST00000373842.9	319.94808721863	0.113482667000416	0.23097686157756	0.250558029641731	0.616682425465743	0.986276131961398	MED18	NM_017638	Homo sapiens mediator complex subunit 18 (MED18), transcript variant 1, mRNA. (from RefSeq NM_017638)
ENST00000398997.2	319.60911157859	0.116723899813605	0.231162556860626	0.264219065881825	0.607236303822208	0.986276131961398	MED18		Component of the Mediator complex, a coactivator involved in the regulated transcription of nearly all RNA polymerase II-dependent genes. Mediator functions as a bridge to convey information from gene-specific regulatory proteins to the basal RNA polymerase II transcription machinery. Mediator is recruited to promoters by direct interactions with regulatory proteins and serves as a scaffold for t…
ENST00000632202.1	194.419563753834	-0.0156324088349866	0.282490715362913	0.0168813710152804	0.896623129929618	0.986276131961398	PHACTR4		phosphatase and actin regulator 4 (from HGNC PHACTR4)
ENST00000373839.8	653.357964002897	0.0837693353292259	0.209512321972235	0.167258481274516	0.682559864481081	0.986276131961398	PHACTR4	NM_001350161	Homo sapiens phosphatase and actin regulator 4 (PHACTR4), transcript variant 6, mRNA. (from RefSeq NM_001350161)
ENST00000493669.2	38.5051136418127	0.343140731810191	0.51996801604984	0.454042544970029	0.500421439659226	0.986276131961398	PHACTR4		Regulator of protein phosphatase 1 (PP1) required for neural tube and optic fissure closure, and enteric neural crest cell (ENCCs) migration during development. Acts as an activator of PP1 by interacting with PPP1CA and preventing phosphorylation of PPP1CA at 'Thr-320'. During neural tube closure, localizes to the ventral neural tube and activates PP1, leading to down-regulate cell proliferation …
ENST00000633167.1	39.204789033707	0.0918367249975742	0.511470280894864	0.0347001712377626	0.852225332008315	0.986276131961398	PHACTR4		phosphatase and actin regulator 4 (from HGNC PHACTR4)
ENST00000373836.4	652.27895840866	0.0870549560929816	0.209766883024879	0.179694752246341	0.671635696943645	0.986276131961398	PHACTR4	NM_023923	Homo sapiens phosphatase and actin regulator 4 (PHACTR4), transcript variant 2, mRNA. (from RefSeq NM_023923)
ENST00000398958.6	2705.67315456652	0.112191353024475	0.18556573594334	0.366084897981729	0.545146106894277	0.986276131961398	RCC1	NM_001048199	Homo sapiens regulator of chromosome condensation 1 (RCC1), transcript variant 4, mRNA. (from RefSeq NM_001048199)
ENST00000649185.1	2534.19505471893	0.0933498063314151	0.183778230415654	0.258815937571285	0.610934790844541	0.986276131961398	RCC1		Guanine-nucleotide releasing factor that promotes the exchange of Ran-bound GDP by GTP. Involved in the regulation of onset of chromosome condensation in the S phase. Binds both to the nucleosomes and double-stranded DNA. RCC1-Ran complex (together with other proteins) acts as a component of a signal transmission pathway that detects unreplicated DNA. Plays a key role in nucleo- cytoplasmic trans…
ENST00000427469.5	1312.6449254345	0.0434445126944892	0.196359988238305	0.0516757313052878	0.820172615495444	0.986276131961398	RCC1		The sequence shown here is derived from an Ensembl automatic analysis pipeline and should be considered as preliminary data. (from UniProt C9JRH2)
ENST00000434290.6	1159.40658525618	0.0842885071969832	0.199208820923973	0.182255782979354	0.669441780730286	0.986276131961398	RCC1		The sequence shown here is derived from an Ensembl automatic analysis pipeline and should be considered as preliminary data. (from UniProt C9J3R0)
ENST00000373833.10	2705.67315456652	0.112191353024475	0.18556573594334	0.366084897981729	0.545146106894277	0.986276131961398	RCC1	NR_030726	Homo sapiens regulator of chromosome condensation 1 (RCC1), transcript variant 6, non-coding RNA. (from RefSeq NR_030726)
ENST00000419074.5	1343.39395632711	0.0414310090800337	0.194810040831409	0.0478237268027257	0.826894370062466	0.986276131961398	RCC1		The sequence shown here is derived from an Ensembl automatic analysis pipeline and should be considered as preliminary data. (from UniProt C9JMJ4)
ENST00000373832.5	2705.67315456652	0.112191353024475	0.18556573594334	0.366084897981729	0.545146106894277	0.986276131961398	RCC1	NM_001269	Homo sapiens regulator of chromosome condensation 1 (RCC1), transcript variant 3, mRNA. (from RefSeq NM_001269)
ENST00000373831.7	2534.19505471893	0.0933498063314151	0.183778230415654	0.258815937571285	0.610934790844541	0.986276131961398	RCC1	NM_001048195	Homo sapiens regulator of chromosome condensation 1 (RCC1), transcript variant 2, mRNA. (from RefSeq NM_001048195)
ENST00000411533.5	1919.93609946868	0.0514999280208213	0.177635690343568	0.0854106992703834	0.770094652046631	0.986276131961398	RCC1		The sequence shown here is derived from an Ensembl automatic analysis pipeline and should be considered as preliminary data. (from UniProt C9JW69)
ENST00000430407.1	1757.14450311153	0.0746463045176958	0.182908533951891	0.168246306349445	0.681675096684518	0.986276131961398	RCC1		The sequence shown here is derived from an Ensembl automatic analysis pipeline and should be considered as preliminary data. (from UniProt C9JQZ4)
ENST00000373830.4	621.900920561066	-0.0686576285726981	0.213096944088674	0.111870055329021	0.738025066812799	0.986276131961398	TRNAU1AP	NM_017846	Homo sapiens tRNA selenocysteine 1 associated protein 1 (TRNAU1AP), transcript variant 1, mRNA. (from RefSeq NM_017846)
ENST00000373824.8	480.540368311353	-0.0501892758939059	0.200094369041474	0.0628632718727502	0.802026351027455	0.986276131961398	TAF12	NM_005644	Homo sapiens TATA-box binding protein associated factor 12 (TAF12), transcript variant 2, mRNA. (from RefSeq NM_005644)
ENST00000263974.4	480.540368311353	-0.0501892758939059	0.200094369041474	0.0628632718727502	0.802026351027455	0.986276131961398	TAF12	NM_001135218	Homo sapiens TATA-box binding protein associated factor 12 (TAF12), transcript variant 1, mRNA. (from RefSeq NM_001135218)
ENST00000373816.5	452.879864680494	0.0305330985006442	0.215474640094874	0.0271213305046984	0.86919149080702	0.986276131961398	GMEB1	NM_024482	Homo sapiens glucocorticoid modulatory element binding protein 1 (GMEB1), transcript variant 2, mRNA. (from RefSeq NM_024482)
ENST00000361872.8	452.879864680494	0.0305330985006442	0.215474640094874	0.0271213305046984	0.86919149080702	0.986276131961398	GMEB1		Trans-acting factor that binds to glucocorticoid modulatory elements (GME) present in the TAT (tyrosine aminotransferase) promoter and increases sensitivity to low concentrations of glucocorticoids. Binds also to the transferrin receptor promoter. Essential auxiliary factor for the replication of parvoviruses. (from UniProt Q9Y692)
ENST00000294409.2	416.324333271706	0.0584541279164572	0.215142539066941	0.0800557422041308	0.777221884917775	0.986276131961398	GMEB1	NM_006582	Homo sapiens glucocorticoid modulatory element binding protein 1 (GMEB1), transcript variant 1, mRNA. (from RefSeq NM_006582)
ENST00000474884.5	1672.41237561912	-0.0172233175047504	0.160817718173622	0.0114746797985248	0.9146938348214	0.986276131961398	YTHDF2		YTH N6-methyladenosine RNA binding protein 2 (from HGNC YTHDF2)
ENST00000542507.5	5287.42136326753	-0.00322451710821402	0.148211946457384	0.000473660039183699	0.982636424843249	0.98888101632245	YTHDF2	NM_001173128	Homo sapiens YTH N6-methyladenosine RNA binding protein 2 (YTHDF2), transcript variant 2, mRNA. (from RefSeq NM_001173128)
ENST00000373812.8	5287.42136326753	-0.00322451710821402	0.148211946457384	0.000473660039183699	0.982636424843249	0.98888101632245	YTHDF2	NM_016258	Homo sapiens YTH N6-methyladenosine RNA binding protein 2 (YTHDF2), transcript variant 1, mRNA. (from RefSeq NM_016258)
ENST00000541996.5	4773.17037627437	-0.0122464064103678	0.149029706052419	0.00675580857525659	0.934492662581897	0.986276131961398	YTHDF2	NM_001172828	Homo sapiens YTH N6-methyladenosine RNA binding protein 2 (YTHDF2), transcript variant 3, mRNA. (from RefSeq NM_001172828)
ENST00000496288.5	1765.33139314731	-0.0250912334631817	0.160143479832617	0.0245694544891677	0.875444665394619	0.986276131961398	YTHDF2		YTH N6-methyladenosine RNA binding protein 2 (from HGNC YTHDF2)
ENST00000642260.1	1339.43019895855	0.0161767031602728	0.170647466097871	0.00920472172605002	0.923567240048855	0.986276131961398	EPB41	NM_203342	Homo sapiens erythrocyte membrane protein band 4.1 (EPB41), transcript variant 4, mRNA. (from RefSeq NM_203342)
ENST00000647103.1	1389.15124389518	0.0440953475043309	0.170065334083165	0.0674014686366888	0.795158505715577	0.986276131961398	EPB41	NM_001166007	Homo sapiens erythrocyte membrane protein band 4.1 (EPB41), transcript variant 5, mRNA. (from RefSeq NM_001166007)
ENST00000343067.8	2015.26915991705	0.0111848308105275	0.166780402249935	0.00495623663623945	0.943874858044868	0.986276131961398	EPB41	NM_001166005	Homo sapiens erythrocyte membrane protein band 4.1 (EPB41), transcript variant 1, mRNA. (from RefSeq NM_001166005)
ENST00000356093.6	1373.10455280283	0.0097790302527056	0.169854367395619	0.00348071708297226	0.952954017835202	0.986276131961398	EPB41		Contains 1 FERM domain. (from UniProt Q4VB86)
ENST00000646189.1	904.080294582656	0.0314353385226942	0.182809561264848	0.0300470491754083	0.862383518506017	0.986276131961398	EPB41		erythrocyte membrane protein band 4.1 (from HGNC EPB41)
ENST00000644342.1	752.67715886555	-0.0251759702659799	0.197654560383383	0.0198284907991422	0.888017140375787	0.986276131961398	EPB41		erythrocyte membrane protein band 4.1 (from HGNC EPB41)
ENST00000646800.1	843.778932669467	-0.0186230343528394	0.18533711594178	0.01127437983817	0.915438838634117	0.986276131961398	EPB41		erythrocyte membrane protein band 4.1 (from HGNC EPB41)
ENST00000642937.1	1329.74032543628	0.0124267297979375	0.171204693576194	0.0055797378119351	0.940455283357247	0.986276131961398	EPB41		erythrocyte membrane protein band 4.1 (from HGNC EPB41)
ENST00000373800.7	1128.65058932415	-0.00169368059271766	0.174700407762254	0.000307272534783465	0.986014445423922	0.99008079515216	EPB41	NM_004437	Homo sapiens erythrocyte membrane protein band 4.1 (EPB41), transcript variant 6, mRNA. (from RefSeq NM_004437)
ENST00000643155.1	398.862845796899	0.057159014471122	0.212025745191482	0.0735120946216625	0.786290172662485	0.986276131961398	EPB41		erythrocyte membrane protein band 4.1 (from HGNC EPB41)
ENST00000649717.1	1091.31186409076	0.0269219326108674	0.178016129161399	0.0234200929070312	0.878369690950792	0.986276131961398	EPB41		erythrocyte membrane protein band 4.1 (from HGNC EPB41)
ENST00000347529.7	1894.09009922289	0.0075091092513329	0.167062658534772	0.00245668552467748	0.960469068034257	0.986276131961398	EPB41	NM_203343	Homo sapiens erythrocyte membrane protein band 4.1 (EPB41), transcript variant 2, mRNA. (from RefSeq NM_203343)
ENST00000646260.1	1591.65708131411	0.0248332670076366	0.172043452850688	0.0215256165303046	0.883356103356469	0.986276131961398	EPB41		erythrocyte membrane protein band 4.1 (from HGNC EPB41)
ENST00000373798.5	2015.26915991705	0.0111848308105275	0.166780402249935	0.00495623663623945	0.943874858044868	0.986276131961398	EPB41		Protein 4.1 is a major structural element of the erythrocyte membrane skeleton. It plays a key role in regulating membrane physical properties of mechanical stability and deformability by stabilizing spectrin-actin interaction. Recruits DLG1 to membranes. (from UniProt P11171)
ENST00000644600.1	1529.8620786856	-0.00636579789690872	0.17423757471299	0.00238856812589461	0.961020522351243	0.986276131961398	EPB41		erythrocyte membrane protein band 4.1 (from HGNC EPB41)
ENST00000643173.1	1503.16709370373	0.0049841944055904	0.175604343311336	0.00188558361325164	0.965364098716127	0.986276131961398	EPB41		erythrocyte membrane protein band 4.1 (from HGNC EPB41)
ENST00000648181.1	1130.10064862817	-0.000485466059817628	0.175065235895205	0.000674456518730437	0.979281027061632	0.987698575267846	EPB41		erythrocyte membrane protein band 4.1 (from HGNC EPB41)
ENST00000650265.1	1503.50322562265	0.0050449026550411	0.175717534433555	0.00190496119360262	0.965186694613089	0.986276131961398	EPB41		erythrocyte membrane protein band 4.1 (from HGNC EPB41)
ENST00000644780.1	1235.39727056166	0.0113749179446649	0.173349673993908	0.00476985877480018	0.944938545726326	0.986276131961398	EPB41		erythrocyte membrane protein band 4.1 (from HGNC EPB41)
ENST00000648891.1	1057.20801768792	-0.0264210050149083	0.191827713144513	0.0220866685898926	0.881856771472811	0.986276131961398	EPB41		erythrocyte membrane protein band 4.1 (from HGNC EPB41)
ENST00000643604.1	1529.8620786856	-0.00636579789690872	0.17423757471299	0.00238856812589461	0.961020522351243	0.986276131961398	EPB41		erythrocyte membrane protein band 4.1 (from HGNC EPB41)
ENST00000373797.2	1541.93603637748	7.48352706939291e-05	0.172639732196821	0.00086073696237321	0.976594765894633	0.987207385544117	EPB41	NM_001166006	Homo sapiens erythrocyte membrane protein band 4.1 (EPB41), transcript variant 3, mRNA. (from RefSeq NM_001166006)
ENST00000349460.9	1863.62330884289	0.0182621938700436	0.169386282590365	0.0122414583367458	0.911900935369449	0.986276131961398	EPB41		erythrocyte membrane protein band 4.1 (from HGNC EPB41)
ENST00000645184.1	1591.65708131411	0.0248332670076366	0.172043452850688	0.0215256165303046	0.883356103356469	0.986276131961398	EPB41		erythrocyte membrane protein band 4.1 (from HGNC EPB41)
ENST00000642643.1	753.961798476358	-0.0290054685465799	0.197362343687398	0.0259203456949137	0.872095001077999	0.986276131961398	EPB41		erythrocyte membrane protein band 4.1 (from HGNC EPB41)
ENST00000636666.1	719.739233349258	-0.0111309892412295	0.195579302276103	0.0056870992560718	0.939886228587267	0.986276131961398	EPB41		erythrocyte membrane protein band 4.1 (from HGNC EPB41)
ENST00000644848.1	647.465061833856	0.0775228283292419	0.190568009774153	0.165729673087064	0.683935208122115	0.986276131961398	EPB41		erythrocyte membrane protein band 4.1 (from HGNC EPB41)
ENST00000644470.1	182.243607056336	-0.103973601402189	0.268362951403885	0.15081285586696	0.697759771322646	0.986276131961398	EPB41		erythrocyte membrane protein band 4.1 (from HGNC EPB41)
ENST00000646871.1	127.997283789988	0.0229306928402161	0.318813012002917	0.0136107392031306	0.907125469114675	0.986276131961398	EPB41		erythrocyte membrane protein band 4.1 (from HGNC EPB41)
ENST00000373795.7	4640.20267195313	0.00898145134486922	0.158390357375443	0.00338512521258849	0.953603794648383	0.986276131961398	SRSF4	NM_005626	Homo sapiens serine and arginine rich splicing factor 4 (SRSF4), mRNA. (from RefSeq NM_005626)
ENST00000466448.4	3146.67803821561	0.0297919303467422	0.164957852776112	0.033073410818254	0.855691838514096	0.986276131961398	SRSF4		serine and arginine rich splicing factor 4 (from HGNC SRSF4)
ENST00000605204.1	99.271598082793	-0.0250980939079784	0.339836338709426	0.0077005670331971	0.930073093675536	0.986276131961398	SRSF4		serine and arginine rich splicing factor 4 (from HGNC SRSF4)
ENST00000263702.11	512.976401762589	0.0217643838938165	0.200633032040026	0.0141257215349953	0.905392865106457	0.986276131961398	MECR	NR_146213	Homo sapiens mitochondrial trans-2-enoyl-CoA reductase (MECR), transcript variant 11, non-coding RNA. (from RefSeq NR_146213)
ENST00000373791.7	405.192180754953	0.0290639054671916	0.216897311700505	0.0233373327598514	0.878583115597755	0.986276131961398	MECR	NR_146215	Homo sapiens mitochondrial trans-2-enoyl-CoA reductase (MECR), transcript variant 13, non-coding RNA. (from RefSeq NR_146215)
ENST00000463412.1	178.127794097717	0.151710355608291	0.270740463206169	0.315942321061272	0.574056426667267	0.986276131961398	MECR		The sequence shown here is derived from an Ensembl automatic analysis pipeline and should be considered as preliminary data. (from UniProt H3BM30)
ENST00000345512.7	1114.474849162	0.105571328741328	0.178374795724302	0.352400064721373	0.552757645944178	0.986276131961398	PTPRU	NM_005704	Homo sapiens protein tyrosine phosphatase receptor type U (PTPRU), transcript variant 3, mRNA. (from RefSeq NM_005704)
ENST00000373779.8	1159.50173624261	0.122590821105667	0.178362115500898	0.474398678789633	0.49097050020874	0.986276131961398	PTPRU	NM_133178	Homo sapiens protein tyrosine phosphatase receptor type U (PTPRU), transcript variant 1, mRNA. (from RefSeq NM_133178)
ENST00000428026.6	1147.70897198572	0.139480075987545	0.179488098279255	0.605995930437956	0.43629940858482	0.986276131961398	PTPRU	NM_001195001	Homo sapiens protein tyrosine phosphatase receptor type U (PTPRU), transcript variant 4, mRNA. (from RefSeq NM_001195001)
ENST00000460170.2	1101.725892147	0.121178822629744	0.180283795339996	0.454209732789856	0.500342569228113	0.986276131961398	PTPRU	NM_133177	Homo sapiens protein tyrosine phosphatase receptor type U (PTPRU), transcript variant 2, mRNA. (from RefSeq NM_133177)
ENST00000339394.7	145.151763993224	0.334489529110783	0.307140203200831	1.20713621133568	0.271900030449242	0.986276131961398	SDC3	NM_014654	Homo sapiens syndecan 3 (SDC3), mRNA. (from RefSeq NM_014654)
ENST00000336798.11	131.524491582911	0.311922562763486	0.31884590834857	0.980480034542239	0.322080322101235	0.986276131961398	SDC3		Cell surface proteoglycan (By similarity). (from UniProt D3DPN2)
ENST00000424085.6	2981.35039034449	-0.0185930815334373	0.160413842633736	0.0136517099399427	0.906986423740647	0.986276131961398	PUM1		The sequence shown here is derived from an Ensembl automatic analysis pipeline and should be considered as preliminary data. (from UniProt E9PR38)
ENST00000257075.9	3924.92791899748	-0.0288786796715244	0.155892813603626	0.0343764848931656	0.852908276027477	0.986276131961398	PUM1	NM_014676	Homo sapiens pumilio RNA binding family member 1 (PUM1), transcript variant 2, mRNA. (from RefSeq NM_014676)
ENST00000373747.7	3915.60705045809	-0.032326499067799	0.156064847827825	0.0429651171778573	0.835790968903037	0.986276131961398	PUM1		pumilio RNA binding family member 1 (from HGNC PUM1)
ENST00000525843.5	3471.40661463823	-0.0544863956996606	0.155242023649415	0.12314423740871	0.725649017645204	0.986276131961398	PUM1		The sequence shown here is derived from an Ensembl automatic analysis pipeline and should be considered as preliminary data. (from UniProt H0YEH2)
ENST00000426105.6	3935.79774178004	-0.0281248296565319	0.15642262576384	0.0324032016636124	0.857145586410894	0.986276131961398	PUM1	NM_001020658	Homo sapiens pumilio RNA binding family member 1 (PUM1), transcript variant 1, mRNA. (from RefSeq NM_001020658)
ENST00000498419.5	2831.06256919954	-0.0177344173506582	0.160351738456894	0.0124540947871878	0.911142224735293	0.986276131961398	PUM1		The sequence shown here is derived from an Ensembl automatic analysis pipeline and should be considered as preliminary data. (from UniProt H0YDK8)
ENST00000440538.6	3762.67673838916	-0.032072698927484	0.156316819433907	0.0421676856492113	0.837300464063697	0.986276131961398	PUM1		Sequence-specific RNA-binding protein that regulates translation and mRNA stability by binding the 3'-UTR of mRNA targets. May be required to support proliferation and self-renewal of stem cells (By similarity). (from UniProt Q14671)
ENST00000373741.8	3971.72578289818	-0.0302101379866682	0.156420013557097	0.037366305662772	0.84672115871825	0.986276131961398	PUM1		pumilio RNA binding family member 1 (from HGNC PUM1)
ENST00000373742.6	3473.61057972843	-0.034273440656634	0.156323277683979	0.0481215818886014	0.826364704640044	0.986276131961398	PUM1		Sequence-specific RNA-binding protein that regulates translation and mRNA stability by binding the 3'-UTR of mRNA targets. May be required to support proliferation and self-renewal of stem cells (By similarity). (from UniProt Q14671)
ENST00000530669.1	35.359839470785	-0.414302536318803	0.538154286287722	0.607793404335851	0.435619844095333	0.986276131961398	PUM1		The sequence shown here is derived from an Ensembl automatic analysis pipeline and should be considered as preliminary data. (from UniProt H0YDQ6)
ENST00000529846.5	458.008038017442	-0.0972935133323237	0.208615941111397	0.217787127804264	0.640731213429368	0.986276131961398	PUM1		The sequence shown here is derived from an Ensembl automatic analysis pipeline and should be considered as preliminary data. (from UniProt H0YC97)
ENST00000525997.1	482.747130749845	-0.066339967601568	0.208607099352337	0.102506846479606	0.748841810436598	0.986276131961398	PUM1		The sequence shown here is derived from an Ensembl automatic analysis pipeline and should be considered as preliminary data. (from UniProt H0YDC5)
ENST00000527498.1	181.055887036421	-0.0142706924896136	0.26850889291895	0.00282454935842225	0.957615190411532	0.986276131961398	PUM1		The sequence shown here is derived from an Ensembl automatic analysis pipeline and should be considered as preliminary data. (from UniProt H0YCK1)
ENST00000532678.1	549.252795692029	-0.1231872265466	0.197700641713328	0.391911151061912	0.531296526577194	0.986276131961398	PUM1		The sequence shown here is derived from an Ensembl automatic analysis pipeline and should be considered as preliminary data. (from UniProt H0YED4)
ENST00000526215.5	192.858043867008	-0.0977383771025261	0.263788775977781	0.137081642359334	0.711199665933192	0.986276131961398	PUM1		The sequence shown here is derived from an Ensembl automatic analysis pipeline and should be considered as preliminary data. (from UniProt E9PM68)
ENST00000525948.5	192.858043867008	-0.0977383771025261	0.263788775977781	0.137081642359334	0.711199665933192	0.986276131961398	PUM1		The sequence shown here is derived from an Ensembl automatic analysis pipeline and should be considered as preliminary data. (from UniProt E9PM68)
ENST00000480602.1	278.060276492021	-0.0594144024118443	0.24379833364927	0.0630531207700074	0.801733854350753	0.986276131961398	PUM1		The sequence shown here is derived from an Ensembl automatic analysis pipeline and should be considered as preliminary data. (from UniProt E9PMX1)
ENST00000531867.1	284.707900417292	-0.0220374798934847	0.245153430722763	0.0157005370149079	0.900284640073955	0.986276131961398	PUM1		The sequence shown here is derived from an Ensembl automatic analysis pipeline and should be considered as preliminary data. (from UniProt E9PL65)
ENST00000373736.7	40.412488835541	-0.0113306448942709	0.531091773365784	0.021203185674274	0.884226796682667	0.986276131961398	NKAIN1	NM_024522	Homo sapiens sodium/potassium transporting ATPase interacting 1 (NKAIN1), mRNA. (from RefSeq NM_024522)
ENST00000526106.5	30.0351417144406	0.120394643086076	0.592581931107261	0.0606744894205598	0.805433041085535	0.986276131961398	NKAIN1		The sequence shown here is derived from an Ensembl automatic analysis pipeline and should be considered as preliminary data. (from UniProt H0YDA0)
ENST00000263694.9	3037.52509179068	0.0798829229140414	0.157295185270503	0.258089868100356	0.611435488235267	0.986276131961398	SNRNP40	NM_004814	Homo sapiens small nuclear ribonucleoprotein U5 subunit 40 (SNRNP40), mRNA. (from RefSeq NM_004814)
ENST00000373720.3	722.839542365035	0.10751912481297	0.186299898147129	0.333935701534614	0.563350743140123	0.986276131961398	SNRNP40		small nuclear ribonucleoprotein U5 subunit 40 (from HGNC SNRNP40)
ENST00000546109.5	864.720797989705	0.0378090097122189	0.18226392003758	0.0435674308915637	0.834660481767453	0.986276131961398	ZCCHC17	NM_001282569	Homo sapiens zinc finger CCHC-type containing 17 (ZCCHC17), transcript variant 5, mRNA. (from RefSeq NM_001282569)
ENST00000615916.4	862.146333616172	0.0351655840981539	0.182263731309462	0.0376895016260335	0.846067951774582	0.986276131961398	ZCCHC17	NM_001282566	Homo sapiens zinc finger CCHC-type containing 17 (ZCCHC17), transcript variant 1, mRNA. (from RefSeq NM_001282566)
ENST00000616393.4	667.913477204615	0.0331854820659638	0.190319470207785	0.0307554121209108	0.860787175199151	0.986276131961398	ZCCHC17	NM_001282571	Homo sapiens zinc finger CCHC-type containing 17 (ZCCHC17), transcript variant 7, mRNA. (from RefSeq NM_001282571)
ENST00000616859.4	421.061571536681	0.105128906650584	0.206785365536291	0.259446256117684	0.610500839659846	0.986276131961398	ZCCHC17	NM_001282573	Homo sapiens zinc finger CCHC-type containing 17 (ZCCHC17), transcript variant 9, mRNA. (from RefSeq NM_001282573)
ENST00000618216.4	335.273508551831	0.0360724370952676	0.223228373322044	0.0264782390335938	0.870737833049531	0.986276131961398	ZCCHC17	NM_001282574	Homo sapiens zinc finger CCHC-type containing 17 (ZCCHC17), transcript variant 10, mRNA. (from RefSeq NM_001282574)
ENST00000344147.9	934.24709915155	0.0347476533348904	0.180094500468224	0.0376380541363091	0.846171736575231	0.986276131961398	ZCCHC17	NM_016505	Homo sapiens zinc finger CCHC-type containing 17 (ZCCHC17), transcript variant 3, mRNA. (from RefSeq NM_016505)
ENST00000373714.5	934.24709915155	0.0347476533348904	0.180094500468224	0.0376380541363091	0.846171736575231	0.986276131961398	ZCCHC17	NM_001282568	Homo sapiens zinc finger CCHC-type containing 17 (ZCCHC17), transcript variant 4, mRNA. (from RefSeq NM_001282568)
ENST00000627541.1	710.886525932476	0.030055116075383	0.187017001512948	0.0258994854976251	0.872146036207425	0.986276131961398	ZCCHC17	NM_001282570	Homo sapiens zinc finger CCHC-type containing 17 (ZCCHC17), transcript variant 6, mRNA. (from RefSeq NM_001282570)
ENST00000373710.5	152.485703705218	0.143451280841842	0.291902808871503	0.250641186365272	0.616623959890127	0.986276131961398	SERINC2	NM_001199038	Homo sapiens serine incorporator 2 (SERINC2), transcript variant 4, mRNA. (from RefSeq NM_001199038)
ENST00000536859.5	152.485703705218	0.143451280841842	0.291902808871503	0.250641186365272	0.616623959890127	0.986276131961398	SERINC2	NM_001199037	Homo sapiens serine incorporator 2 (SERINC2), transcript variant 3, mRNA. (from RefSeq NM_001199037)
ENST00000373709.8	153.881766898447	0.137820481889032	0.291139462732421	0.23195309540899	0.630079404147484	0.986276131961398	SERINC2	NM_178865	Homo sapiens serine incorporator 2 (SERINC2), transcript variant 1, mRNA. (from RefSeq NM_178865)
ENST00000536384.2	152.299985286389	0.14719166796353	0.29221925494554	0.262925811123417	0.608117171181609	0.986276131961398	SERINC2	NM_018565	Homo sapiens serine incorporator 2 (SERINC2), transcript variant 2, mRNA. (from RefSeq NM_018565)
ENST00000373703.5	1413.39333953135	0.0664337730191559	0.172482707954719	0.149630194866958	0.698889008062649	0.986276131961398	PEF1	NM_012392	Homo sapiens penta-EF-hand domain containing 1 (PEF1), transcript variant 1, mRNA. (from RefSeq NM_012392)
ENST00000398556.7	1048.82167555086	0.149657559963548	0.211791619342963	0.503076036446657	0.47815164768117	0.986276131961398	ADGRB2		Contains 1 GPS domain. (from UniProt A2A3C6)
ENST00000398547.5	1031.98637076625	0.179405632405173	0.209725220048625	0.735130277262343	0.391225303537889	0.986276131961398	ADGRB2		Contains 1 GPS domain. (from UniProt A2A3C3)
ENST00000373655.6	1051.51333905236	0.170932524062934	0.213824671365562	0.642409547588372	0.422839609632289	0.986276131961398	ADGRB2	NM_001294335	Homo sapiens adhesion G protein-coupled receptor B2 (ADGRB2), transcript variant 1, mRNA. (from RefSeq NM_001294335)
ENST00000398542.5	1090.53061646637	0.189599838422791	0.212518383950469	0.79874611624836	0.371468524740615	0.986276131961398	ADGRB2		Contains 1 GPS domain. (from UniProt A2A3C1)
ENST00000373658.7	1072.8085997762	0.159899542827626	0.213119714460433	0.56633584912538	0.451718637191331	0.986276131961398	ADGRB2	NM_001364857	Homo sapiens adhesion G protein-coupled receptor B2 (ADGRB2), transcript variant 3, mRNA. (from RefSeq NM_001364857)
ENST00000527361.5	1062.57984809122	0.165901052537653	0.214388693673828	0.602221281628161	0.437731759390256	0.986276131961398	ADGRB2	NM_001294336	Homo sapiens adhesion G protein-coupled receptor B2 (ADGRB2), transcript variant 2, mRNA. (from RefSeq NM_001294336)
ENST00000398538.5	1066.33223527387	0.184956463717905	0.211743370120374	0.766002624770984	0.38145652016767	0.986276131961398	ADGRB2		Contains 1 GPS domain. (from UniProt A2A3C2)
ENST00000420125.5	653.194151755029	0.241041543961173	0.24049237212845	1.01094603672327	0.314676304540948	0.986276131961398	ADGRB2		Contains 1 GPS domain. (from UniProt A2A3C4)
ENST00000533175.1	235.120067270836	0.317206555308332	0.293349305694039	1.19486627061397	0.274350164964545	0.986276131961398	ADGRB2		The sequence shown here is derived from an Ensembl automatic analysis pipeline and should be considered as preliminary data. (from UniProt E9PND1)
ENST00000602725.5	2119.50863398902	0.0388703335478311	0.16294531960179	0.0572467978501834	0.810901630187907	0.986276131961398	PTP4A2	NM_001369860	Homo sapiens protein tyrosine phosphatase 4A2 (PTP4A2), transcript variant 7, mRNA. (from RefSeq NM_001369860)
ENST00000647444.2	2119.50863398902	0.0388703335478311	0.16294531960179	0.0572467978501834	0.810901630187907	0.986276131961398	PTP4A2	NM_080391	Homo sapiens protein tyrosine phosphatase 4A2 (PTP4A2), transcript variant 1, mRNA. (from RefSeq NM_080391)
ENST00000649841.1	2119.50863398902	0.0388703335478311	0.16294531960179	0.0572467978501834	0.810901630187907	0.986276131961398	PTP4A2	NM_001369859	Homo sapiens protein tyrosine phosphatase 4A2 (PTP4A2), transcript variant 6, mRNA. (from RefSeq NM_001369859)
ENST00000457805.6	1475.11826144056	0.0430098632597581	0.167541838870508	0.0662974215031085	0.796806047648425	0.986276131961398	PTP4A2	NM_001369858	Homo sapiens protein tyrosine phosphatase 4A2 (PTP4A2), transcript variant 5, mRNA. (from RefSeq NM_001369858)
ENST00000602683.5	1113.7977282207	-0.0286457282078408	0.184914217704192	0.0266373900518744	0.8703533680045	0.986276131961398	PTP4A2	NM_001195100	Homo sapiens protein tyrosine phosphatase 4A2 (PTP4A2), transcript variant 3, mRNA. (from RefSeq NM_001195100)
ENST00000470404.5	141.015170672147	-0.305785510384994	0.345065948339303	0.833837071103297	0.361165341404528	0.986276131961398	PTP4A2		The sequence shown here is derived from an Ensembl automatic analysis pipeline and should be considered as preliminary data. (from UniProt E9PRR9)
ENST00000532001.6	129.392372606463	-0.323648932018266	0.344208502611367	0.933991592063563	0.333827855845962	0.986276131961398	PTP4A2		The sequence shown here is derived from an Ensembl automatic analysis pipeline and should be considered as preliminary data. (from UniProt E9PML8)
ENST00000528253.3	129.747578845312	-0.330562966786651	0.343927695744211	0.974553803052508	0.323547093446709	0.986276131961398	PTP4A2		The sequence shown here is derived from an Ensembl automatic analysis pipeline and should be considered as preliminary data. (from UniProt E9PJC0)
ENST00000627328.2	129.392372606463	-0.323648932018266	0.344208502611367	0.933991592063563	0.333827855845962	0.986276131961398	PTP4A2		The sequence shown here is derived from an Ensembl automatic analysis pipeline and should be considered as preliminary data. (from UniProt E9PJC0)
ENST00000626355.1	129.392372606463	-0.323648932018266	0.344208502611367	0.933991592063563	0.333827855845962	0.986276131961398	PTP4A2		The sequence shown here is derived from an Ensembl automatic analysis pipeline and should be considered as preliminary data. (from UniProt E9PML8)
ENST00000468531.1	164.301901902072	-0.146520512191525	0.290955353860025	0.273342512925062	0.601098348548593	0.986276131961398	PTP4A2		The sequence shown here is derived from an Ensembl automatic analysis pipeline and should be considered as preliminary data. (from UniProt E9PMY3)
ENST00000327300.12	1632.45367545994	0.150643904802148	0.16361583463438	0.848168927299739	0.357070855927896	0.986276131961398	KHDRBS1	NM_006559	Homo sapiens KH RNA binding domain containing, signal transduction associated 1 (KHDRBS1), transcript variant 1, mRNA. (from RefSeq NM_006559)
ENST00000492989.1	1282.27200407009	0.190831789567374	0.173024601460656	1.21758164881614	0.269835777039874	0.986276131961398	KHDRBS1	NM_001271878	Homo sapiens KH RNA binding domain containing, signal transduction associated 1 (KHDRBS1), transcript variant 2, mRNA. (from RefSeq NM_001271878)
ENST00000438825.5	132.523127040034	0.242950657950167	0.309629533860508	0.632188126169346	0.426553829084678	0.986276131961398	TMEM39B		transmembrane protein 39B (from HGNC TMEM39B)
ENST00000336294.10	400.541431890222	-0.0997687192212734	0.219588395215653	0.207922153271092	0.648400896349388	0.986276131961398	TMEM39B	NM_018056	Homo sapiens transmembrane protein 39B (TMEM39B), transcript variant 1, mRNA. (from RefSeq NM_018056)
ENST00000441402.5	161.919857087429	0.0357531132371275	0.281920861163278	0.0196543860888951	0.888506632220214	0.986276131961398	TMEM39B		The sequence shown here is derived from an Ensembl automatic analysis pipeline and should be considered as preliminary data. (from UniProt F8WB89)
ENST00000373625.8	1630.68114996982	-0.00329451475663829	0.163312637370334	0.000577163907593103	0.980833276881086	0.988302380743952	KPNA6	NM_012316	Homo sapiens karyopherin subunit alpha 6 (KPNA6), mRNA. (from RefSeq NM_012316)
ENST00000471599.5	315.855217868968	0.0729749816564206	0.224760230935685	0.10558782955944	0.745224356002067	0.986276131961398	KPNA6		karyopherin subunit alpha 6 (from HGNC KPNA6)
ENST00000446515.1	635.465347019732	-0.146868528510546	0.188980712784977	0.607273850293375	0.435816103915976	0.986276131961398	KPNA6		karyopherin subunit alpha 6 (from HGNC KPNA6)
ENST00000373610.8	3389.63280965577	0.0252839256816391	0.163188754006107	0.0243725757878082	0.87594065193203	0.986276131961398	TXLNA	NM_175852	Homo sapiens taxilin alpha (TXLNA), mRNA. (from RefSeq NM_175852)
ENST00000373609.1	3389.63280965577	0.0252839256816391	0.163188754006107	0.0243725757878082	0.87594065193203	0.986276131961398	TXLNA		May be involved in intracellular vesicle traffic and potentially in calcium-dependent exocytosis in neuroendocrine cells. (from UniProt P40222)
ENST00000373602.9	141.58012645992	0.0578601413029023	0.297406366626815	0.0402139835890196	0.841062777920891	0.986276131961398	CCDC28B	NM_024296	Homo sapiens coiled-coil domain containing 28B (CCDC28B), transcript variant 2, mRNA. (from RefSeq NM_024296)
ENST00000469003.5	28.4697453093565	0.678230559767128	0.588801004949372	1.33052281619982	0.248712229546433	0.986276131961398	CCDC28B		The sequence shown here is derived from an Ensembl automatic analysis pipeline and should be considered as preliminary data. (from UniProt E9PM03)
ENST00000421922.6	125.40066107384	0.0398094029521122	0.312495582303857	0.020754086029541	0.885450891361304	0.986276131961398	CCDC28B	NM_001301011	Homo sapiens coiled-coil domain containing 28B (CCDC28B), transcript variant 1, mRNA. (from RefSeq NM_001301011)
ENST00000461819.5	71.9482198469245	0.162279307576952	0.386816963161726	0.178567511003791	0.672607200013885	0.986276131961398	CCDC28B		The sequence shown here is derived from an Ensembl automatic analysis pipeline and should be considered as preliminary data. (from UniProt E9PM81)
ENST00000291358.10	1106.73193852931	0.124002831622438	0.171365500056802	0.524323958278458	0.469003010069626	0.986276131961398	IQCC	NM_018134	Homo sapiens IQ motif containing C (IQCC), transcript variant 2, mRNA. (from RefSeq NM_018134)
ENST00000537469.2	1110.57115659834	0.13413686649801	0.171935058583835	0.609400283870698	0.435013703241235	0.986276131961398	IQCC	NM_001160042	Homo sapiens IQ motif containing C (IQCC), transcript variant 1, mRNA. (from RefSeq NM_001160042)
ENST00000489170.5	85.2053654299408	0.297050313994315	0.378115273334701	0.623017401657549	0.429928205847829	0.986276131961398	TMEM234	NR_133635	Homo sapiens transmembrane protein 234 (TMEM234), transcript variant 3, non-coding RNA. (from RefSeq NR_133635)
ENST00000461402.5	85.2053654299408	0.297050313994315	0.378115273334701	0.623017401657549	0.429928205847829	0.986276131961398	TMEM234		Membrane; Multi-pass membrane protein (Potential). (from UniProt Q8WY98)
ENST00000483001.5	84.3461980886453	0.272830638628901	0.381202902589895	0.5188004176741	0.471353838675856	0.986276131961398	TMEM234		Membrane; Multi-pass membrane protein (Potential). (from UniProt Q8WY98)
ENST00000309777.10	97.6820360724688	0.308355442013003	0.34675065377781	0.793089111211742	0.373167677611651	0.986276131961398	TMEM234	NR_133634	Homo sapiens transmembrane protein 234 (TMEM234), transcript variant 2, non-coding RNA. (from RefSeq NR_133634)
ENST00000373593.5	83.9498400613346	0.282133760097784	0.369334056389895	0.586888011703991	0.443625034639186	0.986276131961398	TMEM234		Membrane; Multi-pass membrane protein (Potential). (from UniProt Q8WY98)
ENST00000344461.7	88.5680339505757	0.264870815994002	0.371796502907532	0.515293791936152	0.472856150098674	0.986276131961398	TMEM234	NM_001366191	Homo sapiens transmembrane protein 234 (TMEM234), transcript variant 5, mRNA. (from RefSeq NM_001366191)
ENST00000484490.1	27.8856616893247	0.150937906188488	0.624961210786691	0.0861747233569901	0.769097724928723	0.986276131961398	TMEM234		The sequence shown here is derived from an Ensembl automatic analysis pipeline and should be considered as preliminary data. (from UniProt E9PNU5)
ENST00000355082.9	1204.32481967244	-0.131312848955149	0.17835416909261	0.546228292311326	0.459862920303078	0.986276131961398	EIF3I		eukaryotic translation initiation factor 3 subunit I (from HGNC EIF3I)
ENST00000373586.1	5762.80377529453	-0.0656636385196142	0.156519805154201	0.176251220669357	0.674614875175792	0.986276131961398	EIF3I	NM_003757	Homo sapiens eukaryotic translation initiation factor 3 subunit I (EIF3I), mRNA. (from RefSeq NM_003757)
ENST00000373548.8	2385.95309955055	-0.0726243625107616	0.161234902360319	0.203692567775285	0.651756676660548	0.986276131961398	HDAC1	NM_004964	Homo sapiens histone deacetylase 1 (HDAC1), mRNA. (from RefSeq NM_004964)
ENST00000428704.1	623.639112509251	-0.114209234076234	0.205124254814027	0.319446664200626	0.571940369376406	0.986276131961398	HDAC1		histone deacetylase 1 (from HGNC HDAC1)
ENST00000329421.8	1723.06459156227	0.03763833545888	0.174218330220391	0.0479456317898084	0.826677382264819	0.986276131961398	MARCKSL1	NM_023009	Homo sapiens MARCKS like 1 (MARCKSL1), transcript variant 1, mRNA. (from RefSeq NM_023009)
ENST00000373534.4	55.636703747925	-0.0362451217969659	0.436010397987364	0.00698202931905811	0.933407433261784	0.986276131961398	TSSK3	NM_052841	Homo sapiens testis specific serine kinase 3 (TSSK3), mRNA. (from RefSeq NM_052841)
ENST00000455895.6	1336.61829955562	-0.0905096712917658	0.16550218684516	0.299277898418353	0.584335468079425	0.986276131961398	BSDC1	NM_018045	Homo sapiens BSD domain containing 1 (BSDC1), transcript variant 2, mRNA. (from RefSeq NM_018045)
ENST00000444377.5	1092.99125283976	-0.13886126124612	0.171659040305439	0.655817190906866	0.418040527649351	0.986276131961398	BSDC1	NR_125352	Homo sapiens BSD domain containing 1 (BSDC1), transcript variant 6, non-coding RNA. (from RefSeq NR_125352)
ENST00000341071.11	1109.3365233681	-0.0771901328212269	0.171898342655729	0.202242541928463	0.652916787410008	0.986276131961398	BSDC1	NM_001300958	Homo sapiens BSD domain containing 1 (BSDC1), transcript variant 5, mRNA. (from RefSeq NM_001300958)
ENST00000526031.5	924.631422135196	-0.0116356186380179	0.175739382870342	0.00464731431778631	0.945649342134482	0.986276131961398	BSDC1	NM_001143890	Homo sapiens BSD domain containing 1 (BSDC1), transcript variant 4, mRNA. (from RefSeq NM_001143890)
ENST00000419121.6	973.370000527482	-0.0506079533013485	0.173794272802194	0.0847404006454724	0.770973275886803	0.986276131961398	BSDC1	NM_001143889	Homo sapiens BSD domain containing 1 (BSDC1), transcript variant 3, mRNA. (from RefSeq NM_001143889)
ENST00000446293.6	1225.43116361215	-0.0625497172198217	0.167658356063951	0.13926182051916	0.70901596805472	0.986276131961398	BSDC1	NM_001143888	Homo sapiens BSD domain containing 1 (BSDC1), transcript variant 1, mRNA. (from RefSeq NM_001143888)
ENST00000373520.8	50.2340371715826	-0.638584774498625	0.487398632032022	1.78262426481386	0.181827411750762	0.986276131961398	BSDC1		The sequence shown here is derived from an Ensembl automatic analysis pipeline and should be considered as preliminary data. (from UniProt F8W6C6)
ENST00000527513.5	115.678222937439	-0.261582115775438	0.332630621215451	0.636685721431299	0.424913499772345	0.986276131961398	BSDC1		The sequence shown here is derived from an Ensembl automatic analysis pipeline and should be considered as preliminary data. (from UniProt E9PNA9)
ENST00000527163.5	440.528222257212	-0.0764856972554435	0.204890074925788	0.140687887755838	0.707598114252244	0.986276131961398	BSDC1		The sequence shown here is derived from an Ensembl automatic analysis pipeline and should be considered as preliminary data. (from UniProt E9PQA7)
ENST00000530485.1	326.880382655563	-0.145794145279145	0.232045862029445	0.406584272142183	0.52370830511025	0.986276131961398	BSDC1		The sequence shown here is derived from an Ensembl automatic analysis pipeline and should be considered as preliminary data. (from UniProt E9PS77)
ENST00000480336.1	46.2727426622947	-0.200951584741732	0.497855831283128	0.188661578436623	0.664032916377047	0.986276131961398	AL033529.1		Homo sapiens cDNA FLJ35007 fis, clone OCBBF2012095, weakly similar to ZINC FINGER PROTEIN 151. (from mRNA AK092326)
ENST00000609129.2	61.6256517822758	-0.208957377936547	0.431150239592181	0.260702462015946	0.609637964285597	0.986276131961398	ZBTB8B	NM_001145720	Homo sapiens zinc finger and BTB domain containing 8B (ZBTB8B), mRNA. (from RefSeq NM_001145720)
ENST00000373510.9	251.521570890546	-0.140783157190197	0.272435761974901	0.291115226754329	0.589506751587856	0.986276131961398	ZBTB8A	NM_001040441	Homo sapiens zinc finger and BTB domain containing 8A (ZBTB8A), transcript variant 1, mRNA. (from RefSeq NM_001040441)
ENST00000316459.4	197.977202761355	-0.0951074003237631	0.290643746533198	0.130241322419167	0.718181958706997	0.986276131961398	ZBTB8A	NM_001291496	Homo sapiens zinc finger and BTB domain containing 8A (ZBTB8A), transcript variant 2, mRNA. (from RefSeq NM_001291496)
ENST00000468695.5	360.491754684412	-0.255311795566285	0.247472679766115	1.09415204793656	0.295553076898374	0.986276131961398	ZBTB8OS	NM_178547	Homo sapiens zinc finger and BTB domain containing 8 opposite strand (ZBTB8OS), transcript variant 1, mRNA. (from RefSeq NM_178547)
ENST00000492007.5	124.998892728283	-0.092776916317604	0.349551305823763	0.0971576802695822	0.755267564460551	0.986276131961398	ZBTB8OS	NM_001366271	Homo sapiens zinc finger and BTB domain containing 8 opposite strand (ZBTB8OS), transcript variant 24, mRNA. (from RefSeq NM_001366271)
ENST00000373506.7	274.660908547623	-0.226620295620121	0.268793405805248	0.742232401919431	0.388946697319043	0.986276131961398	ZBTB8OS	NM_001308135	Homo sapiens zinc finger and BTB domain containing 8 opposite strand (ZBTB8OS), transcript variant 2, mRNA. (from RefSeq NM_001308135)
ENST00000373501.6	270.476389597643	-0.215548824918559	0.270100828302553	0.66745600054368	0.413939969496162	0.986276131961398	ZBTB8OS	NM_001366269	Homo sapiens zinc finger and BTB domain containing 8 opposite strand (ZBTB8OS), transcript variant 22, mRNA. (from RefSeq NM_001366269)
ENST00000473294.6	106.256550970928	-0.25307653813025	0.347622616087358	0.562297793553483	0.453335905396457	0.986276131961398	ZBTB8OS		zinc finger and BTB domain containing 8 opposite strand (from HGNC ZBTB8OS)
ENST00000436661.5	297.068063154121	-0.142730923496017	0.248742316558638	0.349098984407171	0.554623616781574	0.986276131961398	ZBTB8OS	NM_001366266	Homo sapiens zinc finger and BTB domain containing 8 opposite strand (ZBTB8OS), transcript variant 19, mRNA. (from RefSeq NM_001366266)
ENST00000476493.5	29.3996426832778	0.121487215683878	0.582278487775618	0.044785474368414	0.832398988648404	0.986276131961398	ZBTB8OS		zinc finger and BTB domain containing 8 opposite strand (from HGNC ZBTB8OS)
ENST00000465588.2	245.320221194709	-0.207865621501979	0.270045438507783	0.622458097008256	0.430135305863488	0.986276131961398	ZBTB8OS	NM_001366268	Homo sapiens zinc finger and BTB domain containing 8 opposite strand (ZBTB8OS), transcript variant 21, mRNA. (from RefSeq NM_001366268)
ENST00000479075.5	34.6810564627983	-0.16684062003885	0.543621396385197	0.104512590674805	0.746480116241842	0.986276131961398	ZBTB8OS		zinc finger and BTB domain containing 8 opposite strand (from HGNC ZBTB8OS)
ENST00000414241.7	4173.17378447311	-0.110607729062625	0.15819517161687	0.489500990801226	0.484149985478653	0.986276131961398	RBBP4	NM_001135255	Homo sapiens RB binding protein 4, chromatin remodeling factor (RBBP4), transcript variant 2, mRNA. (from RefSeq NM_001135255)
ENST00000527118.5	80.8618793628148	-0.420276691399046	0.4359460026303	0.989485853753834	0.319868068795026	0.986276131961398	RBBP4		The sequence shown here is derived from an Ensembl automatic analysis pipeline and should be considered as preliminary data. (from UniProt E9PNS2)
ENST00000373493.10	4218.33423343496	-0.112418150718599	0.158380409117597	0.504461341260701	0.477546379297975	0.986276131961398	RBBP4	NM_005610	Homo sapiens RB binding protein 4, chromatin remodeling factor (RBBP4), transcript variant 1, mRNA. (from RefSeq NM_005610)
ENST00000526193.5	416.835635456097	0.204121778425571	0.208589453791185	0.959146829049672	0.327401927233989	0.986276131961398	RBBP4		The sequence shown here is derived from an Ensembl automatic analysis pipeline and should be considered as preliminary data. (from UniProt E9PIC4)
ENST00000492348.6	416.835635456097	0.204121778425571	0.208589453791185	0.959146829049672	0.327401927233989	0.986276131961398	RBBP4		The sequence shown here is derived from an Ensembl automatic analysis pipeline and should be considered as preliminary data. (from UniProt E9PIC4)
ENST00000373485.5	3555.01169308496	-0.125901363342825	0.163749225007872	0.592216339450438	0.441563351507614	0.986276131961398	RBBP4		Core histone-binding subunit that may target chromatin assembly factors, chromatin remodeling factors and histone deacetylases to their histone substrates in a manner that is regulated by nucleosomal DNA. Component of several complexes which regulate chromatin metabolism. These include the chromatin assembly factor 1 (CAF-1) complex, which is required for chromatin assembly following DNA replicat…
ENST00000477563.6	544.403591200038	-0.264487476397422	0.209975210874074	1.60782876122424	0.204797280102266	0.986276131961398	RBBP4		The sequence shown here is derived from an Ensembl automatic analysis pipeline and should be considered as preliminary data. (from UniProt E9PNS6)
ENST00000458695.6	3850.17729965639	-0.0940355677754085	0.157367346463883	0.357647144571388	0.549815863721733	0.986276131961398	RBBP4	NM_001135256	Homo sapiens RB binding protein 4, chromatin remodeling factor (RBBP4), transcript variant 3, mRNA. (from RefSeq NM_001135256)
ENST00000490500.5	173.310114282222	-0.227043844849342	0.275859294628474	0.689936901013489	0.406185843844906	0.986276131961398	RBBP4		The sequence shown here is derived from an Ensembl automatic analysis pipeline and should be considered as preliminary data. (from UniProt E9PND5)
ENST00000445722.2	769.115619256424	-0.0542656656937304	0.182903671812173	0.0896090545200821	0.764674751317245	0.986276131961398	RBBP4		The sequence shown here is derived from an Ensembl automatic analysis pipeline and should be considered as preliminary data. (from UniProt C9JPP3)
ENST00000475321.5	1137.54900906235	-0.230082546599175	0.188547095135608	1.49827140723419	0.220937525819534	0.986276131961398	RBBP4		The sequence shown here is derived from an Ensembl automatic analysis pipeline and should be considered as preliminary data. (from UniProt H0YF10)
ENST00000463378.5	1566.24682380032	-0.157014117427965	0.186240182735139	0.715423437287562	0.39764922022452	0.986276131961398	RBBP4		The sequence shown here is derived from an Ensembl automatic analysis pipeline and should be considered as preliminary data. (from UniProt H0YDK2)
ENST00000460669.5	1510.91257807255	-0.124946102364936	0.172419704494907	0.528095082273175	0.467408829219501	0.986276131961398	RBBP4		The sequence shown here is derived from an Ensembl automatic analysis pipeline and should be considered as preliminary data. (from UniProt H0YCT5)
ENST00000482190.1	789.773885526208	-0.163427891288532	0.201164320043304	0.670269866250976	0.412957535210122	0.986276131961398	RBBP4		The sequence shown here is derived from an Ensembl automatic analysis pipeline and should be considered as preliminary data. (from UniProt H0YEU5)
ENST00000373484.4	35.3627224242393	0.102954342888906	0.546279690585903	0.0398395263075386	0.841794669373699	0.986276131961398	SYNC	NM_001161708	Homo sapiens syncoilin, intermediate filament protein (SYNC), transcript variant 2, mRNA. (from RefSeq NM_001161708)
ENST00000401073.7	486.979960524511	0.574526482316916	0.305830467400785	3.50411625277069	0.0612164981348083	0.986276131961398	KIAA1522	NM_020888	Homo sapiens KIAA1522 (KIAA1522), transcript variant 1, mRNA. (from RefSeq NM_020888)
ENST00000373481.7	477.354018242086	0.581612745408155	0.307359127932492	3.55491672881227	0.0593692868457116	0.986276131961398	KIAA1522	NM_001369553	Homo sapiens KIAA1522 (KIAA1522), transcript variant 4, mRNA. (from RefSeq NM_001369553)
ENST00000294521.7	62.8738584338998	0.375416470719574	0.453613100556475	0.730093690341143	0.392852821493109	0.986276131961398	KIAA1522	NM_001198973	Homo sapiens KIAA1522 (KIAA1522), transcript variant 3, mRNA. (from RefSeq NM_001198973)
ENST00000373480.1	472.762404178991	0.597398001271605	0.595883562877523	0.996662553188983	0.318119422140636	0.986276131961398	KIAA1522	NM_001198972	Homo sapiens KIAA1522 (KIAA1522), transcript variant 2, mRNA. (from RefSeq NM_001198972)
ENST00000373477.8	10740.9890562942	0.176881056452729	0.145265036590802	1.48185849511613	0.223483969751372	0.986276131961398	YARS	NM_003680	Homo sapiens tyrosyl-tRNA synthetase (YARS), mRNA. (from RefSeq NM_003680)
ENST00000616261.1	6282.25306307608	0.0960951044867013	0.158574894928184	0.367398452414541	0.544425760661042	0.986276131961398	YARS		tyrosyl-tRNA synthetase (from HGNC YARS)
ENST00000530710.5	292.890448912076	-0.0604163672207268	0.229236170336864	0.0696945053443727	0.791782100051566	0.986276131961398	S100PBP		The sequence shown here is derived from an Ensembl automatic analysis pipeline and should be considered as preliminary data. (from UniProt E9PMK1)
ENST00000373476.5	810.040727604184	-0.0746566748004683	0.187594402291854	0.162609992637726	0.686764840095918	0.986276131961398	S100PBP	NM_001256121	Homo sapiens S100P binding protein (S100PBP), transcript variant 3, mRNA. (from RefSeq NM_001256121)
ENST00000529027.5	70.8718640445735	0.104782661625704	0.390410297181279	0.0721961086414318	0.788165680610224	0.986276131961398	S100PBP		The sequence shown here is derived from an Ensembl automatic analysis pipeline and should be considered as preliminary data. (from UniProt E9PIZ7)
ENST00000526230.1	267.896348516345	-0.100053629496141	0.235733367659735	0.180243077774875	0.671164426534306	0.986276131961398	S100PBP		The sequence shown here is derived from an Ensembl automatic analysis pipeline and should be considered as preliminary data. (from UniProt E9PIY5)
ENST00000373475.10	810.040727604184	-0.0746566748004683	0.187594402291854	0.162609992637726	0.686764840095918	0.986276131961398	S100PBP	NR_135107	Homo sapiens S100P binding protein (S100PBP), transcript variant 5, non-coding RNA. (from RefSeq NR_135107)
ENST00000531256.1	358.488669936754	-0.0360766635583269	0.21720511857396	0.0289324940678668	0.86493499787325	0.986276131961398	S100PBP		The sequence shown here is derived from an Ensembl automatic analysis pipeline and should be considered as preliminary data. (from UniProt E9PSA0)
ENST00000482212.1	309.919559320701	-0.0199318192919824	0.22507797865976	0.00785396316408082	0.9293818558176	0.986276131961398	S100PBP		The sequence shown here is derived from an Ensembl automatic analysis pipeline and should be considered as preliminary data. (from UniProt E9PL86)
ENST00000329151.5	143.486333347661	-0.37940712210889	0.300848096468835	1.60981146017383	0.204518307013202	0.986276131961398	TMEM54	NM_001329725	Homo sapiens transmembrane protein 54 (TMEM54), transcript variant 5, mRNA. (from RefSeq NM_001329725)
ENST00000373463.8	330.893877842822	-0.163914562995003	0.22676838164592	0.522252866458423	0.469882252284201	0.986276131961398	TMEM54	NM_033504	Homo sapiens transmembrane protein 54 (TMEM54), transcript variant 2, mRNA. (from RefSeq NM_033504)
ENST00000373456.11	1150.16986709465	-0.157639519616796	0.176898248584111	0.792283747061141	0.373410462695636	0.986276131961398	RNF19B	NM_153341	Homo sapiens ring finger protein 19B (RNF19B), transcript variant 1, mRNA. (from RefSeq NM_153341)
ENST00000356990.9	820.548537714811	-0.1871979542432	0.188723348426607	0.980490398105431	0.322077764758234	0.986276131961398	RNF19B	NM_001127361	Homo sapiens ring finger protein 19B (RNF19B), transcript variant 2, mRNA. (from RefSeq NM_001127361)
ENST00000235150.4	1211.08949338101	-0.159037057879767	0.174607451962503	0.827859628447328	0.362892170787661	0.986276131961398	RNF19B	NM_001300826	Homo sapiens ring finger protein 19B (RNF19B), transcript variant 3, mRNA. (from RefSeq NM_001300826)
ENST00000629371.2	1650.12999611624	-0.00288030276535248	0.163154883553043	0.000343843977255176	0.985205650144814	0.989752248368518	AK2	NR_134976	Homo sapiens adenylate kinase 2 (AK2), transcript variant 9, non-coding RNA. (from RefSeq NR_134976)
ENST00000373449.7	3939.72809441037	-0.04516401679288	0.153042758498093	0.087245829855533	0.767708153958052	0.986276131961398	AK2	NM_013411	Homo sapiens adenylate kinase 2 (AK2), transcript variant 2, mRNA. (from RefSeq NM_013411)
ENST00000672715.1	3993.9783164712	-0.0280863645188172	0.153772063047126	0.0334993389296656	0.854775855651652	0.986276131961398	AK2	NM_001625	Homo sapiens adenylate kinase 2 (AK2), transcript variant 1, mRNA. (from RefSeq NM_001625)
ENST00000354858.11	3030.19068034619	-0.0195547762706092	0.156773716836443	0.0157798703948444	0.900034350213827	0.986276131961398	AK2		Catalyzes the reversible transfer of the terminal phosphate group between ATP and AMP. This small ubiquitous enzyme involved in energy metabolism and nucleotide synthesis that is essential for maintenance and cell growth. Plays a key role in hematopoiesis. (from UniProt P54819)
ENST00000548033.5	2975.94045828536	-0.0420680784253504	0.15576308826648	0.0731974280772008	0.786736977597021	0.986276131961398	AK2	NM_001319142	Homo sapiens adenylate kinase 2 (AK2), transcript variant 7, mRNA. (from RefSeq NM_001319142)
ENST00000467905.5	3643.06519043091	-0.0352279582796418	0.153319710834865	0.0529206258908417	0.818056930907824	0.986276131961398	AK2	NM_001319141	Homo sapiens adenylate kinase 2 (AK2), transcript variant 6, mRNA. (from RefSeq NM_001319141)
ENST00000480134.5	1650.12999611624	-0.00288030276535248	0.163154883553043	0.000343843977255176	0.985205650144814	0.989752248368518	AK2	NM_001319143	Homo sapiens adenylate kinase 2 (AK2), transcript variant 8, mRNA. (from RefSeq NM_001319143)
ENST00000550338.5	26.5554679950698	-0.299932997613255	0.622264175764903	0.230623589690701	0.631061831179033	0.986276131961398	AK2		The sequence shown here is derived from an Ensembl automatic analysis pipeline and should be considered as preliminary data. (from UniProt F8VPP1)
ENST00000673291.1	1155.59381819978	-0.0679597672828827	0.173551151231142	0.154809130596789	0.693981301846952	0.986276131961398	AK2		adenylate kinase 2 (from HGNC AK2)
ENST00000487289.1	1168.83923081102	-0.0753156197166446	0.173274624222905	0.190556259996377	0.662454049907124	0.986276131961398	AK2		Belongs to the adenylate kinase family. (from UniProt F8VZG5)
ENST00000626911.1	24.9517683419637	-0.174939843153435	0.640543939861071	0.0785638498524754	0.779253153259951	0.986276131961398	AK2		The sequence shown here is derived from an Ensembl automatic analysis pipeline and should be considered as preliminary data. (from UniProt F8VPP1)
ENST00000294517.11	34.1915078951823	-0.297059572344503	0.544077657163594	0.297600224628255	0.585390790247106	0.986276131961398	AZIN2	NM_052998	Homo sapiens antizyme inhibitor 2 (AZIN2), transcript variant 1, mRNA. (from RefSeq NM_052998)
ENST00000373443.7	34.1915078951823	-0.297059572344503	0.544077657163594	0.297600224628255	0.585390790247106	0.986276131961398	AZIN2	NR_146649	Homo sapiens antizyme inhibitor 2 (AZIN2), transcript variant 14, non-coding RNA. (from RefSeq NR_146649)
ENST00000373441.1	31.6981965156949	-0.430624616793392	0.572081382340739	0.55891487555915	0.454697786354105	0.986276131961398	AZIN2	NM_001301825	Homo sapiens antizyme inhibitor 2 (AZIN2), transcript variant 5, mRNA. (from RefSeq NM_001301825)
ENST00000291416.10	51.1834584986645	0.40621391893078	0.552848947330008	0.586383419543154	0.443821045439963	0.986276131961398	TRIM62	NM_018207	Homo sapiens tripartite motif containing 62 (TRIM62), transcript variant 1, mRNA. (from RefSeq NM_018207)
ENST00000543586.1	42.7141195506457	0.183423122131377	0.572426068148008	0.146362937219727	0.702035581697661	0.986276131961398	TRIM62	NM_001330483	Homo sapiens tripartite motif containing 62 (TRIM62), transcript variant 2, mRNA. (from RefSeq NM_001330483)
ENST00000539719.6	280.916432716012	0.408161405084876	0.267115401984366	2.3530330160201	0.125039514916897	0.986276131961398	ZNF362	NM_152493	Homo sapiens zinc finger protein 362 (ZNF362), transcript variant 1, mRNA. (from RefSeq NM_152493)
ENST00000483388.5	79.0680384311412	1.11564719576558	0.416879052911616	7.11339406231895	0.00765101130357043	0.986276131961398	ZNF362		The sequence shown here is derived from an Ensembl automatic analysis pipeline and should be considered as preliminary data. (from UniProt F5H055)
ENST00000373428.5	280.916432716012	0.408161405084876	0.267115401984366	2.3530330160201	0.125039514916897	0.986276131961398	ZNF362	NM_001370212	Homo sapiens zinc finger protein 362 (ZNF362), transcript variant 2, mRNA. (from RefSeq NM_001370212)
ENST00000431992.5	893.365170598094	0.0277931001208074	0.177759355660854	0.025056740919112	0.874225756864101	0.986276131961398	PHC2	NM_001330488	Homo sapiens polyhomeotic homolog 2 (PHC2), transcript variant 3, mRNA. (from RefSeq NM_001330488)
ENST00000373418.7	803.661739732668	0.0343630241176632	0.180775963470902	0.0368610439119337	0.847748235605593	0.986276131961398	PHC2	NM_004427	Homo sapiens polyhomeotic homolog 2 (PHC2), transcript variant 2, mRNA. (from RefSeq NM_004427)
ENST00000373422.7	863.641045683688	0.016417336380581	0.177871862523943	0.00883064053481064	0.925131805861199	0.986276131961398	PHC2		polyhomeotic homolog 2 (from HGNC PHC2)
ENST00000257118.5	888.840490923448	0.0304618434190349	0.177927356048467	0.0299011173947932	0.862714785778056	0.986276131961398	PHC2	NM_198040	Homo sapiens polyhomeotic homolog 2 (PHC2), transcript variant 1, mRNA. (from RefSeq NM_198040)
ENST00000361328.7	571.114267757202	-0.135454287909649	0.194435187578826	0.484210015244244	0.486521515899658	0.986276131961398	ZSCAN20	NM_145238	Homo sapiens zinc finger and SCAN domain containing 20 (ZSCAN20), mRNA. (from RefSeq NM_145238)
ENST00000373413.2	172.816367931967	0.15149495985958	0.305361914984498	0.272454461110215	0.601690031189539	0.986276131961398	ZSCAN20		May be involved in transcriptional regulation. (from UniProt P17040)
ENST00000426886.1	113.091306830634	-0.0877320422783522	0.32561285356145	0.0734485078226612	0.786380378684372	0.986276131961398	SMIM12		The sequence shown here is derived from an Ensembl automatic analysis pipeline and should be considered as preliminary data. (from UniProt E5RH51)
ENST00000521580.3	506.566756121507	0.188112620222054	0.201192503170925	0.879137583341027	0.348437997185839	0.986276131961398	SMIM12	NM_138428	Homo sapiens small integral membrane protein 12 (SMIM12), transcript variant 3, mRNA. (from RefSeq NM_138428)
ENST00000446026.1	506.566756121507	0.188112620222054	0.201192503170925	0.879137583341027	0.348437997185839	0.986276131961398	SMIM12		Membrane; Single-pass membrane protein (Potential). (from UniProt Q96EX1)
ENST00000456842.1	506.566756121507	0.188112620222054	0.201192503170925	0.879137583341027	0.348437997185839	0.986276131961398	SMIM12		Membrane; Single-pass membrane protein (Potential). (from UniProt Q96EX1)
ENST00000423898.1	506.566756121507	0.188112620222054	0.201192503170925	0.879137583341027	0.348437997185839	0.986276131961398	SMIM12		Membrane; Single-pass membrane protein (Potential). (from UniProt Q96EX1)
ENST00000417239.1	472.863537975232	0.17804356538001	0.202256280564146	0.777692164746661	0.377847888418645	0.986276131961398	SMIM12	NM_001164824	Homo sapiens small integral membrane protein 12 (SMIM12), transcript variant 1, mRNA. (from RefSeq NM_001164824)
ENST00000235180.4	226.650384604739	0.14893005498883	0.309438892545995	0.25656501125416	0.612489920570673	0.986276131961398	DLGAP3		May play a role in the molecular organization of synapses and neuronal cell signaling. Could be an adapter protein linking ion channel to the subsynaptic cytoskeleton. May induce enrichment of PSD-95/SAP90 at the plasma membrane. (from UniProt O95886)
ENST00000373347.6	226.650384604739	0.14893005498883	0.309438892545995	0.25656501125416	0.612489920570673	0.986276131961398	DLGAP3	NM_001080418	Homo sapiens DLG associated protein 3 (DLGAP3), mRNA. (from RefSeq NM_001080418)
ENST00000487874.1	624.603974438212	0.0334167312539149	0.188988738594295	0.0312858977552395	0.859604062230654	0.986276131961398	AC114490.2		Homo sapiens ZNF258 (ZNF258) mRNA, complete cds. (from mRNA AF055470)
ENST00000373337.3	173.118786974558	-0.151150691023685	0.273642696958513	0.305232605855622	0.580620490798471	0.986276131961398	TMEM35B	NM_001195156	Homo sapiens transmembrane protein 35B (TMEM35B), mRNA. (from RefSeq NM_001195156)
ENST00000357182.9	878.61784077848	-0.0671975874437063	0.178396317824461	0.143448996731131	0.704876035531755	0.986276131961398	ZMYM6	NM_007167	Homo sapiens zinc finger MYM-type containing 6 (ZMYM6), mRNA. (from RefSeq NM_007167)
ENST00000415531.5	191.669810974155	0.0647012460594953	0.264136928492807	0.0604677550793156	0.805758156224478	0.986276131961398	ZMYM6		zinc finger MYM-type containing 6 (from HGNC ZMYM6)
ENST00000317538.9	147.130966112159	0.190013696724822	0.289469797420865	0.434018651980793	0.51002361656307	0.986276131961398	ZMYM6		Plays a role in the regulation of cell morphology and cytoskeletal organization. (from UniProt O95789)
ENST00000373333.1	147.130966112159	0.190013696724822	0.289469797420865	0.434018651980793	0.51002361656307	0.986276131961398	ZMYM6		Plays a role in the regulation of cell morphology and cytoskeletal organization. (from UniProt O95789)
ENST00000650449.1	977.96033537215	-0.171958430675984	0.195009672711546	0.786276590189559	0.375228382813712	0.986276131961398	ZMYM1		Nucleus (Potential). (from UniProt Q5SVZ6)
ENST00000417119.5	362.385934520272	-0.147585548213971	0.230065860857064	0.426382936350493	0.513769144650122	0.986276131961398	ZMYM1		zinc finger MYM-type containing 1 (from HGNC ZMYM1)
ENST00000611874.4	977.96033537215	-0.171958430675984	0.195009672711546	0.786276590189559	0.375228382813712	0.986276131961398	ZMYM1	NM_001289088	Homo sapiens zinc finger MYM-type containing 1 (ZMYM1), transcript variant 1, mRNA. (from RefSeq NM_001289088)
ENST00000359858.9	977.96033537215	-0.171958430675984	0.195009672711546	0.786276590189559	0.375228382813712	0.986276131961398	ZMYM1	NM_024772	Homo sapiens zinc finger MYM-type containing 1 (ZMYM1), transcript variant 5, mRNA. (from RefSeq NM_024772)
ENST00000373330.1	977.96033537215	-0.171958430675984	0.195009672711546	0.786276590189559	0.375228382813712	0.986276131961398	ZMYM1	NM_001289091	Homo sapiens zinc finger MYM-type containing 1 (ZMYM1), transcript variant 2, mRNA. (from RefSeq NM_001289091)
ENST00000460428.5	1230.4301711678	0.110054963387443	0.178665663442494	0.38178021428832	0.536652032383648	0.986276131961398	SFPQ		The sequence shown here is derived from an Ensembl automatic analysis pipeline and should be considered as preliminary data. (from UniProt H0Y9U2)
ENST00000470472.5	6345.7692759141	0.149009044164528	0.151811237380739	0.962887460785723	0.326460454750771	0.986276131961398	SFPQ	NR_136703	Homo sapiens splicing factor proline and glutamine rich (SFPQ), transcript variant 3, non-coding RNA. (from RefSeq NR_136703)
ENST00000357214.6	12652.625335771	0.286294869070554	0.168705437171684	2.87439694027996	0.0899986836897518	0.986276131961398	SFPQ	NM_005066	Homo sapiens splicing factor proline and glutamine rich (SFPQ), transcript variant 1, mRNA. (from RefSeq NM_005066)
ENST00000314607.11	3325.65175350324	-0.00144113943550338	0.153505197996829	0.000140714970797262	0.990535448717665	0.99252526226043	ZMYM4	NM_005095	Homo sapiens zinc finger MYM-type containing 4 (ZMYM4), transcript variant 1, mRNA. (from RefSeq NM_005095)
ENST00000441447.1	216.57379530236	0.021162351064572	0.26192741600893	0.0135347321054695	0.907383982876289	0.986276131961398	ZMYM4		zinc finger MYM-type containing 4 (from HGNC ZMYM4)
ENST00000457946.1	2213.02587657707	-0.0209871756237394	0.158003573797933	0.0177492465126576	0.894014413332473	0.986276131961398	ZMYM4	NM_001350140	Homo sapiens zinc finger MYM-type containing 4 (ZMYM4), transcript variant 4, mRNA. (from RefSeq NM_001350140)
ENST00000325722.8	1930.72103226651	0.0458339263674584	0.158586324656733	0.0835650311067866	0.772523090319777	0.986276131961398	KIAA0319L	NM_024874	Homo sapiens KIAA0319 like (KIAA0319L), mRNA. (from RefSeq NM_024874)
ENST00000373266.8	812.54096150345	-0.011108299558428	0.180384837794714	0.004042332544131	0.949305182310325	0.986276131961398	KIAA0319L		The sequence shown here is derived from an Ensembl automatic analysis pipeline and should be considered as preliminary data. (from UniProt C9J519)
ENST00000426982.6	1899.0332194799	0.052495676468516	0.158912663598186	0.109172758561677	0.741087910895604	0.986276131961398	KIAA0319L		The sequence shown here is derived from an Ensembl automatic analysis pipeline and should be considered as preliminary data. (from UniProt E7EN73)
ENST00000440579.5	1246.00094792256	0.0670614131677094	0.16676236745292	0.161904568346124	0.687409046363637	0.986276131961398	KIAA0319L		KIAA0319 like (from HGNC KIAA0319L)
ENST00000431916.5	487.876374473858	0.201727795533181	0.199614216686257	1.02461959531095	0.311425728786347	0.986276131961398	KIAA0319L		The sequence shown here is derived from an Ensembl automatic analysis pipeline and should be considered as preliminary data. (from UniProt H0Y4S8)
ENST00000482929.6	525.405143333099	0.0110484625627453	0.196870670804166	0.00405871281830628	0.949202712398825	0.986276131961398	KIAA0319L		KIAA0319 like (from HGNC KIAA0319L)
ENST00000478463.6	524.88329299535	0.0118307883983277	0.196959713880243	0.00456069824747374	0.946157437998311	0.986276131961398	KIAA0319L		KIAA0319 like (from HGNC KIAA0319L)
ENST00000470388.5	79.6733798398511	0.487055104364292	0.376173730315864	1.69752709828041	0.192611696511563	0.986276131961398	KIAA0319L		The sequence shown here is derived from an Ensembl automatic analysis pipeline and should be considered as preliminary data. (from UniProt F8WAW2)
ENST00000469892.5	430.341446859861	0.0467488020986313	0.205405430395253	0.0518882741731872	0.819809518129644	0.986276131961398	KIAA0319L		The sequence shown here is derived from an Ensembl automatic analysis pipeline and should be considered as preliminary data. (from UniProt C9JVB2)
ENST00000494948.1	229.737526910877	-0.252073276593661	0.250895055201949	1.02200804246987	0.312043168942574	0.986276131961398	KIAA0319L		The sequence shown here is derived from an Ensembl automatic analysis pipeline and should be considered as preliminary data. (from UniProt C9JQ56)
ENST00000373253.7	909.169984269763	0.299603735623793	0.241920161726168	1.53283926827888	0.215686820873588	0.986276131961398	NCDN	NM_001014841	Homo sapiens neurochondrin (NCDN), transcript variant 2, mRNA. (from RefSeq NM_001014841)
ENST00000356090.8	932.995593662405	0.304342384183694	0.241105901557796	1.59195245629285	0.207047403955703	0.986276131961398	NCDN	NM_001014839	Homo sapiens neurochondrin (NCDN), transcript variant 1, mRNA. (from RefSeq NM_001014839)
ENST00000373243.7	932.995593662405	0.304342384183694	0.241105901557796	1.59195245629285	0.207047403955703	0.986276131961398	NCDN	NM_014284	Homo sapiens neurochondrin (NCDN), transcript variant 3, mRNA. (from RefSeq NM_014284)
ENST00000437806.1	342.511544014654	0.189567815725109	0.270163173305464	0.50942979950289	0.475385795735931	0.986276131961398	NCDN		The sequence shown here is derived from an Ensembl automatic analysis pipeline and should be considered as preliminary data. (from UniProt C9J5H8)
ENST00000423723.1	186.921818844738	0.170783464448338	0.294255961945962	0.359656614720294	0.54869700474843	0.986276131961398	NCDN		The sequence shown here is derived from an Ensembl automatic analysis pipeline and should be considered as preliminary data. (from UniProt H7C2R2)
ENST00000373237.4	2674.85860777199	-0.115640633532831	0.155373225348001	0.554470020552024	0.456496976426731	0.986276131961398	PSMB2	NM_002794	Homo sapiens proteasome subunit beta 2 (PSMB2), transcript variant 1, mRNA. (from RefSeq NM_002794)
ENST00000621781.4	1117.94319574444	-0.153290356359441	0.17760163714819	0.750034107183019	0.386465432450706	0.986276131961398	PSMB2	NM_001199780	Homo sapiens proteasome subunit beta 2 (PSMB2), transcript variant 3, mRNA. (from RefSeq NM_001199780)
ENST00000270815.5	110.954423685782	-0.517286891048496	0.337860399843644	2.31997241831323	0.127722290824305	0.986276131961398	C1orf216	NM_152374	Homo sapiens chromosome 1 open reading frame 216 (C1orf216), transcript variant 1, mRNA. (from RefSeq NM_152374)
ENST00000251195.9	3939.52499369013	0.0303377327800569	0.155028760518906	0.0383821424583459	0.844677784707436	0.986276131961398	CLSPN	NM_001330490	Homo sapiens claspin (CLSPN), transcript variant 3, mRNA. (from RefSeq NM_001330490)
ENST00000318121.8	4059.41575860173	0.0254172220450437	0.15473338007759	0.0270662059159932	0.869323297493588	0.986276131961398	CLSPN	NM_022111	Homo sapiens claspin (CLSPN), transcript variant 1, mRNA. (from RefSeq NM_022111)
ENST00000373220.7	3789.92316139296	0.0253648985393793	0.154727251713958	0.0269644457289644	0.869566975734037	0.986276131961398	CLSPN	NM_001190481	Homo sapiens claspin (CLSPN), transcript variant 2, mRNA. (from RefSeq NM_001190481)
ENST00000520551.1	3840.85112818255	0.0280988154985087	0.155625359689611	0.0327260396331113	0.856443401153527	0.986276131961398	CLSPN		The sequence shown here is derived from an Ensembl automatic analysis pipeline and should be considered as preliminary data. (from UniProt E7ESG2)
ENST00000373210.4	883.863378257206	0.0544723350117966	0.17882146206487	0.0931592102909065	0.760198648469455	0.986276131961398	AGO4	NR_146062	Homo sapiens argonaute RISC component 4 (AGO4), transcript variant 2, non-coding RNA. (from RefSeq NR_146062)
ENST00000373206.5	939.000430630472	0.0319171649149207	0.183783708427886	0.0326267718025122	0.856658930292304	0.986276131961398	AGO1	NM_001317123	Homo sapiens argonaute RISC component 1 (AGO1), transcript variant 2, mRNA. (from RefSeq NM_001317123)
ENST00000373204.6	1023.02200151847	0.0124880720778928	0.178849092446883	0.00657474077023323	0.935374533441713	0.986276131961398	AGO1	NM_012199	Homo sapiens argonaute RISC component 1 (AGO1), transcript variant 1, mRNA. (from RefSeq NM_012199)
ENST00000635259.1	45.434890065122	-0.0358410308071717	0.476586625718453	0.00685585010192113	0.93401052062317	0.986276131961398	AGO1		argonaute 1, RISC catalytic component (from HGNC AGO1)
ENST00000324350.9	376.394400370501	0.0396794725937613	0.222890863913868	0.0391083446918401	0.84323417458351	0.986276131961398	AGO3		argonaute 3, RISC catalytic component (from HGNC AGO3)
ENST00000397828.3	375.548619906895	0.0362797876024981	0.22247807394361	0.0336306577070431	0.85449466217117	0.986276131961398	AGO3		argonaute 3, RISC catalytic component (from HGNC AGO3)
ENST00000373191.9	1149.72973638225	0.0709423078795275	0.17905920564973	0.159419111523192	0.689691890546303	0.986276131961398	AGO3	NM_024852	Homo sapiens argonaute RISC catalytic component 3 (AGO3), transcript variant 1, mRNA. (from RefSeq NM_024852)
ENST00000246314.10	757.281797166906	0.0790928830264622	0.186552420931516	0.182666677254403	0.669091485694965	0.986276131961398	AGO3	NM_177422	Homo sapiens argonaute RISC catalytic component 3 (AGO3), transcript variant 2, mRNA. (from RefSeq NM_177422)
ENST00000373178.5	1244.40876194859	-0.0502117000620141	0.173676686562443	0.0839191829504813	0.772054877263193	0.986276131961398	ADPRHL2	NM_017825	Homo sapiens ADP-ribosylhydrolase like 2 (ADPRHL2), mRNA. (from RefSeq NM_017825)
ENST00000616074.4	468.93400896547	0.0730727032728202	0.207481103075073	0.12459028264378	0.724108317025851	0.986276131961398	TRAPPC3	NR_073097	Homo sapiens trafficking protein particle complex 3 (TRAPPC3), transcript variant 7, non-coding RNA. (from RefSeq NR_073097)
ENST00000616395.4	623.65749783935	0.0709710059880704	0.191089819387932	0.138075657699247	0.71020161297957	0.986276131961398	TRAPPC3	NM_001270894	Homo sapiens trafficking protein particle complex 3 (TRAPPC3), transcript variant 2, mRNA. (from RefSeq NM_001270894)
ENST00000617904.4	600.180654068814	0.0888539206160569	0.193215272871173	0.211649633646289	0.645477499265261	0.986276131961398	TRAPPC3	NM_001270895	Homo sapiens trafficking protein particle complex 3 (TRAPPC3), transcript variant 3, mRNA. (from RefSeq NM_001270895)
ENST00000373166.8	769.964758546527	0.0447804346604299	0.183761608175161	0.0600035210681682	0.80649037540333	0.986276131961398	TRAPPC3	NM_014408	Homo sapiens trafficking protein particle complex 3 (TRAPPC3), transcript variant 1, mRNA. (from RefSeq NM_014408)
ENST00000373163.5	600.180654068814	0.0888539206160569	0.193215272871173	0.211649633646289	0.645477499265261	0.986276131961398	TRAPPC3		May play a role in vesicular transport from endoplasmic reticulum to Golgi. (from UniProt O43617)
ENST00000373162.5	600.180654068814	0.0888539206160569	0.193215272871173	0.211649633646289	0.645477499265261	0.986276131961398	TRAPPC3	NM_001270896	Homo sapiens trafficking protein particle complex 3 (TRAPPC3), transcript variant 4, mRNA. (from RefSeq NM_001270896)
ENST00000373159.1	157.932389709778	-0.140751182865806	0.300570276325447	0.237984211164012	0.625665829478162	0.986276131961398	TRAPPC3		The sequence shown here is derived from an Ensembl automatic analysis pipeline and should be considered as preliminary data. (from UniProt A6NKE1)
ENST00000429533.6	798.258902713994	0.167002474845632	0.191516844007821	0.765306426232257	0.381672974856399	0.986276131961398	MAP7D1		The sequence shown here is derived from an Ensembl automatic analysis pipeline and should be considered as preliminary data. (from UniProt C9JIR3)
ENST00000316156.8	2637.05620364776	0.303668730441273	0.192533612406874	2.48149895615281	0.115192423155073	0.986276131961398	MAP7D1	NM_001286365	Homo sapiens MAP7 domain containing 1 (MAP7D1), transcript variant 2, mRNA. (from RefSeq NM_001286365)
ENST00000373150.8	2772.18283075013	0.29581589589492	0.188992490350792	2.44421118051258	0.117959170109944	0.986276131961398	MAP7D1	NM_001286366	Homo sapiens MAP7 domain containing 1 (MAP7D1), transcript variant 3, mRNA. (from RefSeq NM_001286366)
ENST00000373151.6	2676.86120442827	0.331805869592735	0.193425323335912	2.93417649694245	0.0867228773949559	0.986276131961398	MAP7D1	NM_018067	Homo sapiens MAP7 domain containing 1 (MAP7D1), transcript variant 1, mRNA. (from RefSeq NM_018067)
ENST00000530729.1	499.710697654961	0.108920197603628	0.203662689638749	0.291175680063844	0.589468110111613	0.986276131961398	MAP7D1		The sequence shown here is derived from an Ensembl automatic analysis pipeline and should be considered as preliminary data. (from UniProt E9PLH3)
ENST00000530975.4	691.857596947754	0.496613111608907	0.232306309866373	4.54982196789788	0.0329221694046682	0.986276131961398	MAP7D1		The sequence shown here is derived from an Ensembl automatic analysis pipeline and should be considered as preliminary data. (from UniProt H0YF21)
ENST00000469141.6	5188.92444677104	0.0911605328613149	0.156459689200403	0.339474677393667	0.560132605119424	0.986276131961398	THRAP3	NM_001321471	Homo sapiens thyroid hormone receptor associated protein 3 (THRAP3), transcript variant 2, mRNA. (from RefSeq NM_001321471)
ENST00000648638.1	4773.78335989959	0.071148079198128	0.155310898701149	0.209925633158939	0.646825698207322	0.986276131961398	THRAP3		thyroid hormone receptor associated protein 3 (from HGNC THRAP3)
ENST00000354618.10	5188.92444677104	0.0911605328613149	0.156459689200403	0.339474677393667	0.560132605119424	0.986276131961398	THRAP3	NM_005119	Homo sapiens thyroid hormone receptor associated protein 3 (THRAP3), transcript variant 1, mRNA. (from RefSeq NM_005119)
ENST00000453908.8	135.075471447551	-0.490198300155711	0.308423868627854	2.50853888979526	0.113230871074926	0.986276131961398	SH3D21	NM_001162530	Homo sapiens SH3 domain containing 21 (SH3D21), transcript variant 1, mRNA. (from RefSeq NM_001162530)
ENST00000505871.7	127.871050441831	-0.588054230648289	0.313201907095131	3.50705034156056	0.061108161459849	0.986276131961398	SH3D21	NM_024676	Homo sapiens SH3 domain containing 21 (SH3D21), transcript variant 2, mRNA. (from RefSeq NM_024676)
ENST00000474766.1	54.8427088308074	-1.08217226679215	0.459917946765425	5.43961225293776	0.0196850389244735	0.986276131961398	SH3D21		SH3 domain containing 21 (from HGNC SH3D21)
ENST00000270824.1	57.6769957954946	0.314298474149981	0.427544299684679	0.547290694087344	0.459426832994786	0.986276131961398	EVA1B	NM_018166	Homo sapiens eva-1 homolog B (EVA1B), transcript variant 1, mRNA. (from RefSeq NM_018166)
ENST00000359297.6	624.615806362619	0.106359322868944	0.214932230409639	0.253176843298512	0.614846994402007	0.986276131961398	STK40		May be a negative regulator of NF-kappa-B and p53- mediated gene transcription. (from UniProt Q8N2I9)
ENST00000373129.7	803.663313798197	0.224833470824559	0.212800721685198	1.121222492831	0.289655371846673	0.986276131961398	STK40	NM_032017	Homo sapiens serine/threonine kinase 40 (STK40), transcript variant 3, mRNA. (from RefSeq NM_032017)
ENST00000373130.7	738.289384513098	0.22615821063519	0.220899835891517	1.05400358943752	0.304586822761898	0.986276131961398	STK40	NM_001282546	Homo sapiens serine/threonine kinase 40 (STK40), transcript variant 1, mRNA. (from RefSeq NM_001282546)
ENST00000373132.3	803.663313798197	0.224833470824559	0.212800721685198	1.121222492831	0.289655371846673	0.986276131961398	STK40	NM_001282547	Homo sapiens serine/threonine kinase 40 (STK40), transcript variant 2, mRNA. (from RefSeq NM_001282547)
ENST00000315732.3	208.356534691882	-0.0926182071454717	0.263371291758938	0.126505974077027	0.722082633888383	0.986276131961398	LSM10	NM_032881	Homo sapiens LSM10, U7 small nuclear RNA associated (LSM10), mRNA. (from RefSeq NM_032881)
ENST00000468441.5	25.672719156912	0.243028244562419	0.624615520582794	0.151961730133504	0.696667663822877	0.986276131961398	OSCP1		The sequence shown here is derived from an Ensembl automatic analysis pipeline and should be considered as preliminary data. (from UniProt H0YAG0)
ENST00000235532.9	275.841145603751	-0.130613643159405	0.240023011003177	0.304041493395459	0.581359790676454	0.986276131961398	OSCP1	NM_145047	Homo sapiens organic solute carrier partner 1 (OSCP1), transcript variant 1, mRNA. (from RefSeq NM_145047)
ENST00000356637.9	261.412161973497	-0.09327475753465	0.242181606546814	0.153978003725399	0.694762456616325	0.986276131961398	OSCP1	NM_001330493	Homo sapiens organic solute carrier partner 1 (OSCP1), transcript variant 3, mRNA. (from RefSeq NM_001330493)
ENST00000433045.6	252.071647820352	-0.124383972279955	0.246381518042633	0.263079848730648	0.60801210903123	0.986276131961398	OSCP1		The sequence shown here is derived from an Ensembl automatic analysis pipeline and should be considered as preliminary data. (from UniProt C9JF58)
ENST00000445843.7	172.763247422778	-0.02002653177742	0.279400313050076	0.00528729194829225	0.942033892867082	0.986276131961398	OSCP1		The sequence shown here is derived from an Ensembl automatic analysis pipeline and should be considered as preliminary data. (from UniProt H7C0S2)
ENST00000354267.3	121.712604860086	-0.104988406684881	0.316269170518682	0.118277657216808	0.730910068704375	0.986276131961398	OSCP1	NM_206837	Homo sapiens organic solute carrier partner 1 (OSCP1), transcript variant 2, mRNA. (from RefSeq NM_206837)
ENST00000373116.6	2138.37567608121	-0.102053695608494	0.181935443500315	0.316807440071308	0.57353260299866	0.986276131961398	MRPS15	NM_031280	Homo sapiens mitochondrial ribosomal protein S15 (MRPS15), mRNA. (from RefSeq NM_031280)
ENST00000373091.8	126.792027980222	0.0313183580525268	0.309485619160854	0.0112722064697408	0.915446958896373	0.986276131961398	GRIK3	NM_000831	Homo sapiens glutamate ionotropic receptor kainate type subunit 3 (GRIK3), mRNA. (from RefSeq NM_000831)
ENST00000373093.4	125.625355041113	0.041860598740563	0.310655097218119	0.0208958166439359	0.885063133782718	0.986276131961398	GRIK3		Receptor for glutamate that functions as ligand-gated ion channel in the central nervous system and plays an important role in excitatory synaptic transmission. L-glutamate acts as an excitatory neurotransmitter at many synapses in the central nervous system. The postsynaptic actions of Glu are mediated by a variety of receptors that are named according to their selective agonists. This receptor …
ENST00000640233.1	162.547627089447	-0.223411491079723	0.314309196021541	0.506790704216428	0.476531445685826	0.986276131961398	ZC3H12A		zinc finger CCCH-type containing 12A (from HGNC ZC3H12A)
ENST00000373087.7	389.209511503903	-0.227693798680583	0.238199201607897	0.908684369303394	0.340463735380024	0.986276131961398	ZC3H12A	NM_025079	Homo sapiens zinc finger CCCH-type containing 12A (ZC3H12A), transcript variant 1, mRNA. (from RefSeq NM_025079)
ENST00000373075.6	539.242713865759	-0.0157410734733417	0.197537218146022	0.00792438716069199	0.929066788823953	0.986276131961398	MEAF6	NR_073092	Homo sapiens MYST/Esa1 associated factor 6 (MEAF6), transcript variant 6, non-coding RNA. (from RefSeq NR_073092)
ENST00000296214.9	783.55477349848	0.0445355032130007	0.179832668735551	0.0613666710134808	0.804348756423808	0.986276131961398	MEAF6	NM_001270875	Homo sapiens MYST/Esa1 associated factor 6 (MEAF6), transcript variant 2, mRNA. (from RefSeq NM_001270875)
ENST00000373074.5	642.500793845372	0.0847046549543164	0.187668134230439	0.204167634680026	0.651377674748585	0.986276131961398	MEAF6		MYST/Esa1 associated factor 6 (from HGNC MEAF6)
ENST00000373073.8	536.477756233146	-0.042984784211444	0.201296667458793	0.0497049039621658	0.823577560527379	0.986276131961398	MEAF6	NM_001270876	Homo sapiens MYST/Esa1 associated factor 6 (MEAF6), transcript variant 3, mRNA. (from RefSeq NM_001270876)
ENST00000448519.2	499.708466691442	-0.0162975355672544	0.204034590775953	0.00962236145074513	0.921857940782674	0.986276131961398	MEAF6		Component of the NuA4 histone acetyltransferase complex which is involved in transcriptional activation of select genes principally by acetylation of nucleosomal histone H4 and H2A. This modification may both alter nucleosome - DNA interactions and promote interaction of the modified histones with other proteins which positively regulate transcription. Component of the HBO1 complex which has a hi…
ENST00000296215.8	689.403539616412	0.144810945403956	0.184986932985733	0.614692302806333	0.433026525514876	0.986276131961398	SNIP1	NM_024700	Homo sapiens Smad nuclear interacting protein 1 (SNIP1), mRNA. (from RefSeq NM_024700)
ENST00000373062.8	5166.68898597187	0.0420848499953738	0.148820762807414	0.0799785973706335	0.777326417053669	0.986276131961398	GNL2	NM_013285	Homo sapiens G protein nucleolar 2 (GNL2), transcript variant 1, mRNA. (from RefSeq NM_013285)
ENST00000538069.2	553.575744197404	-0.10453181933606	0.196086402903939	0.288282866455951	0.591323016807284	0.986276131961398	GNL2		The sequence shown here is derived from an Ensembl automatic analysis pipeline and should be considered as preliminary data. (from UniProt H0YG10)
ENST00000358011.8	634.974726245672	0.0811085613175248	0.190142036755955	0.182342140723172	0.669368120420264	0.986276131961398	C1orf109	NM_017850	Homo sapiens chromosome 1 open reading frame 109 (C1orf109), transcript variant 3, mRNA. (from RefSeq NM_017850)
ENST00000494120.1	115.320703484784	0.289443725159615	0.323792609565704	0.811195574819664	0.367767014580328	0.986276131961398	C1orf109		Event=Alternative splicing; Named isoforms=2; Name=1; IsoId=Q9NX04-1; Sequence=Displayed; Name=2; IsoId=Q9NX04-2; Sequence=VSP_022733, VSP_022734; (from UniProt Q9NX04)
ENST00000464085.5	634.619520006823	0.0827706240250419	0.190161854391667	0.189849103146642	0.663042237320245	0.986276131961398	C1orf109		Event=Alternative splicing; Named isoforms=2; Name=1; IsoId=Q9NX04-1; Sequence=Displayed; Name=2; IsoId=Q9NX04-2; Sequence=VSP_022733, VSP_022734; (from UniProt Q9NX04)
ENST00000491981.5	407.962528395326	0.0307529064492016	0.210097718619351	0.0225765344399846	0.880563514945359	0.986276131961398	C1orf109		chromosome 1 open reading frame 109 (from HGNC C1orf109)
ENST00000461359.5	232.500728165542	0.181228739036313	0.256747742663115	0.508121894189571	0.475953005872426	0.986276131961398	C1orf109		chromosome 1 open reading frame 109 (from HGNC C1orf109)
ENST00000477060.1	232.500728165542	0.181228739036313	0.256747742663115	0.508121894189571	0.475953005872426	0.986276131961398	C1orf109		chromosome 1 open reading frame 109 (from HGNC C1orf109)
ENST00000486637.1	206.41123214928	0.151437831200986	0.272449599966206	0.325922125807686	0.568070212033183	0.986276131961398	C1orf109		chromosome 1 open reading frame 109 (from HGNC C1orf109)
ENST00000488137.5	126.42461280831	0.281516696358098	0.344110024199612	0.700773532094971	0.402523898275732	0.986276131961398	C1orf109		chromosome 1 open reading frame 109 (from HGNC C1orf109)
ENST00000619962.1	47.6031647875316	0.168053655544375	0.478299624561667	0.143724312968853	0.704606258195528	0.986276131961398	C1orf109		chromosome 1 open reading frame 109 (from HGNC C1orf109)
ENST00000327331.2	731.460745329144	0.157835787068901	0.184313537001997	0.735927662907294	0.390968523932269	0.986276131961398	CDCA8	NM_018101	Homo sapiens cell division cycle associated 8 (CDCA8), transcript variant 2, mRNA. (from RefSeq NM_018101)
ENST00000373055.6	731.460745329144	0.157835787068901	0.184313537001997	0.735927662907294	0.390968523932269	0.986276131961398	CDCA8	NM_001256875	Homo sapiens cell division cycle associated 8 (CDCA8), transcript variant 1, mRNA. (from RefSeq NM_001256875)
ENST00000432874.7	29.3856228262346	0.142935023758129	0.591597134377682	0.0718485444821155	0.788664074099935	0.986276131961398	EPHA10		The sequence shown here is derived from an Ensembl automatic analysis pipeline and should be considered as preliminary data. (from UniProt H0YER4)
ENST00000534097.5	59.9813964976354	0.0552134773131747	0.424918175612262	0.0218093220298634	0.882595477551396	0.986276131961398	EPHA10		The sequence shown here is derived from an Ensembl automatic analysis pipeline and should be considered as preliminary data. (from UniProt H0YCC9)
ENST00000437645.5	45.5946616371583	-0.0231855249143329	0.477064816078579	0.00236422645902223	0.961219491734644	0.986276131961398	EPHA10		The sequence shown here is derived from an Ensembl automatic analysis pipeline and should be considered as preliminary data. (from UniProt H0YD12)
ENST00000427468.6	113.229575493106	0.560289843404735	0.354121755295589	2.53765119355081	0.111160036592452	0.986276131961398	EPHA10		Contains 1 Eph LBD (Eph ligand-binding) domain. (from UniProt J3KQG3)
ENST00000373048.9	119.459009043419	0.490921289560609	0.342571985994232	2.08870510811829	0.148391800756421	0.986276131961398	EPHA10	NM_001099439	Homo sapiens EPH receptor A10 (EPHA10), transcript variant 3, mRNA. (from RefSeq NM_001099439)
ENST00000373045.10	1878.59609797466	-0.0109372249590044	0.178794519373804	0.00487093526949423	0.944359146268998	0.986276131961398	MANEAL	NM_001113482	Homo sapiens mannosidase endo-alpha like (MANEAL), transcript variant 3, mRNA. (from RefSeq NM_001113482)
ENST00000397631.7	772.43324210316	0.00364772200213967	0.202192660947946	0.00464071286679513	0.945687898343054	0.986276131961398	MANEAL	NM_001031740	Homo sapiens mannosidase endo-alpha like (MANEAL), transcript variant 1, mRNA. (from RefSeq NM_001031740)
ENST00000532512.1	426.177449569393	-0.140192311835506	0.238983354513699	0.346436516453615	0.5561372965505	0.986276131961398	MANEAL		The sequence shown here is derived from an Ensembl automatic analysis pipeline and should be considered as preliminary data. (from UniProt H0YCZ3)
ENST00000525897.1	1296.6082678012	-0.0346895767011607	0.180272971865388	0.0382843648892432	0.844873235569563	0.986276131961398	MANEAL		The sequence shown here is derived from an Ensembl automatic analysis pipeline and should be considered as preliminary data. (from UniProt E9PMU5)
ENST00000329006.5	1092.10840755955	-0.0512375311765415	0.184378480697117	0.0785738285146351	0.779239498118278	0.986276131961398	MANEAL	NM_152496	Homo sapiens mannosidase endo-alpha like (MANEAL), transcript variant 2, mRNA. (from RefSeq NM_152496)
ENST00000373044.3	1423.04705033269	-0.0183764779163972	0.167336531432714	0.0122376023144426	0.91191475541415	0.986276131961398	YRDC	NM_024640	Homo sapiens yrdC N6-threonylcarbamoyltransferase domain containing (YRDC), mRNA. (from RefSeq NM_024640)
ENST00000373043.1	311.674905142026	0.292146511303996	0.292279410607587	1.01631533464782	0.313394619383209	0.986276131961398	C1orf122		Sequence=AAH57819.1; Type=Erroneous translation; Note=Wrong choice of CDS; Sequence=BAC86950.1; Type=Erroneous translation; Note=Wrong choice of CDS; Sequence=CAH70085.1; Type=Erroneous translation; Note=Wrong choice of CDS; (from UniProt Q6ZSJ8)
ENST00000468084.1	311.674905142026	0.292146511303996	0.292279410607587	1.01631533464782	0.313394619383209	0.986276131961398	C1orf122	NM_001142726	Homo sapiens chromosome 1 open reading frame 122 (C1orf122), transcript variant 2, mRNA. (from RefSeq NM_001142726)
ENST00000373042.5	398.537528318945	0.51075344446414	0.283620097175308	3.23434965107756	0.0721089280661632	0.986276131961398	C1orf122	NM_198446	Homo sapiens chromosome 1 open reading frame 122 (C1orf122), transcript variant 1, mRNA. (from RefSeq NM_198446)
ENST00000373036.5	801.352224181515	0.0496187787398014	0.218251001819247	0.0578128693046907	0.809986793267454	0.986276131961398	MTF1	NM_005955	Homo sapiens metal regulatory transcription factor 1 (MTF1), mRNA. (from RefSeq NM_005955)
ENST00000373027.5	885.06446940888	0.0810430901604835	0.179012868161007	0.205358813271701	0.650429697913083	0.986276131961398	INPP5B	NR_158631	Homo sapiens inositol polyphosphate-5-phosphatase B (INPP5B), transcript variant 14, non-coding RNA. (from RefSeq NR_158631)
ENST00000458109.6	672.26664510671	0.0806558536132335	0.188768815042284	0.182840137156028	0.668943747756022	0.986276131961398	INPP5B		The sequence shown here is derived from an Ensembl automatic analysis pipeline and should be considered as preliminary data. (from UniProt E7ESY0)
ENST00000373024.8	947.110004704356	0.0744184649005653	0.177433134743861	0.176396447029774	0.674488543637185	0.986276131961398	INPP5B	NR_158630	Homo sapiens inositol polyphosphate-5-phosphatase B (INPP5B), transcript variant 13, non-coding RNA. (from RefSeq NR_158630)
ENST00000373023.6	933.188031786219	0.0542390722570454	0.177097709670511	0.0939546009279368	0.759208641990681	0.986276131961398	INPP5B		Hydrolyzes phosphatidylinositol 4,5-bisphosphate (PtIns(4,5)P2) and the signaling molecule phosphatidylinositol 1,4,5-trisphosphate (PtIns(1,4,5)P3), and thereby modulates cellular signaling events. (from UniProt P32019)
ENST00000373026.5	933.188031786219	0.0542390722570454	0.177097709670511	0.0939546009279368	0.759208641990681	0.986276131961398	INPP5B		Hydrolyzes phosphatidylinositol 4,5-bisphosphate (PtIns(4,5)P2) and the signaling molecule phosphatidylinositol 1,4,5-trisphosphate (PtIns(1,4,5)P3), and thereby modulates cellular signaling events. (from UniProt P32019)
ENST00000373021.1	40.6379359773177	-0.420939844009015	0.503896171077884	0.70992340534978	0.399469240633826	0.986276131961398	INPP5B		inositol polyphosphate-5-phosphatase B (from HGNC INPP5B)
ENST00000373019.5	4233.54109467278	-0.0488117569836482	0.165941523444572	0.0869519158818832	0.76808852803959	0.986276131961398	SF3A3	NM_006802	Homo sapiens splicing factor 3a subunit 3 (SF3A3), transcript variant 1, mRNA. (from RefSeq NM_006802)
ENST00000373016.4	203.886160610554	-0.33621383663773	0.263391278508996	1.63048932177335	0.201635381838301	0.986276131961398	FHL3	NM_004468	Homo sapiens four and a half LIM domains 3 (FHL3), transcript variant 1, mRNA. (from RefSeq NM_004468)
ENST00000373014.5	1824.92113063573	-0.0362758046390892	0.176487821613688	0.0436335265155563	0.834536924170697	0.986276131961398	UTP11	NM_016037	Homo sapiens UTP11 small subunit processome component (UTP11), mRNA. (from RefSeq NM_016037)
ENST00000373001.4	488.405010788836	-0.190105168102966	0.205357687762517	0.864829510012903	0.352390707264523	0.986276131961398	RRAGC	NM_022157	Homo sapiens Ras related GTP binding C (RRAGC), transcript variant 1, mRNA. (from RefSeq NM_022157)
ENST00000397572.5	313.745806930497	-0.329393214623675	0.30177086103837	1.22489523133603	0.268402095920066	0.986276131961398	MYCBP	NM_012333	Homo sapiens MYC binding protein (MYCBP), transcript variant 1, mRNA. (from RefSeq NM_012333)
ENST00000494695.4	78.9831161209665	-0.199353106330274	0.421548085529172	0.260863332030695	0.60952765366338	0.986276131961398	MYCBP	NR_037632	Homo sapiens MYC binding protein (MYCBP), transcript variant 2, non-coding RNA. (from RefSeq NR_037632)
ENST00000621281.1	304.459392393384	-0.328522201312562	0.296538476006921	1.26296195288151	0.261091177109387	0.986276131961398	AL139260.3	NR_037635	Homo sapiens GJA9-MYCBP readthrough (GJA9-MYCBP), transcript variant 3, long non-coding RNA. (from RefSeq NR_037635)
ENST00000432648.8	1631.63279200015	0.140391788478476	0.161802180348772	0.753021054354654	0.38552142946682	0.986276131961398	AKIRIN1	NM_024595	Homo sapiens akirin 1 (AKIRIN1), transcript variant 1, mRNA. (from RefSeq NM_024595)
ENST00000446189.6	570.784369868535	0.419474650670352	0.21207841274121	3.91049369349692	0.0479854990296607	0.986276131961398	AKIRIN1	NM_001136275	Homo sapiens akirin 1 (AKIRIN1), transcript variant 2, mRNA. (from RefSeq NM_001136275)
ENST00000372984.8	777.827949309771	0.119368356995266	0.179954274296369	0.440813706641741	0.506729975096501	0.986276131961398	AKIRIN1		akirin 1 (from HGNC AKIRIN1)
ENST00000531822.1	854.252735290766	0.0393428894996551	0.185743250716382	0.0466713683219666	0.828960019847715	0.986276131961398	AKIRIN1		The sequence shown here is derived from an Ensembl automatic analysis pipeline and should be considered as preliminary data. (from UniProt H0YEQ5)
ENST00000372967.3	2533.01570948478	-0.116552285559753	0.194436727089543	0.361168980502534	0.547857729396335	0.986276131961398	NDUFS5	NM_001184979	Homo sapiens NADH:ubiquinone oxidoreductase subunit S5 (NDUFS5), transcript variant 2, mRNA. (from RefSeq NM_001184979)
ENST00000372969.8	2533.01570948478	-0.116552285559753	0.194436727089543	0.361168980502534	0.547857729396335	0.986276131961398	NDUFS5	NM_004552	Homo sapiens NADH:ubiquinone oxidoreductase subunit S5 (NDUFS5), transcript variant 1, mRNA. (from RefSeq NM_004552)
ENST00000567887.5	4026.93145037598	0.150991802926652	0.161424135152256	0.874488468345881	0.349715700528043	0.986276131961398	MACF1		The sequence shown here is derived from an Ensembl automatic analysis pipeline and should be considered as preliminary data. (from UniProt H3BQK9)
ENST00000372915.7	4020.7168707313	0.14413315507185	0.159481638125505	0.816440697569469	0.366222881698351	0.986276131961398	MACF1		Isoform 2 is a F-actin-binding protein which may play a role in cross-linking actin to other cytoskeletal proteins and also binds to microtubules. Plays an important role in ERBB2- dependent stabilization of microtubules at the cell cortex. Acts as a positive regulator of Wnt receptor signaling pathway and is involved in the translocation of AXIN1 and its associated complex (composed of APC, CTNN…
ENST00000361689.6	3964.66490138158	0.149454506655776	0.16190029669326	0.851763217432506	0.356054010237542	0.986276131961398	MACF1	NM_012090	Homo sapiens microtubule actin crosslinking factor 1 (MACF1), mRNA. (from RefSeq NM_012090)
ENST00000524432.5	835.85940075649	0.0360393580200365	0.182992805868914	0.0405741570982201	0.840362141560066	0.986276131961398	MACF1		The sequence shown here is derived from an Ensembl automatic analysis pipeline and should be considered as preliminary data. (from UniProt E9PLY5)
ENST00000672812.1	993.36830059677	0.0647407787852061	0.180850792724722	0.130605492689895	0.717805067664353	0.986276131961398	MACF1		microtubule-actin crosslinking factor 1 (from HGNC MACF1)
ENST00000564288.5	4026.40675631711	0.151388879145524	0.161421440228117	0.879119556971894	0.348442939061172	0.986276131961398	MACF1		The sequence shown here is derived from an Ensembl automatic analysis pipeline and should be considered as preliminary data. (from UniProt H3BPE1)
ENST00000671089.1	3963.61551326384	0.150260846110196	0.161895873698888	0.861018213277319	0.353453908656735	0.986276131961398	MACF1		microtubule-actin crosslinking factor 1 (from HGNC MACF1)
ENST00000496804.5	520.915962506425	0.0241265030024722	0.197949808814658	0.0163921453526257	0.898123796423162	0.986276131961398	MACF1		The sequence shown here is derived from an Ensembl automatic analysis pipeline and should be considered as preliminary data. (from UniProt E9PLY0)
ENST00000530262.5	1199.1300338129	0.129636128756799	0.173952948756603	0.557171172021548	0.45540227105392	0.986276131961398	MACF1		The sequence shown here is derived from an Ensembl automatic analysis pipeline and should be considered as preliminary data. (from UniProt E9PNZ4)
ENST00000372925.6	3259.73746061937	0.171225471279659	0.162493014906542	1.10973009761234	0.292140626841532	0.986276131961398	MACF1		The sequence shown here is derived from an Ensembl automatic analysis pipeline and should be considered as preliminary data. (from UniProt H0Y390)
ENST00000289893.8	3200.28457868789	0.171806078371783	0.162934161397552	1.11123275530279	0.29181413182993	0.986276131961398	MACF1		Isoform 2 is a F-actin-binding protein which may play a role in cross-linking actin to other cytoskeletal proteins and also binds to microtubules. Plays an important role in ERBB2- dependent stabilization of microtubules at the cell cortex. Acts as a positive regulator of Wnt receptor signaling pathway and is involved in the translocation of AXIN1 and its associated complex (composed of APC, CTNN…
ENST00000530275.3	795.426184817052	0.127024663741193	0.201957023532888	0.400950512361533	0.526598780601415	0.986276131961398	MACF1		microtubule-actin crosslinking factor 1 (from HGNC MACF1)
ENST00000641012.1	536.821812321118	0.081870747580709	0.207667084304734	0.160856342746008	0.688369323696966	0.986276131961398	MACF1	NM_015038	Homo sapiens KIAA0754 (KIAA0754), mRNA. (from RefSeq NM_015038)
ENST00000360115.8	398.31278917758	0.130011773893993	0.21483783896256	0.37306269576446	0.54133955127789	0.986276131961398	MACF1		The sequence shown here is derived from an Ensembl automatic analysis pipeline and should be considered as preliminary data. (from UniProt H0Y314)
ENST00000446276.5	273.5685017957	-0.0149775766836009	0.233787799943746	0.00417444793345112	0.948484548172875	0.986276131961398	MACF1		The sequence shown here is derived from an Ensembl automatic analysis pipeline and should be considered as preliminary data. (from UniProt H0Y4F5)
ENST00000442046.5	209.571087832033	-0.0540403966310936	0.255341878951495	0.0447879897710592	0.832394351856809	0.986276131961398	MACF1		The sequence shown here is derived from an Ensembl automatic analysis pipeline and should be considered as preliminary data. (from UniProt H0Y6T5)
ENST00000422234.2	45.8782372007114	-0.16928078982872	0.47541357638525	0.13081003096023	0.717593645184611	0.986276131961398	MACF1		The sequence shown here is derived from an Ensembl automatic analysis pipeline and should be considered as preliminary data. (from UniProt H0Y7I1)
ENST00000331593.6	46.210354683114	-0.220325994725596	0.510559913663452	0.201980216749732	0.653127197594967	0.986276131961398	BMP8A	NM_181809	Homo sapiens bone morphogenetic protein 8a (BMP8A), mRNA. (from RefSeq NM_181809)
ENST00000437136.5	536.996327941204	-0.222269133382843	0.201863159349107	1.20927076203921	0.271476593704471	0.986276131961398	PABPC4		The sequence shown here is derived from an Ensembl automatic analysis pipeline and should be considered as preliminary data. (from UniProt H0Y6X6)
ENST00000372862.7	3669.4263703904	0.0301046727114359	0.15253958643865	0.0390332846662034	0.84338273683499	0.986276131961398	PABPC4		poly(A) binding protein cytoplasmic 4 (from HGNC PABPC4)
ENST00000372857.7	3782.42953632429	0.0287930799990463	0.152608979734034	0.0356861577158583	0.850165078442348	0.986276131961398	PABPC4	NM_003819	Homo sapiens poly(A) binding protein cytoplasmic 4 (PABPC4), transcript variant 2, mRNA. (from RefSeq NM_003819)
ENST00000372856.7	3764.97081419516	0.0329288992394281	0.152623093750499	0.0466402342715639	0.82901619725496	0.986276131961398	PABPC4	NM_001135654	Homo sapiens poly(A) binding protein cytoplasmic 4 (PABPC4), transcript variant 3, mRNA. (from RefSeq NM_001135654)
ENST00000372858.8	3917.98403572532	0.0233083998667473	0.153461340522304	0.023182439533258	0.878983602660602	0.986276131961398	PABPC4	NM_001135653	Homo sapiens poly(A) binding protein cytoplasmic 4 (PABPC4), transcript variant 1, mRNA. (from RefSeq NM_001135653)
ENST00000530186.1	182.99208248049	-0.0372490102813861	0.271926096188121	0.0216528457008849	0.883014367452054	0.986276131961398	PABPC4		The sequence shown here is derived from an Ensembl automatic analysis pipeline and should be considered as preliminary data. (from UniProt H0YER0)
ENST00000421687.6	2854.80862219416	0.019134116385059	0.156385841903733	0.0151617571932121	0.902001710742367	0.986276131961398	PABPC4		The sequence shown here is derived from an Ensembl automatic analysis pipeline and should be considered as preliminary data. (from UniProt H0Y5F5)
ENST00000527718.1	975.682998809101	-0.048853994817006	0.173241044945186	0.0798240971229234	0.777535930495433	0.986276131961398	PABPC4		The sequence shown here is derived from an Ensembl automatic analysis pipeline and should be considered as preliminary data. (from UniProt H0YEU6)
ENST00000470443.5	497.548696803846	0.0382443680663761	0.199818824554313	0.0370280426230494	0.847407963841369	0.986276131961398	PABPC4		The sequence shown here is derived from an Ensembl automatic analysis pipeline and should be considered as preliminary data. (from UniProt H0YEQ8)
ENST00000474378.1	1005.08956950975	0.174436014297659	0.177502707676059	0.968026282095202	0.325172912175509	0.986276131961398	PABPC4		The sequence shown here is derived from an Ensembl automatic analysis pipeline and should be considered as preliminary data. (from UniProt H0YCC8)
ENST00000451091.2	421.060807868297	0.0944238917336374	0.211709529806286	0.200445229312031	0.654361709524297	0.986276131961398	PABPC4		poly(A) binding protein cytoplasmic 4 (from HGNC PABPC4)
ENST00000372852.4	77.9401543399749	0.286181788765947	0.399887107459542	0.544009565996646	0.460775766111839	0.986276131961398	HEYL	NM_014571	Homo sapiens hes related family bHLH transcription factor with YRPW motif like (HEYL), mRNA. (from RefSeq NM_014571)
ENST00000470018.5	388.459632703087	0.0486484854311103	0.22440252012407	0.0522292318960282	0.819228673597571	0.986276131961398	PPIE		The sequence shown here is derived from an Ensembl automatic analysis pipeline and should be considered as preliminary data. (from UniProt E9PIB0)
ENST00000324379.9	1641.15654745451	0.0642474285414809	0.170552064195851	0.142673128612991	0.705637890622147	0.986276131961398	PPIE	NR_036543	Homo sapiens peptidylprolyl isomerase E (PPIE), transcript variant 3, non-coding RNA. (from RefSeq NR_036543)
ENST00000356511.6	1366.75083326973	0.0449961844799065	0.178082487151028	0.0651112795166995	0.798592480869602	0.986276131961398	PPIE	NM_203456	Homo sapiens peptidylprolyl isomerase E (PPIE), transcript variant 2, mRNA. (from RefSeq NM_203456)
ENST00000495526.5	104.714954855047	-0.0188125886161611	0.34596195423373	0.0164473908920328	0.897953204516894	0.986276131961398	PPIE		The sequence shown here is derived from an Ensembl automatic analysis pipeline and should be considered as preliminary data. (from UniProt E9PMH0)
ENST00000497370.5	980.764934391902	0.0471539729929391	0.184160590637265	0.0673926328786223	0.795171633709047	0.986276131961398	PPIE		PPIases accelerate the folding of proteins (By similarity). (from UniProt E9PKY5)
ENST00000470213.5	1048.48009328126	0.0794161213575834	0.18412623244705	0.187877171423942	0.664689333325321	0.986276131961398	PPIE		The sequence shown here is derived from an Ensembl automatic analysis pipeline and should be considered as preliminary data. (from UniProt E9PK21)
ENST00000372835.9	1022.82256152087	0.059173217208379	0.178700512816237	0.110603060785024	0.739458601566963	0.986276131961398	PPIE		PPIases accelerate the folding of proteins (By similarity). (from UniProt E9PEQ6)
ENST00000372830.5	1359.40594817347	0.0560973709469909	0.177640201024251	0.100970041523112	0.750668637209958	0.986276131961398	PPIE	NM_001195007	Homo sapiens peptidylprolyl isomerase E (PPIE), transcript variant 4, mRNA. (from RefSeq NM_001195007)
ENST00000474804.5	102.055826285246	-0.0238300559313751	0.350176287983412	0.0186356162885062	0.891416277733095	0.986276131961398	PPIE		The sequence shown here is derived from an Ensembl automatic analysis pipeline and should be considered as preliminary data. (from UniProt H0YCV4)
ENST00000475350.5	170.773030916081	0.0144265098640442	0.279707384508533	0.00481515860851545	0.944678118877817	0.986276131961398	PPIE	NR_036544	Homo sapiens peptidylprolyl isomerase E (PPIE), transcript variant 5, non-coding RNA. (from RefSeq NR_036544)
ENST00000372827.8	98.4683972924835	0.041875432380681	0.358133830267396	0.014508241769235	0.904126556281414	0.986276131961398	BMP8B	NM_001720	Homo sapiens bone morphogenetic protein 8b (BMP8B), mRNA. (from RefSeq NM_001720)
ENST00000327582.5	68.6223041736494	0.766875580848333	0.406862226291255	3.5739834482537	0.0586913609453826	0.986276131961398	OXCT2	NM_022120	Homo sapiens 3-oxoacid CoA-transferase 2 (OXCT2), mRNA. (from RefSeq NM_022120)
ENST00000316891.10	1421.29432254519	0.017047024480052	0.172125672960651	0.0106504007872772	0.917803621657755	0.986276131961398	TRIT1	NR_132405	Homo sapiens tRNA isopentenyltransferase 1 (TRIT1), transcript variant 7, non-coding RNA. (from RefSeq NR_132405)
ENST00000537440.5	733.490808255295	0.0886437186577085	0.18463958364062	0.230653567337995	0.631039641086958	0.986276131961398	TRIT1	NR_132415	Homo sapiens tRNA isopentenyltransferase 1 (TRIT1), transcript variant 18, non-coding RNA. (from RefSeq NR_132415)
ENST00000441669.6	1082.7226881827	0.0457006100734392	0.175904452550815	0.0681412571789437	0.794062583110414	0.986276131961398	TRIT1	NM_001312692	Homo sapiens tRNA isopentenyltransferase 1 (TRIT1), transcript variant 17, mRNA. (from RefSeq NM_001312692)
ENST00000462797.5	665.886816122914	-0.00209377569195803	0.20168810414738	0.00460566934024342	0.945893035256264	0.986276131961398	TRIT1		tRNA isopentenyltransferase 1 (from HGNC TRIT1)
ENST00000372818.5	1167.22238052897	-0.0136952655319793	0.180945769113415	0.00782262208445417	0.929522529040254	0.986276131961398	TRIT1	NM_001312691	Homo sapiens tRNA isopentenyltransferase 1 (TRIT1), transcript variant 16, mRNA. (from RefSeq NM_001312691)
ENST00000541099.5	391.641993123139	0.0954592558142929	0.210427548130991	0.206256155325399	0.649717751551688	0.986276131961398	TRIT1	NR_132413	Homo sapiens tRNA isopentenyltransferase 1 (TRIT1), transcript variant 14, non-coding RNA. (from RefSeq NR_132413)
ENST00000492612.6	243.748747168241	-0.107169779785909	0.258975145061691	0.187788146398375	0.664763935120727	0.986276131961398	TRIT1		tRNA isopentenyltransferase 1 (from HGNC TRIT1)
ENST00000489945.5	250.158211695145	-0.114907209785894	0.258537367955795	0.215239990521866	0.642690990741635	0.986276131961398	TRIT1		tRNA isopentenyltransferase 1 (from HGNC TRIT1)
ENST00000469476.2	245.422215292275	-0.0279654937806676	0.268396227508598	0.0268556847573507	0.869827940904543	0.986276131961398	TRIT1		tRNA isopentenyltransferase 1 (from HGNC TRIT1)
ENST00000397332.2	83.8529396589882	-0.0230872842899409	0.36691042482538	0.00425119939191632	0.948013787931802	0.986276131961398	MYCL	NM_001033082	Homo sapiens MYCL proto-oncogene, bHLH transcription factor (MYCL), transcript variant 2, mRNA. (from RefSeq NM_001033082)
ENST00000372816.3	81.1670373338074	-0.0570044680759326	0.3709603330178	0.0239606659253795	0.876985036832302	0.986276131961398	MYCL	NM_001033081	Homo sapiens MYCL proto-oncogene, bHLH transcription factor (MYCL), transcript variant 1, mRNA. (from RefSeq NM_001033081)
ENST00000372815.1	23.4304019482091	0.511452097304181	0.644069040665261	0.637480175951254	0.424624737571177	0.986276131961398	MYCL	NM_005376	Homo sapiens MYCL proto-oncogene, bHLH transcription factor (MYCL), transcript variant 3, mRNA. (from RefSeq NM_005376)
ENST00000420632.6	346.722274031132	-0.313835906383286	0.219132559027222	2.05998463995738	0.151211694633431	0.986276131961398	MFSD2A	NM_001349823	Homo sapiens major facilitator superfamily domain containing 2A (MFSD2A), transcript variant 8, mRNA. (from RefSeq NM_001349823)
ENST00000372811.9	492.432032148749	-0.197561698628882	0.199402692124767	0.985822715091459	0.320765487083495	0.986276131961398	MFSD2A	NM_032793	Homo sapiens major facilitator superfamily domain containing 2A (MFSD2A), transcript variant 2, mRNA. (from RefSeq NM_032793)
ENST00000434861.5	218.597314373222	-0.125337960036742	0.251993699767683	0.249552803113637	0.617390138657057	0.986276131961398	MFSD2A		major facilitator superfamily domain containing 2A (from HGNC MFSD2A)
ENST00000372809.5	460.131784224315	-0.23067112756988	0.203341483770717	1.29431958209585	0.255253430134481	0.986276131961398	MFSD2A	NM_001136493	Homo sapiens major facilitator superfamily domain containing 2A (MFSD2A), transcript variant 1, mRNA. (from RefSeq NM_001136493)
ENST00000372797.7	3468.87817142685	0.00192802633750799	0.151421493544934	0.000165224211414738	0.989744308553414	0.992030813858318	CAP1	NM_001350480	Homo sapiens cyclase associated actin cytoskeleton regulatory protein 1 (CAP1), transcript variant 9, mRNA. (from RefSeq NM_001350480)
ENST00000372802.5	3225.09759018782	-0.0108724550200444	0.152821677265284	0.00510933531671043	0.943016048170277	0.986276131961398	CAP1	NM_001350485	Homo sapiens cyclase associated actin cytoskeleton regulatory protein 1 (CAP1), transcript variant 14, mRNA. (from RefSeq NM_001350485)
ENST00000449311.5	883.343754151892	0.0141050549014851	0.177239238319204	0.0066354480215054	0.935077518707529	0.986276131961398	CAP1		Belongs to the CAP family. (from UniProt Q5T0R7)
ENST00000421589.5	1085.6316989837	-0.0378436112202025	0.170311795542437	0.0493636991193753	0.824174206425756	0.986276131961398	CAP1		Belongs to the CAP family. (from UniProt Q5T0R3)
ENST00000414893.5	578.461136019982	0.0488156361953942	0.196308185076616	0.0650660878868834	0.798660884870562	0.986276131961398	CAP1		Belongs to the CAP family. (from UniProt Q5T0S3)
ENST00000372792.7	3468.87817142685	0.00192802633750799	0.151421493544934	0.000165224211414738	0.989744308553414	0.992030813858318	CAP1	NM_006367	Homo sapiens cyclase associated actin cytoskeleton regulatory protein 1 (CAP1), transcript variant 1, mRNA. (from RefSeq NM_006367)
ENST00000414281.5	1085.6316989837	-0.0378436112202025	0.170311795542437	0.0493636991193753	0.824174206425756	0.986276131961398	CAP1		Belongs to the CAP family. (from UniProt Q5T0R2)
ENST00000420216.5	1075.04442378688	-0.0260139188362665	0.170750658480958	0.0232102094986786	0.878911701016887	0.986276131961398	CAP1		Belongs to the CAP family. (from UniProt Q5T0R5)
ENST00000372798.5	3225.09759018782	-0.0108724550200444	0.152821677265284	0.00510933531671043	0.943016048170277	0.986276131961398	CAP1		Directly regulates filament dynamics and has been implicated in a number of complex developmental and morphological processes, including mRNA localization and the establishment of cell polarity. (from UniProt Q01518)
ENST00000340450.7	3225.09759018782	-0.0108724550200444	0.152821677265284	0.00510933531671043	0.943016048170277	0.986276131961398	CAP1	NM_001350484	Homo sapiens cyclase associated actin cytoskeleton regulatory protein 1 (CAP1), transcript variant 13, mRNA. (from RefSeq NM_001350484)
ENST00000372805.7	3468.87817142685	0.00192802633750799	0.151421493544934	0.000165224211414738	0.989744308553414	0.992030813858318	CAP1		Directly regulates filament dynamics and has been implicated in a number of complex developmental and morphological processes, including mRNA localization and the establishment of cell polarity. (from UniProt Q01518)
ENST00000435719.5	1096.01585203758	-0.0876721409395582	0.170488549143032	0.265242425598586	0.606541198067294	0.986276131961398	CAP1		Belongs to the CAP family. (from UniProt Q5T0R9)
ENST00000427843.5	1272.74121132883	-0.0329613280768158	0.166588437386994	0.0391357216269483	0.843180025769469	0.986276131961398	CAP1		Belongs to the CAP family. (from UniProt Q5T0R1)
ENST00000417287.5	1057.99291696602	-0.0203732993756027	0.171056789940697	0.0141859815378993	0.905192234327808	0.986276131961398	CAP1		Belongs to the CAP family. (from UniProt Q5T0R6)
ENST00000424977.1	1085.6316989837	-0.0378436112202025	0.170311795542437	0.0493636991193753	0.824174206425756	0.986276131961398	CAP1		Belongs to the CAP family. (from UniProt Q5T0R4)
ENST00000446031.1	198.507096519332	0.0631674358861012	0.28044049986115	0.0688937736480497	0.792954305405202	0.986276131961398	CAP1		Belongs to the CAP family. (from UniProt Q5T0R8)
ENST00000642050.1	1411.44671536107	-0.131557210269245	0.164775788151246	0.638529500951513	0.424243788282758	0.986276131961398	PPT1	NM_000310	Homo sapiens palmitoyl-protein thioesterase 1 (PPT1), transcript variant 1, mRNA. (from RefSeq NM_000310)
ENST00000641471.1	1319.74035341168	-0.143051558856849	0.16652389709302	0.73949590678793	0.389822404997634	0.986276131961398	PPT1		palmitoyl-protein thioesterase 1 (from HGNC PPT1)
ENST00000530076.6	570.377314685692	-0.0919689603868448	0.194866027248678	0.222454814571833	0.637175805018785	0.986276131961398	PPT1		The sequence shown here is derived from an Ensembl automatic analysis pipeline and should be considered as preliminary data. (from UniProt E9PSE5)
ENST00000641083.1	928.942308141475	-0.182668426989809	0.180281214659738	1.03310864736117	0.309429652527046	0.986276131961398	PPT1		palmitoyl-protein thioesterase 1 (from HGNC PPT1)
ENST00000433473.8	1315.96608742032	-0.143437594340762	0.166405975985548	0.74440987457313	0.388251889663376	0.986276131961398	PPT1		palmitoyl-protein thioesterase 1 (from HGNC PPT1)
[truncated: 61,747 more rows]
