# Supplementary material for: dCas13-mediated translational repression for accurate gene silencing in mammalian cells
Source: Nat Commun. 2024 Mar 11;15:2205. doi: 10.1038/s41467-024-46412-7 (PMC10928199; doi:10.1038/s41467-024-46412-7)
Supplement: Supplementary file 6 — Source Data [file 41467_2024_46412_MOESM6_ESM.zip › Source Data/Figure5b.csv]

Sample	Rep1	Rep2	Rep3	Average	Stdev
5 UTR #1	0.933866	0.878682	0.950071	0.920873	0.0374264
Start codon	1.02321	0.844082	0.813862	0.893719	0.113158
5 UTR #2	0.797657	0.657944	0.873864	0.776488	0.109506
Unique #1	0.778824	0.696485	0.691229	0.72218	0.0491258
Unique #5	0.710062	0.704807	0.715318	0.710062	0.00525567
Unique #6	0.790211	0.722326	0.612394	0.70831	0.089733
Multiple #6	0.7105	0.632103	0.690791	0.677798	0.0407816
Multiple #5	0.635169	0.70831	0.675024	0.672835	0.0366198
Unique #7	0.664513	0.65882	0.681594	0.668309	0.0118523
Multiple #1	0.597941	0.562466	0.562028	0.574145	0.0206095
Unique #4	0.598817	0.506405	0.504653	0.536625	0.053867
Unique #3	0.579109	0.495894	0.486696	0.520566	0.0509073
Multiple #4	0.474871	0.513851	0.509471	0.499398	0.0213531
Multiple #3	0.526552	0.484944	0.404533	0.47201	0.0620294
Unique #2	0.487134	0.467864	0.450783	0.468594	0.0181868
Multiple #2	0.413599	0.410226	0.418986	0.41427	0.00441817
