# Supplementary material for: dCas13-mediated translational repression for accurate gene silencing in mammalian cells
Source: Nat Commun. 2024 Mar 11;15:2205. doi: 10.1038/s41467-024-46412-7 (PMC10928199; doi:10.1038/s41467-024-46412-7)
Supplement: Supplementary file 6 — Source Data [file 41467_2024_46412_MOESM6_ESM.zip › Source Data/Figure6b_gRNA_Control.csv]

Sample	Rep1	Rep2	Rep3	Average	Stdev
None	0.964641	1.03093	1.00443	1	0.0333658
4EHP	0.902027	1.09146	1.00651	1	0.0948863
