# Supplementary material for: dCas13-mediated translational repression for accurate gene silencing in mammalian cells
Source: Nat Commun. 2024 Mar 11;15:2205. doi: 10.1038/s41467-024-46412-7 (PMC10928199; doi:10.1038/s41467-024-46412-7)
Supplement: Supplementary file 6 — Source Data [file 41467_2024_46412_MOESM6_ESM.zip › Source Data/SupplementaryFigure5b_WTCas13.csv]

Sample	Rep1	Rep2	Rep3	Average	Stdev
Poly(GR) frame_5UTR #1	0.450568	0.404457	0.425086	0.426704	0.0230984
Poly(GR) frame_5UTR #2	0.181623	0.154159	0.168073	0.167952	0.0137328
Poly(GR) frame_Start codon	0.141175	0.105013	0.114519	0.120235	0.0187463
Poly(GA) frame_5UTR #1	0.261528	0.244614	0.29919	0.268444	0.0279379
Poly(GA) frame_5UTR #2	0.216588	0.210884	0.213638	0.213703	0.00285232
Poly(GA) frame_Start codon	0.245204	0.224651	0.218555	0.22947	0.0139627
Poly(GP) frame_5UTR #1	0.35551	0.309758	0.341872	0.335713	0.0234897
Poly(GP) frame_5UTR #2	0.248608	0.23409	0.247508	0.243402	0.00808294
Poly(GP) frame_Start codon	0.161657	0.158621	0.156114	0.158797	0.00277571
