# Supplementary material for: dCas13-mediated translational repression for accurate gene silencing in mammalian cells
Source: Nat Commun. 2024 Mar 11;15:2205. doi: 10.1038/s41467-024-46412-7 (PMC10928199; doi:10.1038/s41467-024-46412-7)
Supplement: Supplementary file 6 — Source Data [file 41467_2024_46412_MOESM6_ESM.zip › Source Data/Figure1d_dCas13.csv]

Sample	Rep1	Rep2	Rep3	Average	Stdev
Control	0.934852	0.860375	1.20477	1	0.181206
Start codon	1.03001	0.775356	0.761058	0.855474	0.15132
