# Supplementary material for: dCas13-mediated translational repression for accurate gene silencing in mammalian cells
Source: Nat Commun. 2024 Mar 11;15:2205. doi: 10.1038/s41467-024-46412-7 (PMC10928199; doi:10.1038/s41467-024-46412-7)
Supplement: Supplementary file 6 — Source Data [file 41467_2024_46412_MOESM6_ESM.zip › Source Data/Figure5c.csv]

Sample	Rep1	Rep2	Rep3	Average	Stdev
Unique #5	2.86643	2.76126	2.64295	2.75688	0.111802
Multiple #1	1.6585	1.81186	1.76804	1.74613	0.0789951
Unique #3	1.26413	1.7936	1.71254	1.59009	0.285186
Multiple #4	1.55844	1.56867	1.39851	1.50854	0.0954287
Unique #7	1.50805	1.55333	1.45401	1.50513	0.0497255
Multiple #2	1.37806	1.48103	1.29626	1.38512	0.0925863
Multiple #3	1.26997	1.47957	1.34738	1.36564	0.105986
Start codon	1.04577	1.00122	0.900434	0.982473	0.074457
Multiple #5	0.942062	0.925265	1.00195	0.956425	0.0403084
Unique #2	0.821561	0.887289	0.869761	0.859537	0.0340359
Unique #1	0.750721	0.825943	0.925265	0.833976	0.0875489
Unique #6	0.661623	0.723553	0.652056	0.679078	0.0388131
Multiple #6	0.541341	0.592171	0.615687	0.583066	0.0379998
Unique #4	0.547987	0.436177	0.427632	0.470598	0.0671564
5UTR #2	0.403459	0.49095	0.505483	0.46663	0.0551889
5UTR #1	0.248487	0.233443	0.247611	0.24318	0.00844427
