# Supplementary material for: dCas13-mediated translational repression for accurate gene silencing in mammalian cells
Source: Nat Commun. 2024 Mar 11;15:2205. doi: 10.1038/s41467-024-46412-7 (PMC10928199; doi:10.1038/s41467-024-46412-7)
Supplement: Supplementary file 6 — Source Data [file 41467_2024_46412_MOESM6_ESM.zip › Source Data/Figure6d_gRNA_CD46_start_codon_#3.csv]

APC
1438
1471
490
1070
1152
948
1228
698
754
1137
3301
1760
824
3067
858
496
837
1740
851
1215
1561
336
1039
3315
873
2311
1808
607
690
454
2006
1173
1163
674
884
964
94
4527
482
1381
1018
1531
619
1740
1233
1279
1193
1426
1827
1681
1591
691
1610
930
1120
1579
1114
4681
1218
1292
884
453
1137
1410
1253
2196
1384
3322
987
877
7264
793
9816
1067
590
1303
1255
2112
2963
2015
1554
1209
1302
1069
1339
4100
487
1816
1700
4864
781
1901
1246
1147
872
1772
1271
1159
1504
1003
523
1704
737
2608
1289
2025
1272
423
956
1522
710
867
877
2039
1036
849
1179
1193
1247
1436
1709
805
1783
5411
1969
2412
1122
923
2596
1422
833
3026
1289
1552
1793
706
1145
2835
945
1369
641
2168
1372
2138
5107
1813
4370
889
4479
2590
1127
1568
2416
1194
618
725
735
956
2521
533
623
1918
1892
548
797
3810
547
940
1354
1727
2338
1008
1877
1912
322
1031
1501
1516
1989
711
3152
1894
1891
1308
1253
1418
1769
1536
647
1186
1365
1160
2352
1745
874
1183
2118
5226
1953
6181
1736
994
1055
1319
2226
1813
2888
1653
3686
1638
431
665
1995
1247
910
2386
2670
5194
1594
994
3803
1508
5512
2427
1064
795
1436
2718
857
1491
2186
211
630
950
1381
517
1524
1614
858
67
915
2466
1302
979
941
837
1288
176
1665
999
642
2272
1131
698
989
1519
2421
1135
1787
2271
1642
2021
1337
1581
617
603
588
2985
1574
1615
403
1201
647
1321
1451
5115
2134
1175
579
827
1885
887
1362
3489
1842
2865
2333
1493
983
173
1270
676
2355
250
1925
1736
904
1279
897
2575
2022
2815
793
1861
939
1228
901
1201
2489
1090
711
843
1131
755
1490
1673
1735
4553
2098
2188
2173
706
520
585
271
602
1314
1249
3373
636
2585
536
2606
1324
443
670
2832
2986
3492
1308
3647
1566
670
776
5150
1756
698
2977
4551
2278
372
9440
1792
1250
4561
1177
1170
1502
10215
1042
1114
1965
1256
1453
2055
761
1995
2881
778
2288
1352
1412
704
418
2194
2063
4138
3492
1110
5124
664
1017
993
2285
2017
2159
1104
1375
1120
2496
1040
1067
597
725
421
906
1469
389
3577
1455
2888
507
5118
1579
3568
1829
277
462
6364
1139
1925
2392
1437
3178
1996
904
1716
1106
1415
1172
980
297
2179
2459
2248
1462
4444
916
774
1001
477
666
1434
1468
1225
3182
1831
440
2360
914
4702
1259
1017
710
654
1701
1424
3190
1578
1656
925
1655
2351
690
2384
841
1415
1551
743
239
288
1191
2717
491
7764
604
1709
783
253
1271
823
1871
878
811
993
1605
198
1821
3292
1809
1634
479
1804
1733
2429
1634
2994
648
3548
1636
896
801
436
694
285
1058
1564
1138
1472
829
2300
940
1680
969
1289
1866
1301
900
329
1832
1149
3076
1524
691
2035
2767
1195
3843
1428
2719
945
755
951
2089
1072
958
1084
2360
2176
344
2872
727
597
1604
682
597
1170
429
984
2243
1589
552
1206
2198
2466
1746
4474
649
2573
1426
668
1972
1387
3511
1248
1178
1153
1592
870
1766
216
4916
766
1151
1742
764
731
1647
1076
834
1349
2450
2458
2000
2040
359
2460
1503
974
1275
1278
1699
1222
1304
813
4335
1799
1479
915
1567
2224
555
741
2233
1710
3714
3251
1298
3160
2784
3563
1561
4995
5831
182
1207
1419
2084
3110
873
1251
1148
1815
795
774
2043
830
831
1171
1671
1263
1390
656
1507
1181
910
1089
1638
529
528
1427
1786
2045
1113
821
1852
900
1739
985
2008
1113
2295
105
1043
1319
955
481
124
2348
1238
896
1143
1263
2417
1016
789
1628
5348
2205
1267
2010
1789
417
1544
1213
1629
2463
1257
2800
913
1653
1251
4439
1765
1792
3005
163
1974
823
1654
1676
4031
930
1248
2349
1367
1205
1964
1514
1961
738
1289
631
2228
1137
1385
1300
4845
1379
1152
1980
3016
1048
1285
107
393
2139
469
763
1785
1505
2130
1200
1523
4461
3418
992
1903
904
1126
653
3637
1593
3061
387
1040
1280
4663
2588
1430
1656
1406
1702
203
1239
689
1335
1562
1030
8902
477
1004
2228
1626
1061
3827
1199
2096
2026
2516
2364
1169
1163
5834
1302
2570
1245
442
948
281
513
1175
1838
3291
1792
125
1352
519
991
1178
735
464
1642
1513
2212
4527
1857
1107
1734
2098
1172
1050
1997
4057
813
708
2017
2404
381
3421
1202
1747
6279
1065
1441
1269
2403
1951
1125
4308
1042
2200
393
1748
1243
1643
838
1808
1730
1854
2944
1311
2141
488
3025
989
1425
1290
427
592
1486
1250
2163
615
1331
1616
1599
830
1480
733
1235
1462
1114
1366
1407
550
1597
1137
743
1627
1695
1723
664
555
1266
3439
888
3010
1143
1003
1037
2466
1424
1860
6151
1844
2685
2610
2579
1356
1076
809
379
2614
1183
1861
1972
1797
1041
1489
1079
2596
1469
650
1407
1169
2052
969
1782
1507
695
1251
1057
1457
972
631
3283
1007
3272
2523
1431
1292
1558
1691
1888
734
2523
425
918
1526
1694
687
1610
824
224
541
1035
2150
1084
1213
1548
783
494
1070
1281
3263
179
4154
2463
1925
1345
1037
1118
1825
774
931
2192
39
993
1252
1247
559
626
1144
1567
959
2543
3530
1250
1860
1800
902
2482
1096
2621
1188
1310
937
1512
1539
3084
691
1948
1006
145
2391
632
5106
1301
802
2141
764
2990
1076
1487
4251
499
1902
3450
1763
1318
1024
4609
1451
1119
267
731
4133
4851
1249
1507
2597
1293
2447
902
2115
800
2165
1643
815
1202
4505
1033
850
2531
1654
1573
1249
668
1119
2800
985
1676
2905
1054
1045
2592
1541
1414
1181
2159
1773
1069
934
343
2385
802
1310
514
1656
1220
702
1697
1634
2199
1374
1483
893
1912
2331
226
1438
668
1044
898
519
1118
1366
499
1431
179
1245
2743
1054
968
281
1592
1517
2009
1154
2962
2517
749
1415
903
485
1162
499
1096
3161
807
793
4158
1232
7649
3501
2139
291
940
1376
1425
1259
429
892
1434
1967
1263
575
2102
3259
531
1038
5815
3521
2344
615
1363
1338
2028
3150
2754
473
1706
493
6988
1494
1060
975
1249
1188
700
1806
2730
739
6633
1944
3316
402
632
1379
1390
666
852
6985
419
1158
2199
1733
1451
791
976
1915
1009
1193
3463
982
2218
1537
1654
2325
1753
2123
1188
1168
1629
1265
634
2506
1567
1497
854
1403
877
1659
1871
1862
797
1468
3102
2783
1976
1396
1814
2405
418
1095
1815
1548
3076
794
1304
607
717
931
446
1829
1822
740
812
883
841
1355
979
334
1604
835
4989
1541
2465
344
268
1001
926
1439
1217
645
790
6217
3549
1777
1141
514
1715
1543
1534
1429
1292
1641
761
438
2842
2971
1493
2013
2126
1612
531
541
3242
765
1065
979
1416
1073
711
364
2649
1253
1236
562
881
1225
1421
6766
1217
1931
1341
1477
1058
4352
3809
7071
370
2585
1121
1718
1669
1084
959
1186
706
1865
947
2231
620
2165
1407
479
948
845
862
632
298
3091
3354
4863
1701
2232
916
661
639
1045
569
1437
2516
4342
407
1969
1618
1160
1188
445
1949
1772
206
3070
1301
2232
171
6426
2644
1629
2109
733
1018
367
2058
2298
1772
1906
1986
3195
1718
525
1572
1696
1092
995
2848
2051
1211
1990
1588
989
5524
667
964
1643
1187
930
1310
2954
9307
1486
969
1160
1881
1917
1380
1683
6285
1472
1732
1368
861
2502
1746
1507
258
5225
820
1271
1477
1562
793
543
1425
1501
1997
2256
1107
778
1781
1638
1404
817
1303
2636
962
1894
549
3361
1242
1544
677
913
1046
1761
923
852
1844
2360
1028
2114
4405
1782
2723
1853
1987
1953
1907
1185
2153
538
309
1079
1316
1073
2593
831
934
2705
1405
2100
867
964
473
1076
2838
2084
1160
1440
2822
1360
1608
2308
765
867
770
1940
4067
1404
2485
1580
973
2135
2129
923
805
1486
2635
541
2725
986
2712
1271
1339
1895
641
1611
1229
603
1106
1254
1277
2740
1854
4745
1079
1523
1435
2333
96
755
364
1151
887
972
787
2276
500
864
2121
1595
1039
2760
1972
1003
454
589
1387
1191
1016
1980
500
1390
859
184
3315
1209
1842
1555
1773
689
672
1353
1278
1145
810
2612
947
807
768
1854
1646
1020
1326
2650
1045
1377
1085
1059
1831
1618
1077
2028
361
1214
873
846
521
2169
2468
1805
1359
1219
221
2139
2127
1910
3447
1268
1589
1040
2554
1072
2235
1073
766
759
876
1788
503
914
976
825
1336
1622
1015
1466
1377
2455
1554
2770
3228
1430
635
1476
1308
1385
796
1449
1370
2890
1255
2074
1456
531
1257
1148
2499
1403
2104
983
983
1672
977
2058
688
1829
3077
2008
1598
1668
288
1510
2047
1056
1168
860
1443
945
3846
1441
2207
2189
650
1355
1466
682
1664
1556
949
686
2493
1257
790
1869
269
4888
1449
1172
1155
1500
10630
896
1812
2436
354
2324
1029
678
3404
1658
3623
1755
1122
858
2712
448
577
1083
646
1789
2112
3815
1816
1696
533
1118
522
756
879
316
893
1233
1666
1679
354
5057
762
3790
2085
2229
1094
865
2181
1152
1990
625
498
921
1492
2072
724
1143
2113
691
2118
1912
773
1256
612
1978
2179
681
953
1002
1747
2361
1616
2806
1174
1708
445
724
2231
1452
2969
376
388
1814
888
2104
799
4647
2876
709
862
1999
1491
2451
2484
1998
915
1152
1831
1770
1133
1741
1180
935
1617
1801
740
2016
2680
1364
294
3311
1058
1490
3956
3229
1535
193
755
683
1966
827
400
1259
1345
65
2130
965
1125
590
2102
823
1231
713
9531
400
1555
4044
1466
2135
511
1245
2469
1043
628
621
599
1251
845
2429
1666
1071
1252
3129
1462
6443
1055
1446
1692
2102
2698
1199
795
3292
649
546
2525
1008
637
1028
1360
1078
2197
5702
1849
2706
625
2201
1444
2013
1983
1391
1696
2379
1309
2035
5496
1015
5858
1192
1941
1747
1887
1001
726
1294
975
636
751
1183
1273
931
926
1413
870
1161
1427
3337
1325
1451
801
1293
856
3856
3824
2068
1385
1630
723
8008
2133
1814
1249
1291
555
1099
1826
2084
648
1341
969
2982
774
1128
708
1889
1586
1222
854
1703
286
952
890
2004
4621
1077
383
2101
644
7296
1003
1009
4328
998
688
3910
1269
2282
6582
1204
2732
1234
3762
1340
1240
2232
1264
553
1634
3095
5946
3017
1846
369
464
642
4864
1660
1034
1275
2411
1998
797
1145
1375
2265
1073
808
1501
1426
2889
1341
2195
1438
520
2037
1648
471
1132
575
927
646
1441
631
357
362
1412
767
2271
1050
1189
1767
739
1595
2518
1719
2843
1314
250
2182
679
1027
3015
1631
2625
700
1007
2246
1563
4607
2860
1127
1485
369
1392
1895
5046
1581
334
1512
1150
1106
640
982
2208
4376
2813
1609
2601
1103
2022
292
1485
4606
694
1747
802
679
411
1055
2171
2617
863
657
3449
809
1445
1774
968
2078
1153
1447
704
622
1905
207
1951
1918
1857
333
2409
1421
3396
1406
1447
3232
1887
679
1404
1722
1835
792
1248
3103
3029
2200
1163
2509
966
389
2052
3423
861
4076
3641
6023
2798
1206
4574
1665
1700
1048
3208
1386
1395
1360
1747
1260
1862
1997
742
[truncated: 2,524 more rows]
