# Supplementary material for: dCas13-mediated translational repression for accurate gene silencing in mammalian cells
Source: Nat Commun. 2024 Mar 11;15:2205. doi: 10.1038/s41467-024-46412-7 (PMC10928199; doi:10.1038/s41467-024-46412-7)
Supplement: Supplementary file 6 — Source Data [file 41467_2024_46412_MOESM6_ESM.zip › Source Data/SupplementaryFigure5b_dCas13.csv]

Sample	Rep1	Rep2	Rep3	Average	Stdev
Poly(GR) frame_5UTR #1	0.933866	0.878682	0.950071	0.920873	0.0374264
Poly(GR) frame_5UTR #2	0.797657	0.657944	0.873864	0.776488	0.109506
Poly(GR) frame_Start codon	1.02321	0.844082	0.813862	0.893719	0.113158
Poly(GA) frame_5UTR #1	0.248487	0.233443	0.247611	0.24318	0.00844427
Poly(GA) frame_5UTR #2	0.403459	0.49095	0.505483	0.46663	0.0551889
Poly(GA) frame_Start codon	1.04577	1.00122	0.900434	0.982473	0.074457
Poly(GP) frame_5UTR #1	1.09183	1.04518	1.01599	1.051	0.0382578
Poly(GP) frame_5UTR #2	0.450121	0.711811	0.7397	0.633878	0.159747
Poly(GP) frame_Start codon	1.0212	0.962293	1.01937	1.00096	0.0334953
