# Supplementary material for: dCas13-mediated translational repression for accurate gene silencing in mammalian cells
Source: Nat Commun. 2024 Mar 11;15:2205. doi: 10.1038/s41467-024-46412-7 (PMC10928199; doi:10.1038/s41467-024-46412-7)
Supplement: Supplementary file 6 — Source Data [file 41467_2024_46412_MOESM6_ESM.zip › Source Data/Figure6d_gRNA_CD46_start_codon_#1.csv]

APC
1774
1002
442
1236
5127
422
656
302
348
464
765
2678
338
1717
1380
3311
1306
1186
1237
676
615
6801
201
2320
683
723
580
610
471
1471
1669
1647
1626
2126
1368
480
1040
1673
1246
609
1263
2690
1303
2073
1511
974
1492
514
903
1269
768
635
445
2485
2425
437
674
922
603
1160
470
2225
1106
1283
743
826
450
369
1844
437
724
750
221
1259
1321
511
443
782
556
340
970
1248
728
518
938
599
864
1175
695
531
398
934
1240
720
925
918
5580
478
356
775
1364
491
779
1170
740
5478
2363
1275
2426
894
3943
367
2635
1242
399
489
2373
4336
461
233
1607
271
1606
1932
580
1662
521
1046
3652
843
355
850
1063
2810
671
877
279
1573
482
416
121
672
4434
743
859
96
1044
744
371
348
785
589
2059
1337
735
568
631
330
649
500
1420
1377
352
1498
967
1118
1161
341
755
1560
974
1106
1505
553
362
510
972
316
451
406
791
508
669
691
1252
909
955
1335
1055
1313
1081
3222
511
5361
1138
1899
961
1680
1423
3130
1320
438
534
2327
1812
282
1784
1176
1291
1460
288
175
1719
2450
920
774
523
918
629
1146
2351
1438
2828
1420
705
1548
1267
707
1238
1972
536
256
1119
5984
763
1868
449
237
940
1001
700
936
561
647
330
543
2619
333
911
803
795
413
436
414
1994
1227
1172
576
746
352
394
1222
1293
1046
541
445
1102
576
563
3201
1162
900
704
514
2239
1193
524
664
1020
2697
1109
361
549
3479
1137
464
879
1165
402
1750
377
426
673
1126
4584
380
396
678
2099
508
476
1215
735
472
1214
1961
807
1865
948
1196
496
1898
2225
94
1902
1854
2119
1796
881
876
407
2261
215
808
675
1255
1632
846
835
453
1310
1213
710
710
799
563
674
665
460
2252
805
464
1086
1104
537
825
1938
729
474
323
444
1013
2229
843
887
153
257
2360
347
1193
381
771
1308
253
668
3408
608
1053
651
855
1283
352
933
367
694
1146
1499
399
9416
2298
373
476
468
1265
1240
563
652
1730
586
650
973
1203
588
1479
312
529
1101
1156
2314
463
1052
645
937
1051
1603
234
420
889
2569
772
344
216
599
1134
2006
633
842
434
1127
682
1344
866
1145
844
2434
1227
1284
1457
634
1469
511
1681
458
777
2396
967
1217
1156
623
605
597
1754
429
358
1304
5768
431
1170
993
1454
1236
390
2590
647
675
1457
785
1327
1517
1119
677
1384
2022
1257
635
1140
846
1679
1091
535
819
553
2528
935
2123
906
1875
801
486
723
552
1314
710
2003
473
1190
4601
2512
539
244
959
642
394
1448
1528
667
711
383
2671
859
641
9512
1031
1100
653
449
1795
1320
891
1513
784
1386
943
938
577
925
1126
481
695
1701
427
840
1330
282
494
492
4372
385
760
2485
696
563
1099
1458
1155
3689
386
409
328
539
2705
1137
183
1497
1060
1049
1707
1290
1927
1173
1721
307
1134
1745
855
361
524
613
572
706
920
2065
939
1225
624
2684
578
1572
339
284
520
365
645
1026
1241
1034
685
1141
590
1685
558
1045
669
273
849
647
961
1801
521
1550
1322
5816
291
1374
421
120
2512
741
494
2221
499
3075
165
507
578
1119
1242
465
1166
404
1083
627
394
1071
423
1108
1766
1192
637
466
495
2196
1855
928
604
817
2482
2976
724
687
560
1189
1015
1912
269
2569
639
668
367
494
806
638
490
693
4821
458
1624
638
1596
318
1568
1159
426
2484
1032
390
1719
530
453
1961
352
440
360
1138
1511
770
680
805
961
938
478
829
2050
1581
613
574
1065
800
628
1487
971
495
2369
508
1133
1071
417
1266
891
695
434
1618
535
1100
1456
466
1175
722
453
262
1174
1311
1739
2145
858
593
317
812
173
595
1033
1642
219
398
523
1252
986
1682
2317
187
961
1039
615
1133
2119
490
842
599
1277
964
756
2184
166
832
633
4148
974
580
1877
1618
781
3668
1415
2470
351
472
522
1691
89
959
1283
659
979
2116
946
1858
628
487
1531
438
657
1385
446
1908
950
1895
557
537
690
3631
1323
388
3623
470
925
334
511
1272
735
1195
941
780
427
1051
1161
145
395
1274
802
2338
1313
496
1148
602
958
1161
565
368
860
366
752
777
2306
824
1112
1535
611
716
664
655
229
940
787
2001
218
308
771
774
1549
819
686
417
1139
1686
1223
2270
794
1936
884
1045
843
1117
1565
228
1151
573
730
530
453
868
587
1130
1828
360
5409
2311
1272
1311
592
1568
245
614
275
411
625
700
1426
636
334
855
484
560
220
1604
371
2031
4254
751
909
1786
1237
1034
791
583
1892
2754
1254
1365
684
2154
700
579
484
2283
757
1280
1104
1410
5892
519
1358
1101
542
1580
1740
869
436
2033
115
1805
3869
224
159
424
439
945
1422
3111
1152
1990
1321
966
2150
797
2748
182
557
2001
544
1828
465
1625
1105
716
615
253
882
352
730
2690
2042
1476
914
663
701
918
11342
1623
428
267
687
424
476
688
670
1026
1817
1366
519
872
240
877
619
679
728
3439
1010
800
855
893
2813
480
483
1817
399
5325
1372
802
556
1503
1182
1244
383
327
3787
2713
6462
963
771
757
569
2541
1016
1375
1406
1625
1211
295
217
3240
87
3600
547
719
1391
841
662
2464
326
159
929
1799
1098
2458
1054
1021
2659
886
488
1157
396
1788
2377
2162
423
1315
410
1986
2635
797
447
452
1264
358
1570
1431
301
1435
1702
437
1002
383
425
2755
1146
509
495
705
4643
1135
2147
1547
1309
780
100
1472
1274
908
1752
864
557
343
2206
696
2170
231
2040
983
1247
1610
263
934
1426
893
828
498
2115
1458
746
604
1270
3067
762
996
459
496
548
841
443
739
297
1790
2281
809
1227
976
278
305
1595
414
409
1217
948
1262
541
1981
270
496
687
2535
657
980
657
873
2124
547
3843
3852
604
535
535
1317
380
2704
537
366
1111
1693
5586
1509
2237
1073
1049
518
601
869
4807
321
806
608
885
1307
1150
1077
2126
515
122
409
933
551
1552
1504
491
1225
332
524
1040
373
801
602
1108
549
597
1411
1050
839
2678
697
1096
139
424
110
870
1274
934
3331
289
982
1470
1379
337
2196
1023
2270
379
1279
889
2987
552
884
642
904
338
698
377
388
1321
2390
382
3176
801
943
2192
1045
531
835
838
689
804
698
4360
571
1677
2206
960
2237
1081
1309
1351
658
935
772
1516
737
215
4898
5241
1107
833
608
581
674
143
1387
224
2468
602
1397
301
1697
328
1273
3168
1172
1339
2707
2549
916
459
1368
428
334
1038
449
628
1304
1742
426
793
1147
1102
980
985
1373
1444
4920
789
330
840
1056
541
1448
402
532
718
859
544
883
472
1337
2495
370
1429
648
233
2079
581
289
1032
676
1609
856
780
745
3525
1400
914
773
318
468
1003
1167
447
1130
430
1700
1540
440
1818
443
706
662
743
863
536
1422
193
296
1108
1111
928
1056
636
627
1320
674
1027
1875
445
1139
1172
174
722
870
347
1253
1065
2710
709
186
655
5309
442
1328
1021
528
5059
1659
236
272
879
1469
524
644
448
5058
2054
1195
787
2417
496
1027
353
5059
418
501
698
602
242
1524
1217
861
205
985
716
990
656
1269
561
467
641
579
537
478
454
1497
421
2539
2522
951
682
465
440
677
1846
601
1471
2719
475
1462
816
626
600
749
794
599
946
1096
2120
872
1176
314
125
349
1042
456
412
904
827
2517
1894
1665
737
4532
1384
944
804
651
311
804
384
1090
2008
853
722
1870
281
1003
7005
2124
1105
1061
637
657
1440
700
587
670
1540
3944
2294
479
1302
1171
318
1567
2389
381
311
813
726
1515
1094
911
1295
387
731
1580
534
506
976
619
1171
1008
681
2072
625
1103
467
902
315
302
861
644
394
864
1216
604
1117
358
1546
1832
937
1564
1521
1191
726
175
810
1256
1066
1263
402
343
797
1500
423
532
739
831
462
1137
401
1799
242
4712
628
2500
1343
734
431
995
451
1747
1024
1290
481
282
2697
1483
462
1572
570
791
544
178
763
1577
886
1219
717
929
1865
898
693
395
373
809
3016
844
1134
906
1228
454
408
768
884
850
761
921
1073
1808
885
311
3503
870
1480
1835
682
412
1196
333
658
1105
91
2454
809
213
1260
754
880
890
797
541
302
2089
1787
1670
734
1758
198
1279
1390
1949
2045
360
1035
1077
1000
790
768
1034
922
1745
864
618
586
1247
1775
655
352
1239
281
4165
1968
368
489
1791
581
205
3078
682
549
513
584
970
490
1263
2492
982
1004
12379
184
1551
3091
586
905
775
946
385
5716
1685
1173
3051
2119
309
598
1122
496
1348
1024
2293
1282
965
1142
1174
1019
1774
455
1129
508
1256
1313
1728
2203
506
478
1875
2484
811
548
1943
444
535
2030
1399
797
506
477
286
745
441
2122
718
1739
1386
337
746
2291
1664
817
1588
2767
798
1445
1093
569
661
323
609
1116
1378
328
401
938
700
790
446
1315
5632
1957
364
675
1088
332
582
964
483
876
1581
577
462
439
1220
831
195
319
3554
150
1732
483
1565
929
569
4199
387
781
1080
371
742
453
390
330
813
375
1166
885
259
351
902
2780
1767
406
794
2945
1709
447
4111
909
3060
475
323
1834
1584
727
947
1476
554
929
1109
1025
895
991
406
1461
908
896
293
556
367
695
1990
3392
372
662
1075
970
2600
1519
1122
1403
979
430
1452
247
2096
998
631
1064
559
1752
1530
451
1118
340
784
1053
2186
411
985
542
1844
267
165
255
842
970
755
671
1273
1845
760
1530
592
517
994
1205
1353
839
1028
627
1394
1127
1912
773
404
571
554
1325
683
436
2115
363
2693
1100
620
1042
895
160
1594
3239
234
1031
414
318
489
698
1762
604
1566
1337
435
638
1064
2810
465
230
3691
876
1205
397
1866
4168
604
1682
234
669
1757
859
2298
1779
1513
154
1519
1668
4134
366
349
293
1251
1076
822
1552
842
912
784
1282
1032
2350
197
2949
698
558
549
404
300
752
1756
790
804
2119
342
1398
3048
989
327
987
437
1415
421
373
818
1114
735
656
496
660
854
348
2830
558
509
557
2333
820
4487
965
213
704
1622
946
760
522
1162
815
348
852
4495
1023
498
405
1106
1344
836
528
915
1117
799
501
1149
444
2505
434
439
1445
1689
2584
1143
2697
341
300
872
1106
542
790
660
463
901
280
757
1245
1065
594
1139
400
610
446
1049
417
411
786
460
460
284
391
553
536
535
1938
4536
594
6007
237
644
1281
661
1028
1030
2555
[truncated: 2,003 more rows]
