# Supplementary material for: dCas13-mediated translational repression for accurate gene silencing in mammalian cells
Source: Nat Commun. 2024 Mar 11;15:2205. doi: 10.1038/s41467-024-46412-7 (PMC10928199; doi:10.1038/s41467-024-46412-7)
Supplement: Supplementary file 6 — Source Data [file 41467_2024_46412_MOESM6_ESM.zip › Source Data/SupplementaryFigure1f_dCas13.csv]

Sample	Rep1	Rep2	Rep3	Average	Stdev
Control	0.920984	0.996842	1.08217	1	0.0806416
Start codon	0.392627	0.480917	0.53181	0.468451	0.0704238
ORF #1	0.584365	0.549315	0.593886	0.575855	0.0234722
ORF #2	0.814667	0.79326	0.686908	0.764945	0.0684244
Stop codon	0.701269	0.754567	0.653398	0.703078	0.0506089
3�� UTR	0.718065	0.813175	0.643268	0.724836	0.0851552
