# Supplementary material for: dCas13-mediated translational repression for accurate gene silencing in mammalian cells
Source: Nat Commun. 2024 Mar 11;15:2205. doi: 10.1038/s41467-024-46412-7 (PMC10928199; doi:10.1038/s41467-024-46412-7)
Supplement: Supplementary file 6 — Source Data [file 41467_2024_46412_MOESM6_ESM.zip › Source Data/SupplementaryFigure6h.xlsx]

## Sheet: Control
Alexa Fluor 488
1643
867
1018
1598
1052
2578
1635
2746
1251
1432
1262
695
1157
1712
989
927
1927
1509
2293
1597
1743
519
1403
1769
1285
1235
877
1833
1605
754
2445
906
1418
1282
891
1255
1037
1212
2252
1890
760
1670
3041
1528
1065
789
1489
1088
1238
1562
1403
1215
1056
538
1381
1554
2314
1362
2057
943
1897
2688
2019
1726
1613
1655
1225
1164
907
1236
2447
604
2014
2257
479
954
765
1852
870
945
1163
2117
1041
1048
1384
1135
1709
1973
447
705
1627
1443
970
2028
1940
2675
1666
949
766
1840
2258
1936
771
3430
2127
3081
515
1396
939
1329
2188
1138
1880
1587
1249
473
1125
1062
1069
2860
1307
1649
1012
1020
507
815
797
894
689
1444
2284
1377
598
1753
1733
736
1170
1285
1653
2229
2367
922
929
2708
1479
871
718
1759
1250
337
714
1057
3231
538
942
2294
942
2653
2291
2419
1664
1793
1510
1174
432
877
2732
2087
1981
1528
891
1117
1785
1679
598
660
591
1614
1277
871
2029
2287
679
806
1070
906
1314
920
922
1203
1943
824
850
1205
811
497
2062
1215
2886
2995
1145
647
570
3200
1442
1665
1926
696
1464
2701
2115
1077
437
2606
2487
1118
1563
1710
972
1594
2253
2332
1737
1642
1192
2341
2993
1180
733
1989
2296
979
2334
734
1750
1204
1344
1197
1958
1415
1052
1184
813
2129
878
1000
1669
784
1387
1420
926
703
633
1748
792
1453
1244
2092
1755
1932
2284
738
730
966
596
740
871
1746
1215
2294
1101
1906
2138
876
944
1298
974
2902
1040
2182
1506
600
1581
837
1081
1340
617
926
1499
1006
611
1097
406
2065
865
2391
2478
3251
1628
1120
2003
1154
867
698
872
2056
2246
834
597
625
1705
594
1035
803
1043
921
806
2079
1363
1050
1019
1339
477
1386
827
716
1978
458
1274
1349
1938
903
1556
1296
1465
380
1181
2584
3980
1016
2348
1900
962
1140
1642
1274
867
1772
2542
1483
2298
2068
1374
1686
1296
912
1202
1412
868
1298
878
905
2087
1226
1550
2138
1816
1203
1651
1988
970
2138
2898
1097
1651
1154
966
1779
2433
741
1114
1129
1345
1573
1365
1406
1195
2724
1055
1178
842
735
993
1506
808
1076
1955
2744
471
2747
691
1394
986
1279
1052
1109
1389
1565
1022
2692
1999
976
1495
1395
1677
1728
881
1255
2401
1053
1372
1406
901
1471
926
487
1067
1442
2027
739
1127
645
1369
1588
817
1416
939
1430
1762
1750
1647
1712
1951
639
1859
647
791
1729
825
770
1240
1713
1797
938
559
962
1231
1641
2163
1771
2122
877
1168
786
1836
590
1090
1671
1327
1664
1638
2058
2106
1358
1673
1266
475
942
737
1692
2092
1081
1678
1465
1564
738
1655
1039
2381
686
1408
1587
2265
1722
1506
2816
1708
1255
1318
1448
2078
995
1169
1731
714
1506
1540
527
1291
2102
1466
721
650
2273
1588
1589
2365
635
1542
1769
796
2798
688
1265
1907
2827
1203
819
2015
2354
1531
1142
953
648
2282
2360
1620
576
2006
1969
867
992
694
938
778
1775
471
1978
758
825
930
1415
761
716
3431
1039
1356
943
1777
1832
803
2957
828
1513
2263
706
1377
1190
2287
1669
999
3297
1534
1509
1282
1667
1446
2404
2114
941
4068
252
871
1776
1136
1114
1273
1993
1146
1635
2317
718
1733
1523
2313
887
1069
1573
184
598
850
612
892
2866
1008
2789
1359
1554
1082
2068
456
956
2576
1684
2005
774
509
1620
1457
2948
1025
549
2026
2079
1387
2005
971
968
687
1755
876
726
1627
732
1274
2100
569
2346
1367
527
2016
964
939
2196
657
1628
1040
1083
1440
729
1160
317
1204
1010
564
3407
1187
935
1012
889
1153
2597
2579
1755
729
1556
671
586
754
999
1749
737
1494
973
870
757
1394
786
678
1776
1204
1426
641
934
1691
883
484
1257
1494
1734
1988
1302
1777
1137
1904
738
385
873
2028
2510
1306
1342
1779
661
807
1968
1205
574
1396
1854
1134
662
1554
2876
579
3046
1902
2147
1072
1288
1223
956
790
1879
717
1571
2118
807
1013
953
2017
1644
451
2255
1227
888
1348
864
729
1099
2548
1454
2745
2162
649
1119
2074
744
2273
1014
542
1548
1017
2957
2283
1199
1557
1475
1888
1186
2293
793
801
1415
1770
899
1932
2357
1250
646
1875
1315
1773
1553
2586
2516
1100
962
1083
1422
1138
716
725
446
2813
988
966
1460
456
2086
1170
1613
537
959
1661
1421
889
927
1656
1350
1713
1459
1494
2529
1063
2144
1984
1319
1469
695
1906
2526
1032
804
3902
864
2269
1482
1780
1647
1220
2048
1784
1934
579
1928
878
1322
1560
767
1526
995
1735
3059
1158
1005
1212
696
1493
1661
1473
1637
528
2636
722
2962
1328
1365
2569
2130
3054
1031
1423
1126
2385
1754
2105
583
1696
1004
2927
1483
1259
1607
1689
644
1569
1776
1475
1742
1120
1440
799
663
2636
1600
796
1181
441
2017
1386
1410
1963
992
1227
889
1090
693
1863
1989
1153
1141
2182
554
882
3518
647
2827
1930
2334
1175
3946
739
799
478
733
1345
1586
1422
1909
2271
717
564
1174
937
1568
2634
1105
982
1650
471
2640
631
828
830
989
1278
1931
672
2021
1534
1087
723
758
879
968
1219
1417
635
2788
1184
747
2991
2010
2159
1007
1725
2785
1117
748
1230
2186
623
690
1561
876
1035
1166
588
2260
1244
1124
2272
1059
1223
1892
1866
723
2204
1134
741
2848
891
2195
1745
3859
1716
1225
915
781
1862
917
2479
2855
1321
1328
1935
1313
1393
900
934
1656
2545
2641
1108
1022
1092
1341
1084
936
663
2962
1278
608
2153
725
1874
1881
416
781
1829
1832
1140
3072
1150
930
2253
671
652
911
784
1082
544
1601
1658
1608
1278
2567
2170
2195
1993
1077
1301
1743
1245
1774
1935
1461
1345
643
2834
3034
2543
368
690
940
2902
970
1545
896
1961
1291
1626
2738
2762
1070
698
1464
672
1826
2117
1914
1536
521
1259
3282
1257
2352
2482
792
1613
410
832
2179
1403
736
1251
3181
1883
1349
1800
934
1963
1749
1459
1755
992
794
1057
1296
2327
709
1030
3373
837
1545
2468
1332
837
1271
2223
1724
2376
1869
1044
2444
927
846
1990
2610
935
2452
730
792
999
553
1632
2831
2268
890
3244
601
2217
1474
683
645
1600
794
1127
794
1151
643
1499
1780
874
1956
2610
661
1860
2717
1649
556
1921
2101
1258
1560
1451
923
1270
1717
1551
1758
1509
1166
1527
1154
877
1772
1042
928
1034
1133
2243
2310
1454
1692
990
1657
1930
2340
717
973
1496
888
528
2596
2015
679
1954
1187
1459
1672
2222
922
717
1393
769
1168
937
1212
1483
1413
2154
998
1887
971
1811
1069
792
529
2821
1339
1257
1093
879
779
1223
658
1574
1044
2133
1163
1533
2016
770
1015
2444
1516
1005
1439
840
3081
2257
1220
1573
1440
1892
1205
1121
1148
1171
1937
784
2351
1314
438
1907
1326
1561
1786
753
2637
1408
1484
1231
783
1132
1273
1403
1504
1049
2247
744
1181
1095
892
1232
992
2206
1243
2235
1358
1252
1885
1658
1396
1610
2026
1644
575
603
2421
1022
2377
1500
1235
1175
667
1400
1052
2467
1782
668
783
948
1642
747
1455
906
1502
1789
1233
3966
1397
624
1322
874
746
865
1717
1483
3047
2252
780
692
952
1585
2315
595
2554
3612
638
2107
3398
598
2118
1540
528
765
1119
361
660
993
1644
1602
1961
676
968
1550
916
1440
1395
1060
1639
1739
1133
1977
1639
1053
1156
1799
2311
1579
1030
2574
2437
869
1480
2374
1920
1304
2319
2188
969
1415
1765
899
1404
722
2354
938
2644
1408
817
860
538
1073
1127
1509
1043
1615
2070
726
1941
1302
1083
2076
1791
920
1541
1459
1409
2284
1168
1929
1392
615
1576
1190
1510
1154
800
1109
1050
3774
581
2755
3256
1393
1537
946
1789
1016
3023
1886
1328
1386
1669
1077
1228
1468
1632
1052
1119
906
883
1227
389
1847
1649
2196
802
517
1385
1073
2728
1518
1538
958
1504
1883
1553
972
2165
3137
1093
1855
1436
3085
899
1732
2074
1468
2632
1366
3053
856
1106
807
808
1905
1067
1453
2509
1193
1005
1763
3858
2178
2831
1341
1275
1858
2279
714
1820
2178
676
1298
767
1376
1013
1054
1701
1367
1046
1779
2167
513
1665
1176
1454
1169
1534
1181
3021
2086
778
1694
1255
1186
1106
1227
1068
916
1283
876
1657
596
2223
871
2691
1893
1026
1228
799
591
949
1251
420
1716
895
787
1760
650
2456
855
1336
1059
2186
2234
1343
2465
1313
1217
665
1223
912
797
1591
2146
2373
973
885
1620
1357
1202
1044
918
1804
1678
1351
841
939
2393
2029
2351
2449
1797
503
888
865
1160
741
1286
1490
1251
931
1376
485
1437
2452
1470
1094
1050
1354
883
1618
2930
1001
1417
1548
1331
1661
1268
769
2062
2036
1593
579
1242
917
1475
1265
1053
891
805
1147
1548
652
1426
1717
2135
808
1342
1325
907
1423
2196
744
1032
1693
1140
1473
1550
718
998
885
1019
1933
1318
949
1823
1661
1762
1080
1116
1369
1035
1488
2006
957
2406
815
617
774
1800
757
1453
732
1184
2645
716
1504
1509
2213
767
861
3213
981
2389
2807
2029
878
2363
1473
989
1272
1702
891
858
609
147
1288
1083
1221
878
988
1598
2958
2980
1461
2443
996
555
653
730
2466
1425
1116
1097
1180
2447
1473
1605
1368
1219
819
1686
1087
1221
1141
3023
670
2223
2091
1014
1994
636
1154
1697
1309
1201
858
3048
2539
1944
1274
2421
1326
1490
1146
1911
1244
1306
1578
3012
1765
1278
1937
1491
1083
1460
821
1717
2774
1885
1450
1990
3272
1427
701
1225
1336
465
2985
1553
1599
1397
1482
1607
1142
1188
1662
1842
1085
921
2068
1240
1924
933
679
866
1066
2793
1560
1879
1291
2636
1071
1146
2663
847
552
1854
1810
480
1099
2648
1356
1454
2142
914
1544
539
1255
3117
1399
1506
1118
1736
2016
1407
1005
1687
1626
298
2200
1824
1748
1942
1531
1285
2063
2041
2068
2218
2084
2668
2773
1166
3290
1473
2531
1823
2095
1151
789
792
996
1157
2705
1570
786
1621
849
1778
1426
1227
2381
1190
940
1158
1165
791
3196
1485
1245
1314
376
2197
1183
426
1849
1906
1410
745
929
634
1494
2601
855
778
1361
1270
1581
1080
1095
773
882
810
1019
987
765
1019
1296
841
1064
1786
1311
2050
1117
858
2347
1633
1725
2293
732
1040
1219
730
1190
1146
931
1906
1238
1200
1580
1299
478
1247
1292
2415
1040
723
1657
1421
1030
2324
1966
302
2332
1559
2870
1383
1334
1734
1229
989
1027
889
716
1357
1192
1048
715
1475
2366
628
1255
1811
1006
1350
1899
2051
759
1063
786
874
2468
2157
817
715
946
749
788
1946
1274
1417
1624
3353
2099
882
1017
778
1245
2258
779
1725
1116
1166
1959
889
987
1861
756
1079
1310
2412
1307
872
818
975
2117
998
726
2043
1443
1937
1753
1831
685
1276
1941
1810
760
2496
798
2086
2425
810
422
2111
3606
705
1754
1826
915
2414
2283
866
2597
1706
875
2194
1137
2265
1442
456
1435
1468
1799
1194
1673
1735
1607
1421
622
1991
888
2433
1508
1341
799
740
595
792
2209
961
[truncated: 6,133 more rows]

## Sheet: ANXA4 start codon #1
Alexa Fluor 488
418
403
920
721
594
1639
1496
1002
1081
884
1106
587
596
469
965
486
482
425
833
1438
520
978
742
292
730
983
589
471
883
1068
660
609
1029
1435
978
357
877
873
936
1320
477
694
1399
403
528
1467
1094
718
1166
2927
468
652
1475
1277
674
568
649
1893
885
608
463
1955
879
1413
522
2019
696
1073
1344
1372
1722
1589
672
786
491
635
558
1228
1032
1290
610
760
1678
560
912
622
595
325
1365
701
821
506
803
705
313
1105
999
318
600
386
747
1153
385
783
643
606
833
1283
608
1594
780
319
769
857
483
933
1398
1239
917
1344
609
1622
284
655
929
1053
1256
757
598
709
1018
1900
266
1308
920
741
1198
927
894
650
827
534
522
2018
1119
616
969
1343
575
747
576
380
2819
761
727
764
935
363
1166
869
413
938
945
1375
176
943
439
976
1384
953
776
860
310
705
957
1621
2028
1509
379
682
1101
323
188
657
671
1198
734
1281
1515
1446
1982
672
599
517
527
1205
1096
767
1449
1275
836
487
1256
1025
677
1208
1285
840
1092
504
427
1114
899
1195
961
865
1654
1090
1144
546
1154
341
645
1019
943
421
852
972
488
1563
1166
1543
444
1217
2008
557
589
796
1059
599
1042
608
1513
1373
500
1308
638
314
747
1079
1079
883
1120
610
1089
695
667
681
330
950
672
648
1284
420
467
1389
1347
730
1556
481
936
509
581
835
803
1626
1736
560
1029
197
600
595
574
2198
1536
892
855
779
345
459
556
400
566
1251
1080
549
1036
441
503
241
801
438
1242
801
535
951
787
1935
670
861
826
371
1717
1150
610
632
986
1052
2130
720
580
1227
306
744
733
730
546
633
798
1005
1535
1126
1091
1214
977
707
223
1016
474
1381
1272
532
1074
1343
285
877
867
443
967
1087
1330
515
3175
1073
141
411
592
654
1555
1062
1358
905
825
1052
641
442
247
441
2711
201
613
525
770
471
463
522
193
509
2054
1015
1577
1067
1489
844
457
1353
936
602
956
113
699
431
318
3114
731
2126
576
1516
1864
1197
439
1035
825
624
382
1491
1492
995
659
852
1728
884
776
670
1671
666
1578
1126
754
978
805
1154
851
1426
1303
1767
844
417
1038
1153
514
569
887
774
416
496
2075
446
392
1372
652
1724
852
794
902
1317
956
1183
443
2078
873
1127
545
1691
242
1284
675
720
921
1013
338
682
400
715
1165
643
424
922
1416
480
1720
387
410
1153
996
593
1163
1121
399
638
1198
763
1199
1755
825
1063
769
1071
814
878
457
1089
1440
1019
1000
1914
308
966
838
464
716
648
464
445
759
1185
1131
998
1088
1614
705
1015
460
1510
1275
864
625
1409
306
448
289
504
874
307
614
871
110
727
851
343
805
512
958
1085
955
364
938
518
612
466
891
824
579
1001
1058
861
550
61
270
1297
1241
834
305
900
1205
1087
1368
1035
1314
897
474
1448
1622
734
518
1180
1012
1889
671
689
721
802
435
749
611
6760
478
726
1070
690
432
2059
679
345
836
1288
1125
887
1841
1127
902
456
703
2593
1454
801
633
701
1231
564
1084
605
743
1012
436
757
1668
571
513
377
363
942
878
574
1079
765
464
699
272
477
1432
755
851
922
1195
301
712
464
579
609
811
733
346
1262
1024
2763
1254
389
389
689
569
948
690
435
370
613
389
1395
386
760
1716
690
272
796
395
830
515
1137
609
1123
314
978
869
1539
711
675
959
576
387
648
3182
451
556
495
1143
740
735
875
1190
297
512
1180
138
911
601
1417
957
867
1292
613
562
1339
2004
1342
842
345
1085
1771
1705
334
1524
515
168
261
97
595
1454
1142
644
1351
128
736
404
1378
1174
934
713
504
1364
2065
1481
828
1156
513
883
635
628
435
1765
697
1045
1140
876
1135
2092
1160
1212
400
1113
397
944
746
560
1789
1274
778
729
1336
1724
1177
1036
754
977
361
137
992
845
1122
1270
905
2641
1094
855
662
1853
735
263
666
406
1010
429
802
900
582
958
1234
1117
1666
492
444
1320
2674
1358
1170
1656
872
618
569
317
398
675
1285
955
253
404
555
519
1261
1884
1245
1108
643
1176
581
811
1426
981
587
721
1872
1006
530
710
717
639
632
594
1102
1164
1134
837
248
899
1303
1613
786
812
809
507
1016
911
1642
1203
1020
1207
917
1348
1184
715
578
781
935
674
350
1066
1287
1418
1230
2144
780
1498
1346
477
1174
3474
502
576
775
666
451
535
1828
368
1031
810
1056
668
1127
659
660
868
469
504
741
1296
504
729
332
443
1581
1129
737
1048
1037
831
635
1235
591
189
755
911
814
422
820
1418
1029
470
1112
811
1461
1070
475
1036
364
993
820
1284
667
386
986
643
602
833
1183
987
1185
494
650
328
686
512
1220
1984
743
670
746
591
501
433
713
580
388
973
271
509
1529
658
353
730
890
387
741
213
492
628
532
685
268
1500
757
353
419
453
416
804
384
508
722
791
3205
1035
564
539
559
520
1232
610
516
2294
1003
988
1962
1158
1499
1632
1179
349
797
1605
1394
562
1382
331
578
518
671
865
1440
1018
1161
1483
914
447
495
625
1122
992
684
1249
559
385
1204
1136
542
148
1350
1126
982
920
724
971
309
817
1578
1509
384
873
803
2069
591
1314
969
1080
1250
658
214
595
283
1180
542
1583
1321
583
705
888
1336
581
731
979
342
597
2698
524
520
672
992
869
701
300
680
1383
446
589
641
586
702
694
964
1133
659
1690
301
1504
1012
838
738
1792
1235
465
593
940
777
436
1023
1218
1851
1055
641
278
1528
1117
892
322
592
363
406
2042
747
1361
1092
196
785
641
694
807
1594
1218
710
1017
382
1678
1122
1225
685
1617
925
1018
953
1531
1553
1306
716
1085
657
463
481
980
1083
481
586
432
504
666
544
1053
779
1432
1527
530
1456
157
616
844
1103
602
643
1980
781
1116
712
1032
744
1611
721
2488
1143
931
896
423
1739
937
655
931
455
1467
209
421
793
505
760
566
755
1128
465
1848
795
695
562
827
754
1499
1162
2300
263
1147
1139
733
766
783
1439
803
606
1192
161
665
1839
418
1318
2414
747
554
478
1246
1603
802
1354
535
372
697
687
330
845
794
1174
569
421
522
871
850
1769
956
1464
854
1234
1096
447
1780
906
1242
908
1275
1015
1075
876
397
1052
408
720
730
1033
542
509
1148
1395
1483
333
735
1765
791
485
990
818
817
579
1116
659
797
1179
741
488
988
427
1511
1166
753
672
594
676
446
797
1314
521
1389
966
848
100
1621
1267
2336
1547
578
1319
464
561
1195
1396
153
630
1530
1720
852
704
1761
465
1153
1851
662
1294
1568
576
669
694
1574
674
1667
517
1052
2298
890
1953
299
895
359
1590
241
748
673
464
1041
359
1486
1149
807
2014
675
1138
1402
781
1017
835
1337
596
648
696
674
796
873
903
638
914
786
790
514
602
1843
1395
457
359
1295
1107
701
743
374
300
1642
997
1088
558
1708
773
515
624
867
1160
440
1144
1255
570
851
1483
780
828
699
1693
1596
589
669
1525
849
621
850
1119
1534
467
1019
680
940
523
1462
1237
595
391
416
716
1527
733
170
591
1383
381
1311
760
305
1079
797
865
1497
623
456
562
1476
1895
1181
359
1026
688
1202
1211
548
161
420
556
638
728
1084
529
560
1451
409
2055
624
706
1577
1485
954
954
917
517
1163
603
677
905
441
805
541
1016
1208
2394
723
561
315
1134
1027
846
706
453
959
1144
985
1615
460
1767
747
1696
369
665
640
273
1787
772
841
680
564
398
1071
380
509
1444
1003
133
625
1164
851
1302
754
869
965
938
242
677
297
1838
525
661
371
1139
1445
552
622
130
701
586
675
697
809
312
1080
401
717
882
383
1024
416
575
791
716
568
859
776
555
771
782
1340
1094
727
1133
1498
450
1303
1137
808
690
1586
977
2031
394
720
706
794
1197
851
900
855
696
1210
544
554
683
1561
1506
1557
952
534
882
522
1328
440
553
1080
1040
1009
412
1087
537
1089
606
909
1094
1010
672
581
841
919
249
1709
519
1038
721
578
657
1344
952
1752
1759
1294
1463
735
405
1268
1914
767
678
599
1836
302
1049
821
582
1103
509
1184
680
793
926
791
671
1012
221
881
950
1148
1526
363
1369
1069
1600
798
875
279
1248
902
778
993
835
770
1100
955
932
744
1098
538
1485
475
615
1544
1909
1745
1254
1908
904
298
584
407
292
720
502
460
1730
558
241
1069
973
635
450
730
1039
517
1493
1746
1163
767
1294
515
741
1460
1687
546
1066
1267
866
1618
426
1089
862
504
1089
286
474
810
524
809
1352
968
491
646
1114
616
838
545
1518
1172
566
1342
1978
2288
1308
625
1033
841
1111
796
431
495
259
670
865
442
1483
729
1580
612
1181
872
786
1409
1798
1254
417
707
501
848
1511
685
614
262
888
336
490
335
985
1314
429
818
452
269
662
531
1083
1130
1360
1306
137
381
774
854
801
1697
640
760
1297
470
1160
657
81
688
429
1218
851
529
383
876
681
208
401
808
807
538
336
1150
1383
400
1783
1019
888
309
969
2066
491
1037
331
900
1325
255
569
337
656
305
2152
592
1343
725
1074
510
941
379
1349
1081
795
727
440
1525
935
391
1964
783
884
760
724
860
527
598
1311
1126
586
1070
917
1690
1233
1048
118
479
498
831
640
280
679
2477
741
1458
436
909
1276
495
478
1371
655
875
429
1030
171
921
449
559
465
647
716
1353
471
628
814
461
403
706
1353
1732
909
1075
887
1420
963
1241
947
1087
810
2247
912
690
1150
1123
400
740
1166
546
322
1223
1316
873
770
1654
606
709
580
1088
669
1013
603
1059
1504
1135
601
305
269
835
906
425
363
1947
784
492
1410
753
1296
239
936
1039
1204
1052
554
833
466
599
1202
740
281
369
739
540
646
1639
1173
740
880
1002
406
226
524
1517
961
1277
601
1674
1506
620
243
1797
488
584
491
814
566
322
451
921
209
846
367
494
885
1236
448
1090
499
434
1397
656
775
588
809
885
679
1195
258
723
646
508
772
157
762
750
1042
826
1238
696
813
902
382
1152
79
842
1044
1076
663
369
1917
252
1284
1337
849
795
654
981
389
1436
1288
1479
655
1053
598
1766
424
609
890
1113
1198
400
1047
1408
573
637
[truncated: 1,987 more rows]
