# Supplementary material for: dCas13-mediated translational repression for accurate gene silencing in mammalian cells
Source: Nat Commun. 2024 Mar 11;15:2205. doi: 10.1038/s41467-024-46412-7 (PMC10928199; doi:10.1038/s41467-024-46412-7)
Supplement: Supplementary file 6 — Source Data [file 41467_2024_46412_MOESM6_ESM.zip › Source Data/Figure1c_WTCas13_gRNA_Control.csv]

Sample	Rep1	Rep2	Rep3	Average	Stdev
Lwa_NLS	1.11933	0.973867	0.906804	1	0.108646
Lwa_NES	1.03296	0.977902	0.989141	1	0.0290897
Pgu_NLS	1.13911	0.964375	0.896515	1	0.12516
Pgu_NES	1.03056	0.9522	1.01724	1	0.0419281
Rfx_NLS	0.99521	1.04018	0.96461	1	0.0380119
Rfx_NES	1.05771	1.02077	0.921528	1	0.070424
Psp_NLS	1.01687	1.04733	0.935796	1	0.0576512
Psp_NES	1.02874	1.00181	0.969447	1	0.0296877
