# Supplementary material for: dCas13-mediated translational repression for accurate gene silencing in mammalian cells
Source: Nat Commun. 2024 Mar 11;15:2205. doi: 10.1038/s41467-024-46412-7 (PMC10928199; doi:10.1038/s41467-024-46412-7)
Supplement: Supplementary file 6 — Source Data [file 41467_2024_46412_MOESM6_ESM.zip › Source Data/SupplementaryFigure2h_WTCas13.csv]

Sample	Rep1	Rep2	Rep3	Average	Stdev
Control	1.06784	0.982503	0.949656	1	0.061004
Fluc AUG4	0.233006	0.306412	0.364897	0.301438	0.0660858
Fluc AUG16	0.191626	0.15451	0.224731	0.190289	0.0351296
Fluc AUG25	0.834713	0.906837	0.959632	0.900394	0.0627078
