# Supplementary material for: dCas13-mediated translational repression for accurate gene silencing in mammalian cells
Source: Nat Commun. 2024 Mar 11;15:2205. doi: 10.1038/s41467-024-46412-7 (PMC10928199; doi:10.1038/s41467-024-46412-7)
Supplement: Supplementary file 6 — Source Data [file 41467_2024_46412_MOESM6_ESM.zip › Source Data/Figure1d_WTCas13.csv]

Sample	Rep1	Rep2	Rep3	Average	Stdev
Control	1.05853	0.96064	0.980825	1	0.0516872
Start codon	0.332648	0.314704	0.342	0.329784	0.0138714
