# Supplementary material for: dCas13-mediated translational repression for accurate gene silencing in mammalian cells
Source: Nat Commun. 2024 Mar 11;15:2205. doi: 10.1038/s41467-024-46412-7 (PMC10928199; doi:10.1038/s41467-024-46412-7)
Supplement: Supplementary file 6 — Source Data [file 41467_2024_46412_MOESM6_ESM.zip › Source Data/Figure2b.csv]

Sample	Rep1	Rep2	Rep3	Average	Stdev
Control	0.970264	1.00633	1.0234	1	0.0271304
16 nt	0.857067	0.794243	0.748457	0.799922	0.0545272
17 nt	0.633151	0.713411	0.627132	0.657898	0.0481696
18 nt	0.304297	0.292915	0.269309	0.28884	0.0178465
19 nt	0.217911	0.208602	0.202527	0.20968	0.00774838
20 nt	0.238651	0.246297	0.240657	0.241868	0.00396418
21 nt	0.201732	0.231333	0.233416	0.22216	0.0177221
22 nt	0.16147	0.180721	0.167915	0.170035	0.00979884
23 nt	0.14114	0.141317	0.15062	0.144359	0.00542283
24 nt	0.165089	0.16119	0.1691	0.165127	0.00395516
25 nt	0.235536	0.238356	0.240191	0.238028	0.00234517
26 nt	0.315719	0.281353	0.306236	0.301102	0.0177488
27 nt	0.260323	0.28532	0.281074	0.275572	0.013376
28 nt	0.291632	0.286751	0.308703	0.295695	0.011526
29 nt	0.299917	0.305723	0.27972	0.29512	0.0136488
30 nt	0.348942	0.3959	0.362617	0.369153	0.0241518
31 nt	0.235584	0.265555	0.263006	0.254715	0.0166173
32 nt	0.259001	0.264907	0.262968	0.262292	0.00301031
33 nt	0.341292	0.359079	0.305989	0.335454	0.0270222
34 nt	0.352148	0.343768	0.343646	0.346521	0.00487344
35 nt	0.346964	0.388281	0.408254	0.381166	0.0312583
36 nt	0.418591	0.422118	0.422648	0.421119	0.00220498
