# Supplementary material for: dCas13-mediated translational repression for accurate gene silencing in mammalian cells
Source: Nat Commun. 2024 Mar 11;15:2205. doi: 10.1038/s41467-024-46412-7 (PMC10928199; doi:10.1038/s41467-024-46412-7)
Supplement: Supplementary file 6 — Source Data [file 41467_2024_46412_MOESM6_ESM.zip › Source Data/SupplementaryFigure2f_dCas13.csv]

Sample	Rep1	Rep2	Rep3	Average	Stdev
Control	0.985284	0.993352	1.02136	1	0.0189357
Rluc AUG4	0.630775	0.739158	0.818451	0.729461	0.094213
Rluc AUG16	0.472234	0.477618	0.381667	0.44384	0.0539099
Rluc AUG25	0.51671	0.530214	0.555278	0.534067	0.0195707
