# Supplementary material for: dCas13-mediated translational repression for accurate gene silencing in mammalian cells
Source: Nat Commun. 2024 Mar 11;15:2205. doi: 10.1038/s41467-024-46412-7 (PMC10928199; doi:10.1038/s41467-024-46412-7)
Supplement: Supplementary file 6 — Source Data [file 41467_2024_46412_MOESM6_ESM.zip › Source Data/SupplementaryFigure6b.csv]

Sample	Rep1	Rep2	Rep3	Average	Stdev
PDCD4	0.599816	0.633497	0.617395	0.616903	0.0168463
4E-T	0.591674	0.634547	0.537186	0.587802	0.0487959
eIF6	0.549303	0.640643	0.559736	0.583227	0.0499966
14-3-3��	0.544224	0.518769	0.545361	0.536118	0.0150355
PAIP2	0.462948	0.594669	0.494707	0.517441	0.0687403
PELO	0.484025	0.563862	0.428513	0.492133	0.068038
4EHP	0.464457	0.481032	0.445327	0.463606	0.0178676
