# Supplementary material for: dCas13-mediated translational repression for accurate gene silencing in mammalian cells
Source: Nat Commun. 2024 Mar 11;15:2205. doi: 10.1038/s41467-024-46412-7 (PMC10928199; doi:10.1038/s41467-024-46412-7)
Supplement: Supplementary file 6 — Source Data [file 41467_2024_46412_MOESM6_ESM.zip › Source Data/SupplementaryFigure2d_WTCas13.csv]

Sample	Rep1	Rep2	Rep3	Average	Stdev
Control	1.06286	1.01469	0.922448	1	0.0713505
Rluc AUG4	0.142816	0.109225	0.157011	0.136351	0.0245402
Rluc AUG16	0.0677019	0.107975	0.0705069	0.0820614	0.0224859
Rluc AUG25	0.142314	0.15564	0.14469	0.147548	0.00710778
