# Supplementary material for: dCas13-mediated translational repression for accurate gene silencing in mammalian cells
Source: Nat Commun. 2024 Mar 11;15:2205. doi: 10.1038/s41467-024-46412-7 (PMC10928199; doi:10.1038/s41467-024-46412-7)
Supplement: Supplementary file 6 — Source Data [file 41467_2024_46412_MOESM6_ESM.zip › Source Data/SupplementaryFigure5d_WTCas13.csv]

Sample	Rep1	Rep2	Rep3	Average	Stdev
Poly(GR) frame_Multiple #1	0.0635125	0.0680833	0.0718855	0.0678271	0.00419234
Poly(GR) frame_Multiple #2	0.0111635	0.0104071	0.0100269	0.0105325	0.00057859
Poly(GR) frame_Multiple #3	0.0303727	0.029588	0.0295152	0.0298253	0.000475466
Poly(GR) frame_Multiple #4	0.11286	0.116056	0.132478	0.120465	0.0105258
Poly(GR) frame_Multiple #5	0.261065	0.242297	0.228585	0.243982	0.0163057
Poly(GR) frame_Multiple #6	0.442074	0.380349	0.430344	0.417589	0.0327798
Poly(GA) frame_Multiple #1	0.058945	0.0492491	0.0508323	0.0530088	0.00520152
Poly(GA) frame_Multiple #2	0.0204169	0.0175455	0.0136317	0.017198	0.00340592
Poly(GA) frame_Multiple #3	0.0292868	0.0369472	0.0350985	0.0337775	0.00399739
Poly(GA) frame_Multiple #4	0.100453	0.0943953	0.096421	0.0970897	0.00308362
Poly(GA) frame_Multiple #5	0.150506	0.139001	0.144409	0.144639	0.0057561
Poly(GA) frame_Multiple #6	0.141164	0.153653	0.163388	0.152735	0.0111404
Poly(GP) frame_Multiple #1	0.072858	0.0722201	0.0750136	0.0733639	0.00146387
Poly(GP) frame_Multiple #2	0.0225745	0.0203529	0.019814	0.0209138	0.00146325
Poly(GP) frame_Multiple #3	0.0278976	0.0251481	0.0276777	0.0269078	0.00152791
Poly(GP) frame_Multiple #4	0.127959	0.135481	0.135635	0.133025	0.00438837
Poly(GP) frame_Multiple #5	0.161085	0.162009	0.168916	0.164003	0.00427935
Poly(GP) frame_Multiple #6	0.504204	0.495846	0.498925	0.499659	0.00422725
