# Supplementary material for: dCas13-mediated translational repression for accurate gene silencing in mammalian cells
Source: Nat Commun. 2024 Mar 11;15:2205. doi: 10.1038/s41467-024-46412-7 (PMC10928199; doi:10.1038/s41467-024-46412-7)
Supplement: Supplementary file 6 — Source Data [file 41467_2024_46412_MOESM6_ESM.zip › Source Data/Figure1f_dCas13.csv]

Sample	Rep1	Rep2	Rep3	Average	Stdev
Control	1.06914	0.985903	0.944956	1	0.063281
Start codon	0.257734	0.311473	0.277784	0.28233	0.0271565
ORF #1	0.815621	0.990617	0.883667	0.896635	0.0882158
ORF #2	0.99797	0.97749	0.961436	0.978965	0.0183114
Stop codon	0.85836	0.907134	0.922652	0.896049	0.0335488
3�� UTR	0.882864	0.888908	0.850881	0.874218	0.0204346
