# Supplementary material for: dCas13-mediated translational repression for accurate gene silencing in mammalian cells
Source: Nat Commun. 2024 Mar 11;15:2205. doi: 10.1038/s41467-024-46412-7 (PMC10928199; doi:10.1038/s41467-024-46412-7)
Supplement: Supplementary file 6 — Source Data [file 41467_2024_46412_MOESM6_ESM.zip › Source Data/SupplementaryFigure1f_WTCas13.csv]

Sample	Rep1	Rep2	Rep3	Average	Stdev
Control	0.931672	1.03247	1.03586	1	0.0591978
Start codon	0.0577092	0.0611666	0.0466228	0.0551662	0.00759808
ORF #1	0.0332716	0.0320413	0.0335777	0.0329635	0.000813209
ORF #2	0.192444	0.141825	0.141878	0.158716	0.0292097
Stop codon	0.0812213	0.0892828	0.0854242	0.0853094	0.00403197
3�� UTR	0.0487701	0.0569554	0.052079	0.0526015	0.00411757
