# Supplementary material for: dCas13-mediated translational repression for accurate gene silencing in mammalian cells
Source: Nat Commun. 2024 Mar 11;15:2205. doi: 10.1038/s41467-024-46412-7 (PMC10928199; doi:10.1038/s41467-024-46412-7)
Supplement: Supplementary file 6 — Source Data [file 41467_2024_46412_MOESM6_ESM.zip › Source Data/Figure2d.csv]

Sample	Rep1	Rep2	Rep3	Average	Stdev
Control	0.929839	1.05547	1.01469	1	0.0640903
AUG1	0.536845	0.448403	0.580936	0.522062	0.067492
AUG2	0.540754	0.534461	0.530071	0.535095	0.00536987
AUG3	0.534789	0.662813	0.542441	0.580014	0.0718078
AUG4	0.641867	0.579347	0.651307	0.624174	0.0391065
AUG5	0.383684	0.371327	0.406502	0.387171	0.0178452
AUG6	0.513663	0.527248	0.534676	0.525196	0.0106556
AUG7	0.387099	0.413015	0.387255	0.395789	0.0149177
AUG8	0.307733	0.286091	0.308747	0.300857	0.0127979
AUG9	0.18338	0.185498	0.170077	0.179652	0.00835914
AUG10	0.392782	0.442543	0.405791	0.413706	0.0258072
AUG11	0.415813	0.48799	0.535488	0.479764	0.0602603
AUG12	0.28272	0.313571	0.330477	0.308923	0.0242154
AUG13	0.422198	0.406356	0.382663	0.403739	0.0198969
AUG14	0.379571	0.38351	0.311003	0.358028	0.0407724
AUG15	0.297039	0.332062	0.310413	0.313172	0.0176736
AUG16	0.342741	0.32839	0.346433	0.339188	0.00953173
AUG17	0.240783	0.271699	0.25637	0.256284	0.0154583
AUG18	0.328984	0.380677	0.379789	0.36315	0.0295916
AUG19	0.389597	0.439172	0.459833	0.429534	0.0360959
AUG20	0.196097	0.348419	0.387273	0.310596	0.101044
AUG21	0.38779	0.429892	0.359416	0.392366	0.03546
AUG22	0.271548	0.434174	0.451826	0.385849	0.0993806
AUG23	0.373808	0.38197	0.376284	0.377354	0.00418478
AUG24	0.374282	0.404769	0.385661	0.388237	0.0154056
AUG25	0.470644	0.495396	0.45686	0.4743	0.0195262
AUG26	0.449831	0.426837	0.428152	0.43494	0.0129127
AUG27	0.50698	0.479247	0.437088	0.474438	0.0351932
AUG28	0.570592	0.572068	0.474579	0.53908	0.0558639
