# Supplementary material for: dCas13-mediated translational repression for accurate gene silencing in mammalian cells
Source: Nat Commun. 2024 Mar 11;15:2205. doi: 10.1038/s41467-024-46412-7 (PMC10928199; doi:10.1038/s41467-024-46412-7)
Supplement: Supplementary file 6 — Source Data [file 41467_2024_46412_MOESM6_ESM.zip › Source Data/Figure1h_WTCas13.csv]

Sample	Rep1	Rep2	Rep3	Average	Stdev
Control	1.01731	0.95533	1.02736	1	0.0390104
5 UTR #1	0.21605	0.187496	0.203725	0.202424	0.0143212
5 UTR #2	0.287395	0.295407	0.258615	0.280472	0.0193485
5 UTR #3	0.123234	0.128961	0.127613	0.126603	0.00299454
5 UTR #4	0.18373	0.170205	0.193963	0.182633	0.0119169
5 UTR #5	0.225026	0.239608	0.193336	0.219323	0.023657
5 UTR #6	0.152552	0.177624	0.136861	0.155679	0.0205605
5 UTR #7	0.18114	0.192305	0.165598	0.179681	0.0134128
5 UTR #8	0.193652	0.189207	0.20494	0.195933	0.00811034
Start codon	0.016722	0.0179382	0.018282	0.0176474	0.000819648
