# Supplementary material for: dCas13-mediated translational repression for accurate gene silencing in mammalian cells
Source: Nat Commun. 2024 Mar 11;15:2205. doi: 10.1038/s41467-024-46412-7 (PMC10928199; doi:10.1038/s41467-024-46412-7)
Supplement: Supplementary file 6 — Source Data [file 41467_2024_46412_MOESM6_ESM.zip › Source Data/SupplementaryFigure6e.csv]

Sample	Rep1	Rep2	Rep3	Average	Stdev
dPspCas13b	1.03963	1.10632	0.854045	1	0.130724
dPspCas13b-4EHP	1.2661	1.21304	0.658568	1.0459	0.336491
